# Supplementary material for: An improved crayfish optimization algorithm for solving engineering optimization problems
Source: PLoS One. 2026 Feb 26;21(2):e0340464. doi: 10.1371/journal.pone.0340464 (PMC12945318; doi:10.1371/journal.pone.0340464)
Supplement: S1 Dataset — This folder contains the minimal runnable dataset required to reproduce the core analyses and results presented in this study. The data and scripts are designed to be executed in MATLAB. [file pone.0340464.s001.zip]

Archive with 289 entries (284 files):
- S1/
- S1/APO.m
- S1/BKA.m
- S1/BoundaryCheck.m
- S1/cdplot.m
- S1/cec19_func.cpp
- S1/cec19_func.mexw64
- S1/CEC2019_8par_update5.asv
- S1/CEC2019_8par_update5.m
- S1/CEC2020_8par_update3.m
- S1/CEC2020_8par_update4.m
- S1/cec20_func.cpp
- S1/cec20_func.mexw64
- S1/cec22_func.cpp
- S1/cec22_func.mexw64
- S1/COA.m
- S1/DBO.m
- S1/excle_out.m
- S1/Get_Functions_cec2019.m
- S1/Get_Functions_cec2020.m
- S1/Get_Functions_cec2022.m
- S1/GWO.m
- S1/HHO.m
- S1/ICOA.m
- S1/initialization.m
- S1/input_data/
- S1/input_data/M_16_D10.txt
- S1/input_data/M_16_D100.txt
- S1/input_data/M_16_D15.txt
- S1/input_data/M_16_D2.txt
- S1/input_data/M_16_D20.txt
- S1/input_data/M_16_D30.txt
- S1/input_data/M_16_D5.txt
- S1/input_data/M_16_D50.txt
- S1/input_data/M_19_D10.txt
- S1/input_data/M_19_D100.txt
- S1/input_data/M_19_D30.txt
- S1/input_data/M_19_D50.txt
- S1/input_data/M_1_D10.txt
- S1/input_data/M_1_D100.txt
- S1/input_data/M_1_D15.txt
- S1/input_data/M_1_D2.txt
- S1/input_data/M_1_D20.txt
- S1/input_data/M_1_D30.txt
- S1/input_data/M_1_D5.txt
- S1/input_data/M_1_D50.txt
- S1/input_data/M_22_D10.txt
- S1/input_data/M_22_D100.txt
- S1/input_data/M_22_D15.txt
- S1/input_data/M_22_D2.txt
- S1/input_data/M_22_D20.txt
- S1/input_data/M_22_D30.txt
- S1/input_data/M_22_D5.txt
- S1/input_data/M_22_D50.txt
- S1/input_data/M_24_D10.txt
- S1/input_data/M_24_D100.txt
- S1/input_data/M_24_D15.txt
- S1/input_data/M_24_D2.txt
- S1/input_data/M_24_D20.txt
- S1/input_data/M_24_D30.txt
- S1/input_data/M_24_D5.txt
- S1/input_data/M_24_D50.txt
- S1/input_data/M_25_D10.txt
- S1/input_data/M_25_D100.txt
- S1/input_data/M_25_D15.txt
- S1/input_data/M_25_D2.txt
- S1/input_data/M_25_D20.txt
- S1/input_data/M_25_D30.txt
- S1/input_data/M_25_D5.txt
- S1/input_data/M_25_D50.txt
- S1/input_data/M_2_D10.txt
- S1/input_data/M_2_D100.txt
- S1/input_data/M_2_D15.txt
- S1/input_data/M_2_D2.txt
- S1/input_data/M_2_D20.txt
- S1/input_data/M_2_D30.txt
- S1/input_data/M_2_D5.txt
- S1/input_data/M_2_D50.txt
- S1/input_data/M_3_D10.txt
- S1/input_data/M_3_D100.txt
- S1/input_data/M_3_D15.txt
- S1/input_data/M_3_D2.txt
- S1/input_data/M_3_D20.txt
- S1/input_data/M_3_D30.txt
- S1/input_data/M_3_D5.txt
- S1/input_data/M_3_D50.txt
- S1/input_data/M_4_D10.txt
- S1/input_data/M_4_D100.txt
- S1/input_data/M_4_D15.txt
- S1/input_data/M_4_D2.txt
- S1/input_data/M_4_D20.txt
- S1/input_data/M_4_D30.txt
- S1/input_data/M_4_D5.txt
- S1/input_data/M_4_D50.txt
- S1/input_data/M_6_D10.txt
- S1/input_data/M_6_D100.txt
- S1/input_data/M_6_D15.txt
- S1/input_data/M_6_D2.txt
- S1/input_data/M_6_D20.txt
- S1/input_data/M_6_D30.txt
- S1/input_data/M_6_D5.txt
- S1/input_data/M_6_D50.txt
- S1/input_data/M_7_D10.txt
- S1/input_data/M_7_D100.txt
- S1/input_data/M_7_D15.txt
- S1/input_data/M_7_D2.txt
- S1/input_data/M_7_D20.txt
- S1/input_data/M_7_D30.txt
- S1/input_data/M_7_D5.txt
- S1/input_data/M_7_D50.txt
- S1/input_data/shift_data_1.txt
- S1/input_data/shift_data_16.txt
- S1/input_data/shift_data_19.txt
- S1/input_data/shift_data_2.txt
- S1/input_data/shift_data_22.txt
- S1/input_data/shift_data_24.txt
- S1/input_data/shift_data_25.txt
- S1/input_data/shift_data_3.txt
- S1/input_data/shift_data_4.txt
- S1/input_data/shift_data_6.txt
- S1/input_data/shift_data_7.txt
- S1/input_data/shuffle_data_16_D10.txt
- S1/input_data/shuffle_data_16_D100.txt
- S1/input_data/shuffle_data_16_D15.txt
- S1/input_data/shuffle_data_16_D20.txt
- S1/input_data/shuffle_data_16_D30.txt
- S1/input_data/shuffle_data_16_D5.txt
- S1/input_data/shuffle_data_16_D50.txt
- S1/input_data/shuffle_data_19_D10.txt
- S1/input_data/shuffle_data_19_D100.txt
- S1/input_data/shuffle_data_19_D30.txt
- S1/input_data/shuffle_data_19_D50.txt
- S1/input_data/shuffle_data_1_D10.txt
- S1/input_data/shuffle_data_1_D100.txt
- S1/input_data/shuffle_data_1_D20.txt
- S1/input_data/shuffle_data_1_D30.txt
- S1/input_data/shuffle_data_1_D50.txt
- S1/input_data/shuffle_data_22_D10.txt
- S1/input_data/shuffle_data_22_D100.txt
- S1/input_data/shuffle_data_22_D20.txt
- S1/input_data/shuffle_data_22_D30.txt
- S1/input_data/shuffle_data_22_D50.txt
- S1/input_data/shuffle_data_24_D10.txt
- S1/input_data/shuffle_data_24_D100.txt
- S1/input_data/shuffle_data_24_D15.txt
- S1/input_data/shuffle_data_24_D20.txt
- S1/input_data/shuffle_data_24_D30.txt
- S1/input_data/shuffle_data_24_D5.txt
- S1/input_data/shuffle_data_24_D50.txt
- S1/input_data/shuffle_data_25_D10.txt
- S1/input_data/shuffle_data_25_D100.txt
- S1/input_data/shuffle_data_25_D15.txt
- S1/input_data/shuffle_data_25_D20.txt
- S1/input_data/shuffle_data_25_D30.txt
- S1/input_data/shuffle_data_25_D5.txt
- S1/input_data/shuffle_data_25_D50.txt
- S1/input_data/shuffle_data_2_D10.txt
- S1/input_data/shuffle_data_2_D100.txt
- S1/input_data/shuffle_data_2_D15.txt
- S1/input_data/shuffle_data_2_D20.txt
- S1/input_data/shuffle_data_2_D30.txt
- S1/input_data/shuffle_data_2_D5.txt
- S1/input_data/shuffle_data_2_D50.txt
- S1/input_data/shuffle_data_3_D10.txt
- S1/input_data/shuffle_data_3_D100.txt
- S1/input_data/shuffle_data_3_D15.txt
- S1/input_data/shuffle_data_3_D20.txt
- S1/input_data/shuffle_data_3_D30.txt
- S1/input_data/shuffle_data_3_D5.txt
- S1/input_data/shuffle_data_3_D50.txt
- S1/input_data/shuffle_data_4_D10.txt
- S1/input_data/shuffle_data_4_D100.txt
- S1/input_data/shuffle_data_4_D15.txt
- S1/input_data/shuffle_data_4_D20.txt
- S1/input_data/shuffle_data_4_D30.txt
- S1/input_data/shuffle_data_4_D5.txt
- S1/input_data/shuffle_data_4_D50.txt
- S1/input_data/shuffle_data_6_D10.txt
- S1/input_data/shuffle_data_6_D100.txt
- S1/input_data/shuffle_data_6_D15.txt
- S1/input_data/shuffle_data_6_D20.txt
- S1/input_data/shuffle_data_6_D30.txt
- S1/input_data/shuffle_data_6_D5.txt
- S1/input_data/shuffle_data_6_D50.txt
- S1/input_data/shuffle_data_7_D10.txt
- S1/input_data/shuffle_data_7_D100.txt
- S1/input_data/shuffle_data_7_D15.txt
- S1/input_data/shuffle_data_7_D20.txt
- S1/input_data/shuffle_data_7_D30.txt
- S1/input_data/shuffle_data_7_D5.txt
- S1/input_data/shuffle_data_7_D50.txt
- S1/input_data19/
- S1/input_data19/M_10_D10.txt
- S1/input_data19/M_10_D2.txt
- S1/input_data19/M_1_D10.txt
- S1/input_data19/M_1_D2.txt
- S1/input_data19/M_2_D10.txt
- S1/input_data19/M_2_D2.txt
- S1/input_data19/M_3_D10.txt
- S1/input_data19/M_3_D2.txt
- S1/input_data19/M_4_D10.txt
- S1/input_data19/M_4_D2.txt
- S1/input_data19/M_5_D10.txt
- S1/input_data19/M_5_D2.txt
- S1/input_data19/M_6_D10.txt
- S1/input_data19/M_6_D2.txt
- S1/input_data19/M_7_D10.txt
- S1/input_data19/M_7_D2.txt
- S1/input_data19/M_8_D10.txt
- S1/input_data19/M_8_D2.txt
- S1/input_data19/M_8_D20.txt
- S1/input_data19/M_9_D10.txt
- S1/input_data19/M_9_D2.txt
- S1/input_data19/shift_data_1.txt
- S1/input_data19/shift_data_10.txt
- S1/input_data19/shift_data_2.txt
- S1/input_data19/shift_data_3.txt
- S1/input_data19/shift_data_4.txt
- S1/input_data19/shift_data_5.txt
- S1/input_data19/shift_data_6.txt
- S1/input_data19/shift_data_7.txt
- S1/input_data19/shift_data_8.txt
- S1/input_data19/shift_data_9.txt
- S1/input_data22/
- S1/input_data22/M_10_D10.txt
- S1/input_data22/M_10_D2.txt
- S1/input_data22/M_10_D20.txt
- S1/input_data22/M_11_D10.txt
- S1/input_data22/M_11_D2.txt
- S1/input_data22/M_11_D20.txt
- S1/input_data22/M_12_D10.txt
- S1/input_data22/M_12_D2.txt
- S1/input_data22/M_12_D20.txt
- S1/input_data22/M_1_D10.txt
- S1/input_data22/M_1_D2.txt
- S1/input_data22/M_1_D20.txt
- S1/input_data22/M_2_D10.txt
- S1/input_data22/M_2_D2.txt
- S1/input_data22/M_2_D20.txt
- S1/input_data22/M_3_D10.txt
- S1/input_data22/M_3_D2.txt
- S1/input_data22/M_3_D20.txt
- S1/input_data22/M_4_D10.txt
- S1/input_data22/M_4_D2.txt
- S1/input_data22/M_4_D20.txt
- S1/input_data22/M_5_D10.txt
- S1/input_data22/M_5_D2.txt
- S1/input_data22/M_5_D20.txt
- S1/input_data22/M_6_D10.txt
- S1/input_data22/M_6_D2.txt
- S1/input_data22/M_6_D20.txt
- S1/input_data22/M_7_D10.txt
- S1/input_data22/M_7_D20.txt
- S1/input_data22/M_8_D10.txt
- S1/input_data22/M_8_D2.txt
- S1/input_data22/M_8_D20.txt
- S1/input_data22/M_9_D10.txt
- S1/input_data22/M_9_D2.txt
- S1/input_data22/M_9_D20.txt
- S1/input_data22/Rand_Seeds.txt
- S1/input_data22/shift_data_1.txt
- S1/input_data22/shift_data_10.txt
- S1/input_data22/shift_data_11.txt
- S1/input_data22/shift_data_12.txt
- S1/input_data22/shift_data_2.txt
- S1/input_data22/shift_data_3.txt
- S1/input_data22/shift_data_4.txt
- S1/input_data22/shift_data_5.txt
- S1/input_data22/shift_data_6.txt
- S1/input_data22/shift_data_7.txt
- S1/input_data22/shift_data_8.txt
- S1/input_data22/shift_data_9.txt
- S1/input_data22/shuffle_data_6_D10.txt
- S1/input_data22/shuffle_data_6_D20.txt
- S1/input_data22/shuffle_data_7_D10.txt
- S1/input_data22/shuffle_data_7_D20.txt
- S1/input_data22/shuffle_data_8_D10.txt
- S1/input_data22/shuffle_data_8_D20.txt
- S1/Levy.m
- S1/PSO.m
- S1/ReadMe.txt
- S1/Result_Image/
- S1/SCA.m
- S1/show_image.asv
- S1/show_image.m
- S1/sobol_initialization.m
- S1/timetest.m
- S1/WDO.m
- S1/WOA.m
