# Supplementary material for: An improved crayfish optimization algorithm for solving engineering optimization problems
Source: PLoS One. 2026 Feb 26;21(2):e0340464. doi: 10.1371/journal.pone.0340464 (PMC12945318; doi:10.1371/journal.pone.0340464)
Supplement: S1 Dataset — This folder contains the minimal runnable dataset required to reproduce the core analyses and results presented in this study. The data and scripts are designed to be executed in MATLAB. [file pone.0340464.s001.zip › S1/BoundaryCheck.m]

%% ±ß½ç¼ì²éº¯Êý
function [X] = BoundaryCheck(x,ub,lb,dim)
    %dimÎªÊý¾ÝµÄÎ¬¶È´óÐ¡
    %xÎªÊäÈëÊý¾Ý£¬Î¬¶ÈÎª[1,dim];
    %ubÎªÊý¾ÝÉÏ±ß½ç£¬Î¬¶ÈÎª[1,dim]
    %lbÎªÊý¾ÝÏÂ±ß½ç£¬Î¬¶ÈÎª[1,dim]
    for i = 1:dim
        if x(i)>ub(i)
           x(i) = ub(i); 
        end
        if x(i)<lb(i)
            x(i) = lb(i);
        end
    end
    X = x;
end
