# Supplementary material for: An improved crayfish optimization algorithm for solving engineering optimization problems
Source: PLoS One. 2026 Feb 26;21(2):e0340464. doi: 10.1371/journal.pone.0340464 (PMC12945318; doi:10.1371/journal.pone.0340464)
Supplement: S1 Dataset — This folder contains the minimal runnable dataset required to reproduce the core analyses and results presented in this study. The data and scripts are designed to be executed in MATLAB. [file pone.0340464.s001.zip › S1/CEC2020_8par_update3.m]

clc;
clear;
close all;

% 参数设定
pop = 100; % 种群数量
D = 20; % 维度
ub = 100 * ones(1, D); % 上界
lb = -100 * ones(1, D); % 下界
epoch = 30; % 轮次
maxIter = D*10000; % 最大迭代次数
% Define font name variable
fontName = 'Arial';
F = 9;
% numThreads = 8; % 设定并行线程数，根据您的系统配置进行调整
%
% % 启动并行池（建议提前启动并行池）
% parpool('local', numThreads);

% 所有函数和启发式算法
all_fun = {@F1_Fun, @F1_Fun, @F2_Fun, @F3_Fun, @F4_Fun, @F5_Fun, @F6_Fun, @F7_Fun, @F8_Fun, @F9_Fun, @F10_Fun, @F11_Fun, @F12_Fun, @F13_Fun};
all_Ma = {@ICOA,@COA,@SCA,@GWO,@HHO,@WDO,@PSO,@APO,@DBO,@BKA};%@ICOA,@COA,@SCA,@GWO,@HHO,@WDO,@PSO,@APO,@DBO,@BKA
tic
% 文件夹验证与创建
foldname = 'Result_Image';
if exist(foldname, 'dir') ~= 7
    mkdir(foldname);
    disp(['已创建文件夹 ', foldname]);
end

time = ['CEC2020 F',num2str(F),' ',datestr(now, 'yyyymmddTHHMMSS'), '维度=', num2str(D),',轮次=',num2str(epoch)];
subFolderName = fullfile(foldname, time); % 创建子文件夹路径
if exist(subFolderName, 'dir') ~= 7
    mkdir(subFolderName);
    disp(['已创建子文件夹', time]);
end

% 开始运行
for i = 1:10
    % 获取函数和参数
    Function_name = mod(i,10);
    if Function_name == 0
        Function_name = 10;
    end
    %      Function_name = F;%单刷函数
    dim = D;
    [lb, ub, dim, fobj] = Get_Functions_cec2020(Function_name, dim);
    maxIter = dim * 10000;
    disp(['测试函数', func2str(fobj)]);

    % 初始化存储结果的数组
    AllBest = zeros(epoch, length(all_Ma));
    AllTime = zeros(epoch, length(all_Ma));
    AllCurve = cell(epoch, length(all_Ma));

    % 获取当前并行池，若没有则创建一个（根据系统核数调整 numThreads）
    pool = gcp('nocreate');
    if isempty(pool)
        pool = parpool('local',48); % 或者 parpool('local', numThreads)
    end

    % 预分配 futures 数组，每个任务返回 5 个输出：Best_Pos（未使用）、bestFit、iterCurve、epochIdx、algIdx
    numEpoch = epoch;
    numAlg   = length(all_Ma);
    numTasks = numEpoch * numAlg;
    futures(numTasks) = parallel.FevalFuture;  % 预分配

    taskIdx = 0;
    % 为所有（epoch, 算法）组合调度任务
    for j = 1:numEpoch
        for k = 1:numAlg
            taskIdx = taskIdx + 1;
            % 每个任务对应的算法函数句柄
            Cur_Ma = all_Ma{k};
            % 利用 parfeval 异步提交函数 runAlgorithm，将所有必要参数传入，并附加本次任务的索引 (j,k)
            % 注意：返回输出设为 5 个，与 runAlgorithm 函数定义一致
            futures(taskIdx) = parfeval(pool, Cur_Ma, 6, pop, dim, ub, lb, fobj, maxIter, j, k);
        end
    end

    % 当任务完成时，异步提取结果，顺序与完成顺序有关，不必按行或列顺序
    for task = 1:numTasks

        % 用两个输出参数接收：第一个为完成任务的索引，第二个为包含所有返回值的 cell 数组
        [completedIdx, altime,Best_Pos, bestFit, iterCurve, epochIdx, algIdx] = fetchNext(futures);

        %---------------------------------------------------------------------------------------------------
        % 存储每个任务对应的结果到全局存储矩阵中
        AllTime(epochIdx,algIdx) = altime;
        AllBest(epochIdx, algIdx) = bestFit;
        AllCurve{epochIdx, algIdx} = iterCurve;
        % 输出提示信息，显示哪个任务完成了
        fprintf('完成：测试函数第 %d 次，算法 %d\n', epochIdx, algIdx);
    end

    % 此时 AllBest 和 AllCurve 均已收集完所有任务的结果
    disp('所有任务均已完成，结果已存入 AllBest 和 AllCurve 中');

    %保存 AllBest 数组为 Excel 表格
    Allbset_filename=['AllBest' num2str(i) '.xlsx'];
    Allbset_filename = fullfile(subFolderName,Allbset_filename);
    % 指定保存的文件名
    writematrix(AllBest,Allbset_filename);%保存为Excel 文件
    disp(['AllBest 数据已保存到',Allbset_filename]);

    AllTime_filename=['AllTime' num2str(i) '.xlsx'];
    AllTime_filename = fullfile(subFolderName,AllTime_filename);
    % 指定保存的文件名
    writematrix(AllTime,AllTime_filename);%保存为Excel 文件
    disp(['AllTime 数据已保存到',AllTime_filename]);

    % 计算每种算法的平均值、标准差、最优和最差值
    MeanBest = mean(AllBest);
    StdBest = std(AllBest);
    MinBest = min(AllBest);
    MaxBest = max(AllBest);

    % 输出结果
    for k = 1:length(all_Ma)
        algo_name = func2str(all_Ma{k});
        result_str = sprintf('%s = Mean:%f  Std:%f  Best:%f  Worst:%f', algo_name, MeanBest(k), StdBest(k), MinBest(k), MaxBest(k));
        disp(result_str);

        % 保存结果到文件
        filename = fullfile(subFolderName, [num2str(i), '_', algo_name, '.txt']);
        fid = fopen(filename, 'w');
        if fid == -1
            error('无法打开文件以写入：%s', filename);
        end
        fprintf(fid, '%s\n', result_str);
        fclose(fid);
        disp(['结果已保存至 ', filename]);
    end

    % 绘制平均收敛曲线
    color = {'#FE0000','#69ff00','#01DDFF','#2500FF','#680068','#ff07ff','#FEFE00','#f28da8','#76b8ff','#BB43F2'};
    figure;
    for k = 1:length(all_Ma)
        meanCurve = mean(cell2mat(AllCurve(:, k)), 1);
        if k == 1
            semilogy(meanCurve, '-', 'LineWidth', 1.4, 'Color', color{k});
        else
            semilogy(meanCurve, '--', 'LineWidth', 1.2, 'Color', color{k});
        end
        hold on;
    end
    hold off;
    grid on;
    xlabel('FEs', 'FontName', fontName, 'FontWeight', 'bold');
    ylabel('Best score obtained so far', 'FontName', fontName, 'FontWeight', 'bold');
    legend(cellfun(@func2str, all_Ma, 'UniformOutput', false), 'FontName', fontName, 'FontWeight', 'bold');
    title(['CEC2020 F', num2str(i), ' D=', num2str(dim)], 'FontName', fontName, 'FontWeight', 'bold');

    % 保存图像
    saveas(gcf, fullfile(subFolderName, [num2str(i), '.fig']));
    disp(['图像已保存至 ', fullfile(subFolderName, [func2str(fobj), '.fig'])]);

    % 绘制箱形图
    figure;
    h = boxplot(AllBest, 'Labels', cellfun(@func2str, all_Ma, 'UniformOutput', false));
    boxobj = findobj(gca, 'Tag', 'Box');
    hex2rgb = @(c) [hex2dec(c(2:3)), hex2dec(c(4:5)), hex2dec(c(6:7))] / 255;
    mycolor = cellfun(hex2rgb, color, 'UniformOutput', false);
    for j_box = 1:length(boxobj)
        patch(get(boxobj(j_box), 'XData'), get(boxobj(j_box), 'YData'), mycolor{j_box}, 'FaceAlpha', 0.5, 'LineWidth', 1.1);
    end
    title(['CEC2020 F', num2str(i), ' D=', num2str(dim)], 'FontName', fontName, 'FontWeight', 'bold');
    xlabel('Algorithms', 'FontName', fontName, 'FontWeight', 'bold');
    ylabel('Fitness', 'FontName', fontName, 'FontWeight', 'bold');
    grid on;

    % 保存箱形图
    saveas(gcf, fullfile(subFolderName, [num2str(i), '_boxplot.fig']));
    disp(['箱形图已保存至 ', fullfile(subFolderName, [num2str(i), '_boxplot.fig'])]);


    % 放在你每个测试函数循环末尾，i 是当前函数编号
    matFile = fullfile(subFolderName, sprintf('AllCurve_F%d.mat', i));
    save(matFile, 'AllCurve');          % 把整份 cell 原封不动存下来
    disp(['AllCurve 已保存为：', matFile]);
end

toc % 计时结束

%% 辅助函数：在每个任务中调用具体算法
function [Best_Pos, bestFit, iterCurve, epochIdx, algIdx] = runAlgorithm(Cur_Ma, pop, dim, ub, lb, fobj, maxIter, epochIdx, algIdx)
% 确保 epochIdx 和 algIdx 是正整数
if ~isnumeric(epochIdx) || ~isnumeric(algIdx) || ...
        epochIdx < 1 || algIdx < 1
    error('无效的索引值：epochIdx 或 algIdx 不是正整数');
end
% 调用具体的算法求解
[Best_Pos, bestFit, iterCurve] = Cur_Ma(pop, dim, ub, lb, fobj, maxIter);
end
