# Supplementary material for: An improved crayfish optimization algorithm for solving engineering optimization problems
Source: PLoS One. 2026 Feb 26;21(2):e0340464. doi: 10.1371/journal.pone.0340464 (PMC12945318; doi:10.1371/journal.pone.0340464)
Supplement: S1 Dataset — This folder contains the minimal runnable dataset required to reproduce the core analyses and results presented in this study. The data and scripts are designed to be executed in MATLAB. [file pone.0340464.s001.zip › S1/Get_Functions_cec2022.m]

%% cec2022

function [lb,ub,dim,fobj] = Get_Functions_cec2022(F,dim)

switch F
    case 1

        lb=-100*ones(1,dim);
        ub=100*ones(1,dim);
        fobj = @(x) cec22_func(x',1); 
        
    case 2

        lb=-100*ones(1,dim);
        ub=100*ones(1,dim);
        fobj = @(x) cec22_func(x',2); 
        
    case 3

        lb=-100*ones(1,dim);
        ub=100*ones(1,dim);
        fobj = @(x) cec22_func(x',3); 
        
        
    case 4
        
        lb=-100*ones(1,dim);
        ub=100*ones(1,dim);
        fobj = @(x) cec22_func(x',4); 
        
    case 5
        
        lb=-100*ones(1,dim);
        ub=100*ones(1,dim);
        fobj = @(x) cec22_func(x',5); 
        
        
    case 6
        
        lb=-100*ones(1,dim);
        ub=100*ones(1,dim);
        fobj = @(x) cec22_func(x',6); 
        
    case 7
        
        lb=-100*ones(1,dim);
        ub=100*ones(1,dim);
        fobj = @(x) cec22_func(x',7); 
        
    case 8
        
        lb=-100*ones(1,dim);
        ub=100*ones(1,dim);
        fobj = @(x) cec22_func(x',8); 
        
    case 9
        
        lb=-100*ones(1,dim);
        ub=100*ones(1,dim);
        fobj = @(x) cec22_func(x',9); 
        
    case 10
        
        lb=-100*ones(1,dim);
        ub=100*ones(1,dim);
        fobj = @(x) cec22_func(x',10); 
        
    case 11
        
        lb=-600*ones(1,dim);
        ub=600*ones(1,dim);
        fobj = @(x) cec22_func(x',11); 
        
    case 12
        
        lb=-100*ones(1,dim);
        ub=100*ones(1,dim);
        fobj = @(x) cec22_func(x',12);        
  
        
end

end
