# Supplementary material for: An improved crayfish optimization algorithm for solving engineering optimization problems
Source: PLoS One. 2026 Feb 26;21(2):e0340464. doi: 10.1371/journal.pone.0340464 (PMC12945318; doi:10.1371/journal.pone.0340464)
Supplement: S1 Dataset — This folder contains the minimal runnable dataset required to reproduce the core analyses and results presented in this study. The data and scripts are designed to be executed in MATLAB. [file pone.0340464.s001.zip › S1/GWO.m]

%%--------------»ÒÀÇÓÅ»¯Ëã·¨----------------------%%
%% ÊäÈë£º
%   pop:ÖÖÈºÊýÁ¿
%   dim:µ¥¸ö»ÒÀÇµÄÎ¬¶È
%   ub:»ÒÀÇÉÏ±ß½çÐÅÏ¢£¬Î¬¶ÈÎª[1,dim];
%   lb:»ÒÀÇÏÂ±ß½çÐÅÏ¢£¬Î¬¶ÈÎª[1,dim];
%   fobj:ÎªÊÊÓ¦¶Èº¯Êý½Ó¿Ú
%   maxIter: Ëã·¨µÄ×î´óµü´ú´ÎÊý£¬ÓÃÓÚ¿ØÖÆËã·¨µÄÍ£Ö¹¡£
%% Êä³ö£º
%   Best_Pos£ºÎª»ÒÀÇËã·¨ÕÒµ½µÄ×îÓÅÎ»ÖÃ
%   Best_fitness: ×îÓÅÎ»ÖÃ¶ÔÓ¦µÄÊÊÓ¦¶ÈÖµ
%   IterCure:  ÓÃÓÚ¼ÇÂ¼Ã¿´Îµü´úµÄ×î¼ÑÊÊÓ¦¶È£¬¼´ºóÐøÓÃÀ´»æÖÆµü´úÇúÏß¡£
function [time,Best_Pos,Best_fitness,IterCurve,input1,input2] = GWO(pop,dim,ub,lb,fobj,maxIter,input1,input2)
   tic;

    t = 1;
    IterCurve = zeros(1,maxIter);
    gBestFitness = inf;
    %% ¶¨ÒåAlpha£¬Beta£¬DeltaÀÇ
    Alpha_pos=zeros(1,dim);
    Alpha_score=inf; 

    Beta_pos=zeros(1,dim);
    Beta_score=inf; 

    Delta_pos=zeros(1,dim);
    Delta_score=inf; 
    %% ³õÊ¼»¯ÖÖÈºÎ»ÖÃ
    Positions = initialization(pop,ub,lb,dim);
    %% ¼ÆËãÊÊÓ¦¶ÈÖµ
    fitness = zeros(1,pop);
    for i = 1:pop
       fit = fobj(Positions(i,:));
       if gBestFitness > fit
           gBestFitness = fit;
       end
       fitness(i) = fobj(Positions(i,:));
       IterCurve(t) = gBestFitness;
       t = t+1;

    end
    %% ¶ÔÊÊÓ¦¶ÈÅÅÐò£¬ÕÒµ½Alpha£¬Beta£¬DeltaÀÇ
    %Ñ°ÕÒÊÊÓ¦¶È×îÐ¡µÄÎ»ÖÃ
    [SortFitness,indexSort] = sort(fitness);
    %¼ÇÂ¼ÊÊÓ¦¶ÈÖµºÍÎ»ÖÃ
    Alpha_pos = Positions(indexSort(1),:);
    Alpha_score = SortFitness(1);
    Beta_pos = Positions(indexSort(2),:);
    Beta_score = SortFitness(2);
    Delta_pos = Positions(indexSort(3),:);
    Delta_score = SortFitness(3);
    gBest = Alpha_pos;
    %¿ªÊ¼µü´ú
    while t < maxIter
        %¼ÆËãaµÄÖµ
        a=2-t*((2)/maxIter);  
%         a=Activate(t,maxIter);
%         a=2 * exp(-0.25 * t^2 / maxIter);
        for i = 1:pop
            for j = 1:dim
              %% ¸ù¾ÝAlphaÀÇ¸üÐÂÎ»ÖÃ
                r1=rand(); %[0,1]Ëæ»úÊý
                r2=rand(); % [0,1]Ëæ»úÊý            
                A1=2*a*r1-a; % ¼ÆËãA1
                C1=2*r2; % ¼ÆËãC1
                D_alpha=abs(C1*Alpha_pos(j)-Positions(i,j)); % ¼ÆËã¾àÀëAlphaµÄ¾àÀë
                X1=Alpha_pos(j)-A1*D_alpha; %Î»ÖÃ¸üÐÂ
              
              %% ¸ù¾ÝBetaÀÇ¸üÐÂÎ»ÖÃ
                r1=rand();%[0,1]Ëæ»úÊý
                r2=rand();%[0,1]Ëæ»úÊý       
                A2=2*a*r1-a;% ¼ÆËãA2
                C2=2*r2; % ¼ÆËãC2           
                D_beta=abs(C2*Beta_pos(j)-Positions(i,j));  % ¼ÆËã¾àÀëBetaµÄ¾àÀë
                X2=Beta_pos(j)-A2*D_beta; %Î»ÖÃ¸üÐÂ
                
              %% ¸ù¾ÝDeltaÀÇ¸üÐÂÎ»ÖÃ
                r1=rand();%[0,1]Ëæ»úÊý
                r2=rand();%[0,1]Ëæ»úÊý
                A3=2*a*r1-a; % ¼ÆËãA3
                C3=2*r2; % ¼ÆËãC3 
                D_delta=abs(C3*Delta_pos(j)-Positions(i,j)); % ¼ÆËã¾àÀëDeltaµÄ¾àÀë
                X3=Delta_pos(j)-A3*D_delta; %Î»ÖÃ¸üÐÂ
                %¸üÐÂÎ»ÖÃ
                Positions(i,j)=(X1+X2+X3)/3;
            end
            %% ±ß½ç¼ì²é
             Positions(i,:) = BoundaryCheck(Positions(i,:),ub,lb,dim);
        end
        %¼ÆËãÊÊÓ¦¶ÈÖµ
         for i = 1:pop
             fitness(i) = fobj(Positions(i,:));
             % ¸üÐÂ Alpha, Beta,  DeltaÀÇ
            if  fitness(i)<Alpha_score 
                Alpha_score= fitness(i); % ¸üÐÂalphaÀÇ
                Alpha_pos=Positions(i,:);

                
            end
            if  fitness(i)>Alpha_score &&  fitness(i)<Beta_score 
                Beta_score= fitness(i); % ¸üÐÂbetaÀÇ
                Beta_pos=Positions(i,:);
            end
            if  fitness(i)>Alpha_score &&  fitness(i)>Beta_score &&  fitness(i)<Delta_score 
                Delta_score= fitness(i); %¸üÐÂdeltaÀÇ
                Delta_pos=Positions(i,:);
            end
            IterCurve(t) = Alpha_score;
            t =t +1;
            if(t>=maxIter)
                break;
            end
         end
        gBest = Alpha_pos;
        gBestFitness = Alpha_score;  
    end
    Best_Pos = gBest;
    Best_fitness = gBestFitness;
    time = toc;
end
