# Supplementary material for: An improved crayfish optimization algorithm for solving engineering optimization problems
Source: PLoS One. 2026 Feb 26;21(2):e0340464. doi: 10.1371/journal.pone.0340464 (PMC12945318; doi:10.1371/journal.pone.0340464)
Supplement: S1 Dataset — This folder contains the minimal runnable dataset required to reproduce the core analyses and results presented in this study. The data and scripts are designed to be executed in MATLAB. [file pone.0340464.s001.zip › S1/input_data/M_16_D15.txt]

   3.6977522863325879e-01   0.0000000000000000e+00   0.0000000000000000e+00   0.0000000000000000e+00   5.0761948152785419e-01   0.0000000000000000e+00   0.0000000000000000e+00   0.0000000000000000e+00   0.0000000000000000e+00   0.0000000000000000e+00   1.2427817403892079e+00   0.0000000000000000e+00   0.0000000000000000e+00   0.0000000000000000e+00   0.0000000000000000e+00
   0.0000000000000000e+00   4.7311781237153752e-02   0.0000000000000000e+00   0.0000000000000000e+00   0.0000000000000000e+00   0.0000000000000000e+00   0.0000000000000000e+00   0.0000000000000000e+00   5.0283286367453128e-01   0.0000000000000000e+00   0.0000000000000000e+00   0.0000000000000000e+00   0.0000000000000000e+00  -8.6308789040574474e-01   0.0000000000000000e+00
   0.0000000000000000e+00   0.0000000000000000e+00   5.8925135438936849e-01   0.0000000000000000e+00   0.0000000000000000e+00   0.0000000000000000e+00   0.0000000000000000e+00   5.1702402600352482e-01   0.0000000000000000e+00   7.5524102944536264e-01   0.0000000000000000e+00   0.0000000000000000e+00  -9.2295514244232590e-01   0.0000000000000000e+00   0.0000000000000000e+00
   0.0000000000000000e+00   0.0000000000000000e+00   0.0000000000000000e+00   8.3208217099836668e-02   0.0000000000000000e+00   7.9478130054498397e-01  -6.0545944063336278e-02   0.0000000000000000e+00   0.0000000000000000e+00   0.0000000000000000e+00   0.0000000000000000e+00  -1.0411151914119240e-01   0.0000000000000000e+00   0.0000000000000000e+00  -5.8897712786718881e-01
   6.8267141377564211e-01   0.0000000000000000e+00   0.0000000000000000e+00   0.0000000000000000e+00   4.7841379704780834e-01   0.0000000000000000e+00   0.0000000000000000e+00   0.0000000000000000e+00   0.0000000000000000e+00   0.0000000000000000e+00  -1.3631134436790127e+00   0.0000000000000000e+00   0.0000000000000000e+00   0.0000000000000000e+00   0.0000000000000000e+00
   0.0000000000000000e+00   0.0000000000000000e+00   0.0000000000000000e+00  -4.4037155058940869e-01   0.0000000000000000e+00   3.3755852203249781e-01   7.7147650058946537e-01   0.0000000000000000e+00   0.0000000000000000e+00   0.0000000000000000e+00   0.0000000000000000e+00   1.7657207661537194e-02   0.0000000000000000e+00   0.0000000000000000e+00   3.1086874029169520e-01
   0.0000000000000000e+00   0.0000000000000000e+00   0.0000000000000000e+00   3.5331521026960050e-01   0.0000000000000000e+00  -2.3315995584364529e-01   4.6099804528076149e-01   0.0000000000000000e+00   0.0000000000000000e+00   0.0000000000000000e+00   0.0000000000000000e+00   6.5237501655635743e-01   0.0000000000000000e+00   0.0000000000000000e+00  -4.2742535863416786e-01
   0.0000000000000000e+00   0.0000000000000000e+00  -7.6062536984531148e-01   0.0000000000000000e+00   0.0000000000000000e+00   0.0000000000000000e+00   0.0000000000000000e+00   8.3685771230527539e-01   0.0000000000000000e+00  -7.0547378209353168e-02   0.0000000000000000e+00   0.0000000000000000e+00  -2.8942641912217942e-01   0.0000000000000000e+00   0.0000000000000000e+00
   0.0000000000000000e+00  -4.7813183667576498e-01   0.0000000000000000e+00   0.0000000000000000e+00   0.0000000000000000e+00   0.0000000000000000e+00   0.0000000000000000e+00   0.0000000000000000e+00   7.7003754508240585e-01   0.0000000000000000e+00   0.0000000000000000e+00   0.0000000000000000e+00   0.0000000000000000e+00   4.2241227008755428e-01   0.0000000000000000e+00
   0.0000000000000000e+00   0.0000000000000000e+00   4.8165132351081552e-01   0.0000000000000000e+00   0.0000000000000000e+00   0.0000000000000000e+00   0.0000000000000000e+00   6.5514954419640459e-01   0.0000000000000000e+00   3.1026573796721774e-02   0.0000000000000000e+00   0.0000000000000000e+00   8.8611417638792067e-01   0.0000000000000000e+00   0.0000000000000000e+00
  -6.6633174869691125e-01   0.0000000000000000e+00   0.0000000000000000e+00   0.0000000000000000e+00   7.9703209935415731e-01   0.0000000000000000e+00   0.0000000000000000e+00   0.0000000000000000e+00   0.0000000000000000e+00   0.0000000000000000e+00  -6.9466399191002859e-01   0.0000000000000000e+00   0.0000000000000000e+00   0.0000000000000000e+00   0.0000000000000000e+00
   0.0000000000000000e+00   0.0000000000000000e+00   0.0000000000000000e+00   3.9398580675085215e-01   0.0000000000000000e+00  -2.5426765037804350e-01   4.3406322278442688e-01   0.0000000000000000e+00   0.0000000000000000e+00   0.0000000000000000e+00   0.0000000000000000e+00  -7.4255281689814490e-01   0.0000000000000000e+00   0.0000000000000000e+00  -2.0081727712708425e-01
   0.0000000000000000e+00   0.0000000000000000e+00  -8.1195026623693600e-01   0.0000000000000000e+00   0.0000000000000000e+00   0.0000000000000000e+00   0.0000000000000000e+00  -7.9257183710373857e-01   0.0000000000000000e+00   6.9176770161697909e-01   0.0000000000000000e+00   0.0000000000000000e+00   1.0777263797416186e+00   0.0000000000000000e+00   0.0000000000000000e+00
   0.0000000000000000e+00  -8.7701285173777643e-01   0.0000000000000000e+00   0.0000000000000000e+00   0.0000000000000000e+00   0.0000000000000000e+00   0.0000000000000000e+00   0.0000000000000000e+00  -3.9268472133803767e-01   0.0000000000000000e+00   0.0000000000000000e+00   0.0000000000000000e+00   0.0000000000000000e+00  -2.7685224852697199e-01   0.0000000000000000e+00
   0.0000000000000000e+00   0.0000000000000000e+00   0.0000000000000000e+00   7.2048097567498237e-01   0.0000000000000000e+00   3.6791483453304524e-01   1.5103594573016105e-02   0.0000000000000000e+00   0.0000000000000000e+00   0.0000000000000000e+00   0.0000000000000000e+00   1.0895488281592999e-01   0.0000000000000000e+00   0.0000000000000000e+00   5.7744831211329084e-01
