# Supplementary material for: An improved crayfish optimization algorithm for solving engineering optimization problems
Source: PLoS One. 2026 Feb 26;21(2):e0340464. doi: 10.1371/journal.pone.0340464 (PMC12945318; doi:10.1371/journal.pone.0340464)
Supplement: S1 Dataset — This folder contains the minimal runnable dataset required to reproduce the core analyses and results presented in this study. The data and scripts are designed to be executed in MATLAB. [file pone.0340464.s001.zip › S1/input_data/M_1_D10.txt]

  -6.0130701301896017e-01   0.0000000000000000e+00   0.0000000000000000e+00   0.0000000000000000e+00   0.0000000000000000e+00   0.0000000000000000e+00  -6.1753747102902523e-01   0.0000000000000000e+00   0.0000000000000000e+00   5.0702795580647675e-01
   0.0000000000000000e+00   9.2845625214477390e-01  -1.2934218604837247e+00   0.0000000000000000e+00   0.0000000000000000e+00   0.0000000000000000e+00   0.0000000000000000e+00   0.0000000000000000e+00  -8.9995935968118967e-01   0.0000000000000000e+00
   0.0000000000000000e+00  -2.2370351023998447e-01  -8.4359274241434024e-01   0.0000000000000000e+00   0.0000000000000000e+00   0.0000000000000000e+00   0.0000000000000000e+00   0.0000000000000000e+00   5.9778030224550605e-01   0.0000000000000000e+00
   0.0000000000000000e+00   0.0000000000000000e+00   0.0000000000000000e+00  -5.5179349243750642e-01   2.5766621234800230e-01  -5.3595590160924500e-01   0.0000000000000000e+00   5.8470790677745821e-01   0.0000000000000000e+00   0.0000000000000000e+00
   0.0000000000000000e+00   0.0000000000000000e+00   0.0000000000000000e+00  -3.6132161563245047e-01  -9.1245853942557464e-01  -1.6803162530224791e-01   0.0000000000000000e+00  -9.2905741503891276e-02   0.0000000000000000e+00   0.0000000000000000e+00
   0.0000000000000000e+00   0.0000000000000000e+00   0.0000000000000000e+00   6.1340413575405561e-01  -8.9758069241901217e-02  -7.7882384084885903e-01   0.0000000000000000e+00  -9.5458264027885986e-02   0.0000000000000000e+00   0.0000000000000000e+00
   1.1436748304505429e-01   0.0000000000000000e+00   0.0000000000000000e+00   0.0000000000000000e+00   0.0000000000000000e+00   0.0000000000000000e+00   5.6151032399395095e-01   0.0000000000000000e+00   0.0000000000000000e+00   8.1952805618242586e-01
   0.0000000000000000e+00   0.0000000000000000e+00   0.0000000000000000e+00  -4.3440303638464051e-01   3.0491150494782504e-01  -2.7919539636952728e-01   0.0000000000000000e+00  -8.0023303279502134e-01   0.0000000000000000e+00   0.0000000000000000e+00
   0.0000000000000000e+00  -9.4714518646539403e-01  -4.5029833930040025e-01   0.0000000000000000e+00   0.0000000000000000e+00   0.0000000000000000e+00   0.0000000000000000e+00   0.0000000000000000e+00  -1.3037702943150387e+00   0.0000000000000000e+00
   7.9079071499111242e-01   0.0000000000000000e+00   0.0000000000000000e+00   0.0000000000000000e+00   0.0000000000000000e+00   0.0000000000000000e+00  -5.5077547868735388e-01   0.0000000000000000e+00   0.0000000000000000e+00   2.6701388945251525e-01
