# Supplementary material for: An improved crayfish optimization algorithm for solving engineering optimization problems
Source: PLoS One. 2026 Feb 26;21(2):e0340464. doi: 10.1371/journal.pone.0340464 (PMC12945318; doi:10.1371/journal.pone.0340464)
Supplement: S1 Dataset — This folder contains the minimal runnable dataset required to reproduce the core analyses and results presented in this study. The data and scripts are designed to be executed in MATLAB. [file pone.0340464.s001.zip › S1/input_data/M_1_D30.txt]

   3.7663692198266019e-01   0.0000000000000000e+00   0.0000000000000000e+00   0.0000000000000000e+00   0.0000000000000000e+00   0.0000000000000000e+00   0.0000000000000000e+00   0.0000000000000000e+00   0.0000000000000000e+00   9.1548316236133020e-01   5.3993065401436863e-02   0.0000000000000000e+00   0.0000000000000000e+00   0.0000000000000000e+00  -1.3084325477793668e-01   0.0000000000000000e+00   0.0000000000000000e+00   0.0000000000000000e+00   0.0000000000000000e+00   0.0000000000000000e+00   0.0000000000000000e+00   0.0000000000000000e+00   0.0000000000000000e+00   0.0000000000000000e+00   0.0000000000000000e+00   0.0000000000000000e+00   0.0000000000000000e+00   0.0000000000000000e+00   0.0000000000000000e+00   0.0000000000000000e+00
   0.0000000000000000e+00  -1.2517327323062759e+00   0.0000000000000000e+00  -7.5554935187481687e-01   0.0000000000000000e+00   0.0000000000000000e+00   0.0000000000000000e+00   0.0000000000000000e+00   0.0000000000000000e+00   0.0000000000000000e+00   0.0000000000000000e+00   0.0000000000000000e+00  -3.1603176770993202e-01   0.0000000000000000e+00   0.0000000000000000e+00   0.0000000000000000e+00   0.0000000000000000e+00   0.0000000000000000e+00   0.0000000000000000e+00   0.0000000000000000e+00   0.0000000000000000e+00   0.0000000000000000e+00   0.0000000000000000e+00   0.0000000000000000e+00   0.0000000000000000e+00   0.0000000000000000e+00   0.0000000000000000e+00   0.0000000000000000e+00   0.0000000000000000e+00   0.0000000000000000e+00
   0.0000000000000000e+00   0.0000000000000000e+00  -6.9884602206022162e-01   0.0000000000000000e+00   0.0000000000000000e+00   0.0000000000000000e+00   0.0000000000000000e+00   0.0000000000000000e+00   0.0000000000000000e+00   0.0000000000000000e+00   0.0000000000000000e+00   0.0000000000000000e+00   0.0000000000000000e+00   0.0000000000000000e+00   0.0000000000000000e+00   0.0000000000000000e+00   0.0000000000000000e+00   0.0000000000000000e+00   0.0000000000000000e+00   0.0000000000000000e+00  -7.1527214223021751e-01   0.0000000000000000e+00   0.0000000000000000e+00   0.0000000000000000e+00   0.0000000000000000e+00   0.0000000000000000e+00   0.0000000000000000e+00   0.0000000000000000e+00   0.0000000000000000e+00   0.0000000000000000e+00
   0.0000000000000000e+00   5.7315234767781287e-01   0.0000000000000000e+00  -9.3322229636276655e-01   0.0000000000000000e+00   0.0000000000000000e+00   0.0000000000000000e+00   0.0000000000000000e+00   0.0000000000000000e+00   0.0000000000000000e+00   0.0000000000000000e+00   0.0000000000000000e+00  -6.8759380397025527e-01   0.0000000000000000e+00   0.0000000000000000e+00   0.0000000000000000e+00   0.0000000000000000e+00   0.0000000000000000e+00   0.0000000000000000e+00   0.0000000000000000e+00   0.0000000000000000e+00   0.0000000000000000e+00   0.0000000000000000e+00   0.0000000000000000e+00   0.0000000000000000e+00   0.0000000000000000e+00   0.0000000000000000e+00   0.0000000000000000e+00   0.0000000000000000e+00   0.0000000000000000e+00
   0.0000000000000000e+00   0.0000000000000000e+00   0.0000000000000000e+00   0.0000000000000000e+00   3.0268839042104972e-01   0.0000000000000000e+00   0.0000000000000000e+00   0.0000000000000000e+00   1.1931088371546889e-01   0.0000000000000000e+00   0.0000000000000000e+00   0.0000000000000000e+00   0.0000000000000000e+00   1.9115608264433778e-01   0.0000000000000000e+00   0.0000000000000000e+00  -7.0152168445557828e-01   0.0000000000000000e+00   0.0000000000000000e+00  -1.2261383048915153e-01   0.0000000000000000e+00  -1.0364617304433847e+00  -4.7026018988058771e-01   0.0000000000000000e+00  -3.3606235823574160e-01   0.0000000000000000e+00   1.3867589146215276e-02   0.0000000000000000e+00   0.0000000000000000e+00   0.0000000000000000e+00
   0.0000000000000000e+00   0.0000000000000000e+00   0.0000000000000000e+00   0.0000000000000000e+00   0.0000000000000000e+00   1.3972854012115404e-01   0.0000000000000000e+00   4.3874305410301490e-01   0.0000000000000000e+00   0.0000000000000000e+00   0.0000000000000000e+00  -5.7720454474258676e-01   0.0000000000000000e+00   0.0000000000000000e+00   0.0000000000000000e+00   0.0000000000000000e+00   0.0000000000000000e+00   0.0000000000000000e+00   0.0000000000000000e+00   0.0000000000000000e+00   0.0000000000000000e+00   0.0000000000000000e+00   0.0000000000000000e+00   0.0000000000000000e+00   0.0000000000000000e+00  -3.3880817263938567e-01   0.0000000000000000e+00   3.3249883828373628e-01  -4.7637253766507254e-01   5.0379868317986798e-02
   0.0000000000000000e+00   0.0000000000000000e+00   0.0000000000000000e+00   0.0000000000000000e+00   0.0000000000000000e+00   0.0000000000000000e+00   4.3853881684640306e-01   0.0000000000000000e+00   0.0000000000000000e+00   0.0000000000000000e+00   0.0000000000000000e+00   0.0000000000000000e+00   0.0000000000000000e+00   0.0000000000000000e+00   0.0000000000000000e+00  -6.9646938758367916e-01   0.0000000000000000e+00   2.8501578469994771e-01  -4.2638049402178685e-01   0.0000000000000000e+00   0.0000000000000000e+00   0.0000000000000000e+00   0.0000000000000000e+00   1.2404492523332351e+00   0.0000000000000000e+00   0.0000000000000000e+00   0.0000000000000000e+00   0.0000000000000000e+00   0.0000000000000000e+00   0.0000000000000000e+00
   0.0000000000000000e+00   0.0000000000000000e+00   0.0000000000000000e+00   0.0000000000000000e+00   0.0000000000000000e+00   7.8004315738814903e-02   0.0000000000000000e+00  -2.3517738745085848e-01   0.0000000000000000e+00   0.0000000000000000e+00   0.0000000000000000e+00   1.0760758383860941e-01   0.0000000000000000e+00   0.0000000000000000e+00   0.0000000000000000e+00   0.0000000000000000e+00   0.0000000000000000e+00   0.0000000000000000e+00   0.0000000000000000e+00   0.0000000000000000e+00   0.0000000000000000e+00   0.0000000000000000e+00   0.0000000000000000e+00   0.0000000000000000e+00   0.0000000000000000e+00   6.8644867922271313e-02   0.0000000000000000e+00  -1.3468255623046677e-01  -3.7449754500402926e-01   8.7402952524467981e-01
   0.0000000000000000e+00   0.0000000000000000e+00   0.0000000000000000e+00   0.0000000000000000e+00  -1.1344377891965327e-01   0.0000000000000000e+00   0.0000000000000000e+00   0.0000000000000000e+00  -3.7924264678881031e-01   0.0000000000000000e+00   0.0000000000000000e+00   0.0000000000000000e+00   0.0000000000000000e+00   8.8798998101261406e-01   0.0000000000000000e+00   0.0000000000000000e+00   8.2959508683748362e-01   0.0000000000000000e+00   0.0000000000000000e+00  -1.4914769018818230e-01   0.0000000000000000e+00  -5.1704951017138145e-01   3.1051474584962169e-01   0.0000000000000000e+00   3.7502426466623556e-01   0.0000000000000000e+00   2.0475669998775432e-02   0.0000000000000000e+00   0.0000000000000000e+00   0.0000000000000000e+00
   2.8354598557720345e-01   0.0000000000000000e+00   0.0000000000000000e+00   0.0000000000000000e+00   0.0000000000000000e+00   0.0000000000000000e+00   0.0000000000000000e+00   0.0000000000000000e+00   0.0000000000000000e+00  -5.6136284790798546e-02  -9.5688807026638156e-01   0.0000000000000000e+00   0.0000000000000000e+00   0.0000000000000000e+00   2.8558931611995769e-02   0.0000000000000000e+00   0.0000000000000000e+00   0.0000000000000000e+00   0.0000000000000000e+00   0.0000000000000000e+00   0.0000000000000000e+00   0.0000000000000000e+00   0.0000000000000000e+00   0.0000000000000000e+00   0.0000000000000000e+00   0.0000000000000000e+00   0.0000000000000000e+00   0.0000000000000000e+00   0.0000000000000000e+00   0.0000000000000000e+00
  -7.1644340013985242e-01   0.0000000000000000e+00   0.0000000000000000e+00   0.0000000000000000e+00   0.0000000000000000e+00   0.0000000000000000e+00   0.0000000000000000e+00   0.0000000000000000e+00   0.0000000000000000e+00   2.2119901255231256e-01  -2.4363378994518922e-01   0.0000000000000000e+00   0.0000000000000000e+00   0.0000000000000000e+00  -6.1516048933499556e-01   0.0000000000000000e+00   0.0000000000000000e+00   0.0000000000000000e+00   0.0000000000000000e+00   0.0000000000000000e+00   0.0000000000000000e+00   0.0000000000000000e+00   0.0000000000000000e+00   0.0000000000000000e+00   0.0000000000000000e+00   0.0000000000000000e+00   0.0000000000000000e+00   0.0000000000000000e+00   0.0000000000000000e+00   0.0000000000000000e+00
   0.0000000000000000e+00   0.0000000000000000e+00   0.0000000000000000e+00   0.0000000000000000e+00   0.0000000000000000e+00   6.6127255124572093e-01   0.0000000000000000e+00   1.5679526850050843e-01   0.0000000000000000e+00   0.0000000000000000e+00   0.0000000000000000e+00   2.6823215921787197e-01   0.0000000000000000e+00   0.0000000000000000e+00   0.0000000000000000e+00   0.0000000000000000e+00   0.0000000000000000e+00   0.0000000000000000e+00   0.0000000000000000e+00   0.0000000000000000e+00   0.0000000000000000e+00   0.0000000000000000e+00   0.0000000000000000e+00   0.0000000000000000e+00   0.0000000000000000e+00   3.9888500418836503e-01   0.0000000000000000e+00   5.4036054272050238e-01   1.1213090134874346e-01   5.0132462270649047e-02
   0.0000000000000000e+00   1.3243758562328239e-01   0.0000000000000000e+00   1.5389121327020234e+00   0.0000000000000000e+00   0.0000000000000000e+00   0.0000000000000000e+00   0.0000000000000000e+00   0.0000000000000000e+00   0.0000000000000000e+00   0.0000000000000000e+00   0.0000000000000000e+00  -6.6193365398703563e-01   0.0000000000000000e+00   0.0000000000000000e+00   0.0000000000000000e+00   0.0000000000000000e+00   0.0000000000000000e+00   0.0000000000000000e+00   0.0000000000000000e+00   0.0000000000000000e+00   0.0000000000000000e+00   0.0000000000000000e+00   0.0000000000000000e+00   0.0000000000000000e+00   0.0000000000000000e+00   0.0000000000000000e+00   0.0000000000000000e+00   0.0000000000000000e+00   0.0000000000000000e+00
   0.0000000000000000e+00   0.0000000000000000e+00   0.0000000000000000e+00   0.0000000000000000e+00   7.6102368848124963e-02   0.0000000000000000e+00   0.0000000000000000e+00   0.0000000000000000e+00   5.8796284455074743e-01   0.0000000000000000e+00   0.0000000000000000e+00   0.0000000000000000e+00   0.0000000000000000e+00   3.0221394863844386e-01   0.0000000000000000e+00   0.0000000000000000e+00  -1.8957859784362974e-01   0.0000000000000000e+00   0.0000000000000000e+00   3.3302736161759017e-01   0.0000000000000000e+00   3.7003754084992374e-01  -3.5347808219618332e-01   0.0000000000000000e+00  -3.6686728717332140e-01   0.0000000000000000e+00  -1.0412462344246578e+00   0.0000000000000000e+00   0.0000000000000000e+00   0.0000000000000000e+00
   5.1425203690265264e-01   0.0000000000000000e+00   0.0000000000000000e+00   0.0000000000000000e+00   0.0000000000000000e+00   0.0000000000000000e+00   0.0000000000000000e+00   0.0000000000000000e+00   0.0000000000000000e+00  -3.3137636277904170e-01   1.4863561574326500e-01   0.0000000000000000e+00   0.0000000000000000e+00   0.0000000000000000e+00  -7.7694401501358223e-01   0.0000000000000000e+00   0.0000000000000000e+00   0.0000000000000000e+00   0.0000000000000000e+00   0.0000000000000000e+00   0.0000000000000000e+00   0.0000000000000000e+00   0.0000000000000000e+00   0.0000000000000000e+00   0.0000000000000000e+00   0.0000000000000000e+00   0.0000000000000000e+00   0.0000000000000000e+00   0.0000000000000000e+00   0.0000000000000000e+00
   0.0000000000000000e+00   0.0000000000000000e+00   0.0000000000000000e+00   0.0000000000000000e+00   0.0000000000000000e+00   0.0000000000000000e+00  -7.6842739569869001e-01   0.0000000000000000e+00   0.0000000000000000e+00   0.0000000000000000e+00   0.0000000000000000e+00   0.0000000000000000e+00   0.0000000000000000e+00   0.0000000000000000e+00   0.0000000000000000e+00  -5.9064945195261775e-01   0.0000000000000000e+00   1.5170280037308781e-01   3.2302431943484605e-01   0.0000000000000000e+00   0.0000000000000000e+00   0.0000000000000000e+00   0.0000000000000000e+00  -7.8067358341175175e-01   0.0000000000000000e+00   0.0000000000000000e+00   0.0000000000000000e+00   0.0000000000000000e+00   0.0000000000000000e+00   0.0000000000000000e+00
   0.0000000000000000e+00   0.0000000000000000e+00   0.0000000000000000e+00   0.0000000000000000e+00  -2.8332911490053425e-01   0.0000000000000000e+00   0.0000000000000000e+00   0.0000000000000000e+00   1.1651684162706191e-01   0.0000000000000000e+00   0.0000000000000000e+00   0.0000000000000000e+00   0.0000000000000000e+00   4.3745448185904023e-01   0.0000000000000000e+00   0.0000000000000000e+00  -4.0311023534764689e-01   0.0000000000000000e+00   0.0000000000000000e+00  -8.6316350201414449e-01   0.0000000000000000e+00   8.8232040457860927e-01  -4.1956363616177589e-01   0.0000000000000000e+00  -3.6484933320905105e-02   0.0000000000000000e+00   1.3112805750951076e-01   0.0000000000000000e+00   0.0000000000000000e+00   0.0000000000000000e+00
   0.0000000000000000e+00   0.0000000000000000e+00   0.0000000000000000e+00   0.0000000000000000e+00   0.0000000000000000e+00   0.0000000000000000e+00   3.5581331066344413e-01   0.0000000000000000e+00   0.0000000000000000e+00   0.0000000000000000e+00   0.0000000000000000e+00   0.0000000000000000e+00   0.0000000000000000e+00   0.0000000000000000e+00   0.0000000000000000e+00  -4.4027206991610179e-01   0.0000000000000000e+00  -1.0320333292837267e+00  -1.1986719681005883e-02   0.0000000000000000e+00   0.0000000000000000e+00   0.0000000000000000e+00   0.0000000000000000e+00   6.1100450982993693e-01   0.0000000000000000e+00   0.0000000000000000e+00   0.0000000000000000e+00   0.0000000000000000e+00   0.0000000000000000e+00   0.0000000000000000e+00
   0.0000000000000000e+00   0.0000000000000000e+00   0.0000000000000000e+00   0.0000000000000000e+00   0.0000000000000000e+00   0.0000000000000000e+00   8.5407171613021071e-01   0.0000000000000000e+00   0.0000000000000000e+00   0.0000000000000000e+00   0.0000000000000000e+00   0.0000000000000000e+00   0.0000000000000000e+00   0.0000000000000000e+00   0.0000000000000000e+00  -3.0046375573566936e-01   0.0000000000000000e+00   9.9042214322648259e-03   7.8483946983421116e-01   0.0000000000000000e+00   0.0000000000000000e+00   0.0000000000000000e+00   0.0000000000000000e+00   1.0151254839713338e-01   0.0000000000000000e+00   0.0000000000000000e+00   0.0000000000000000e+00   0.0000000000000000e+00   0.0000000000000000e+00   0.0000000000000000e+00
   0.0000000000000000e+00   0.0000000000000000e+00   0.0000000000000000e+00   0.0000000000000000e+00  -5.9141722305980049e-01   0.0000000000000000e+00   0.0000000000000000e+00   0.0000000000000000e+00  -4.2369622222749903e-01   0.0000000000000000e+00   0.0000000000000000e+00   0.0000000000000000e+00   0.0000000000000000e+00   2.0310778406640634e-01   0.0000000000000000e+00   0.0000000000000000e+00  -3.0098280038407638e-01   0.0000000000000000e+00   0.0000000000000000e+00   9.1496806013713239e-01   0.0000000000000000e+00   3.4269133213808156e-01  -3.8361105029129117e-01   0.0000000000000000e+00  -6.5829972761512118e-02   0.0000000000000000e+00   3.6097191760208297e-01   0.0000000000000000e+00   0.0000000000000000e+00   0.0000000000000000e+00
   0.0000000000000000e+00   0.0000000000000000e+00   7.1527214223021773e-01   0.0000000000000000e+00   0.0000000000000000e+00   0.0000000000000000e+00   0.0000000000000000e+00   0.0000000000000000e+00   0.0000000000000000e+00   0.0000000000000000e+00   0.0000000000000000e+00   0.0000000000000000e+00   0.0000000000000000e+00   0.0000000000000000e+00   0.0000000000000000e+00   0.0000000000000000e+00   0.0000000000000000e+00   0.0000000000000000e+00   0.0000000000000000e+00   0.0000000000000000e+00  -6.9884602206022151e-01   0.0000000000000000e+00   0.0000000000000000e+00   0.0000000000000000e+00   0.0000000000000000e+00   0.0000000000000000e+00   0.0000000000000000e+00   0.0000000000000000e+00   0.0000000000000000e+00   0.0000000000000000e+00
   0.0000000000000000e+00   0.0000000000000000e+00   0.0000000000000000e+00   0.0000000000000000e+00   5.3135342329496438e-01   0.0000000000000000e+00   0.0000000000000000e+00   0.0000000000000000e+00   7.1369944816029851e-01   0.0000000000000000e+00   0.0000000000000000e+00   0.0000000000000000e+00   0.0000000000000000e+00   3.4090179499914020e-01   0.0000000000000000e+00   0.0000000000000000e+00   1.6442623834952996e-01   0.0000000000000000e+00   0.0000000000000000e+00   1.7753744468631222e-01   0.0000000000000000e+00   1.4041114820911952e-02   6.5852352365952038e-01   0.0000000000000000e+00   2.9139771940954468e-01   0.0000000000000000e+00   5.0510511830657090e-01   0.0000000000000000e+00   0.0000000000000000e+00   0.0000000000000000e+00
   0.0000000000000000e+00   0.0000000000000000e+00   0.0000000000000000e+00   0.0000000000000000e+00  -4.3529416938688215e-01   0.0000000000000000e+00   0.0000000000000000e+00   0.0000000000000000e+00   9.0621027837531876e-01   0.0000000000000000e+00   0.0000000000000000e+00   0.0000000000000000e+00   0.0000000000000000e+00  -4.8322405021592096e-01   0.0000000000000000e+00   0.0000000000000000e+00   4.0839349594342206e-01   0.0000000000000000e+00   0.0000000000000000e+00  -4.1437121495978432e-02   0.0000000000000000e+00  -3.0051169904091579e-01  -5.4193129825456121e-01   0.0000000000000000e+00  -3.6712538011415996e-01   0.0000000000000000e+00   4.0945707806910681e-01   0.0000000000000000e+00   0.0000000000000000e+00   0.0000000000000000e+00
   0.0000000000000000e+00   0.0000000000000000e+00   0.0000000000000000e+00   0.0000000000000000e+00   0.0000000000000000e+00   0.0000000000000000e+00  -4.8374510074526966e-01   0.0000000000000000e+00   0.0000000000000000e+00   0.0000000000000000e+00   0.0000000000000000e+00   0.0000000000000000e+00   0.0000000000000000e+00   0.0000000000000000e+00   0.0000000000000000e+00   2.8626596282356270e-01   0.0000000000000000e+00  -5.0785168531666987e-03   6.0828392822721689e-01   0.0000000000000000e+00   0.0000000000000000e+00   0.0000000000000000e+00   0.0000000000000000e+00   7.4776329403307984e-01   0.0000000000000000e+00   0.0000000000000000e+00   0.0000000000000000e+00   0.0000000000000000e+00   0.0000000000000000e+00   0.0000000000000000e+00
   0.0000000000000000e+00   0.0000000000000000e+00   0.0000000000000000e+00   0.0000000000000000e+00  -4.4606767781260764e-01   0.0000000000000000e+00   0.0000000000000000e+00   0.0000000000000000e+00  -8.1393678996929467e-02   0.0000000000000000e+00   0.0000000000000000e+00   0.0000000000000000e+00   0.0000000000000000e+00   5.1619090298778550e-02   0.0000000000000000e+00   0.0000000000000000e+00  -3.2351077531874095e-01   0.0000000000000000e+00   0.0000000000000000e+00   1.9710261999907774e-01   0.0000000000000000e+00   1.5406554665685812e-01   6.3812468842127479e-01   0.0000000000000000e+00  -1.0626547265222974e+00   0.0000000000000000e+00  -3.8560364176690565e-02   0.0000000000000000e+00   0.0000000000000000e+00   0.0000000000000000e+00
   0.0000000000000000e+00   0.0000000000000000e+00   0.0000000000000000e+00   0.0000000000000000e+00   0.0000000000000000e+00  -3.8962775378328859e-02   0.0000000000000000e+00   8.2756403111784926e-01   0.0000000000000000e+00   0.0000000000000000e+00   0.0000000000000000e+00   3.6807426584766462e-01   0.0000000000000000e+00   0.0000000000000000e+00   0.0000000000000000e+00   0.0000000000000000e+00   0.0000000000000000e+00   0.0000000000000000e+00   0.0000000000000000e+00   0.0000000000000000e+00   0.0000000000000000e+00   0.0000000000000000e+00   0.0000000000000000e+00   0.0000000000000000e+00   0.0000000000000000e+00  -9.2736392354028641e-04   0.0000000000000000e+00  -3.9633774001995559e-01   4.3447419918584806e-02   1.3845168431601604e-01
   0.0000000000000000e+00   0.0000000000000000e+00   0.0000000000000000e+00   0.0000000000000000e+00   7.8432598681189414e-01   0.0000000000000000e+00   0.0000000000000000e+00   0.0000000000000000e+00  -2.6744414176627074e-01   0.0000000000000000e+00   0.0000000000000000e+00   0.0000000000000000e+00   0.0000000000000000e+00   1.8465338361905004e-01   0.0000000000000000e+00   0.0000000000000000e+00   1.6045638140290713e-01   0.0000000000000000e+00   0.0000000000000000e+00  -2.2437043488706615e-01   0.0000000000000000e+00   6.5914088921939085e-01  -3.9704885843625504e-01   0.0000000000000000e+00  -8.6547401271044011e-01   0.0000000000000000e+00   4.1571957022953976e-01   0.0000000000000000e+00   0.0000000000000000e+00   0.0000000000000000e+00
   0.0000000000000000e+00   0.0000000000000000e+00   0.0000000000000000e+00   0.0000000000000000e+00   0.0000000000000000e+00   2.4422373813399234e-02   0.0000000000000000e+00  -7.8315744168850676e-02   0.0000000000000000e+00   0.0000000000000000e+00   0.0000000000000000e+00   4.4594848233587098e-01   0.0000000000000000e+00   0.0000000000000000e+00   0.0000000000000000e+00   0.0000000000000000e+00   0.0000000000000000e+00   0.0000000000000000e+00   0.0000000000000000e+00   0.0000000000000000e+00   0.0000000000000000e+00   0.0000000000000000e+00   0.0000000000000000e+00   0.0000000000000000e+00   0.0000000000000000e+00  -8.0282031506158713e-01   0.0000000000000000e+00   3.1252011381623485e-01   1.9619863711995675e-01   1.1711941748448358e-01
   0.0000000000000000e+00   0.0000000000000000e+00   0.0000000000000000e+00   0.0000000000000000e+00   0.0000000000000000e+00  -6.8458953238291387e-01   0.0000000000000000e+00   1.8403355018845102e-01   0.0000000000000000e+00   0.0000000000000000e+00   0.0000000000000000e+00  -3.8642918801847906e-02   0.0000000000000000e+00   0.0000000000000000e+00   0.0000000000000000e+00   0.0000000000000000e+00   0.0000000000000000e+00   0.0000000000000000e+00   0.0000000000000000e+00   0.0000000000000000e+00   0.0000000000000000e+00   0.0000000000000000e+00   0.0000000000000000e+00   0.0000000000000000e+00   0.0000000000000000e+00   2.5141779676285164e-01   0.0000000000000000e+00   5.4095718298874851e-01   2.4427769986194411e-01   2.8365185065005394e-01
   0.0000000000000000e+00   0.0000000000000000e+00   0.0000000000000000e+00   0.0000000000000000e+00   0.0000000000000000e+00   2.5755095945188311e-01   0.0000000000000000e+00   5.2416063418483233e-02   0.0000000000000000e+00   0.0000000000000000e+00   0.0000000000000000e+00  -4.9745858213498340e-01   0.0000000000000000e+00   0.0000000000000000e+00   0.0000000000000000e+00   0.0000000000000000e+00   0.0000000000000000e+00   0.0000000000000000e+00   0.0000000000000000e+00   0.0000000000000000e+00   0.0000000000000000e+00   0.0000000000000000e+00   0.0000000000000000e+00   0.0000000000000000e+00   0.0000000000000000e+00  -1.1685645418984550e-01   0.0000000000000000e+00  -1.7868552243267041e-01   7.2124494934249617e-01   3.4304051491982235e-01
