# Supplementary material for: An improved crayfish optimization algorithm for solving engineering optimization problems
Source: PLoS One. 2026 Feb 26;21(2):e0340464. doi: 10.1371/journal.pone.0340464 (PMC12945318; doi:10.1371/journal.pone.0340464)
Supplement: S1 Dataset — This folder contains the minimal runnable dataset required to reproduce the core analyses and results presented in this study. The data and scripts are designed to be executed in MATLAB. [file pone.0340464.s001.zip › S1/input_data/M_1_D5.txt]

   3.9986193066500797e-01  -8.6500825537755366e-01   0.0000000000000000e+00   0.0000000000000000e+00   0.0000000000000000e+00
   5.5617739620109030e-01  -2.6783962421435276e-01   0.0000000000000000e+00   0.0000000000000000e+00   0.0000000000000000e+00
   0.0000000000000000e+00   0.0000000000000000e+00  -1.8814298991667228e-01  -8.7161533097477029e-01  -4.5264658416357961e-01
   0.0000000000000000e+00   0.0000000000000000e+00   2.7423258007702511e-01   3.9592560850696551e-01  -8.7637857376403672e-01
   0.0000000000000000e+00   0.0000000000000000e+00   9.4307937490410254e-01  -2.8901492580510535e-01   1.6453469327882320e-01
