# Supplementary material for: An improved crayfish optimization algorithm for solving engineering optimization problems
Source: PLoS One. 2026 Feb 26;21(2):e0340464. doi: 10.1371/journal.pone.0340464 (PMC12945318; doi:10.1371/journal.pone.0340464)
Supplement: S1 Dataset — This folder contains the minimal runnable dataset required to reproduce the core analyses and results presented in this study. The data and scripts are designed to be executed in MATLAB. [file pone.0340464.s001.zip › S1/input_data/M_22_D10.txt]

  -2.8812219737534694e-01   0.0000000000000000e+00   7.4245552435336792e-01   0.0000000000000000e+00   0.0000000000000000e+00  -1.6572520131274845e-01   0.0000000000000000e+00   0.0000000000000000e+00   0.0000000000000000e+00   3.3999073352109405e-01
   0.0000000000000000e+00  -4.8181884153779303e-01   0.0000000000000000e+00   2.5378597541687220e-01  -1.3022400100641046e-01   0.0000000000000000e+00  -6.6930402861595212e-02   2.0481999735415318e-01   8.0003380056057449e-01   0.0000000000000000e+00
   8.4050759907291028e-01   0.0000000000000000e+00   1.0244684716998704e+00   0.0000000000000000e+00   0.0000000000000000e+00   6.6132741544065810e-01   0.0000000000000000e+00   0.0000000000000000e+00   0.0000000000000000e+00  -1.3684831294884908e-01
   0.0000000000000000e+00   2.8254664037547772e-01   0.0000000000000000e+00  -2.8182418623515526e-01  -7.5518663508118300e-01   0.0000000000000000e+00   1.2729418628185621e-01   5.0388235752405086e-01   1.8287432160584753e-02   0.0000000000000000e+00
   0.0000000000000000e+00   3.9658110024662713e-02   0.0000000000000000e+00   7.2290307756374106e-01  -4.7989277861983781e-01   0.0000000000000000e+00  -3.5364063594086909e-01  -2.3866060980590881e-01  -2.5203315203576837e-01   0.0000000000000000e+00
  -7.9552457078952166e-01   0.0000000000000000e+00  -4.0326103902669719e-01   0.0000000000000000e+00   0.0000000000000000e+00   1.3671525646156377e+00   0.0000000000000000e+00   0.0000000000000000e+00   0.0000000000000000e+00   1.7115606603763275e-01
   0.0000000000000000e+00  -2.4963085980084446e-01   0.0000000000000000e+00   2.8586340494253105e-02  -2.9945266914044533e-01   0.0000000000000000e+00   7.7951602829095756e-01  -4.8911784868305319e-01  -1.7715689488530265e-02   0.0000000000000000e+00
   0.0000000000000000e+00   7.7126546756678360e-01   0.0000000000000000e+00   3.3763615372790368e-01   1.7790461001060903e-01   0.0000000000000000e+00   2.7393563437177665e-01  -6.1634649594579594e-02   4.2504328504574296e-01   0.0000000000000000e+00
   0.0000000000000000e+00  -1.7111179572157470e-01   0.0000000000000000e+00   4.6772170787386558e-01   2.4721615130652583e-01   0.0000000000000000e+00   4.1420869351304751e-01   6.3573371143579960e-01  -3.3928621876515774e-01   0.0000000000000000e+00
  -4.4932004412667703e-02   0.0000000000000000e+00  -1.4385954009470403e-01   0.0000000000000000e+00   0.0000000000000000e+00   4.4031071855846721e-01   0.0000000000000000e+00   0.0000000000000000e+00   0.0000000000000000e+00  -7.2288803271906232e-01
   2.4411344745863645e-01   3.4429871247601157e-01   7.0530422771691970e-01   3.4619075260981058e-01   0.0000000000000000e+00   2.8431448963829165e-01   0.0000000000000000e+00  -3.5175304051426570e-01   0.0000000000000000e+00   0.0000000000000000e+00
  -5.8718867972658839e-01   2.3114416132586482e-01  -2.9412207721746841e-01  -1.2053107220109072e-01   0.0000000000000000e+00   3.1945232065290763e-01   0.0000000000000000e+00  -6.3142419199989364e-01   0.0000000000000000e+00   0.0000000000000000e+00
  -2.8458344821485115e-01  -2.0970122423806262e-01   5.4026072295362160e-01  -6.9664183277040237e-01   0.0000000000000000e+00   2.4574601629159909e-01   0.0000000000000000e+00   1.9353310078623440e-01   0.0000000000000000e+00   0.0000000000000000e+00
  -4.5031990049827075e-01  -3.6787639862640342e-01   5.5199618916966925e-02   5.8839451979505597e-01   0.0000000000000000e+00   4.2632401348143079e-01   0.0000000000000000e+00   3.6176189576093593e-01   0.0000000000000000e+00   0.0000000000000000e+00
   0.0000000000000000e+00   0.0000000000000000e+00   0.0000000000000000e+00   0.0000000000000000e+00   4.9041110995843185e-01   0.0000000000000000e+00   4.3078109553229416e-01   0.0000000000000000e+00  -5.7538994698950330e-01  -1.3078421490760081e-01
   5.2306860276481237e-01  -3.1111927905358636e-02  -3.4198339797612304e-01  -1.8169377502231018e-01   0.0000000000000000e+00   7.5458142214395851e-01   0.0000000000000000e+00   7.7928747748990806e-02   0.0000000000000000e+00   0.0000000000000000e+00
   0.0000000000000000e+00   0.0000000000000000e+00   0.0000000000000000e+00   0.0000000000000000e+00  -7.6673840402719351e-01   0.0000000000000000e+00  -3.2555871072780768e-01   0.0000000000000000e+00  -3.3035497348601728e-01  -2.0552575136335402e-01
  -1.9555450439670824e-01   8.0483238820332159e-01  -6.4473706824389576e-02  -3.3070250514493839e-02   0.0000000000000000e+00   7.4693334189107966e-02   0.0000000000000000e+00   5.5061208504358505e-01   0.0000000000000000e+00   0.0000000000000000e+00
   0.0000000000000000e+00   0.0000000000000000e+00   0.0000000000000000e+00   0.0000000000000000e+00  -1.1410816112375557e+00   0.0000000000000000e+00  -8.4889552633103396e-02   0.0000000000000000e+00  -1.0801295940377578e+00   1.7888394954361891e-01
   0.0000000000000000e+00   0.0000000000000000e+00   0.0000000000000000e+00   0.0000000000000000e+00  -5.7880151923721301e-01   0.0000000000000000e+00   8.9756903957045742e-01   0.0000000000000000e+00   3.2183392757825757e-01  -5.3655815175000288e-01
   2.5671598473779467e-01  -3.3127247014508798e-01   0.0000000000000000e+00   0.0000000000000000e+00   0.0000000000000000e+00   0.0000000000000000e+00   0.0000000000000000e+00   0.0000000000000000e+00  -1.2437412802405659e-01   7.4263518287104002e-01
   4.1320674306125399e-01  -3.5972258312242503e-02   0.0000000000000000e+00   0.0000000000000000e+00   0.0000000000000000e+00   0.0000000000000000e+00   0.0000000000000000e+00   0.0000000000000000e+00  -8.2477968182700714e-03  -3.8556304070164171e-01
   0.0000000000000000e+00   0.0000000000000000e+00   2.7965216440922719e-01   8.8873898105962468e-01  -4.6648780835472435e-02   2.2519420297300818e-01   2.6027306761263247e-02   2.7994951684724489e-01   0.0000000000000000e+00   0.0000000000000000e+00
   0.0000000000000000e+00   0.0000000000000000e+00   3.7203204573538384e-01   2.1450230347315219e-02  -4.9048933864065658e-01   1.0619276375574276e-01  -5.4790193501203821e-01  -5.5594857656066099e-01   0.0000000000000000e+00   0.0000000000000000e+00
   0.0000000000000000e+00   0.0000000000000000e+00  -7.2169574740290376e-01   1.0272428311325511e-01  -5.2879021313178620e-01   4.1877702852440590e-01   1.0946301739814859e-01  -4.0342639202630655e-02   0.0000000000000000e+00   0.0000000000000000e+00
   0.0000000000000000e+00   0.0000000000000000e+00   3.8106596365858092e-01  -1.5236802951484502e-01  -2.0132544454950566e-03   4.7610967332139792e-01   6.9700335806498948e-01  -3.4507181795269359e-01   0.0000000000000000e+00   0.0000000000000000e+00
   0.0000000000000000e+00   0.0000000000000000e+00   4.3960242448761219e-02   1.6189475615609986e-01  -4.9584442639390247e-01  -7.1723379138287724e-01   4.4778295435577897e-01  -1.0517606245747514e-01   0.0000000000000000e+00   0.0000000000000000e+00
   0.0000000000000000e+00   0.0000000000000000e+00   3.3970325357957232e-01  -3.8691692174539860e-01  -4.8141381579997805e-01   1.4673696099440270e-01  -2.8646838733967728e-02   6.9338687328222470e-01   0.0000000000000000e+00   0.0000000000000000e+00
  -7.1852117312485497e-01  -5.4582293080862421e-01   0.0000000000000000e+00   0.0000000000000000e+00   0.0000000000000000e+00   0.0000000000000000e+00   0.0000000000000000e+00   0.0000000000000000e+00   9.6777654014155179e-01   2.5492489925020650e-02
  -4.9798254720159463e-01  -5.5995872774477251e-01   0.0000000000000000e+00   0.0000000000000000e+00   0.0000000000000000e+00   0.0000000000000000e+00   0.0000000000000000e+00   0.0000000000000000e+00  -8.8385870860262084e-01  -1.1389193801409442e-01
  -2.3486357892894427e-01   0.0000000000000000e+00  -2.6309313171322507e-01  -8.5227961762540452e-02   0.0000000000000000e+00   0.0000000000000000e+00   7.8324992435326202e-01   3.8827852841222904e-01   0.0000000000000000e+00   3.2267109918066972e-01
   0.0000000000000000e+00   6.4320311537802066e-01   0.0000000000000000e+00   0.0000000000000000e+00   1.4538708429871441e-01   6.5902839578959638e-01   0.0000000000000000e+00   0.0000000000000000e+00   6.1868477107688991e-01   0.0000000000000000e+00
  -2.7359712065742298e-01   0.0000000000000000e+00   4.3893498317880214e-01   2.4095755230581148e-01   0.0000000000000000e+00   0.0000000000000000e+00  -2.8169430133187995e-01   7.7110119666380839e-01   0.0000000000000000e+00  -2.1712190063876369e-02
  -7.7739253595605717e-01   0.0000000000000000e+00   2.9817861377555799e-01  -3.9516261759008608e-01   0.0000000000000000e+00   0.0000000000000000e+00   6.9898963793301627e-02  -3.0307885631425624e-01   0.0000000000000000e+00  -2.3206509151942750e-01
   0.0000000000000000e+00   8.8250355438971040e-01   0.0000000000000000e+00   0.0000000000000000e+00  -6.3386131612304197e-01  -5.7213326540972698e-01   0.0000000000000000e+00   0.0000000000000000e+00   5.9350572383037303e-01   0.0000000000000000e+00
   0.0000000000000000e+00  -9.2549982095715833e-01   0.0000000000000000e+00   0.0000000000000000e+00  -4.6037487272757575e-02   1.9423227101171717e-01   0.0000000000000000e+00   0.0000000000000000e+00   2.3450511222339984e-02   0.0000000000000000e+00
   3.7224242302524596e-01   0.0000000000000000e+00   3.6676323716841597e-02  -5.3186216485399185e-01   0.0000000000000000e+00   0.0000000000000000e+00   1.7878241244127932e-01   3.2402711152501984e-01   0.0000000000000000e+00  -6.6351815602451214e-01
   2.2378616731484718e-01   0.0000000000000000e+00   6.5463241066611588e-01   4.1881107534413575e-01   0.0000000000000000e+00   0.0000000000000000e+00   5.1464834201989584e-01  -2.4039851207741444e-01   0.0000000000000000e+00  -1.5270586380429985e-01
   0.0000000000000000e+00  -1.4312067127388917e-02   0.0000000000000000e+00   0.0000000000000000e+00   8.1040476923980420e-01  -2.8759815735970262e-01   0.0000000000000000e+00   0.0000000000000000e+00   8.0356016815826681e-01   0.0000000000000000e+00
   2.7748853979812449e-01   0.0000000000000000e+00   4.6831490800327719e-01  -5.6589935407796954e-01   0.0000000000000000e+00   0.0000000000000000e+00  -7.3864365672633825e-02  -9.6027112352665457e-04   0.0000000000000000e+00   6.1480266072933731e-01
   6.3267837643529978e-01  -2.3907642205831947e-01   0.0000000000000000e+00   0.0000000000000000e+00  -5.7873624199180206e-02  -5.1421911731929659e-01   0.0000000000000000e+00   1.1786337726171385e-01   0.0000000000000000e+00   5.1078185530896036e-01
  -4.1415528806926433e-01  -2.7131549485766360e-01   0.0000000000000000e+00   0.0000000000000000e+00  -1.1429009734723193e-01   3.7552986923344051e-02   0.0000000000000000e+00   8.3216761579223686e-01   0.0000000000000000e+00   2.1883305431896133e-01
   0.0000000000000000e+00   0.0000000000000000e+00   7.0165913836601634e-01   5.4060501803115391e-01   0.0000000000000000e+00   0.0000000000000000e+00  -1.5145699675635588e-02   0.0000000000000000e+00   1.1483527818156811e+00   0.0000000000000000e+00
   0.0000000000000000e+00   0.0000000000000000e+00  -9.0347806123285934e-01  -3.0594162556660753e-01   0.0000000000000000e+00   0.0000000000000000e+00  -4.9899197489693903e-02   0.0000000000000000e+00  -3.7413484800796293e-01   0.0000000000000000e+00
  -3.5014988309023432e-01  -7.5073665135906220e-01   0.0000000000000000e+00   0.0000000000000000e+00   2.8422495090555000e-01  -3.2528403761003810e-01   0.0000000000000000e+00  -3.2929892648973813e-01   0.0000000000000000e+00  -1.3696068359070598e-01
   5.3238507177501793e-01  -3.0067608965125348e-01   0.0000000000000000e+00   0.0000000000000000e+00   2.1437877256004512e-01   2.1814038086324156e-01   0.0000000000000000e+00   3.5430798526095553e-01   0.0000000000000000e+00  -6.3803008718707965e-01
   0.0000000000000000e+00   0.0000000000000000e+00   5.1853444690647632e-01  -8.5567794544964704e-01   0.0000000000000000e+00   0.0000000000000000e+00   9.5776228531204710e-01   0.0000000000000000e+00   2.0918086649150008e-01   0.0000000000000000e+00
  -1.4537926308007901e-01   4.5704016889452342e-01   0.0000000000000000e+00   0.0000000000000000e+00   3.6139889847670065e-01  -6.9278533342488735e-01   0.0000000000000000e+00   2.4122334667977965e-01   0.0000000000000000e+00  -3.1816625979346214e-01
   0.0000000000000000e+00   0.0000000000000000e+00   2.9658399885667436e-01   1.1985387680552517e-01   0.0000000000000000e+00   0.0000000000000000e+00  -7.6477822587863523e-02   0.0000000000000000e+00  -5.0009797247127830e-01   0.0000000000000000e+00
   3.1930141633808841e-02   7.9580274572361470e-02   0.0000000000000000e+00   0.0000000000000000e+00   8.5219550140130762e-01   3.1752483912415064e-01   0.0000000000000000e+00   3.8008540313496805e-02   0.0000000000000000e+00   4.0514639421821841e-01
   8.9762530042295818e-01   0.0000000000000000e+00   0.0000000000000000e+00  -1.0577195484286775e-01  -3.1349397638988558e-02   3.2303590396647575e-01  -2.7230981930066195e-01   0.0000000000000000e+00   0.0000000000000000e+00   5.9945774980288691e-02
   0.0000000000000000e+00  -1.0708472866099004e+00  -1.1286042665402087e+00   0.0000000000000000e+00   0.0000000000000000e+00   0.0000000000000000e+00   0.0000000000000000e+00   3.2052233040664074e-01   7.8855927307484108e-01   0.0000000000000000e+00
   0.0000000000000000e+00   2.1743056488025020e-01  -2.9131368214390996e-01   0.0000000000000000e+00   0.0000000000000000e+00   0.0000000000000000e+00   0.0000000000000000e+00  -5.9329755334348026e-02   4.8165899054191974e-01   0.0000000000000000e+00
  -1.0764690587984960e-01   0.0000000000000000e+00   0.0000000000000000e+00   5.2581325764695319e-02  -7.1069562315505486e-01  -2.4824408453125370e-02  -4.4058690341195705e-01   0.0000000000000000e+00   0.0000000000000000e+00  -5.3462698056718427e-01
  -3.0152281123831587e-02   0.0000000000000000e+00   0.0000000000000000e+00   2.4486931813233065e-01  -1.0865561558662265e-01   6.9875037923539496e-01   5.7406510282595669e-01   0.0000000000000000e+00   0.0000000000000000e+00  -3.3093954042656137e-01
   3.0530556126275132e-01   0.0000000000000000e+00   0.0000000000000000e+00   2.9436470850086199e-01   3.9026405980968359e-01  -4.6440866687894355e-01   1.5200934941552718e-01   0.0000000000000000e+00   0.0000000000000000e+00  -6.5501881201236523e-01
   2.7494513241559182e-01   0.0000000000000000e+00   0.0000000000000000e+00  -2.9354739900593779e-01  -5.2216581958551589e-01  -4.1448453989820855e-01   6.1557567536503388e-01   0.0000000000000000e+00   0.0000000000000000e+00   1.2184871619619447e-01
   0.0000000000000000e+00  -9.4580141346497504e-01  -3.9062250506373408e-02   0.0000000000000000e+00   0.0000000000000000e+00   0.0000000000000000e+00   0.0000000000000000e+00  -1.9050827608383714e-01  -5.0771298734117376e-01   0.0000000000000000e+00
   0.0000000000000000e+00  -8.4847873663534495e-02   5.0312818193224895e-01   0.0000000000000000e+00   0.0000000000000000e+00   0.0000000000000000e+00   0.0000000000000000e+00  -4.8096826800875947e-01   5.3353916700038995e-01   0.0000000000000000e+00
   1.1386611463085713e-01   0.0000000000000000e+00   0.0000000000000000e+00   8.6790889943184946e-01  -2.3908099919245523e-01  -1.3894825412720577e-01  -1.1812965795170716e-02   0.0000000000000000e+00   0.0000000000000000e+00   3.9643758974791110e-01
   3.6514669448284898e-01   1.0297922980210661e+00   0.0000000000000000e+00   0.0000000000000000e+00   0.0000000000000000e+00   0.0000000000000000e+00   0.0000000000000000e+00  -9.3444025141444309e-01   0.0000000000000000e+00  -2.4456943850118488e-02
  -5.6928316599848550e-01  -3.0803339916769701e-02   0.0000000000000000e+00   0.0000000000000000e+00   0.0000000000000000e+00   0.0000000000000000e+00   0.0000000000000000e+00   3.3233423617931335e-01   0.0000000000000000e+00   6.1906992634271729e-01
   0.0000000000000000e+00   0.0000000000000000e+00   6.6973670966182430e-01   1.5918901893115811e-01  -2.6349014801240611e-01   4.0900715415559274e-01   5.2492344529337998e-01   0.0000000000000000e+00  -1.1769903276731558e-01   0.0000000000000000e+00
   0.0000000000000000e+00   0.0000000000000000e+00   1.0014097922132392e-01   8.0645442959412272e-01   5.9037410490374753e-02   1.1473092343139746e-01  -3.2804548167782505e-01   0.0000000000000000e+00   4.6404805633742896e-01   0.0000000000000000e+00
   0.0000000000000000e+00   0.0000000000000000e+00   3.3336262992581589e-01  -4.0411620824467677e-02   1.0427585953343262e-02   2.3220961795861861e-01  -7.1578119637637228e-01   0.0000000000000000e+00  -5.6644814022467127e-01   0.0000000000000000e+00
   0.0000000000000000e+00   0.0000000000000000e+00  -3.3643389836688231e-01   5.5183934387960432e-01  -2.3717345465805126e-01  -2.7936735245912037e-01   2.1868107385512472e-01   0.0000000000000000e+00  -6.3258737997158010e-01   0.0000000000000000e+00
   0.0000000000000000e+00   0.0000000000000000e+00   5.6275266853211414e-01   2.5676939482983951e-02   1.8821488167866668e-01  -8.0446901464302389e-01  -2.9686233607589124e-03   0.0000000000000000e+00   6.7881446713714128e-03   0.0000000000000000e+00
   6.7411492691044539e-01  -2.5121000250543624e-01   0.0000000000000000e+00   0.0000000000000000e+00   0.0000000000000000e+00   0.0000000000000000e+00   0.0000000000000000e+00   3.2745380192693196e-01   0.0000000000000000e+00  -1.2357074067150819e-01
   0.0000000000000000e+00   0.0000000000000000e+00  -2.0384971683506808e-02   1.3217807483621505e-01   9.1394896040994988e-01   2.0102771760356480e-01   2.3805165964347180e-01   0.0000000000000000e+00  -2.2300217784523108e-01   0.0000000000000000e+00
   2.3251321810365155e-02  -9.2088374997864464e-01   0.0000000000000000e+00   0.0000000000000000e+00   0.0000000000000000e+00   0.0000000000000000e+00   0.0000000000000000e+00  -6.7453596338649313e-01   0.0000000000000000e+00  -4.4582107651858612e-02
  -1.4441579112485278e-01   2.6984676128688895e-01  -1.1264851293296779e-01   0.0000000000000000e+00   4.1168909151396571e-01   0.0000000000000000e+00   0.0000000000000000e+00   0.0000000000000000e+00   1.6353039318310020e-01   8.3510898669846423e-01
  -3.4244345794203535e-01  -6.6764821531912999e-01  -6.2376782728092572e-01   0.0000000000000000e+00  -6.2070092656427517e-02   0.0000000000000000e+00   0.0000000000000000e+00   0.0000000000000000e+00  -1.6107344131980358e-01   1.3451649133892363e-01
   5.3872679156497427e-01  -4.8142976216927319e-01   5.6372996595748487e-02   0.0000000000000000e+00   6.0550852554547219e-01   0.0000000000000000e+00   0.0000000000000000e+00   0.0000000000000000e+00   3.1225905183204716e-01  -1.0331806929700302e-01
   0.0000000000000000e+00   0.0000000000000000e+00   0.0000000000000000e+00  -4.3011407224555176e-01   0.0000000000000000e+00  -4.8879556117558814e-01   3.1660977783544725e-01  -1.0890332960731361e+00   0.0000000000000000e+00   0.0000000000000000e+00
   9.0414650697695303e-02   4.5201010583956741e-01  -5.6295710819514855e-01   0.0000000000000000e+00   4.5699810161279431e-01   0.0000000000000000e+00   0.0000000000000000e+00   0.0000000000000000e+00  -3.6294378271708927e-01  -3.6057716954902358e-01
   0.0000000000000000e+00   0.0000000000000000e+00   0.0000000000000000e+00  -7.9833386806045425e-01   0.0000000000000000e+00   5.7539095498298098e-01  -5.7963074323085184e-01   1.5326199408293137e-01   0.0000000000000000e+00   0.0000000000000000e+00
   0.0000000000000000e+00   0.0000000000000000e+00   0.0000000000000000e+00  -3.3492823238423325e-01   0.0000000000000000e+00  -6.1889801337277506e-01  -4.0208144257312495e-01  -1.1485282896421971e+00   0.0000000000000000e+00   0.0000000000000000e+00
   0.0000000000000000e+00   0.0000000000000000e+00   0.0000000000000000e+00  -1.4642705168271314e-01   0.0000000000000000e+00   4.7545522789766470e-01   5.1231360081324506e-01  -3.3797440313758920e-02   0.0000000000000000e+00   0.0000000000000000e+00
  -5.1673052186819879e-01   1.2548156176654071e-01  -1.3269411442273454e-01   0.0000000000000000e+00   1.2626878531241958e-01   0.0000000000000000e+00   0.0000000000000000e+00   0.0000000000000000e+00   7.4621190540291815e-01  -3.5617440042019988e-01
  -5.4448577588916314e-01  -1.7203258986984649e-01   5.1040930807359086e-01   0.0000000000000000e+00   4.8500283503893554e-01   0.0000000000000000e+00   0.0000000000000000e+00   0.0000000000000000e+00  -4.0155577990820202e-01  -1.3018283963485966e-01
  -2.4140380113898702e-01   4.2885125030097571e-01   2.7550619790671038e-01  -3.3033644407422524e-01   0.0000000000000000e+00   0.0000000000000000e+00   0.0000000000000000e+00   2.9089975327599771e-01   6.9868613274222691e-01   0.0000000000000000e+00
   5.1327237328615782e-01  -5.0945145118854074e-01  -1.9693161873388246e-01  -5.8524909133961844e-01   0.0000000000000000e+00   0.0000000000000000e+00   0.0000000000000000e+00  -3.8403996572023723e-02   3.0698088113005217e-01   0.0000000000000000e+00
  -4.5221293275606500e-01  -1.3756671664191261e-01   3.1627399956441787e-01  -6.4880270625060188e-01   0.0000000000000000e+00   0.0000000000000000e+00   0.0000000000000000e+00   5.4582042172738182e-03  -5.0554413802225584e-01   0.0000000000000000e+00
  -6.0835037957310134e-01  -2.9878662848437326e-01  -3.1102193493799318e-01   5.4313127366961381e-02   0.0000000000000000e+00   0.0000000000000000e+00   0.0000000000000000e+00  -5.6109628062254280e-01   3.5513767804444990e-01   0.0000000000000000e+00
   0.0000000000000000e+00   0.0000000000000000e+00   0.0000000000000000e+00   0.0000000000000000e+00   3.9820271076886682e-01  -2.0824923380933319e-01  -3.6292886394774038e-01   0.0000000000000000e+00   0.0000000000000000e+00   4.3632047155948162e-01
   0.0000000000000000e+00   0.0000000000000000e+00   0.0000000000000000e+00   0.0000000000000000e+00  -2.2244909590957679e-01  -2.8373407202872925e-01   7.2248763158733220e-01   0.0000000000000000e+00   0.0000000000000000e+00  -1.1270809904552566e+00
   0.0000000000000000e+00   0.0000000000000000e+00   0.0000000000000000e+00   0.0000000000000000e+00   5.7996789531569326e-01   4.5657104730495862e-01   7.7774720632742134e-01   0.0000000000000000e+00   0.0000000000000000e+00   7.0257294510859225e-01
  -2.6821810045751998e-01  -6.4719599010097661e-03  -7.2306133606852241e-01  -8.0189435858487743e-02   0.0000000000000000e+00   0.0000000000000000e+00   0.0000000000000000e+00   6.2334782608736417e-01  -1.0102777189294966e-01   0.0000000000000000e+00
  -1.7817969953174995e-01  -6.6955648517770694e-01   4.0710280019621259e-01   3.4356385394386357e-01   0.0000000000000000e+00   0.0000000000000000e+00   0.0000000000000000e+00   4.5878222086485482e-01   1.6030024948578409e-01   0.0000000000000000e+00
   0.0000000000000000e+00   0.0000000000000000e+00   0.0000000000000000e+00   0.0000000000000000e+00  -3.8766624445419706e-01   3.0670908677514808e-01  -6.8805506571828351e-02   0.0000000000000000e+00   0.0000000000000000e+00  -5.2266158625176384e-01
  -3.4103546986399513e-01   0.0000000000000000e+00   0.0000000000000000e+00   5.0744457712946689e-01   0.0000000000000000e+00   0.0000000000000000e+00   0.0000000000000000e+00   0.0000000000000000e+00  -6.5992012752435480e-01  -4.2580425524456972e-01
   0.0000000000000000e+00  -7.1915985400623245e-02  -4.3857191870559076e-01   0.0000000000000000e+00  -2.0532947345108496e-01   5.0110555652749383e-03  -6.4576139440465818e-01   5.8590927737810106e-01   0.0000000000000000e+00   0.0000000000000000e+00
   0.0000000000000000e+00   6.4501713147222861e-01  -5.4334585442711736e-01   0.0000000000000000e+00   1.2125434058197052e-01  -3.8886640154536062e-01   3.3836354847444228e-01   9.1206350037573408e-02   0.0000000000000000e+00   0.0000000000000000e+00
  -8.6293251516564795e-01   0.0000000000000000e+00   0.0000000000000000e+00  -5.0395849882022437e-01   0.0000000000000000e+00   0.0000000000000000e+00   0.0000000000000000e+00   0.0000000000000000e+00  -2.9959954600999061e-01  -1.0976854268715919e-01
   0.0000000000000000e+00   5.0575848259589018e-01   5.7818395622715313e-01   0.0000000000000000e+00   4.2528811763295782e-01  -1.5043079126158829e-01  -4.1236223219395507e-01   1.9070829437774284e-01   0.0000000000000000e+00   0.0000000000000000e+00
   0.0000000000000000e+00   4.9683737310617551e-02  -2.0999841772230857e-01   0.0000000000000000e+00  -5.5539322208964279e-02  -2.8768081963148262e-01  -5.3761529707622135e-01  -7.6062941887317992e-01   0.0000000000000000e+00   0.0000000000000000e+00
   0.0000000000000000e+00   4.6694393577329757e-01   2.5751765615268463e-01   0.0000000000000000e+00  -8.3176737693750213e-01   1.4930479854192141e-01   3.5160358014527313e-03  -3.8817043953363634e-02   0.0000000000000000e+00   0.0000000000000000e+00
   0.0000000000000000e+00   3.2013159095110877e-01  -2.6022795523354902e-01   0.0000000000000000e+00   2.5951035349986445e-01   8.4916206419046603e-01  -9.7042000506175174e-02  -1.7876854056013597e-01   0.0000000000000000e+00   0.0000000000000000e+00
   2.8729186509195087e-01   0.0000000000000000e+00   0.0000000000000000e+00  -4.8935432133828505e-01   0.0000000000000000e+00   0.0000000000000000e+00   0.0000000000000000e+00   0.0000000000000000e+00  -7.0660210908281229e-01  -1.0239369342884608e+00
   3.7583331485478766e-01   0.0000000000000000e+00   0.0000000000000000e+00   6.8657557163866212e-01   0.0000000000000000e+00   0.0000000000000000e+00   0.0000000000000000e+00   0.0000000000000000e+00  -6.3018598090382483e-01  -6.1292386579569813e-01
