# Supplementary material for: An improved crayfish optimization algorithm for solving engineering optimization problems
Source: PLoS One. 2026 Feb 26;21(2):e0340464. doi: 10.1371/journal.pone.0340464 (PMC12945318; doi:10.1371/journal.pone.0340464)
Supplement: S1 Dataset — This folder contains the minimal runnable dataset required to reproduce the core analyses and results presented in this study. The data and scripts are designed to be executed in MATLAB. [file pone.0340464.s001.zip › S1/input_data/M_22_D2.txt]

  -4.7853880323659931e-01  -1.3626951127700324e+00
   2.5884465962309440e+00   1.1018197955609550e+00
   9.9856122825941762e-01  -5.3623440928785793e-02
  -5.3623440928785959e-02  -9.9856122825941784e-01
  -8.2343092805513496e-01  -5.6741651960641715e-01
   5.6741651960641570e-01  -8.2343092805513518e-01
  -9.9916608706469190e-01   4.0830508934283194e-02
  -4.0830508934283027e-02  -9.9916608706469212e-01
   9.6341236019950660e-01  -2.6802355160473551e-01
  -2.6802355160473534e-01  -9.6341236019950649e-01
  -9.5500188334211178e-01  -2.9659973501845849e-01
  -2.9659973501845827e-01   9.5500188334211156e-01
   8.8273353791175346e-01  -4.6987392037204934e-01
  -4.6987392037204972e-01  -8.8273353791175346e-01
  -9.5733216910393681e-01   2.8898982334807410e-01
   2.8898982334807460e-01   9.5733216910393681e-01
