# Supplementary material for: An improved crayfish optimization algorithm for solving engineering optimization problems
Source: PLoS One. 2026 Feb 26;21(2):e0340464. doi: 10.1371/journal.pone.0340464 (PMC12945318; doi:10.1371/journal.pone.0340464)
Supplement: S1 Dataset — This folder contains the minimal runnable dataset required to reproduce the core analyses and results presented in this study. The data and scripts are designed to be executed in MATLAB. [file pone.0340464.s001.zip › S1/input_data/M_22_D20.txt]

   4.9679929886478118e-02   0.0000000000000000e+00   3.9884514242874852e-01   0.0000000000000000e+00   0.0000000000000000e+00   0.0000000000000000e+00   0.0000000000000000e+00   2.7870714284005782e-02   0.0000000000000000e+00   0.0000000000000000e+00   0.0000000000000000e+00   3.8411205415391797e-01   7.0414629880541701e-01   0.0000000000000000e+00   3.5618137574812131e-01   0.0000000000000000e+00   9.6784260993504304e-02   0.0000000000000000e+00   0.0000000000000000e+00  -2.4100048618042658e-01
   0.0000000000000000e+00   3.0716251457924515e-01   0.0000000000000000e+00   0.0000000000000000e+00   5.4208218178919382e-02   0.0000000000000000e+00   0.0000000000000000e+00   0.0000000000000000e+00   1.8696478084969440e-01   0.0000000000000000e+00   0.0000000000000000e+00   0.0000000000000000e+00   0.0000000000000000e+00  -9.6661723190147680e-02   0.0000000000000000e+00  -5.4836376708580026e-01   0.0000000000000000e+00   7.4680018723781061e-01   0.0000000000000000e+00   0.0000000000000000e+00
   4.0885576877765906e-01   0.0000000000000000e+00   4.2389591199548243e-02   0.0000000000000000e+00   0.0000000000000000e+00   0.0000000000000000e+00   0.0000000000000000e+00  -8.5393133012434091e-02   0.0000000000000000e+00   0.0000000000000000e+00   0.0000000000000000e+00   6.2756374427908468e-01   1.4816390515653532e-02   0.0000000000000000e+00  -5.5764963697626524e-01   0.0000000000000000e+00  -6.2354284486952558e-02   0.0000000000000000e+00   0.0000000000000000e+00   3.3886744127221646e-01
   0.0000000000000000e+00   0.0000000000000000e+00   0.0000000000000000e+00  -3.2636841284952818e-02   0.0000000000000000e+00   1.2855953640171378e+00   4.9035403413324297e-01   0.0000000000000000e+00   0.0000000000000000e+00   2.0978079563476978e-01  -3.3970938886979452e-01   0.0000000000000000e+00   0.0000000000000000e+00   0.0000000000000000e+00   0.0000000000000000e+00   0.0000000000000000e+00   0.0000000000000000e+00   0.0000000000000000e+00  -2.2275675148322432e-01   0.0000000000000000e+00
   0.0000000000000000e+00  -2.6236518997126140e-01   0.0000000000000000e+00   0.0000000000000000e+00  -2.3455459669789563e-01   0.0000000000000000e+00   0.0000000000000000e+00   0.0000000000000000e+00  -4.9629648304139262e-01   0.0000000000000000e+00   0.0000000000000000e+00   0.0000000000000000e+00   0.0000000000000000e+00   6.5080246198037361e-01   0.0000000000000000e+00  -4.5419665054067621e-01   0.0000000000000000e+00  -8.5427705166521428e-05   0.0000000000000000e+00   0.0000000000000000e+00
   0.0000000000000000e+00   0.0000000000000000e+00   0.0000000000000000e+00  -1.3765647283177646e-01   0.0000000000000000e+00  -7.5033256182289065e-01  -5.5105455678806525e-01   0.0000000000000000e+00   0.0000000000000000e+00   5.0726718334091114e-01  -8.3830259990245859e-01   0.0000000000000000e+00   0.0000000000000000e+00   0.0000000000000000e+00   0.0000000000000000e+00   0.0000000000000000e+00   0.0000000000000000e+00   0.0000000000000000e+00  -1.1264124981788509e-01   0.0000000000000000e+00
   0.0000000000000000e+00   0.0000000000000000e+00   0.0000000000000000e+00   4.5639698854563626e-01   0.0000000000000000e+00  -4.5845789849000679e-01   3.4349194260505880e-02   0.0000000000000000e+00   0.0000000000000000e+00  -8.7758569858076219e-01  -7.5135393493141589e-01   0.0000000000000000e+00   0.0000000000000000e+00   0.0000000000000000e+00   0.0000000000000000e+00   0.0000000000000000e+00   0.0000000000000000e+00   0.0000000000000000e+00  -2.4530148949827613e-01   0.0000000000000000e+00
   4.9248805678223442e-02   0.0000000000000000e+00   3.7489506840104582e-02   0.0000000000000000e+00   0.0000000000000000e+00   0.0000000000000000e+00   0.0000000000000000e+00   7.1994590488592347e-01   0.0000000000000000e+00   0.0000000000000000e+00   0.0000000000000000e+00  -2.3852073142973163e-01   2.3057155611531613e-01   0.0000000000000000e+00  -5.2313946664143551e-01   0.0000000000000000e+00   5.6339306247630123e-02   0.0000000000000000e+00   0.0000000000000000e+00  -3.0156688355418992e-01
   0.0000000000000000e+00  -7.0052268274019322e-02   0.0000000000000000e+00   0.0000000000000000e+00   7.3368504268927559e-01   0.0000000000000000e+00   0.0000000000000000e+00   0.0000000000000000e+00  -5.6384938669126849e-01   0.0000000000000000e+00   0.0000000000000000e+00   0.0000000000000000e+00   0.0000000000000000e+00  -3.2036756861024213e-01   0.0000000000000000e+00  -1.8134107934938720e-01   0.0000000000000000e+00  -5.7903720905847944e-02   0.0000000000000000e+00   0.0000000000000000e+00
   0.0000000000000000e+00   0.0000000000000000e+00   0.0000000000000000e+00   8.0000773767818067e-01   0.0000000000000000e+00  -3.0637578785293262e-01  -8.8302849295997854e-01   0.0000000000000000e+00   0.0000000000000000e+00  -9.0481444609208594e-02   2.9538500239714971e-01   0.0000000000000000e+00   0.0000000000000000e+00   0.0000000000000000e+00   0.0000000000000000e+00   0.0000000000000000e+00   0.0000000000000000e+00   0.0000000000000000e+00  -6.8405929742147831e-01   0.0000000000000000e+00
   0.0000000000000000e+00   0.0000000000000000e+00   0.0000000000000000e+00  -7.1499680592789894e-01   0.0000000000000000e+00   1.8131058503523667e-01  -9.8781252222853722e-03   0.0000000000000000e+00   0.0000000000000000e+00  -5.0950880838974522e-01   1.1290959589336841e-01   0.0000000000000000e+00   0.0000000000000000e+00   0.0000000000000000e+00   0.0000000000000000e+00   0.0000000000000000e+00   0.0000000000000000e+00   0.0000000000000000e+00  -1.0361239032105569e+00   0.0000000000000000e+00
   2.9976069935185146e-02   0.0000000000000000e+00   4.9041504456870849e-01   0.0000000000000000e+00   0.0000000000000000e+00   0.0000000000000000e+00   0.0000000000000000e+00  -2.5714957631210911e-01   0.0000000000000000e+00   0.0000000000000000e+00   0.0000000000000000e+00   2.7815855493008079e-02  -3.3005105822425551e-01   0.0000000000000000e+00  -1.8467552092343328e-01   0.0000000000000000e+00  -4.5235533505403258e-01   0.0000000000000000e+00   0.0000000000000000e+00  -5.8654138358900576e-01
   1.3066307115578890e-01   0.0000000000000000e+00  -2.6127191517910670e-01   0.0000000000000000e+00   0.0000000000000000e+00   0.0000000000000000e+00   0.0000000000000000e+00  -3.4343339826112179e-01   0.0000000000000000e+00   0.0000000000000000e+00   0.0000000000000000e+00  -3.8261101567241679e-01   5.5426187292040707e-01   0.0000000000000000e+00  -1.7129075396288224e-01   0.0000000000000000e+00  -5.5301432801665318e-01   0.0000000000000000e+00   0.0000000000000000e+00   8.9190059208386088e-02
   0.0000000000000000e+00   8.3024006401269013e-01   0.0000000000000000e+00   0.0000000000000000e+00   2.1217134283558742e-01   0.0000000000000000e+00   0.0000000000000000e+00   0.0000000000000000e+00   4.8072305882275457e-03   0.0000000000000000e+00   0.0000000000000000e+00   0.0000000000000000e+00   0.0000000000000000e+00   3.8324272930555298e-01   0.0000000000000000e+00  -4.5207658525015071e-02   0.0000000000000000e+00  -3.4167663948056970e-01   0.0000000000000000e+00   0.0000000000000000e+00
  -4.8440327003017514e-01   0.0000000000000000e+00   3.2467621947061664e-01   0.0000000000000000e+00   0.0000000000000000e+00   0.0000000000000000e+00   0.0000000000000000e+00  -4.1615722640474528e-01   0.0000000000000000e+00   0.0000000000000000e+00   0.0000000000000000e+00  -1.8594393355508507e-01   1.7407136827661787e-01   0.0000000000000000e+00  -4.5158942613912639e-01   0.0000000000000000e+00   4.5225782379839896e-01   0.0000000000000000e+00   0.0000000000000000e+00   1.1578363761013039e-01
   0.0000000000000000e+00  -2.3462968409093404e-01   0.0000000000000000e+00   0.0000000000000000e+00   1.2669972101525367e-01   0.0000000000000000e+00   0.0000000000000000e+00   0.0000000000000000e+00   5.0707429167645068e-01   0.0000000000000000e+00   0.0000000000000000e+00   0.0000000000000000e+00   0.0000000000000000e+00  -1.0160676328959105e-01   0.0000000000000000e+00  -6.2946405306884745e-01   0.0000000000000000e+00  -5.1499788961394999e-01   0.0000000000000000e+00   0.0000000000000000e+00
  -7.3734847242574220e-01   0.0000000000000000e+00  -3.2306909144331164e-01   0.0000000000000000e+00   0.0000000000000000e+00   0.0000000000000000e+00   0.0000000000000000e+00   1.2846644420745365e-01   0.0000000000000000e+00   0.0000000000000000e+00   0.0000000000000000e+00   4.4738966128022373e-01   5.1466555949511529e-02   0.0000000000000000e+00  -8.9041632436900969e-02   0.0000000000000000e+00  -3.4435517115196101e-01   0.0000000000000000e+00   0.0000000000000000e+00  -7.8260804175869392e-02
   0.0000000000000000e+00  -2.9590323399712337e-01   0.0000000000000000e+00   0.0000000000000000e+00   5.8539078431231717e-01   0.0000000000000000e+00   0.0000000000000000e+00   0.0000000000000000e+00   3.7902558492184718e-01   0.0000000000000000e+00   0.0000000000000000e+00   0.0000000000000000e+00   0.0000000000000000e+00   5.5432694668507776e-01   0.0000000000000000e+00   2.4869513069283319e-01   0.0000000000000000e+00   2.3868573454519437e-01   0.0000000000000000e+00   0.0000000000000000e+00
   0.0000000000000000e+00   0.0000000000000000e+00   0.0000000000000000e+00  -4.1261266894625670e-01   0.0000000000000000e+00   7.5831083242076780e-01  -7.0059734108230565e-01   0.0000000000000000e+00   0.0000000000000000e+00  -5.8216541373801278e-01   2.0535574799770306e-02   0.0000000000000000e+00   0.0000000000000000e+00   0.0000000000000000e+00   0.0000000000000000e+00   0.0000000000000000e+00   0.0000000000000000e+00   0.0000000000000000e+00   5.7320697835808687e-01   0.0000000000000000e+00
   1.7788400519961006e-01   0.0000000000000000e+00  -5.6494424225706352e-01   0.0000000000000000e+00   0.0000000000000000e+00   0.0000000000000000e+00   0.0000000000000000e+00  -3.1598459162234960e-01   0.0000000000000000e+00   0.0000000000000000e+00   0.0000000000000000e+00   1.4082603033989483e-01   4.1299509901711204e-02   0.0000000000000000e+00  -1.1480337914575296e-01   0.0000000000000000e+00   3.8730196665138200e-01   0.0000000000000000e+00   0.0000000000000000e+00  -6.0384499014003468e-01
   7.7337751362285059e-02   6.4850547639960343e-02   0.0000000000000000e+00   0.0000000000000000e+00   0.0000000000000000e+00   0.0000000000000000e+00   0.0000000000000000e+00   0.0000000000000000e+00   0.0000000000000000e+00   2.5233808288012949e-01   9.2375997499625287e-02  -5.5994687322748715e-01   0.0000000000000000e+00   0.0000000000000000e+00   0.0000000000000000e+00  -7.7721615066988481e-01   0.0000000000000000e+00   0.0000000000000000e+00   0.0000000000000000e+00   0.0000000000000000e+00
   2.9029978303292914e-01   1.9943245497385645e-02   0.0000000000000000e+00   0.0000000000000000e+00   0.0000000000000000e+00   0.0000000000000000e+00   0.0000000000000000e+00   0.0000000000000000e+00   0.0000000000000000e+00   1.3868986732611205e-01   7.5589040489746906e-01  -3.7088715990513033e-01   0.0000000000000000e+00   0.0000000000000000e+00   0.0000000000000000e+00   4.3262666819392565e-01   0.0000000000000000e+00   0.0000000000000000e+00   0.0000000000000000e+00   0.0000000000000000e+00
   0.0000000000000000e+00   0.0000000000000000e+00   5.1516986249116381e-01   0.0000000000000000e+00   0.0000000000000000e+00   1.9924162337154092e-02  -7.1494969475551035e-02   0.0000000000000000e+00  -9.5257006235033054e-02   0.0000000000000000e+00   0.0000000000000000e+00   0.0000000000000000e+00  -2.7897415124608427e-01   0.0000000000000000e+00   0.0000000000000000e+00   0.0000000000000000e+00   0.0000000000000000e+00  -5.4449777302561109e-01   5.0409476214425064e-01   3.0265769695191236e-01
   0.0000000000000000e+00   0.0000000000000000e+00   0.0000000000000000e+00   5.3415822269159807e-01  -6.4411882617795596e-02   0.0000000000000000e+00   0.0000000000000000e+00   1.2314704588184511e-02   0.0000000000000000e+00   0.0000000000000000e+00   0.0000000000000000e+00   0.0000000000000000e+00   0.0000000000000000e+00   1.1252309859508927e+00   2.0168787963192047e-01   0.0000000000000000e+00   9.4110729603056986e-01   0.0000000000000000e+00   0.0000000000000000e+00   0.0000000000000000e+00
   0.0000000000000000e+00   0.0000000000000000e+00   0.0000000000000000e+00  -3.9521589601513313e-01  -1.1088147420862258e+00   0.0000000000000000e+00   0.0000000000000000e+00   8.8758357786566733e-01   0.0000000000000000e+00   0.0000000000000000e+00   0.0000000000000000e+00   0.0000000000000000e+00   0.0000000000000000e+00   7.2597576126430008e-01  -6.7910339388639551e-01   0.0000000000000000e+00   2.4040474034326106e-01   0.0000000000000000e+00   0.0000000000000000e+00   0.0000000000000000e+00
   0.0000000000000000e+00   0.0000000000000000e+00  -3.4548545089504901e-01   0.0000000000000000e+00   0.0000000000000000e+00   2.8070668832075790e-01  -8.3796203340117704e-03   0.0000000000000000e+00  -1.7023430209344900e-01   0.0000000000000000e+00   0.0000000000000000e+00   0.0000000000000000e+00   4.1400620801953347e-01   0.0000000000000000e+00   0.0000000000000000e+00   0.0000000000000000e+00   0.0000000000000000e+00   1.0517997665961175e-01   2.0712667091540043e-01   7.3988390787496250e-01
   0.0000000000000000e+00   0.0000000000000000e+00   7.9619276241964826e-02   0.0000000000000000e+00   0.0000000000000000e+00  -4.0553673014215647e-01   1.6702703072559844e-01   0.0000000000000000e+00  -7.1775653332320788e-01   0.0000000000000000e+00   0.0000000000000000e+00   0.0000000000000000e+00  -2.0760974106805641e-01   0.0000000000000000e+00   0.0000000000000000e+00   0.0000000000000000e+00   0.0000000000000000e+00   2.5444961220983928e-02  -4.1945103610747869e-01   2.5775926541180594e-01
   0.0000000000000000e+00   0.0000000000000000e+00   0.0000000000000000e+00   9.1518315755772484e-01  -1.8735580600023427e-01   0.0000000000000000e+00   0.0000000000000000e+00  -1.3970852893514674e-01   0.0000000000000000e+00   0.0000000000000000e+00   0.0000000000000000e+00   0.0000000000000000e+00   0.0000000000000000e+00  -4.3255392039251150e-01  -9.8630300243174407e-01   0.0000000000000000e+00   1.8544224041471127e-01   0.0000000000000000e+00   0.0000000000000000e+00   0.0000000000000000e+00
   0.0000000000000000e+00   0.0000000000000000e+00  -4.6106723250318765e-01   0.0000000000000000e+00   0.0000000000000000e+00  -5.5798115978798390e-01  -4.1310936085011329e-01   0.0000000000000000e+00   2.8077410079629439e-01   0.0000000000000000e+00   0.0000000000000000e+00   0.0000000000000000e+00  -3.5663058415684498e-02   0.0000000000000000e+00   0.0000000000000000e+00   0.0000000000000000e+00   0.0000000000000000e+00  -4.3343213507229555e-01  -9.9747840479050026e-02   1.6581824870751666e-01
   8.2059075804730708e-01   2.1498006242157214e-01   0.0000000000000000e+00   0.0000000000000000e+00   0.0000000000000000e+00   0.0000000000000000e+00   0.0000000000000000e+00   0.0000000000000000e+00   0.0000000000000000e+00   8.4516545007799426e-02  -4.8435990136951357e-01  -1.1990667848529199e-01   0.0000000000000000e+00   0.0000000000000000e+00   0.0000000000000000e+00   1.5584995536876828e-01   0.0000000000000000e+00   0.0000000000000000e+00   0.0000000000000000e+00   0.0000000000000000e+00
   3.8919143872640660e-01  -7.4945592879773049e-01   0.0000000000000000e+00   0.0000000000000000e+00   0.0000000000000000e+00   0.0000000000000000e+00   0.0000000000000000e+00   0.0000000000000000e+00   0.0000000000000000e+00   1.7195541760185701e-01   1.7772688569435305e-01   4.0906645797799079e-01   0.0000000000000000e+00   0.0000000000000000e+00   0.0000000000000000e+00  -2.4156770526727966e-01   0.0000000000000000e+00   0.0000000000000000e+00   0.0000000000000000e+00   0.0000000000000000e+00
   2.1532677138284190e-01  -7.7918502469289622e-02   0.0000000000000000e+00   0.0000000000000000e+00   0.0000000000000000e+00   0.0000000000000000e+00   0.0000000000000000e+00   0.0000000000000000e+00   0.0000000000000000e+00  -9.3780675783723855e-01   1.3731791519775283e-01  -1.2235848835240688e-01   0.0000000000000000e+00   0.0000000000000000e+00   0.0000000000000000e+00  -1.8507772407139753e-01   0.0000000000000000e+00   0.0000000000000000e+00   0.0000000000000000e+00   0.0000000000000000e+00
   0.0000000000000000e+00   0.0000000000000000e+00  -2.5962418826045930e-01   0.0000000000000000e+00   0.0000000000000000e+00  -3.5340165611103602e-01   3.4922297750653877e-02   0.0000000000000000e+00  -3.9957240212210077e-01   0.0000000000000000e+00   0.0000000000000000e+00   0.0000000000000000e+00   1.8019342048975981e-01   0.0000000000000000e+00   0.0000000000000000e+00   0.0000000000000000e+00   0.0000000000000000e+00   1.2232281120790421e-01   6.7171717467565017e-01  -3.8495243501817322e-01
   0.0000000000000000e+00   0.0000000000000000e+00   0.0000000000000000e+00   7.6725210476953132e-01  -3.5313403797000670e-01   0.0000000000000000e+00   0.0000000000000000e+00   1.1045520946817664e+00   0.0000000000000000e+00   0.0000000000000000e+00   0.0000000000000000e+00   0.0000000000000000e+00   0.0000000000000000e+00  -6.2264042358152516e-01   6.5631067381745845e-01   0.0000000000000000e+00  -3.3539090316902653e-01   0.0000000000000000e+00   0.0000000000000000e+00   0.0000000000000000e+00
   0.0000000000000000e+00   0.0000000000000000e+00   0.0000000000000000e+00   6.0425313810449843e-01  -5.3956483706133040e-01   0.0000000000000000e+00   0.0000000000000000e+00  -6.0092068103689122e-01   0.0000000000000000e+00   0.0000000000000000e+00   0.0000000000000000e+00   0.0000000000000000e+00   0.0000000000000000e+00   2.5941362397978313e-01   4.2893737219551675e-01   0.0000000000000000e+00  -5.1390487887551251e-01   0.0000000000000000e+00   0.0000000000000000e+00   0.0000000000000000e+00
  -1.9631638123324346e-01  -6.1759595526033040e-01   0.0000000000000000e+00   0.0000000000000000e+00   0.0000000000000000e+00   0.0000000000000000e+00   0.0000000000000000e+00   0.0000000000000000e+00   0.0000000000000000e+00  -2.9956394335248382e-02  -3.6748986527839611e-01  -5.9347926292360564e-01   0.0000000000000000e+00   0.0000000000000000e+00   0.0000000000000000e+00   3.0310277521216328e-01   0.0000000000000000e+00   0.0000000000000000e+00   0.0000000000000000e+00   0.0000000000000000e+00
   0.0000000000000000e+00   0.0000000000000000e+00   0.0000000000000000e+00   2.9198988441066737e-01   1.0854208019639082e+00   0.0000000000000000e+00   0.0000000000000000e+00   3.9738008618707099e-01   0.0000000000000000e+00   0.0000000000000000e+00   0.0000000000000000e+00   0.0000000000000000e+00   0.0000000000000000e+00   4.2308408013802568e-01  -2.3551760507137989e-01   0.0000000000000000e+00  -7.2911032590342961e-01   0.0000000000000000e+00   0.0000000000000000e+00   0.0000000000000000e+00
   0.0000000000000000e+00   0.0000000000000000e+00   5.4167276367165773e-01   0.0000000000000000e+00   0.0000000000000000e+00  -4.0809215937336302e-01  -4.3173912189833394e-02   0.0000000000000000e+00   1.4843236266350235e-01   0.0000000000000000e+00   0.0000000000000000e+00   0.0000000000000000e+00   7.0766535194188385e-01   0.0000000000000000e+00   0.0000000000000000e+00   0.0000000000000000e+00   0.0000000000000000e+00   7.0007673027525558e-02  -8.3631842597649886e-02   5.8903682878169036e-02
   0.0000000000000000e+00   0.0000000000000000e+00   1.5174328521025113e-01   0.0000000000000000e+00   0.0000000000000000e+00  -2.6890381035055150e-01  -2.8396147415001693e-01   0.0000000000000000e+00   2.2371231735509298e-01   0.0000000000000000e+00   0.0000000000000000e+00   0.0000000000000000e+00  -4.0320353103508844e-01   0.0000000000000000e+00   0.0000000000000000e+00   0.0000000000000000e+00   0.0000000000000000e+00   6.9512035199848698e-01   2.1197817583223327e-01   2.8858838889306021e-01
   0.0000000000000000e+00   0.0000000000000000e+00   1.1170258422813645e-01   0.0000000000000000e+00   0.0000000000000000e+00   2.8506590187066705e-01  -8.4412274339241489e-01   0.0000000000000000e+00  -3.6905335195320638e-01   0.0000000000000000e+00   0.0000000000000000e+00   0.0000000000000000e+00   1.0278919091964421e-01   0.0000000000000000e+00   0.0000000000000000e+00   0.0000000000000000e+00   0.0000000000000000e+00   2.9870348644323346e-02  -1.1817450961474540e-01  -1.7914606204561498e-01
  -2.0840357278436722e-02   0.0000000000000000e+00   5.6509221161333767e-01   1.6286334480782516e-01   0.0000000000000000e+00   5.9900939852638724e-01   0.0000000000000000e+00   0.0000000000000000e+00  -2.2545447880614633e-01   1.2692131841729440e-01   0.0000000000000000e+00   0.0000000000000000e+00  -4.7604603194191031e-01   3.6622065306863308e-02   0.0000000000000000e+00   0.0000000000000000e+00   0.0000000000000000e+00   0.0000000000000000e+00   0.0000000000000000e+00   0.0000000000000000e+00
   0.0000000000000000e+00  -9.2157558077043278e-01   0.0000000000000000e+00   0.0000000000000000e+00   3.1986362835347715e-01   0.0000000000000000e+00   0.0000000000000000e+00   0.0000000000000000e+00   0.0000000000000000e+00   0.0000000000000000e+00  -1.5846496545409056e-01  -1.4929588384233394e-01   0.0000000000000000e+00   0.0000000000000000e+00   2.0193986906706954e-01   0.0000000000000000e+00   0.0000000000000000e+00   9.2038825230165222e-01   0.0000000000000000e+00   0.0000000000000000e+00
   6.9445029100954214e-01   0.0000000000000000e+00   1.7192629747498414e-01   3.7776452377359854e-01   0.0000000000000000e+00  -1.3514864583523795e-01   0.0000000000000000e+00   0.0000000000000000e+00  -2.5352440800165749e-01  -2.2540466419742919e-01   0.0000000000000000e+00   0.0000000000000000e+00   1.5960188485761689e-01  -4.3203506792349844e-01   0.0000000000000000e+00   0.0000000000000000e+00   0.0000000000000000e+00   0.0000000000000000e+00   0.0000000000000000e+00   0.0000000000000000e+00
   6.7260307778122363e-02   0.0000000000000000e+00  -1.9775557118007042e-01   6.0247540764034868e-01   0.0000000000000000e+00   2.1899998916971208e-01   0.0000000000000000e+00   0.0000000000000000e+00   6.3824535697891727e-01  -2.7920899122856557e-01   0.0000000000000000e+00   0.0000000000000000e+00  -1.1610610046818837e-01   2.1595311978109699e-01   0.0000000000000000e+00   0.0000000000000000e+00   0.0000000000000000e+00   0.0000000000000000e+00   0.0000000000000000e+00   0.0000000000000000e+00
   0.0000000000000000e+00   5.2839215040891707e-01   0.0000000000000000e+00   0.0000000000000000e+00   1.3285109319158135e+00   0.0000000000000000e+00   0.0000000000000000e+00   0.0000000000000000e+00   0.0000000000000000e+00   0.0000000000000000e+00   3.5817149211927857e-01  -4.0426198032859428e-01   0.0000000000000000e+00   0.0000000000000000e+00  -1.7455411793529443e-01   0.0000000000000000e+00   0.0000000000000000e+00   4.7591961072956152e-01   0.0000000000000000e+00   0.0000000000000000e+00
   1.8033824860865466e-02   0.0000000000000000e+00   2.0055890342284374e-02  -2.1325560975344213e-01   0.0000000000000000e+00   6.0680154469075320e-01   0.0000000000000000e+00   0.0000000000000000e+00   2.9220020054181584e-01   1.4439016837758942e-01   0.0000000000000000e+00   0.0000000000000000e+00   5.8525273262756905e-01  -3.6991381932044692e-01   0.0000000000000000e+00   0.0000000000000000e+00   0.0000000000000000e+00   0.0000000000000000e+00   0.0000000000000000e+00   0.0000000000000000e+00
   0.0000000000000000e+00   0.0000000000000000e+00   0.0000000000000000e+00   0.0000000000000000e+00   0.0000000000000000e+00   0.0000000000000000e+00  -1.4042405721792589e-01   3.6731994168358950e-01   0.0000000000000000e+00   0.0000000000000000e+00   0.0000000000000000e+00   0.0000000000000000e+00   0.0000000000000000e+00   0.0000000000000000e+00   0.0000000000000000e+00  -6.4368615860920297e-01  -6.6908776528344704e-02   0.0000000000000000e+00   1.0407323772870292e-02  -6.5302387172778764e-01
   0.0000000000000000e+00   0.0000000000000000e+00   0.0000000000000000e+00   0.0000000000000000e+00   0.0000000000000000e+00   0.0000000000000000e+00   1.5575383916824545e-01   7.3667105244205022e-01   0.0000000000000000e+00   0.0000000000000000e+00   0.0000000000000000e+00   0.0000000000000000e+00   0.0000000000000000e+00   0.0000000000000000e+00   0.0000000000000000e+00   2.3194608869376035e-01   5.8650971494400572e-04   0.0000000000000000e+00   5.9424201273286548e-01   1.6165890117035431e-01
  -4.3399003030602679e-01   0.0000000000000000e+00   1.3395603713599874e-01  -1.0383039232670516e-01   0.0000000000000000e+00   5.8866576094412433e-02   0.0000000000000000e+00   0.0000000000000000e+00  -1.1942077697830894e-01  -8.4275850471868852e-01   0.0000000000000000e+00   0.0000000000000000e+00   3.0545695430276354e-02  -2.3243526152219701e-01   0.0000000000000000e+00   0.0000000000000000e+00   0.0000000000000000e+00   0.0000000000000000e+00   0.0000000000000000e+00   0.0000000000000000e+00
  -2.9753998597536901e-01   0.0000000000000000e+00  -5.8097424874997583e-01   4.3744206798483348e-01   0.0000000000000000e+00   2.4971288024993599e-01   0.0000000000000000e+00   0.0000000000000000e+00  -5.2344603002685153e-01   1.4199804548868622e-01   0.0000000000000000e+00   0.0000000000000000e+00   6.1526928685479987e-02  -1.4927169658930567e-01   0.0000000000000000e+00   0.0000000000000000e+00   0.0000000000000000e+00   0.0000000000000000e+00   0.0000000000000000e+00   0.0000000000000000e+00
   0.0000000000000000e+00  -5.4203847737366273e-01   0.0000000000000000e+00   0.0000000000000000e+00  -3.9642461646416816e-01   0.0000000000000000e+00   0.0000000000000000e+00   0.0000000000000000e+00   0.0000000000000000e+00   0.0000000000000000e+00   6.5782633162970794e-01  -1.6049243189187501e-01   0.0000000000000000e+00   0.0000000000000000e+00   9.0514521922537761e-01   0.0000000000000000e+00   0.0000000000000000e+00  -4.8286750902512154e-01   0.0000000000000000e+00   0.0000000000000000e+00
   0.0000000000000000e+00   1.6657769105129533e-01   0.0000000000000000e+00   0.0000000000000000e+00  -5.8003046125680902e-01   0.0000000000000000e+00   0.0000000000000000e+00   0.0000000000000000e+00   0.0000000000000000e+00   0.0000000000000000e+00   1.2890916071504888e-01  -8.6448604885593383e-01   0.0000000000000000e+00   0.0000000000000000e+00  -8.6582020577083563e-01   0.0000000000000000e+00   0.0000000000000000e+00   9.6627588148938917e-02   0.0000000000000000e+00   0.0000000000000000e+00
  -3.0756290620705801e-01   0.0000000000000000e+00   4.7804833495373250e-01   4.1332831898261818e-01   0.0000000000000000e+00  -1.9611447644876104e-01   0.0000000000000000e+00   0.0000000000000000e+00  -9.9748227765466616e-02   1.1335696480558062e-01   0.0000000000000000e+00   0.0000000000000000e+00   5.7855286452415944e-01   3.3173895394763042e-01   0.0000000000000000e+00   0.0000000000000000e+00   0.0000000000000000e+00   0.0000000000000000e+00   0.0000000000000000e+00   0.0000000000000000e+00
   3.7547699536718465e-01   0.0000000000000000e+00  -1.6612383270469361e-01  -2.2212228863136368e-01   0.0000000000000000e+00   3.2011059009968656e-01   0.0000000000000000e+00   0.0000000000000000e+00  -3.0651391871252465e-01  -3.0169917320744910e-01   0.0000000000000000e+00   0.0000000000000000e+00   2.2905022745326703e-01   6.6496136502939807e-01   0.0000000000000000e+00   0.0000000000000000e+00   0.0000000000000000e+00   0.0000000000000000e+00   0.0000000000000000e+00   0.0000000000000000e+00
   0.0000000000000000e+00   9.5849796445187652e-01   0.0000000000000000e+00   0.0000000000000000e+00  -3.8220920966986582e-01   0.0000000000000000e+00   0.0000000000000000e+00   0.0000000000000000e+00   0.0000000000000000e+00   0.0000000000000000e+00  -3.5993371653509704e-01  -6.1683636825063726e-01   0.0000000000000000e+00   0.0000000000000000e+00   1.3586035513760990e+00   0.0000000000000000e+00   0.0000000000000000e+00   1.4461523484514605e-01   0.0000000000000000e+00   0.0000000000000000e+00
   0.0000000000000000e+00   0.0000000000000000e+00   0.0000000000000000e+00   0.0000000000000000e+00   0.0000000000000000e+00   0.0000000000000000e+00  -1.5207211269257476e-01  -4.4754253156163737e-01   0.0000000000000000e+00   0.0000000000000000e+00   0.0000000000000000e+00   0.0000000000000000e+00   0.0000000000000000e+00   0.0000000000000000e+00   0.0000000000000000e+00  -2.7234430189984268e-04  -5.9218505815433331e-01   0.0000000000000000e+00   6.3561246073434641e-01  -1.4796397356141983e-01
   0.0000000000000000e+00   0.0000000000000000e+00   0.0000000000000000e+00   0.0000000000000000e+00   0.0000000000000000e+00   0.0000000000000000e+00   2.8797676916849357e-01   2.0122568971766519e-01   0.0000000000000000e+00   0.0000000000000000e+00   0.0000000000000000e+00   0.0000000000000000e+00   0.0000000000000000e+00   0.0000000000000000e+00   0.0000000000000000e+00   4.8576147523886920e-01  -5.7458751850801781e-01   0.0000000000000000e+00  -4.1188995070898282e-01  -3.7524557754778398e-01
   0.0000000000000000e+00   4.3796886611322264e-02   0.0000000000000000e+00   0.0000000000000000e+00   2.3789690745700501e-01   0.0000000000000000e+00   0.0000000000000000e+00   0.0000000000000000e+00   0.0000000000000000e+00   0.0000000000000000e+00  -7.7430560086629940e-01  -5.8102540782529177e-01   0.0000000000000000e+00   0.0000000000000000e+00  -2.8257705833597407e-01   0.0000000000000000e+00   0.0000000000000000e+00  -8.9248261560103614e-01   0.0000000000000000e+00   0.0000000000000000e+00
   0.0000000000000000e+00   0.0000000000000000e+00   0.0000000000000000e+00   0.0000000000000000e+00   0.0000000000000000e+00   0.0000000000000000e+00  -1.4767660826312742e-01   2.2905996470712281e-01   0.0000000000000000e+00   0.0000000000000000e+00   0.0000000000000000e+00   0.0000000000000000e+00   0.0000000000000000e+00   0.0000000000000000e+00   0.0000000000000000e+00  -4.0860353888496409e-01  -5.6066497941609228e-01   0.0000000000000000e+00  -2.5300279634725631e-01   6.1677440433916753e-01
   0.0000000000000000e+00   0.0000000000000000e+00   0.0000000000000000e+00   0.0000000000000000e+00   0.0000000000000000e+00   0.0000000000000000e+00   9.1003126213949426e-01  -1.7069639054446609e-01   0.0000000000000000e+00   0.0000000000000000e+00   0.0000000000000000e+00   0.0000000000000000e+00   0.0000000000000000e+00   0.0000000000000000e+00   0.0000000000000000e+00  -3.5909330844171444e-01  -1.8538957892341029e-02   0.0000000000000000e+00   9.5400058803598003e-02   6.5673250542775036e-02
  -1.9213180983495531e-02   0.0000000000000000e+00   0.0000000000000000e+00   0.0000000000000000e+00  -8.4486749406882289e-01   0.0000000000000000e+00   0.0000000000000000e+00   0.0000000000000000e+00   0.0000000000000000e+00   0.0000000000000000e+00  -2.2586065277785097e-01   0.0000000000000000e+00   3.6037790862050118e-01  -1.5825770851312812e-01   0.0000000000000000e+00  -2.8266410692483274e-01   0.0000000000000000e+00   0.0000000000000000e+00   0.0000000000000000e+00   0.0000000000000000e+00
   0.0000000000000000e+00  -1.5085385521425579e-01  -9.0758987205278821e-02   3.3305832409433622e-01   0.0000000000000000e+00   0.0000000000000000e+00  -3.5672570018494068e-02   0.0000000000000000e+00   0.0000000000000000e+00   0.0000000000000000e+00   0.0000000000000000e+00  -6.6504874317669538e-01   0.0000000000000000e+00   0.0000000000000000e+00   4.2882898436742711e-01   0.0000000000000000e+00   0.0000000000000000e+00  -9.9288055927465840e-02   0.0000000000000000e+00   4.6985454602872517e-01
   0.0000000000000000e+00  -2.7204042882977691e-01  -8.0981549377202766e-01  -3.0031178973583150e-02   0.0000000000000000e+00   0.0000000000000000e+00  -2.3230895220603834e-01   0.0000000000000000e+00   0.0000000000000000e+00   0.0000000000000000e+00   0.0000000000000000e+00   1.9146921247685056e-01   0.0000000000000000e+00   0.0000000000000000e+00   2.4312494731358233e-01   0.0000000000000000e+00   0.0000000000000000e+00  -2.4599053925510889e-01   0.0000000000000000e+00  -2.4298560740815542e-01
   0.0000000000000000e+00  -2.0159155335101195e-02   1.9465536810625600e-02   4.9367414759129724e-01   0.0000000000000000e+00   0.0000000000000000e+00   2.3462753140505208e-01   0.0000000000000000e+00   0.0000000000000000e+00   0.0000000000000000e+00   0.0000000000000000e+00  -2.2366792453710932e-01   0.0000000000000000e+00   0.0000000000000000e+00   1.4687716555296587e-01   0.0000000000000000e+00   0.0000000000000000e+00   3.5022052733489106e-01   0.0000000000000000e+00  -7.1147438382930273e-01
   4.7796604732695058e-01   0.0000000000000000e+00   0.0000000000000000e+00   0.0000000000000000e+00   1.8370818288502838e-01   0.0000000000000000e+00   0.0000000000000000e+00   0.0000000000000000e+00   0.0000000000000000e+00   0.0000000000000000e+00  -5.0599984921262087e-01   0.0000000000000000e+00  -3.3471888084774248e-02  -6.7504038492352592e-01   0.0000000000000000e+00   1.5800007965465168e-01   0.0000000000000000e+00   0.0000000000000000e+00   0.0000000000000000e+00   0.0000000000000000e+00
   0.0000000000000000e+00   0.0000000000000000e+00   0.0000000000000000e+00   0.0000000000000000e+00   0.0000000000000000e+00   1.1371812390580549e-01   0.0000000000000000e+00   4.8069055778819347e-01   2.4373149838036734e-02   6.9513085812182340e-01   0.0000000000000000e+00   0.0000000000000000e+00   0.0000000000000000e+00   0.0000000000000000e+00   0.0000000000000000e+00   0.0000000000000000e+00  -1.7223639622591974e-01   0.0000000000000000e+00  -7.9810869853273836e-01   0.0000000000000000e+00
   0.0000000000000000e+00   7.5911275179462745e-01  -1.1930793338204780e-01   4.5513632804177856e-01   0.0000000000000000e+00   0.0000000000000000e+00  -1.9819413003829398e-01   0.0000000000000000e+00   0.0000000000000000e+00   0.0000000000000000e+00   0.0000000000000000e+00   3.1898057149683956e-01   0.0000000000000000e+00   0.0000000000000000e+00   1.9343085757772224e-01   0.0000000000000000e+00   0.0000000000000000e+00  -2.6223933746138267e-02   0.0000000000000000e+00   1.5241935721252148e-01
   0.0000000000000000e+00   0.0000000000000000e+00   0.0000000000000000e+00   0.0000000000000000e+00   0.0000000000000000e+00   2.0983561018380437e-01   0.0000000000000000e+00   5.1638375779722634e-01   9.6521659274454330e-01   7.9960497929072838e-02   0.0000000000000000e+00   0.0000000000000000e+00   0.0000000000000000e+00   0.0000000000000000e+00   0.0000000000000000e+00   0.0000000000000000e+00   2.5510994112761526e-01   0.0000000000000000e+00   9.8398350514228838e-01   0.0000000000000000e+00
   0.0000000000000000e+00   0.0000000000000000e+00   0.0000000000000000e+00   0.0000000000000000e+00   0.0000000000000000e+00   7.3786713855043679e-02   0.0000000000000000e+00   7.7177123623194760e-02   5.2214075374073288e-01  -6.0277325664741876e-01   0.0000000000000000e+00   0.0000000000000000e+00   0.0000000000000000e+00   0.0000000000000000e+00   0.0000000000000000e+00   0.0000000000000000e+00  -1.2848217544076970e+00   0.0000000000000000e+00   8.7541712652677517e-02   0.0000000000000000e+00
   0.0000000000000000e+00   0.0000000000000000e+00   0.0000000000000000e+00   0.0000000000000000e+00   0.0000000000000000e+00  -2.8272006102844988e-01   0.0000000000000000e+00  -1.6341274622111174e-01  -6.7666053003367987e-01   9.8366810193813459e-01   0.0000000000000000e+00   0.0000000000000000e+00   0.0000000000000000e+00   0.0000000000000000e+00   0.0000000000000000e+00   0.0000000000000000e+00  -2.8366051805228398e-01   0.0000000000000000e+00   4.5034783745283102e-01   0.0000000000000000e+00
  -5.3866852752048144e-01   0.0000000000000000e+00   0.0000000000000000e+00   0.0000000000000000e+00   1.4158477734058106e-01   0.0000000000000000e+00   0.0000000000000000e+00   0.0000000000000000e+00   0.0000000000000000e+00   0.0000000000000000e+00  -7.0424005269311207e-01   0.0000000000000000e+00   2.0629147276389045e-01   2.4541054084316888e-01   0.0000000000000000e+00   3.0175057775438591e-01   0.0000000000000000e+00   0.0000000000000000e+00   0.0000000000000000e+00   0.0000000000000000e+00
   0.0000000000000000e+00  -3.4241531422058036e-01   4.4106009991622069e-01   4.1762664528485449e-01   0.0000000000000000e+00   0.0000000000000000e+00  -4.8517845280016364e-01   0.0000000000000000e+00   0.0000000000000000e+00   0.0000000000000000e+00   0.0000000000000000e+00   1.6475510256609563e-01   0.0000000000000000e+00   0.0000000000000000e+00  -8.1957613723959793e-02   0.0000000000000000e+00   0.0000000000000000e+00  -4.7145959068604709e-01   0.0000000000000000e+00  -1.4923858420973612e-01
   4.1563737117927724e-01   0.0000000000000000e+00   0.0000000000000000e+00   0.0000000000000000e+00  -1.2358277448687841e-01   0.0000000000000000e+00   0.0000000000000000e+00   0.0000000000000000e+00   0.0000000000000000e+00   0.0000000000000000e+00   1.8459402245734249e-01   0.0000000000000000e+00   4.9623789900686233e-01   2.5736517124333985e-01   0.0000000000000000e+00   6.8220893912529823e-01   0.0000000000000000e+00   0.0000000000000000e+00   0.0000000000000000e+00   0.0000000000000000e+00
   2.4832318605061268e-01   0.0000000000000000e+00   0.0000000000000000e+00   0.0000000000000000e+00   4.3403872933075949e-01   0.0000000000000000e+00   0.0000000000000000e+00   0.0000000000000000e+00   0.0000000000000000e+00   0.0000000000000000e+00  -9.6299122514364455e-02   0.0000000000000000e+00   6.1310172272582453e-01   2.0255311803120607e-01   0.0000000000000000e+00  -5.6899118418481531e-01   0.0000000000000000e+00   0.0000000000000000e+00   0.0000000000000000e+00   0.0000000000000000e+00
   0.0000000000000000e+00   2.0252918453021262e-01  -2.5859441667353350e-01   2.0238238823149551e-01   0.0000000000000000e+00   0.0000000000000000e+00   3.0567258403929742e-01   0.0000000000000000e+00   0.0000000000000000e+00   0.0000000000000000e+00   0.0000000000000000e+00  -3.0344591837275969e-01   0.0000000000000000e+00   0.0000000000000000e+00  -6.4126460845107469e-01   0.0000000000000000e+00   0.0000000000000000e+00  -5.0135047651028064e-01   0.0000000000000000e+00  -5.5357688293260376e-02
   4.9658503771953888e-01   0.0000000000000000e+00   0.0000000000000000e+00   0.0000000000000000e+00  -1.6953362829666413e-01   0.0000000000000000e+00   0.0000000000000000e+00   0.0000000000000000e+00   0.0000000000000000e+00   0.0000000000000000e+00  -3.9198034667869808e-01   0.0000000000000000e+00  -4.5200160301833059e-01   5.9311385573788278e-01   0.0000000000000000e+00  -1.2216203177706671e-01   0.0000000000000000e+00   0.0000000000000000e+00   0.0000000000000000e+00   0.0000000000000000e+00
   0.0000000000000000e+00   0.0000000000000000e+00   0.0000000000000000e+00   0.0000000000000000e+00   0.0000000000000000e+00   7.3026290049746878e-01   0.0000000000000000e+00  -1.1860063034405157e+00   3.3624836911884071e-01   1.0769468810882607e-01   0.0000000000000000e+00   0.0000000000000000e+00   0.0000000000000000e+00   0.0000000000000000e+00   0.0000000000000000e+00   0.0000000000000000e+00  -7.3516016149724561e-01   0.0000000000000000e+00  -4.3594895143137102e-01   0.0000000000000000e+00
   0.0000000000000000e+00  -3.3802057538676450e-01  -1.0334754899796947e-02   3.4803256117558773e-01   0.0000000000000000e+00   0.0000000000000000e+00   6.4369002349054449e-01   0.0000000000000000e+00   0.0000000000000000e+00   0.0000000000000000e+00   0.0000000000000000e+00   4.9873192100543123e-01   0.0000000000000000e+00   0.0000000000000000e+00   9.5429352346155669e-02   0.0000000000000000e+00   0.0000000000000000e+00  -5.5185748083106362e-02   0.0000000000000000e+00   2.9880765781050272e-01
   0.0000000000000000e+00   0.0000000000000000e+00   0.0000000000000000e+00   0.0000000000000000e+00   0.0000000000000000e+00  -8.8762441985027996e-01   0.0000000000000000e+00  -6.1445800001549233e-01   9.7082236445341330e-01  -2.9972546478105372e-01   0.0000000000000000e+00   0.0000000000000000e+00   0.0000000000000000e+00   0.0000000000000000e+00   0.0000000000000000e+00   0.0000000000000000e+00   1.8343458033703280e-01   0.0000000000000000e+00  -2.6330891401310602e-01   0.0000000000000000e+00
   0.0000000000000000e+00  -2.3249587218705561e-01  -2.4461498516106384e-01   3.1750548086761687e-01   0.0000000000000000e+00   0.0000000000000000e+00  -3.2750316145384656e-01   0.0000000000000000e+00   0.0000000000000000e+00   0.0000000000000000e+00   0.0000000000000000e+00   3.6284517152417047e-02   0.0000000000000000e+00   0.0000000000000000e+00  -5.2054150069672600e-01   0.0000000000000000e+00   0.0000000000000000e+00   5.7412238359154899e-01   0.0000000000000000e+00   2.7594310253015308e-01
   1.3261909170385267e-01   1.1411403199830914e+00   0.0000000000000000e+00   0.0000000000000000e+00   0.0000000000000000e+00   5.5783901687231230e-01   0.0000000000000000e+00   0.0000000000000000e+00   0.0000000000000000e+00   0.0000000000000000e+00   0.0000000000000000e+00   0.0000000000000000e+00   0.0000000000000000e+00   0.0000000000000000e+00   0.0000000000000000e+00   0.0000000000000000e+00  -3.4858269044160917e-01   0.0000000000000000e+00   1.1998948291696969e+00  -5.4694954112105354e-01
   8.4595953773000152e-02  -1.1170378409468784e-01   0.0000000000000000e+00   0.0000000000000000e+00   0.0000000000000000e+00  -3.7277968987778015e-01   0.0000000000000000e+00   0.0000000000000000e+00   0.0000000000000000e+00   0.0000000000000000e+00   0.0000000000000000e+00   0.0000000000000000e+00   0.0000000000000000e+00   0.0000000000000000e+00   0.0000000000000000e+00   0.0000000000000000e+00   8.8978584923841886e-01   0.0000000000000000e+00   5.5866116322070636e-01   9.0086271059356093e-01
   0.0000000000000000e+00   0.0000000000000000e+00   2.4220504395687500e-01   0.0000000000000000e+00   4.3795703869692842e-01   0.0000000000000000e+00  -3.4690538580954011e-01   0.0000000000000000e+00  -1.8094284668540725e-01   0.0000000000000000e+00   4.9306434520439946e-01   0.0000000000000000e+00   1.8629277757970600e-01   0.0000000000000000e+00   0.0000000000000000e+00   4.1183261664199017e-01   0.0000000000000000e+00   3.8603514975580211e-01   0.0000000000000000e+00   0.0000000000000000e+00
   0.0000000000000000e+00   0.0000000000000000e+00   0.0000000000000000e+00  -4.7935150668034482e-01   0.0000000000000000e+00   0.0000000000000000e+00   0.0000000000000000e+00   1.5661333898033081e-01   0.0000000000000000e+00  -1.0200704432679911e-01   0.0000000000000000e+00   5.5164222084143999e-01   0.0000000000000000e+00  -6.4855841966017969e-01  -1.0174376874011050e-01   0.0000000000000000e+00   0.0000000000000000e+00   0.0000000000000000e+00   0.0000000000000000e+00   0.0000000000000000e+00
   0.0000000000000000e+00   0.0000000000000000e+00  -2.3394218185781998e-01   0.0000000000000000e+00  -5.1011672109494366e-01   0.0000000000000000e+00  -1.3420241839209024e-01   0.0000000000000000e+00  -5.6334049663218844e-01   0.0000000000000000e+00  -1.6037163536134930e-01   0.0000000000000000e+00   3.2332488374974877e-01   0.0000000000000000e+00   0.0000000000000000e+00  -6.9041900517111759e-02   0.0000000000000000e+00   4.6331884944558777e-01   0.0000000000000000e+00   0.0000000000000000e+00
  -1.1687380457574310e+00  -5.1500085172521393e-01   0.0000000000000000e+00   0.0000000000000000e+00   0.0000000000000000e+00   9.8973970807735800e-01   0.0000000000000000e+00   0.0000000000000000e+00   0.0000000000000000e+00   0.0000000000000000e+00   0.0000000000000000e+00   0.0000000000000000e+00   0.0000000000000000e+00   0.0000000000000000e+00   0.0000000000000000e+00   0.0000000000000000e+00  -3.0040135605372970e-02   0.0000000000000000e+00   3.6903939338159958e-01   2.8881483317536599e-01
   0.0000000000000000e+00   0.0000000000000000e+00  -3.5974574770622553e-01   0.0000000000000000e+00  -1.2377630812314661e-01   0.0000000000000000e+00  -1.7411370142473170e-01   0.0000000000000000e+00   2.7981765447737761e-01   0.0000000000000000e+00  -3.4494304403110021e-01   0.0000000000000000e+00   9.4025424320121842e-02   0.0000000000000000e+00   0.0000000000000000e+00   7.8067275522743562e-01   0.0000000000000000e+00  -9.6811605581333157e-02   0.0000000000000000e+00   0.0000000000000000e+00
   0.0000000000000000e+00   0.0000000000000000e+00   0.0000000000000000e+00  -3.0908835575588994e-01   0.0000000000000000e+00   0.0000000000000000e+00   0.0000000000000000e+00  -4.9982237911463043e-02   0.0000000000000000e+00   2.1999700555110699e-01   0.0000000000000000e+00  -2.7476835595648147e-02   0.0000000000000000e+00   1.3549109884225016e-02   9.2337908082489273e-01   0.0000000000000000e+00   0.0000000000000000e+00   0.0000000000000000e+00   0.0000000000000000e+00   0.0000000000000000e+00
   0.0000000000000000e+00   0.0000000000000000e+00  -2.1481645638030517e-01   0.0000000000000000e+00   3.0464012034578897e-01   0.0000000000000000e+00   3.3316638557959011e-01   0.0000000000000000e+00  -6.5366365186645758e-01   0.0000000000000000e+00  -9.8841466750918094e-02   0.0000000000000000e+00  -4.7966722979260901e-01   0.0000000000000000e+00   0.0000000000000000e+00   2.5554879699608574e-01   0.0000000000000000e+00  -1.3272830278360598e-01   0.0000000000000000e+00   0.0000000000000000e+00
   0.0000000000000000e+00   0.0000000000000000e+00   0.0000000000000000e+00  -2.9109221082159886e-01   0.0000000000000000e+00   0.0000000000000000e+00   0.0000000000000000e+00  -4.4868679028129521e-02   0.0000000000000000e+00   8.6606980555389268e-01   0.0000000000000000e+00   1.3232983613275023e-01   0.0000000000000000e+00   2.2859565301802195e-01  -3.0562732246880359e-01   0.0000000000000000e+00   0.0000000000000000e+00   0.0000000000000000e+00   0.0000000000000000e+00   0.0000000000000000e+00
   0.0000000000000000e+00   0.0000000000000000e+00  -5.4239567560873747e-01   0.0000000000000000e+00  -2.1946814355641966e-01   0.0000000000000000e+00  -3.4121643800118201e-01   0.0000000000000000e+00   1.3195200061085632e-01   0.0000000000000000e+00   5.1276101755636994e-01   0.0000000000000000e+00  -4.9482414092929505e-01   0.0000000000000000e+00   0.0000000000000000e+00  -1.1556779542350817e-01   0.0000000000000000e+00   5.1671753468529480e-02   0.0000000000000000e+00   0.0000000000000000e+00
   0.0000000000000000e+00   0.0000000000000000e+00   0.0000000000000000e+00   4.6351174486676372e-01   0.0000000000000000e+00   0.0000000000000000e+00   0.0000000000000000e+00  -6.0268220208413781e-01   0.0000000000000000e+00   6.6504003595570488e-02   0.0000000000000000e+00   6.3355928506087833e-01   0.0000000000000000e+00   2.0659771717341291e-02   1.2523597451642288e-01   0.0000000000000000e+00   0.0000000000000000e+00   0.0000000000000000e+00   0.0000000000000000e+00   0.0000000000000000e+00
   0.0000000000000000e+00   0.0000000000000000e+00  -3.0000259246225197e-01   0.0000000000000000e+00   5.6289654422104318e-01   0.0000000000000000e+00  -4.5301717143392661e-01   0.0000000000000000e+00   3.3368321642796073e-02   0.0000000000000000e+00  -4.8461829918796323e-01   0.0000000000000000e+00  -1.9894932962553069e-03   0.0000000000000000e+00   0.0000000000000000e+00  -3.5626946132234194e-01   0.0000000000000000e+00   1.5818071770718858e-01   0.0000000000000000e+00   0.0000000000000000e+00
   0.0000000000000000e+00   0.0000000000000000e+00   0.0000000000000000e+00   5.6091811967675720e-01   0.0000000000000000e+00   0.0000000000000000e+00   0.0000000000000000e+00   2.5859556295256009e-01   0.0000000000000000e+00   4.3201145529081297e-01   0.0000000000000000e+00  -2.0977022314365767e-01   0.0000000000000000e+00  -6.1444160474792986e-01   1.0160348504900006e-01   0.0000000000000000e+00   0.0000000000000000e+00   0.0000000000000000e+00   0.0000000000000000e+00   0.0000000000000000e+00
   0.0000000000000000e+00   0.0000000000000000e+00   0.0000000000000000e+00   2.4592594732410245e-01   0.0000000000000000e+00   0.0000000000000000e+00   0.0000000000000000e+00   7.3543411513291068e-01   0.0000000000000000e+00  -7.8925513855050422e-03   0.0000000000000000e+00   4.8168847189367314e-01   0.0000000000000000e+00   3.8596258046328324e-01   1.3267969283543279e-01   0.0000000000000000e+00   0.0000000000000000e+00   0.0000000000000000e+00   0.0000000000000000e+00   0.0000000000000000e+00
   0.0000000000000000e+00   0.0000000000000000e+00  -5.5264076655436600e-01   0.0000000000000000e+00   2.7188428199462222e-01   0.0000000000000000e+00   5.5107768483230235e-01   0.0000000000000000e+00   1.6646678473032323e-01   0.0000000000000000e+00   2.5354997614977359e-01   0.0000000000000000e+00   4.4454820663103578e-01   0.0000000000000000e+00   0.0000000000000000e+00  -7.1320618674536262e-02   0.0000000000000000e+00   1.4923801839795861e-01   0.0000000000000000e+00   0.0000000000000000e+00
   2.9594415763583731e-01  -1.2838173717058083e+00   0.0000000000000000e+00   0.0000000000000000e+00   0.0000000000000000e+00  -3.5889635768658645e-01   0.0000000000000000e+00   0.0000000000000000e+00   0.0000000000000000e+00   0.0000000000000000e+00   0.0000000000000000e+00   0.0000000000000000e+00   0.0000000000000000e+00   0.0000000000000000e+00   0.0000000000000000e+00   0.0000000000000000e+00   1.2760687574431828e-02   0.0000000000000000e+00   7.4522438268986846e-01  -2.5353903513237736e-01
   0.0000000000000000e+00   0.0000000000000000e+00   1.4641795669937657e-01   0.0000000000000000e+00  -3.0141954323545161e-02   0.0000000000000000e+00   3.0820628285893059e-01   0.0000000000000000e+00   3.1320459094025144e-01   0.0000000000000000e+00  -2.0086513745779405e-01   0.0000000000000000e+00  -4.2350512661063955e-01   0.0000000000000000e+00   0.0000000000000000e+00   7.4172086287068423e-02   0.0000000000000000e+00   7.4790381859578448e-01   0.0000000000000000e+00   0.0000000000000000e+00
   5.4106868276172693e-01   1.0772172258605192e-01   0.0000000000000000e+00   0.0000000000000000e+00   0.0000000000000000e+00   5.2033363214204265e-01   0.0000000000000000e+00   0.0000000000000000e+00   0.0000000000000000e+00   0.0000000000000000e+00   0.0000000000000000e+00   0.0000000000000000e+00   0.0000000000000000e+00   0.0000000000000000e+00   0.0000000000000000e+00   0.0000000000000000e+00  -3.0553905317706737e-01   0.0000000000000000e+00  -2.1861484868695985e-01   8.1879972974063464e-01
   5.2211820435516165e-01   1.7518785058619549e-01   0.0000000000000000e+00   0.0000000000000000e+00   0.0000000000000000e+00   6.9051130599139043e-01   0.0000000000000000e+00   0.0000000000000000e+00   0.0000000000000000e+00   0.0000000000000000e+00   0.0000000000000000e+00   0.0000000000000000e+00   0.0000000000000000e+00   0.0000000000000000e+00   0.0000000000000000e+00   0.0000000000000000e+00   8.4096864319076892e-01   0.0000000000000000e+00  -2.6769749353788835e-01  -6.1221041815388635e-02
   1.1903849792213095e-01   1.5295493780993652e-02   0.0000000000000000e+00   0.0000000000000000e+00  -2.7584802381218432e-01   2.9632784470415774e-01   2.7011365543677368e-01  -1.6309662860172133e-01   0.0000000000000000e+00  -3.6451490243810430e-01   0.0000000000000000e+00   7.6763308219501214e-01   0.0000000000000000e+00   0.0000000000000000e+00   0.0000000000000000e+00   0.0000000000000000e+00   0.0000000000000000e+00   0.0000000000000000e+00   0.0000000000000000e+00   0.0000000000000000e+00
   6.7490144399486973e-01   2.9291826358666451e-01   0.0000000000000000e+00   0.0000000000000000e+00  -3.2296099996572958e-03  -3.1679207718943436e-01   3.2683051213645148e-01  -4.6614440369577892e-01   0.0000000000000000e+00   9.8359223628027459e-02   0.0000000000000000e+00  -1.5670339998637764e-01   0.0000000000000000e+00   0.0000000000000000e+00   0.0000000000000000e+00   0.0000000000000000e+00   0.0000000000000000e+00   0.0000000000000000e+00   0.0000000000000000e+00   0.0000000000000000e+00
   0.0000000000000000e+00   0.0000000000000000e+00  -5.0717102804341074e-01   3.0017642422900059e-01   0.0000000000000000e+00   0.0000000000000000e+00   0.0000000000000000e+00   0.0000000000000000e+00   0.0000000000000000e+00   0.0000000000000000e+00   0.0000000000000000e+00   0.0000000000000000e+00   0.0000000000000000e+00   0.0000000000000000e+00  -5.1669657560726689e-01  -1.0288570996866186e+00   0.0000000000000000e+00   1.0965089057987742e-01  -3.8499434882312378e-01   0.0000000000000000e+00
   0.0000000000000000e+00   0.0000000000000000e+00  -5.0274651778164625e-01  -5.3581553653157810e-01   0.0000000000000000e+00   0.0000000000000000e+00   0.0000000000000000e+00   0.0000000000000000e+00   0.0000000000000000e+00   0.0000000000000000e+00   0.0000000000000000e+00   0.0000000000000000e+00   0.0000000000000000e+00   0.0000000000000000e+00   1.6812453823064208e-01  -1.0235072853850635e+00   0.0000000000000000e+00   5.2443021164196635e-02   1.1651573784652161e+00   0.0000000000000000e+00
  -5.3354232739721585e-01   9.3306281226416460e-02   0.0000000000000000e+00   0.0000000000000000e+00  -4.0449838617919037e-01  -1.2322145872085474e-01   6.4175946935029682e-01  -7.4319270942916807e-02   0.0000000000000000e+00   3.1376558631682538e-01   0.0000000000000000e+00  -1.0952915939324701e-01   0.0000000000000000e+00   0.0000000000000000e+00   0.0000000000000000e+00   0.0000000000000000e+00   0.0000000000000000e+00   0.0000000000000000e+00   0.0000000000000000e+00   0.0000000000000000e+00
  -1.3597386747855761e-01  -1.5761806598380909e-01   0.0000000000000000e+00   0.0000000000000000e+00  -4.8872558537751770e-02  -8.3445486604810970e-01  -2.4301528743381379e-01  -3.2346206980171752e-02   0.0000000000000000e+00   6.7795484688944779e-02   0.0000000000000000e+00   4.3961945749966569e-01   0.0000000000000000e+00   0.0000000000000000e+00   0.0000000000000000e+00   0.0000000000000000e+00   0.0000000000000000e+00   0.0000000000000000e+00   0.0000000000000000e+00   0.0000000000000000e+00
   2.5388568219920843e-01  -7.4285603659499577e-01   0.0000000000000000e+00   0.0000000000000000e+00   2.6931097264248494e-01   7.3979249245597345e-02   3.5376745830912221e-01   1.3391874044764232e-01   0.0000000000000000e+00   3.8205775953803783e-01   0.0000000000000000e+00   1.2904210452107712e-01   0.0000000000000000e+00   0.0000000000000000e+00   0.0000000000000000e+00   0.0000000000000000e+00   0.0000000000000000e+00   0.0000000000000000e+00   0.0000000000000000e+00   0.0000000000000000e+00
  -1.1461123678547364e-01  -5.5610624818169407e-01   0.0000000000000000e+00   0.0000000000000000e+00  -2.8887576570108919e-01   7.3247563801051851e-03  -1.4376549267887781e-01  -5.8641969032269725e-01   0.0000000000000000e+00  -3.5588066218562170e-01   0.0000000000000000e+00  -3.2077972078876782e-01   0.0000000000000000e+00   0.0000000000000000e+00   0.0000000000000000e+00   0.0000000000000000e+00   0.0000000000000000e+00   0.0000000000000000e+00   0.0000000000000000e+00   0.0000000000000000e+00
   0.0000000000000000e+00   0.0000000000000000e+00   0.0000000000000000e+00   0.0000000000000000e+00   0.0000000000000000e+00   0.0000000000000000e+00   0.0000000000000000e+00   0.0000000000000000e+00   7.0312550128725260e-01   0.0000000000000000e+00   4.7014105238103221e-01   0.0000000000000000e+00  -5.1775792488354799e-01  -6.9576733300476132e-02   0.0000000000000000e+00   0.0000000000000000e+00   7.7229400004295845e-02   0.0000000000000000e+00   0.0000000000000000e+00   7.5520523595232147e-02
  -3.4168245682115017e-01   1.3887266877727245e-01   0.0000000000000000e+00   0.0000000000000000e+00   5.6184569445976096e-01   1.8503193735809659e-01  -8.9179331820410532e-02  -6.1233811719681119e-01   0.0000000000000000e+00   2.8846393709020762e-01   0.0000000000000000e+00   2.1894682538056176e-01   0.0000000000000000e+00   0.0000000000000000e+00   0.0000000000000000e+00   0.0000000000000000e+00   0.0000000000000000e+00   0.0000000000000000e+00   0.0000000000000000e+00   0.0000000000000000e+00
   0.0000000000000000e+00   0.0000000000000000e+00   0.0000000000000000e+00   0.0000000000000000e+00   0.0000000000000000e+00   0.0000000000000000e+00   0.0000000000000000e+00   0.0000000000000000e+00   2.6918048654531840e-01   0.0000000000000000e+00  -4.3807716587543566e-01   0.0000000000000000e+00  -7.0595624545673363e-02   7.0785590986322811e-01   0.0000000000000000e+00   0.0000000000000000e+00  -8.1223612978239351e-02   0.0000000000000000e+00   0.0000000000000000e+00   4.7221738189444318e-01
  -1.8122083937002781e-01  -6.3681536508855829e-03   0.0000000000000000e+00   0.0000000000000000e+00   5.3501567603254774e-01  -2.4611123035097160e-01   4.4219441243446617e-01   1.1295575013686436e-01   0.0000000000000000e+00  -6.3133086237280989e-01   0.0000000000000000e+00  -1.1589816663790836e-01   0.0000000000000000e+00   0.0000000000000000e+00   0.0000000000000000e+00   0.0000000000000000e+00   0.0000000000000000e+00   0.0000000000000000e+00   0.0000000000000000e+00   0.0000000000000000e+00
   0.0000000000000000e+00   0.0000000000000000e+00   0.0000000000000000e+00   0.0000000000000000e+00   0.0000000000000000e+00   0.0000000000000000e+00   0.0000000000000000e+00   0.0000000000000000e+00   4.5440769802201025e-01   0.0000000000000000e+00   1.7803101484379338e-01   0.0000000000000000e+00   8.3270963599385361e-01  -1.2801194687385706e-01   0.0000000000000000e+00   0.0000000000000000e+00   2.4672379511910571e-02   0.0000000000000000e+00   0.0000000000000000e+00   2.2675422598442735e-01
   0.0000000000000000e+00   0.0000000000000000e+00   0.0000000000000000e+00   0.0000000000000000e+00   0.0000000000000000e+00   0.0000000000000000e+00   0.0000000000000000e+00   0.0000000000000000e+00   3.7439905785004268e-01   0.0000000000000000e+00  -3.8508452954888484e-01   0.0000000000000000e+00   8.9012982588325310e-02   1.5793955416759370e-01   0.0000000000000000e+00   0.0000000000000000e+00   3.8619415379568156e-01   0.0000000000000000e+00   0.0000000000000000e+00  -7.2768201318791847e-01
   0.0000000000000000e+00   0.0000000000000000e+00   8.5596005275058928e-01  -8.1763268802331046e-01   0.0000000000000000e+00   0.0000000000000000e+00   0.0000000000000000e+00   0.0000000000000000e+00   0.0000000000000000e+00   0.0000000000000000e+00   0.0000000000000000e+00   0.0000000000000000e+00   0.0000000000000000e+00   0.0000000000000000e+00  -7.6157164481759010e-01  -5.0006182356946138e-01   0.0000000000000000e+00   8.6690050265641205e-01  -4.4913889632592063e-01   0.0000000000000000e+00
   0.0000000000000000e+00   0.0000000000000000e+00   4.8648122294737806e-02   2.9239390125422832e-01   0.0000000000000000e+00   0.0000000000000000e+00   0.0000000000000000e+00   0.0000000000000000e+00   0.0000000000000000e+00   0.0000000000000000e+00   0.0000000000000000e+00   0.0000000000000000e+00   0.0000000000000000e+00   0.0000000000000000e+00  -1.1221485613645024e+00   6.1233629192037686e-01   0.0000000000000000e+00   8.3552079217479103e-01   4.7459572014601692e-01   0.0000000000000000e+00
   0.0000000000000000e+00   0.0000000000000000e+00   0.0000000000000000e+00   0.0000000000000000e+00   0.0000000000000000e+00   0.0000000000000000e+00   0.0000000000000000e+00   0.0000000000000000e+00   1.0135871273240653e-02   0.0000000000000000e+00  -4.0343833718280769e-01   0.0000000000000000e+00  -1.3022881939041120e-01  -4.8304445332840890e-01   0.0000000000000000e+00   0.0000000000000000e+00   6.3178188021936321e-01   0.0000000000000000e+00   0.0000000000000000e+00   4.3323773928413517e-01
   0.0000000000000000e+00   0.0000000000000000e+00  -1.2119433411686278e+00  -8.8589138316969684e-01   0.0000000000000000e+00   0.0000000000000000e+00   0.0000000000000000e+00   0.0000000000000000e+00   0.0000000000000000e+00   0.0000000000000000e+00   0.0000000000000000e+00   0.0000000000000000e+00   0.0000000000000000e+00   0.0000000000000000e+00  -1.9492860134526149e-01   5.8703463256034250e-01   0.0000000000000000e+00   1.2027638996058318e-01  -3.1796401085914611e-01   0.0000000000000000e+00
   0.0000000000000000e+00   0.0000000000000000e+00   2.3943198005216271e-04  -6.0967061567807812e-01   0.0000000000000000e+00   0.0000000000000000e+00   0.0000000000000000e+00   0.0000000000000000e+00   0.0000000000000000e+00   0.0000000000000000e+00   0.0000000000000000e+00   0.0000000000000000e+00   0.0000000000000000e+00   0.0000000000000000e+00  -4.8502856973095887e-01   3.0237319344952168e-01   0.0000000000000000e+00  -9.5768602005922299e-01   2.2281822620478051e-01   0.0000000000000000e+00
   0.0000000000000000e+00   0.0000000000000000e+00   0.0000000000000000e+00   0.0000000000000000e+00   0.0000000000000000e+00   0.0000000000000000e+00   0.0000000000000000e+00   0.0000000000000000e+00   2.9392626401130595e-01   0.0000000000000000e+00  -4.9427538736171650e-01   0.0000000000000000e+00  -9.3031148918964218e-02  -4.6843909299982800e-01   0.0000000000000000e+00   0.0000000000000000e+00  -6.6222001597617242e-01   0.0000000000000000e+00   0.0000000000000000e+00  -5.1709425578076257e-02
   9.4304526422436907e-01   0.0000000000000000e+00   0.0000000000000000e+00   0.0000000000000000e+00   0.0000000000000000e+00   0.0000000000000000e+00   0.0000000000000000e+00   0.0000000000000000e+00   0.0000000000000000e+00   0.0000000000000000e+00   4.9356134684755276e-02   0.0000000000000000e+00  -2.4983449985283035e-01   0.0000000000000000e+00  -2.0746036616675922e-01   3.7656354198923270e-02   4.4782152630233329e-03   3.0815795739496610e-02   0.0000000000000000e+00   1.9617646537115091e-02
   0.0000000000000000e+00   4.6252812442200017e-02  -7.3025799930927304e-01   4.6992925877076663e-01  -2.2391372564648315e-01   0.0000000000000000e+00   2.4683872251087319e-01   0.0000000000000000e+00   0.0000000000000000e+00  -3.6425775499428215e-01   0.0000000000000000e+00   0.0000000000000000e+00   0.0000000000000000e+00   0.0000000000000000e+00   0.0000000000000000e+00   0.0000000000000000e+00   0.0000000000000000e+00   0.0000000000000000e+00   0.0000000000000000e+00   0.0000000000000000e+00
   0.0000000000000000e+00  -5.9755193964527298e-01  -1.9610140471467050e-01  -1.3989302944859788e-01  -1.6580538070779721e-01   0.0000000000000000e+00   4.8516088305770511e-01   0.0000000000000000e+00   0.0000000000000000e+00   5.6747982526765317e-01   0.0000000000000000e+00   0.0000000000000000e+00   0.0000000000000000e+00   0.0000000000000000e+00   0.0000000000000000e+00   0.0000000000000000e+00   0.0000000000000000e+00   0.0000000000000000e+00   0.0000000000000000e+00   0.0000000000000000e+00
   0.0000000000000000e+00   4.9248830981891306e-01  -1.6560950301267877e-01  -4.7298539630668457e-01   3.8723964618470308e-01   0.0000000000000000e+00   5.9480784465974490e-01   0.0000000000000000e+00   0.0000000000000000e+00  -5.0622686990983601e-02   0.0000000000000000e+00   0.0000000000000000e+00   0.0000000000000000e+00   0.0000000000000000e+00   0.0000000000000000e+00   0.0000000000000000e+00   0.0000000000000000e+00   0.0000000000000000e+00   0.0000000000000000e+00   0.0000000000000000e+00
   0.0000000000000000e+00  -5.3247740185355241e-01  -4.5456020633874182e-02   1.1691693713956425e-01   7.7712231894277739e-01   0.0000000000000000e+00  -1.1201171546308175e-02   0.0000000000000000e+00   0.0000000000000000e+00  -3.1094602694087553e-01   0.0000000000000000e+00   0.0000000000000000e+00   0.0000000000000000e+00   0.0000000000000000e+00   0.0000000000000000e+00   0.0000000000000000e+00   0.0000000000000000e+00   0.0000000000000000e+00   0.0000000000000000e+00   0.0000000000000000e+00
   0.0000000000000000e+00   0.0000000000000000e+00   0.0000000000000000e+00   0.0000000000000000e+00   0.0000000000000000e+00  -5.2024217660493477e-01   0.0000000000000000e+00   8.8987106225839818e-01  -7.5362801747490649e-01   0.0000000000000000e+00   0.0000000000000000e+00   1.7553907363676424e-01   0.0000000000000000e+00   5.4358965230918599e-01   0.0000000000000000e+00   0.0000000000000000e+00   0.0000000000000000e+00   0.0000000000000000e+00  -1.7454396099022801e-01   0.0000000000000000e+00
   0.0000000000000000e+00   6.8020501556871393e-02   5.9857044893732980e-01   5.5931873224615147e-01  -2.3579591618998787e-02   0.0000000000000000e+00   5.6424620440800111e-01   0.0000000000000000e+00   0.0000000000000000e+00  -7.2934274903649621e-02   0.0000000000000000e+00   0.0000000000000000e+00   0.0000000000000000e+00   0.0000000000000000e+00   0.0000000000000000e+00   0.0000000000000000e+00   0.0000000000000000e+00   0.0000000000000000e+00   0.0000000000000000e+00   0.0000000000000000e+00
   0.0000000000000000e+00   0.0000000000000000e+00   0.0000000000000000e+00   0.0000000000000000e+00   0.0000000000000000e+00   1.2812864363460044e+00   0.0000000000000000e+00   4.9316964744528691e-01   6.2824526445552009e-01   0.0000000000000000e+00   0.0000000000000000e+00  -2.6052821708099932e-01   0.0000000000000000e+00   4.8448236539236939e-01   0.0000000000000000e+00   0.0000000000000000e+00   0.0000000000000000e+00   0.0000000000000000e+00  -2.7863166903599634e-01   0.0000000000000000e+00
   0.0000000000000000e+00   0.0000000000000000e+00   0.0000000000000000e+00   0.0000000000000000e+00   0.0000000000000000e+00   3.4607800678139483e-02   0.0000000000000000e+00   4.9990501381463509e-01   6.0469506479513091e-01   0.0000000000000000e+00   0.0000000000000000e+00   1.1821892069583720e-01   0.0000000000000000e+00  -8.5022322933818750e-01   0.0000000000000000e+00   0.0000000000000000e+00   0.0000000000000000e+00   0.0000000000000000e+00  -7.0115004576406248e-01   0.0000000000000000e+00
   0.0000000000000000e+00  -3.3179609603235449e-01   2.0121668388267613e-01  -4.5757429179524572e-01  -4.0980675919057369e-01   0.0000000000000000e+00   1.7718336580574365e-01   0.0000000000000000e+00   0.0000000000000000e+00  -6.6386251534221685e-01   0.0000000000000000e+00   0.0000000000000000e+00   0.0000000000000000e+00   0.0000000000000000e+00   0.0000000000000000e+00   0.0000000000000000e+00   0.0000000000000000e+00   0.0000000000000000e+00   0.0000000000000000e+00   0.0000000000000000e+00
  -1.0729108365901678e-01   0.0000000000000000e+00   0.0000000000000000e+00   0.0000000000000000e+00   0.0000000000000000e+00   0.0000000000000000e+00   0.0000000000000000e+00   0.0000000000000000e+00   0.0000000000000000e+00   0.0000000000000000e+00   6.1157971338938320e-02   0.0000000000000000e+00  -2.6028826219748702e-01   0.0000000000000000e+00  -2.9147768830809641e-02   7.8112095177096952e-01  -3.8081038475408452e-01   2.0088693611664599e-01   0.0000000000000000e+00  -3.4731355071305048e-01
   0.0000000000000000e+00   0.0000000000000000e+00   0.0000000000000000e+00   0.0000000000000000e+00   0.0000000000000000e+00  -9.7206159750407839e-01   0.0000000000000000e+00  -8.1444112863673035e-02  -2.6521041779543297e-01   0.0000000000000000e+00   0.0000000000000000e+00  -1.0796384583396739e+00   0.0000000000000000e+00  -3.1800550382730830e-01   0.0000000000000000e+00   0.0000000000000000e+00   0.0000000000000000e+00   0.0000000000000000e+00  -4.2055598769371344e-01   0.0000000000000000e+00
  -1.0644908286373368e-01   0.0000000000000000e+00   0.0000000000000000e+00   0.0000000000000000e+00   0.0000000000000000e+00   0.0000000000000000e+00   0.0000000000000000e+00   0.0000000000000000e+00   0.0000000000000000e+00   0.0000000000000000e+00  -2.7670824958770140e-01   0.0000000000000000e+00  -6.0416542944465212e-01   0.0000000000000000e+00   8.4065306027325315e-02  -7.7495140682353969e-02   4.7771123313137981e-01  -3.1823108966834757e-01   0.0000000000000000e+00  -4.5225407685646091e-01
   0.0000000000000000e+00   0.0000000000000000e+00   0.0000000000000000e+00   0.0000000000000000e+00   0.0000000000000000e+00   5.0713206338884875e-01   0.0000000000000000e+00  -4.4998430399077471e-01  -8.2832002687417727e-01   0.0000000000000000e+00   0.0000000000000000e+00  -1.0825363307569524e-01   0.0000000000000000e+00  -4.6666642147203435e-01   0.0000000000000000e+00   0.0000000000000000e+00   0.0000000000000000e+00   0.0000000000000000e+00  -1.6047740567626720e-01   0.0000000000000000e+00
   7.7959719647099135e-02   0.0000000000000000e+00   0.0000000000000000e+00   0.0000000000000000e+00   0.0000000000000000e+00   0.0000000000000000e+00   0.0000000000000000e+00   0.0000000000000000e+00   0.0000000000000000e+00   0.0000000000000000e+00  -4.7197671150731708e-02   0.0000000000000000e+00   4.7214501240929331e-02   0.0000000000000000e+00   3.6166682240837622e-01   5.2247278952716769e-01   2.3647747270877972e-01  -5.0130586162667368e-01   0.0000000000000000e+00   5.2768890891869058e-01
   5.0107255497642833e-02   0.0000000000000000e+00   0.0000000000000000e+00   0.0000000000000000e+00   0.0000000000000000e+00   0.0000000000000000e+00   0.0000000000000000e+00   0.0000000000000000e+00   0.0000000000000000e+00   0.0000000000000000e+00  -4.4413902791373006e-01   0.0000000000000000e+00  -3.4063336863323046e-01   0.0000000000000000e+00   5.0410931999539388e-01  -2.5348728551236510e-01  -5.6379270923279401e-01   6.9621004006624188e-02   0.0000000000000000e+00   2.0762317163151392e-01
   1.8138052206064020e-01   0.0000000000000000e+00   0.0000000000000000e+00   0.0000000000000000e+00   0.0000000000000000e+00   0.0000000000000000e+00   0.0000000000000000e+00   0.0000000000000000e+00   0.0000000000000000e+00   0.0000000000000000e+00   4.5387449224308635e-01   0.0000000000000000e+00   1.4742817675964390e-01   0.0000000000000000e+00   7.4573888547800138e-01  -5.6386945571570896e-02   1.6164157709885638e-01   1.9882818780723138e-01   0.0000000000000000e+00  -3.3822679306471337e-01
  -2.1500033512746378e-01   0.0000000000000000e+00   0.0000000000000000e+00   0.0000000000000000e+00   0.0000000000000000e+00   0.0000000000000000e+00   0.0000000000000000e+00   0.0000000000000000e+00   0.0000000000000000e+00   0.0000000000000000e+00   6.0397995015408756e-01   0.0000000000000000e+00  -6.0348618253672437e-01   0.0000000000000000e+00  -6.2420243946860875e-02  -1.1185078815760480e-01   4.0688535832963578e-02   1.5887760666172890e-01   0.0000000000000000e+00   4.2600817677779812e-01
   0.0000000000000000e+00   0.0000000000000000e+00   0.0000000000000000e+00   0.0000000000000000e+00   0.0000000000000000e+00  -4.0495179046712021e-01   0.0000000000000000e+00  -6.3018807535294641e-01   2.8276187297789357e-01   0.0000000000000000e+00   0.0000000000000000e+00   4.9675235562895698e-01   0.0000000000000000e+00   4.5638456170441821e-01   0.0000000000000000e+00   0.0000000000000000e+00   0.0000000000000000e+00   0.0000000000000000e+00  -8.9430949172744445e-01   0.0000000000000000e+00
  -1.0504899802454642e-02   0.0000000000000000e+00   0.0000000000000000e+00   0.0000000000000000e+00   0.0000000000000000e+00   0.0000000000000000e+00   0.0000000000000000e+00   0.0000000000000000e+00   0.0000000000000000e+00   0.0000000000000000e+00  -3.8337356187606253e-01   0.0000000000000000e+00  -2.5018719795072062e-02   0.0000000000000000e+00   6.3966860632100414e-02   1.7176395054954285e-01   4.7453978096001515e-01   7.3245778440377352e-01   0.0000000000000000e+00   2.3877059948753418e-01
  -4.8924137759192965e-02   0.0000000000000000e+00   0.0000000000000000e+00   0.0000000000000000e+00   0.0000000000000000e+00  -2.9837852825879252e-02   0.0000000000000000e+00   0.0000000000000000e+00   0.0000000000000000e+00  -1.2062788755525078e+00   0.0000000000000000e+00   0.0000000000000000e+00   0.0000000000000000e+00   0.0000000000000000e+00  -3.1237476507370399e-01   0.0000000000000000e+00   3.8847576214028290e-01   0.0000000000000000e+00   0.0000000000000000e+00  -3.1384080948187132e-01
   0.0000000000000000e+00   5.3907279366223781e-01  -8.3543334131928312e-02   6.6795385765591242e-02   0.0000000000000000e+00   0.0000000000000000e+00   0.0000000000000000e+00  -3.2320055484992577e-01   3.8992165105436988e-01   0.0000000000000000e+00   0.0000000000000000e+00   4.2192802906038218e-02   0.0000000000000000e+00   0.0000000000000000e+00   0.0000000000000000e+00   0.0000000000000000e+00   0.0000000000000000e+00  -3.1810767419857283e-01   5.8179824104097999e-01   0.0000000000000000e+00
   0.0000000000000000e+00  -5.1282347201119016e-01   3.9190100351225815e-01  -5.9057051307754438e-01   0.0000000000000000e+00   0.0000000000000000e+00   0.0000000000000000e+00  -1.2846214498283887e-01   2.3127837800377779e-01   0.0000000000000000e+00   0.0000000000000000e+00   1.8275152487632162e-01   0.0000000000000000e+00   0.0000000000000000e+00   0.0000000000000000e+00   0.0000000000000000e+00   0.0000000000000000e+00   4.8414830544305509e-03   3.6226839284618623e-01   0.0000000000000000e+00
   0.0000000000000000e+00  -5.8097830050114124e-02   7.6556643707209188e-02   3.9864239553929606e-02   0.0000000000000000e+00   0.0000000000000000e+00   0.0000000000000000e+00   6.2672119919731606e-01   4.2302856018939916e-01   0.0000000000000000e+00   0.0000000000000000e+00   1.3964184250151271e-01   0.0000000000000000e+00   0.0000000000000000e+00   0.0000000000000000e+00   0.0000000000000000e+00   0.0000000000000000e+00  -5.9470436814414962e-01  -2.1040154687258411e-01   0.0000000000000000e+00
   0.0000000000000000e+00   0.0000000000000000e+00   0.0000000000000000e+00   0.0000000000000000e+00   4.7004095868381152e-01   0.0000000000000000e+00  -6.1047569657114775e-01   0.0000000000000000e+00   0.0000000000000000e+00   0.0000000000000000e+00   2.5763023291612563e-01   0.0000000000000000e+00  -2.3328665512330110e-01  -2.6401135197127085e-01   0.0000000000000000e+00   4.6463203367271255e-01   0.0000000000000000e+00   0.0000000000000000e+00   0.0000000000000000e+00   0.0000000000000000e+00
  -1.0229048469818709e+00   0.0000000000000000e+00   0.0000000000000000e+00   0.0000000000000000e+00   0.0000000000000000e+00   5.8889659837359598e-01   0.0000000000000000e+00   0.0000000000000000e+00   0.0000000000000000e+00   6.7341365462845648e-01   0.0000000000000000e+00   0.0000000000000000e+00   0.0000000000000000e+00   0.0000000000000000e+00  -5.9522442066043313e-01   0.0000000000000000e+00   9.9695773604257257e-02   0.0000000000000000e+00   0.0000000000000000e+00   7.0589418031741535e-01
   0.0000000000000000e+00   0.0000000000000000e+00   0.0000000000000000e+00   0.0000000000000000e+00   2.3056952154434832e-02   0.0000000000000000e+00   1.4982144525976393e-01   0.0000000000000000e+00   0.0000000000000000e+00   0.0000000000000000e+00  -8.2382517885570394e-01   0.0000000000000000e+00  -8.6483804976424758e-02  -1.0031334359861728e-01   0.0000000000000000e+00   5.2989788710076613e-01   0.0000000000000000e+00   0.0000000000000000e+00   0.0000000000000000e+00   0.0000000000000000e+00
   0.0000000000000000e+00   1.4415397717956996e-01   2.1988485489361241e-02  -3.9493827387104896e-01   0.0000000000000000e+00   0.0000000000000000e+00   0.0000000000000000e+00  -5.0085803083159630e-01  -1.9258430145184022e-01   0.0000000000000000e+00   0.0000000000000000e+00   1.2377001841168654e-02   0.0000000000000000e+00   0.0000000000000000e+00   0.0000000000000000e+00   0.0000000000000000e+00   0.0000000000000000e+00  -5.1652657605992891e-01  -5.1755146897287785e-01   0.0000000000000000e+00
   0.0000000000000000e+00   5.4082378738462333e-01   7.4238791350864786e-01  -5.3657427539297121e-02   0.0000000000000000e+00   0.0000000000000000e+00   0.0000000000000000e+00   1.4918651777839426e-01  -6.5515125040891659e-02   0.0000000000000000e+00   0.0000000000000000e+00   2.1214713462786189e-01   0.0000000000000000e+00   0.0000000000000000e+00   0.0000000000000000e+00   0.0000000000000000e+00   0.0000000000000000e+00   2.4931890873039267e-01  -1.4062547304026929e-01   0.0000000000000000e+00
  -2.2723781104523197e-01   0.0000000000000000e+00   0.0000000000000000e+00   0.0000000000000000e+00   0.0000000000000000e+00   3.5723389031599911e-01   0.0000000000000000e+00   0.0000000000000000e+00   0.0000000000000000e+00  -4.1731865320307826e-01   0.0000000000000000e+00   0.0000000000000000e+00   0.0000000000000000e+00   0.0000000000000000e+00   9.9775044124177126e-01   0.0000000000000000e+00  -6.3235798413952571e-01   0.0000000000000000e+00   0.0000000000000000e+00  -7.3779165817631687e-01
   0.0000000000000000e+00   0.0000000000000000e+00   0.0000000000000000e+00   0.0000000000000000e+00   3.0591653052230328e-01   0.0000000000000000e+00   3.4523523067566075e-01   0.0000000000000000e+00   0.0000000000000000e+00   0.0000000000000000e+00   1.2253689701947346e-01   0.0000000000000000e+00   6.5691800006655610e-01  -5.7853182277108528e-01   0.0000000000000000e+00   7.7279311281106100e-02   0.0000000000000000e+00   0.0000000000000000e+00   0.0000000000000000e+00   0.0000000000000000e+00
   0.0000000000000000e+00  -2.0088357726503409e-01   3.6235261874537189e-01   3.6894208334686113e-01   0.0000000000000000e+00   0.0000000000000000e+00   0.0000000000000000e+00  -3.3642278725041275e-01   4.9814934062661387e-01   0.0000000000000000e+00   0.0000000000000000e+00  -5.1222488253968690e-01   0.0000000000000000e+00   0.0000000000000000e+00   0.0000000000000000e+00   0.0000000000000000e+00   0.0000000000000000e+00   6.0630183545875072e-02  -2.5464622599127523e-01   0.0000000000000000e+00
   0.0000000000000000e+00   0.0000000000000000e+00   0.0000000000000000e+00   0.0000000000000000e+00  -1.9498571593123493e-01   0.0000000000000000e+00  -5.8058984250160905e-01   0.0000000000000000e+00   0.0000000000000000e+00   0.0000000000000000e+00  -4.0175949002567768e-01   0.0000000000000000e+00   1.5486185362238075e-01  -4.2660422850933832e-01   0.0000000000000000e+00  -5.0745635876559980e-01   0.0000000000000000e+00   0.0000000000000000e+00   0.0000000000000000e+00   0.0000000000000000e+00
   0.0000000000000000e+00   0.0000000000000000e+00   0.0000000000000000e+00   0.0000000000000000e+00   7.6561769024617821e-01   0.0000000000000000e+00   1.9207559007650676e-01   0.0000000000000000e+00   0.0000000000000000e+00   0.0000000000000000e+00  -2.3601932295142125e-01   0.0000000000000000e+00  -2.8165495096340820e-01   8.4945321478791039e-02   0.0000000000000000e+00  -4.8444419722924370e-01   0.0000000000000000e+00   0.0000000000000000e+00   0.0000000000000000e+00   0.0000000000000000e+00
  -4.7996023392877207e-01   0.0000000000000000e+00   0.0000000000000000e+00   0.0000000000000000e+00   0.0000000000000000e+00  -8.4421761395949713e-01   0.0000000000000000e+00   0.0000000000000000e+00   0.0000000000000000e+00   1.3103537297303625e-01   0.0000000000000000e+00   0.0000000000000000e+00   0.0000000000000000e+00   0.0000000000000000e+00   6.7638512664244632e-01   0.0000000000000000e+00   2.7744097380869619e-02   0.0000000000000000e+00   0.0000000000000000e+00   4.7629238999497248e-01
   0.0000000000000000e+00   0.0000000000000000e+00   0.0000000000000000e+00   0.0000000000000000e+00   2.4648544264325423e-01   0.0000000000000000e+00  -3.3422746209323778e-01   0.0000000000000000e+00   0.0000000000000000e+00   0.0000000000000000e+00  -1.5102197855825458e-01   0.0000000000000000e+00   6.3501568807170239e-01   6.2954689558789001e-01   0.0000000000000000e+00   7.1798846080519813e-02   0.0000000000000000e+00   0.0000000000000000e+00   0.0000000000000000e+00   0.0000000000000000e+00
   1.1386654294922596e-01   0.0000000000000000e+00   0.0000000000000000e+00   0.0000000000000000e+00   0.0000000000000000e+00  -8.1312044147082785e-01   0.0000000000000000e+00   0.0000000000000000e+00   0.0000000000000000e+00  -3.7524891996658905e-01   0.0000000000000000e+00   0.0000000000000000e+00   0.0000000000000000e+00   0.0000000000000000e+00  -5.0448490333847817e-01   0.0000000000000000e+00  -8.9068362540197898e-01   0.0000000000000000e+00   0.0000000000000000e+00   3.0525307182436168e-01
   0.0000000000000000e+00   2.6145723774341506e-01  -3.7230355510085089e-01  -4.9518760168868681e-01   0.0000000000000000e+00   0.0000000000000000e+00   0.0000000000000000e+00   9.5479549032446223e-02   5.1027169144031248e-01   0.0000000000000000e+00   0.0000000000000000e+00  -9.6797039255524242e-02   0.0000000000000000e+00   0.0000000000000000e+00   0.0000000000000000e+00   0.0000000000000000e+00   0.0000000000000000e+00   4.3441514059225517e-01  -2.8326611211268521e-01   0.0000000000000000e+00
   0.0000000000000000e+00   1.4509450337658017e-01   1.0972934886480014e-01  -3.2402362028044268e-01   0.0000000000000000e+00   0.0000000000000000e+00   0.0000000000000000e+00   3.0140901932036190e-01  -2.5613930925212425e-01   0.0000000000000000e+00   0.0000000000000000e+00  -7.9272833262995879e-01   0.0000000000000000e+00   0.0000000000000000e+00   0.0000000000000000e+00   0.0000000000000000e+00   0.0000000000000000e+00  -1.5413833594785697e-01   2.3083364129404482e-01   0.0000000000000000e+00
  -3.5754067617023882e-01   0.0000000000000000e+00   0.0000000000000000e+00   0.0000000000000000e+00   0.0000000000000000e+00  -8.5871108817498298e-01   0.0000000000000000e+00   0.0000000000000000e+00   0.0000000000000000e+00   4.5837037281422011e-01   0.0000000000000000e+00   0.0000000000000000e+00   0.0000000000000000e+00   0.0000000000000000e+00  -2.4342367851577121e-01   0.0000000000000000e+00  -1.1541683999346690e-01   0.0000000000000000e+00   0.0000000000000000e+00  -1.1313234359899897e+00
   2.8732528330584739e-01   0.0000000000000000e+00   7.5549194278198339e-01   0.0000000000000000e+00   0.0000000000000000e+00   0.0000000000000000e+00   4.3026509280731401e-01  -1.2830282770996193e-01   0.0000000000000000e+00   0.0000000000000000e+00   0.0000000000000000e+00   0.0000000000000000e+00   0.0000000000000000e+00   0.0000000000000000e+00   0.0000000000000000e+00   0.0000000000000000e+00   0.0000000000000000e+00   3.4766754742298228e-01   0.0000000000000000e+00   1.5560757290938265e-01
   0.0000000000000000e+00  -1.1599096839961520e-03   0.0000000000000000e+00   0.0000000000000000e+00   5.7056915828707377e-01   1.0682451005661022e+00   0.0000000000000000e+00   0.0000000000000000e+00   0.0000000000000000e+00   0.0000000000000000e+00   0.0000000000000000e+00   0.0000000000000000e+00   0.0000000000000000e+00  -9.5288100019851785e-01  -1.0158317042030435e-01   0.0000000000000000e+00   9.4258886825652544e-01   0.0000000000000000e+00   0.0000000000000000e+00   0.0000000000000000e+00
   1.7785510917611530e-01   0.0000000000000000e+00   5.9507311110452092e-02   0.0000000000000000e+00   0.0000000000000000e+00   0.0000000000000000e+00  -4.7700059052150495e-02   9.6194797057357107e-01   0.0000000000000000e+00   0.0000000000000000e+00   0.0000000000000000e+00   0.0000000000000000e+00   0.0000000000000000e+00   0.0000000000000000e+00   0.0000000000000000e+00   0.0000000000000000e+00   0.0000000000000000e+00   1.7451158424860555e-01   0.0000000000000000e+00  -8.2176354891217440e-02
   0.0000000000000000e+00   0.0000000000000000e+00   0.0000000000000000e+00  -4.0986177632856891e-01   0.0000000000000000e+00   0.0000000000000000e+00   0.0000000000000000e+00   0.0000000000000000e+00  -1.8947616893070096e-01  -5.3987341473737160e-01  -4.4755491793735325e-01  -3.0060861339752992e-01  -3.5245930645179235e-01   0.0000000000000000e+00   0.0000000000000000e+00   2.4876312743347356e-01   0.0000000000000000e+00   0.0000000000000000e+00   1.6693472520205890e-01   0.0000000000000000e+00
   0.0000000000000000e+00  -3.3063099577324284e-01   0.0000000000000000e+00   0.0000000000000000e+00   3.4732121923589454e-01  -5.2764311392471230e-01   0.0000000000000000e+00   0.0000000000000000e+00   0.0000000000000000e+00   0.0000000000000000e+00   0.0000000000000000e+00   0.0000000000000000e+00   0.0000000000000000e+00  -1.2519031383831428e-01  -9.2421252136199894e-01   0.0000000000000000e+00  -1.4041573993209133e-01   0.0000000000000000e+00   0.0000000000000000e+00   0.0000000000000000e+00
   0.0000000000000000e+00   1.5580250628695835e+00   0.0000000000000000e+00   0.0000000000000000e+00  -4.1474496576588171e-01  -2.2381656216329421e-01   0.0000000000000000e+00   0.0000000000000000e+00   0.0000000000000000e+00   0.0000000000000000e+00   0.0000000000000000e+00   0.0000000000000000e+00   0.0000000000000000e+00   2.0808196307832710e-01   4.4231206749542812e-02   0.0000000000000000e+00   7.8643846622925262e-01   0.0000000000000000e+00   0.0000000000000000e+00   0.0000000000000000e+00
  -8.2620571947467053e-02   0.0000000000000000e+00  -5.0758383166849252e-01   0.0000000000000000e+00   0.0000000000000000e+00   0.0000000000000000e+00   2.8312101504567855e-01  -8.8120365433293907e-02   0.0000000000000000e+00   0.0000000000000000e+00   0.0000000000000000e+00   0.0000000000000000e+00   0.0000000000000000e+00   0.0000000000000000e+00   0.0000000000000000e+00   0.0000000000000000e+00   0.0000000000000000e+00   8.0398557800831227e-01   0.0000000000000000e+00  -3.4885201874890664e-02
   1.1306679062957922e-01   0.0000000000000000e+00  -3.0169368299766713e-01   0.0000000000000000e+00   0.0000000000000000e+00   0.0000000000000000e+00   8.1747537419106520e-01   1.2838711267625902e-01   0.0000000000000000e+00   0.0000000000000000e+00   0.0000000000000000e+00   0.0000000000000000e+00   0.0000000000000000e+00   0.0000000000000000e+00   0.0000000000000000e+00   0.0000000000000000e+00   0.0000000000000000e+00  -4.4818801891308679e-01   0.0000000000000000e+00   1.0283522785808358e-01
   0.0000000000000000e+00   0.0000000000000000e+00   0.0000000000000000e+00   9.0356206979285425e-03   0.0000000000000000e+00   0.0000000000000000e+00   0.0000000000000000e+00   0.0000000000000000e+00   6.6853505201933561e-01  -1.4179771599446728e-01   4.3513546869724767e-01  -4.9458639203000893e-01  -2.5372791127134114e-02   0.0000000000000000e+00   0.0000000000000000e+00   2.9562861186478945e-01   0.0000000000000000e+00   0.0000000000000000e+00   1.0427856700464228e-01   0.0000000000000000e+00
   0.0000000000000000e+00   0.0000000000000000e+00   0.0000000000000000e+00   3.2493723232222022e-01   0.0000000000000000e+00   0.0000000000000000e+00   0.0000000000000000e+00   0.0000000000000000e+00   5.1861606657701775e-01  -8.1711874929159503e-02  -5.8054144257936879e-01   1.1681716124573469e-01   8.1153818350437529e-02   0.0000000000000000e+00   0.0000000000000000e+00  -3.0880693291834183e-01   0.0000000000000000e+00   0.0000000000000000e+00   4.0761999493349577e-01   0.0000000000000000e+00
   0.0000000000000000e+00   0.0000000000000000e+00   0.0000000000000000e+00  -6.9544982619223572e-01   0.0000000000000000e+00   0.0000000000000000e+00   0.0000000000000000e+00   0.0000000000000000e+00   2.8473083091070261e-01   3.5637104347061543e-01  -2.5640626529263821e-01   1.2000396635754305e-01   4.3101380780161991e-01   0.0000000000000000e+00   0.0000000000000000e+00   1.9073622968841311e-01   0.0000000000000000e+00   0.0000000000000000e+00  -7.7325519070296334e-02   0.0000000000000000e+00
   0.0000000000000000e+00   0.0000000000000000e+00   0.0000000000000000e+00  -4.2610071801230665e-01   0.0000000000000000e+00   0.0000000000000000e+00   0.0000000000000000e+00   0.0000000000000000e+00  -8.6407599846014677e-04   2.5522812256629301e-01   2.7360089596157255e-01  -7.5824050667139875e-02  -3.7870870614964403e-01   0.0000000000000000e+00   0.0000000000000000e+00  -5.7971530000345461e-01   0.0000000000000000e+00   0.0000000000000000e+00   4.3954429450417165e-01   0.0000000000000000e+00
   0.0000000000000000e+00   0.0000000000000000e+00   0.0000000000000000e+00  -1.3146972316169619e-01   0.0000000000000000e+00   0.0000000000000000e+00   0.0000000000000000e+00   0.0000000000000000e+00  -1.4107801126709146e-01  -5.1045900007546363e-01   1.6590710486813531e-01  -2.0180019055621279e-01   6.5758630464209100e-01   0.0000000000000000e+00   0.0000000000000000e+00  -4.4894377395790136e-01   0.0000000000000000e+00   0.0000000000000000e+00   5.0568061079478178e-03   0.0000000000000000e+00
   0.0000000000000000e+00   7.2710849519293475e-01   0.0000000000000000e+00   0.0000000000000000e+00   2.0876988971617688e-01   3.3938192315142357e-01   0.0000000000000000e+00   0.0000000000000000e+00   0.0000000000000000e+00   0.0000000000000000e+00   0.0000000000000000e+00   0.0000000000000000e+00   0.0000000000000000e+00   3.2070291629983211e-01  -4.3371133892030600e-01   0.0000000000000000e+00  -7.5961909013978945e-01   0.0000000000000000e+00   0.0000000000000000e+00   0.0000000000000000e+00
   0.0000000000000000e+00  -9.9396261611432085e-02   0.0000000000000000e+00   0.0000000000000000e+00  -1.8576237592104555e-01   3.3031781223445233e-01   0.0000000000000000e+00   0.0000000000000000e+00   0.0000000000000000e+00   0.0000000000000000e+00   0.0000000000000000e+00   0.0000000000000000e+00   0.0000000000000000e+00   8.8684510042575382e-01  -5.4556712367493221e-01   0.0000000000000000e+00   2.0970424304852264e-01   0.0000000000000000e+00   0.0000000000000000e+00   0.0000000000000000e+00
   0.0000000000000000e+00   0.0000000000000000e+00   0.0000000000000000e+00   5.6722764231351752e-02   0.0000000000000000e+00   0.0000000000000000e+00   0.0000000000000000e+00   0.0000000000000000e+00  -2.4771200266317489e-01  -7.4064019545756546e-03   2.0672724524832264e-01   2.5168328647845062e-01   2.6233055736178407e-01   0.0000000000000000e+00   0.0000000000000000e+00   4.2573565360232085e-01   0.0000000000000000e+00   0.0000000000000000e+00   7.6106349161561238e-01   0.0000000000000000e+00
   0.0000000000000000e+00  -2.3112833728638552e-01   0.0000000000000000e+00   0.0000000000000000e+00  -1.0241847005101903e+00  -2.3912298020855871e-02   0.0000000000000000e+00   0.0000000000000000e+00   0.0000000000000000e+00   0.0000000000000000e+00   0.0000000000000000e+00   0.0000000000000000e+00   0.0000000000000000e+00  -2.6901642150700300e-01  -3.2848756378533905e-01   0.0000000000000000e+00  -5.8998215485268002e-01   0.0000000000000000e+00   0.0000000000000000e+00   0.0000000000000000e+00
  -6.9860217700298122e-01   0.0000000000000000e+00   2.6529340383319733e-01   0.0000000000000000e+00   0.0000000000000000e+00   0.0000000000000000e+00   2.5303766770396419e-01   7.5321680929063106e-02   0.0000000000000000e+00   0.0000000000000000e+00   0.0000000000000000e+00   0.0000000000000000e+00   0.0000000000000000e+00   0.0000000000000000e+00   0.0000000000000000e+00   0.0000000000000000e+00   0.0000000000000000e+00  -1.1608171688802738e-02   0.0000000000000000e+00  -6.0970340463564177e-01
   0.0000000000000000e+00   0.0000000000000000e+00   0.0000000000000000e+00   2.0157736525338335e-01   0.0000000000000000e+00   0.0000000000000000e+00   0.0000000000000000e+00   0.0000000000000000e+00  -2.9301946503964971e-01   4.7852723284377341e-01  -2.4992080392316460e-01  -7.2605404826790132e-01   1.9522412895262242e-01   0.0000000000000000e+00   0.0000000000000000e+00   1.0363935564104601e-02   0.0000000000000000e+00   0.0000000000000000e+00   1.2916301880479153e-01   0.0000000000000000e+00
  -6.1494429174329479e-01   0.0000000000000000e+00   8.1546242504108496e-02   0.0000000000000000e+00   0.0000000000000000e+00   0.0000000000000000e+00   1.2045598015687553e-02   1.6814482206595782e-01   0.0000000000000000e+00   0.0000000000000000e+00   0.0000000000000000e+00   0.0000000000000000e+00   0.0000000000000000e+00   0.0000000000000000e+00   0.0000000000000000e+00   0.0000000000000000e+00   0.0000000000000000e+00   3.5678058234382304e-02   0.0000000000000000e+00   7.6518169536867187e-01
   3.5814317812550245e-01   2.3749810349211203e-01   0.0000000000000000e+00   0.0000000000000000e+00   0.0000000000000000e+00  -4.0572233176975375e-01   0.0000000000000000e+00  -2.1620357164841858e-01   0.0000000000000000e+00   0.0000000000000000e+00  -7.5172748520372215e-02   0.0000000000000000e+00  -1.0872434097400575e-01   0.0000000000000000e+00   7.6485278449969596e-01   0.0000000000000000e+00  -3.8753238733272855e-02   0.0000000000000000e+00   0.0000000000000000e+00   0.0000000000000000e+00
  -3.5244540945497960e-01   2.6099042017212609e-01   0.0000000000000000e+00   0.0000000000000000e+00   0.0000000000000000e+00  -2.2736791059351899e-01   0.0000000000000000e+00  -4.0549890429253604e-01   0.0000000000000000e+00   0.0000000000000000e+00   7.4577572009416726e-01   0.0000000000000000e+00  -1.5073348537067835e-01   0.0000000000000000e+00  -1.0178859425428267e-01   0.0000000000000000e+00  -4.7726088967688270e-02   0.0000000000000000e+00   0.0000000000000000e+00   0.0000000000000000e+00
   0.0000000000000000e+00   0.0000000000000000e+00  -4.3893884523966675e-01   0.0000000000000000e+00  -2.4785853724049420e-01   0.0000000000000000e+00   0.0000000000000000e+00   0.0000000000000000e+00   0.0000000000000000e+00   0.0000000000000000e+00   0.0000000000000000e+00   0.0000000000000000e+00   0.0000000000000000e+00   1.2616195358815347e+00   0.0000000000000000e+00   7.6471589912306348e-02   0.0000000000000000e+00   0.0000000000000000e+00   4.3482471343669016e-01  -3.3182300075242366e-01
   0.0000000000000000e+00   0.0000000000000000e+00   0.0000000000000000e+00   3.0197786925628978e-01   0.0000000000000000e+00   0.0000000000000000e+00   1.2107130177728050e-01   0.0000000000000000e+00  -3.9876022452286164e-01   5.8290696782091422e-01   0.0000000000000000e+00  -6.2698279679376356e-01   0.0000000000000000e+00   0.0000000000000000e+00   0.0000000000000000e+00   0.0000000000000000e+00   0.0000000000000000e+00   4.7470296969468181e-02   0.0000000000000000e+00   0.0000000000000000e+00
   0.0000000000000000e+00   0.0000000000000000e+00  -7.3269432031976101e-01   0.0000000000000000e+00   4.6859219579307343e-01   0.0000000000000000e+00   0.0000000000000000e+00   0.0000000000000000e+00   0.0000000000000000e+00   0.0000000000000000e+00   0.0000000000000000e+00   0.0000000000000000e+00   0.0000000000000000e+00  -6.6799446484595282e-01   0.0000000000000000e+00  -8.9706675132584313e-01   0.0000000000000000e+00   0.0000000000000000e+00  -1.6937422193669768e-01  -4.7210373715278819e-01
  -1.6151162751329182e-01   1.9000322740983117e-01   0.0000000000000000e+00   0.0000000000000000e+00   0.0000000000000000e+00  -8.0034604100737694e-01   0.0000000000000000e+00   2.0440209636516857e-01   0.0000000000000000e+00   0.0000000000000000e+00  -3.1271658707506855e-01   0.0000000000000000e+00   2.2383168630824721e-02   0.0000000000000000e+00  -3.7055148528428106e-01   0.0000000000000000e+00   1.4098826930272026e-01   0.0000000000000000e+00   0.0000000000000000e+00   0.0000000000000000e+00
   0.0000000000000000e+00   0.0000000000000000e+00   0.0000000000000000e+00  -2.0044238442792431e-01   0.0000000000000000e+00   0.0000000000000000e+00   1.0588512936682834e-01   0.0000000000000000e+00   1.8321057111385949e-01   7.3941524730348562e-01   0.0000000000000000e+00   5.1867665323877787e-01   0.0000000000000000e+00   0.0000000000000000e+00   0.0000000000000000e+00   0.0000000000000000e+00   0.0000000000000000e+00   3.1509474444379693e-01   0.0000000000000000e+00   0.0000000000000000e+00
   7.7236675588982284e-01   1.0158382024769869e-01   0.0000000000000000e+00   0.0000000000000000e+00   0.0000000000000000e+00  -6.1283108798168381e-02   0.0000000000000000e+00   1.6326727459241594e-01   0.0000000000000000e+00   0.0000000000000000e+00   2.7660059004650733e-01   0.0000000000000000e+00  -2.6199684447727267e-01   0.0000000000000000e+00  -4.0163683590092175e-01   0.0000000000000000e+00  -2.3718372330470244e-01   0.0000000000000000e+00   0.0000000000000000e+00   0.0000000000000000e+00
   0.0000000000000000e+00   0.0000000000000000e+00   0.0000000000000000e+00  -2.8926593689231256e-02   0.0000000000000000e+00   0.0000000000000000e+00   3.5167569916913932e-01   0.0000000000000000e+00  -7.8748265368370474e-01  -9.3346813973784609e-02   0.0000000000000000e+00   4.5254131890906196e-01   0.0000000000000000e+00   0.0000000000000000e+00   0.0000000000000000e+00   0.0000000000000000e+00   0.0000000000000000e+00  -2.0457578532095519e-01   0.0000000000000000e+00   0.0000000000000000e+00
   0.0000000000000000e+00   0.0000000000000000e+00   0.0000000000000000e+00  -8.4482468048178594e-01   0.0000000000000000e+00   0.0000000000000000e+00  -3.8353506109940960e-01   0.0000000000000000e+00  -2.7056646047680144e-01   8.3225551678708931e-02   0.0000000000000000e+00  -2.3591031363484349e-01   0.0000000000000000e+00   0.0000000000000000e+00   0.0000000000000000e+00   0.0000000000000000e+00   0.0000000000000000e+00  -5.8187095561051255e-02   0.0000000000000000e+00   0.0000000000000000e+00
   2.7271237152174216e-01  -1.8388409914959900e-01   0.0000000000000000e+00   0.0000000000000000e+00   0.0000000000000000e+00  -1.2122038934728137e-01   0.0000000000000000e+00  -5.7831980043718179e-01   0.0000000000000000e+00   0.0000000000000000e+00  -4.6462720213460970e-02   0.0000000000000000e+00   7.0473415427301689e-01   0.0000000000000000e+00  -2.0494696894962527e-01   0.0000000000000000e+00  -4.3059882460836606e-02   0.0000000000000000e+00   0.0000000000000000e+00   0.0000000000000000e+00
   0.0000000000000000e+00   0.0000000000000000e+00   0.0000000000000000e+00  -1.8767991802756201e-01   0.0000000000000000e+00   0.0000000000000000e+00   4.0370606353905891e-01   0.0000000000000000e+00   3.2348197489528996e-01   2.1141648692291798e-01   0.0000000000000000e+00  -8.2454258038537412e-02   0.0000000000000000e+00   0.0000000000000000e+00   0.0000000000000000e+00   0.0000000000000000e+00   0.0000000000000000e+00  -8.0353060858769909e-01   0.0000000000000000e+00   0.0000000000000000e+00
  -2.2226905684706835e-01   8.9351016310151229e-02   0.0000000000000000e+00   0.0000000000000000e+00   0.0000000000000000e+00  -2.1745135619777645e-02   0.0000000000000000e+00  -1.0297698101022143e-02   0.0000000000000000e+00   0.0000000000000000e+00  -2.0457635512839867e-01   0.0000000000000000e+00   2.4900987705907318e-02   0.0000000000000000e+00  -2.7353226906761119e-03   0.0000000000000000e+00  -9.4844870313938590e-01   0.0000000000000000e+00   0.0000000000000000e+00   0.0000000000000000e+00
   0.0000000000000000e+00   0.0000000000000000e+00  -4.5163724202067923e-01   0.0000000000000000e+00   1.3294083607629736e-01   0.0000000000000000e+00   0.0000000000000000e+00   0.0000000000000000e+00   0.0000000000000000e+00   0.0000000000000000e+00   0.0000000000000000e+00   0.0000000000000000e+00   0.0000000000000000e+00   4.4452822251857466e-01   0.0000000000000000e+00  -1.1499432183618008e-01   0.0000000000000000e+00   0.0000000000000000e+00   3.0387304398464987e-01   1.5651083156556360e+00
  -3.2008291450554144e-02  -8.8038700682229121e-01   0.0000000000000000e+00   0.0000000000000000e+00   0.0000000000000000e+00  -3.1330627512469333e-01   0.0000000000000000e+00  -7.3158805100890095e-02   0.0000000000000000e+00   0.0000000000000000e+00   9.6657579356430837e-02   0.0000000000000000e+00  -3.1287629310566145e-01   0.0000000000000000e+00   6.1609912186824670e-02   0.0000000000000000e+00  -9.6701142632077491e-02   0.0000000000000000e+00   0.0000000000000000e+00   0.0000000000000000e+00
   0.0000000000000000e+00   0.0000000000000000e+00  -2.9386260801216435e-01   0.0000000000000000e+00   9.8332138129642854e-01   0.0000000000000000e+00   0.0000000000000000e+00   0.0000000000000000e+00   0.0000000000000000e+00   0.0000000000000000e+00   0.0000000000000000e+00   0.0000000000000000e+00   0.0000000000000000e+00  -6.6095563979531546e-01   0.0000000000000000e+00   1.0365333386351960e+00   0.0000000000000000e+00   0.0000000000000000e+00   1.0428743268411571e+00  -2.1595751546752501e-01
  -8.8985367467197540e-03  -1.1036260524529300e-01   0.0000000000000000e+00   0.0000000000000000e+00   0.0000000000000000e+00  -1.6141797361620588e-01   0.0000000000000000e+00   6.1682914112826936e-01   0.0000000000000000e+00   0.0000000000000000e+00   4.5881927363360042e-01   0.0000000000000000e+00   5.4877428797147321e-01   0.0000000000000000e+00   2.4538179551950831e-01   0.0000000000000000e+00  -9.6573232767671935e-02   0.0000000000000000e+00   0.0000000000000000e+00   0.0000000000000000e+00
   0.0000000000000000e+00   0.0000000000000000e+00   0.0000000000000000e+00  -3.4473609732639537e-01   0.0000000000000000e+00   0.0000000000000000e+00   7.3510309008199082e-01   0.0000000000000000e+00   9.7203099234429463e-02  -2.3053743263696322e-01   0.0000000000000000e+00  -2.6574626214071467e-01   0.0000000000000000e+00   0.0000000000000000e+00   0.0000000000000000e+00   0.0000000000000000e+00   0.0000000000000000e+00   4.5559131243110274e-01   0.0000000000000000e+00   0.0000000000000000e+00
   0.0000000000000000e+00   0.0000000000000000e+00  -1.0242416100029144e+00   0.0000000000000000e+00  -8.3067182210871093e-01   0.0000000000000000e+00   0.0000000000000000e+00   0.0000000000000000e+00   0.0000000000000000e+00   0.0000000000000000e+00   0.0000000000000000e+00   0.0000000000000000e+00   0.0000000000000000e+00  -2.7018165091932056e-01   0.0000000000000000e+00   1.0751510565267042e+00   0.0000000000000000e+00   0.0000000000000000e+00  -6.7663886006724971e-01  -3.0161659411944423e-02
   0.0000000000000000e+00   0.0000000000000000e+00   6.4431884379629101e-01   0.0000000000000000e+00  -1.1058290462878659e+00   0.0000000000000000e+00   0.0000000000000000e+00   0.0000000000000000e+00   0.0000000000000000e+00   0.0000000000000000e+00   0.0000000000000000e+00   0.0000000000000000e+00   0.0000000000000000e+00  -5.6560468409008968e-01   0.0000000000000000e+00   1.3880635497852614e-01   0.0000000000000000e+00   0.0000000000000000e+00   9.0823386542671958e-01   5.4671824316876561e-02
