# Supplementary material for: An improved crayfish optimization algorithm for solving engineering optimization problems
Source: PLoS One. 2026 Feb 26;21(2):e0340464. doi: 10.1371/journal.pone.0340464 (PMC12945318; doi:10.1371/journal.pone.0340464)
Supplement: S1 Dataset — This folder contains the minimal runnable dataset required to reproduce the core analyses and results presented in this study. The data and scripts are designed to be executed in MATLAB. [file pone.0340464.s001.zip › S1/input_data/M_22_D30.txt]

  -2.4944319297332085e-01   0.0000000000000000e+00   0.0000000000000000e+00   0.0000000000000000e+00   0.0000000000000000e+00  -1.6540332771906296e-01  -1.1716298170978752e+00   1.3867110853376963e-01   0.0000000000000000e+00   0.0000000000000000e+00   0.0000000000000000e+00   0.0000000000000000e+00   0.0000000000000000e+00  -4.9285972371166276e-01   0.0000000000000000e+00  -7.5053240108416630e-01   0.0000000000000000e+00   0.0000000000000000e+00   0.0000000000000000e+00   0.0000000000000000e+00   0.0000000000000000e+00  -3.2419592357636218e-01   0.0000000000000000e+00   0.0000000000000000e+00   0.0000000000000000e+00   0.0000000000000000e+00   0.0000000000000000e+00   2.5448077824705928e-01   0.0000000000000000e+00   0.0000000000000000e+00
   0.0000000000000000e+00  -2.2792343031673387e-01   0.0000000000000000e+00   0.0000000000000000e+00   0.0000000000000000e+00   0.0000000000000000e+00   0.0000000000000000e+00   0.0000000000000000e+00   0.0000000000000000e+00   0.0000000000000000e+00   0.0000000000000000e+00   8.2120637249276596e-02   0.0000000000000000e+00   0.0000000000000000e+00   0.0000000000000000e+00   0.0000000000000000e+00   0.0000000000000000e+00   0.0000000000000000e+00   0.0000000000000000e+00   0.0000000000000000e+00  -1.4269365013430790e-01   0.0000000000000000e+00   0.0000000000000000e+00  -5.9904077870163519e-01   3.3838885436667110e-01   0.0000000000000000e+00   0.0000000000000000e+00   0.0000000000000000e+00   0.0000000000000000e+00   6.6902074837386405e-01
   0.0000000000000000e+00   0.0000000000000000e+00  -3.6485357669531493e-01   0.0000000000000000e+00   0.0000000000000000e+00   0.0000000000000000e+00   0.0000000000000000e+00   0.0000000000000000e+00  -2.8116434894596748e-01   7.9712100816300785e-02   2.3478173934126106e-01   0.0000000000000000e+00   0.0000000000000000e+00   0.0000000000000000e+00   9.5234537334206559e-02   0.0000000000000000e+00   0.0000000000000000e+00   0.0000000000000000e+00   2.4763124662993213e-02  -7.9691581401205958e-01   0.0000000000000000e+00   0.0000000000000000e+00   0.0000000000000000e+00   0.0000000000000000e+00   0.0000000000000000e+00   0.0000000000000000e+00   2.8564724441683398e-01   0.0000000000000000e+00   0.0000000000000000e+00   0.0000000000000000e+00
   0.0000000000000000e+00   0.0000000000000000e+00   0.0000000000000000e+00   2.0047967561461200e-01  -3.4575854808825274e-01   0.0000000000000000e+00   0.0000000000000000e+00   0.0000000000000000e+00   0.0000000000000000e+00   0.0000000000000000e+00   0.0000000000000000e+00   0.0000000000000000e+00   0.0000000000000000e+00   0.0000000000000000e+00   0.0000000000000000e+00   0.0000000000000000e+00   0.0000000000000000e+00   0.0000000000000000e+00   0.0000000000000000e+00   0.0000000000000000e+00   0.0000000000000000e+00   0.0000000000000000e+00   0.0000000000000000e+00   0.0000000000000000e+00   0.0000000000000000e+00   0.0000000000000000e+00   0.0000000000000000e+00   0.0000000000000000e+00   0.0000000000000000e+00   0.0000000000000000e+00
   0.0000000000000000e+00   0.0000000000000000e+00   0.0000000000000000e+00  -5.9747769091501923e-01   2.0953083445977644e-01   0.0000000000000000e+00   0.0000000000000000e+00   0.0000000000000000e+00   0.0000000000000000e+00   0.0000000000000000e+00   0.0000000000000000e+00   0.0000000000000000e+00   0.0000000000000000e+00   0.0000000000000000e+00   0.0000000000000000e+00   0.0000000000000000e+00   0.0000000000000000e+00   0.0000000000000000e+00   0.0000000000000000e+00   0.0000000000000000e+00   0.0000000000000000e+00   0.0000000000000000e+00   0.0000000000000000e+00   0.0000000000000000e+00   0.0000000000000000e+00   0.0000000000000000e+00   0.0000000000000000e+00   0.0000000000000000e+00   0.0000000000000000e+00   0.0000000000000000e+00
  -4.3816228196678020e-02   0.0000000000000000e+00   0.0000000000000000e+00   0.0000000000000000e+00   0.0000000000000000e+00   4.4433792543333483e-01  -7.8941919164808927e-01  -6.4951671031553526e-01   0.0000000000000000e+00   0.0000000000000000e+00   0.0000000000000000e+00   0.0000000000000000e+00   0.0000000000000000e+00  -7.3824709435555802e-02   0.0000000000000000e+00   7.1035714238907732e-01   0.0000000000000000e+00   0.0000000000000000e+00   0.0000000000000000e+00   0.0000000000000000e+00   0.0000000000000000e+00   1.4992761197576357e-01   0.0000000000000000e+00   0.0000000000000000e+00   0.0000000000000000e+00   0.0000000000000000e+00   0.0000000000000000e+00   1.1461615630131741e+00   0.0000000000000000e+00   0.0000000000000000e+00
   1.5262390955628091e-01   0.0000000000000000e+00   0.0000000000000000e+00   0.0000000000000000e+00   0.0000000000000000e+00   9.5219364566126719e-01   8.4484054383647467e-01   9.6944506857923773e-02   0.0000000000000000e+00   0.0000000000000000e+00   0.0000000000000000e+00   0.0000000000000000e+00   0.0000000000000000e+00  -8.3639888370845061e-01   0.0000000000000000e+00  -3.4246715983648307e-01   0.0000000000000000e+00   0.0000000000000000e+00   0.0000000000000000e+00   0.0000000000000000e+00   0.0000000000000000e+00   5.5627645810595461e-01   0.0000000000000000e+00   0.0000000000000000e+00   0.0000000000000000e+00   0.0000000000000000e+00   0.0000000000000000e+00   6.2717354166289452e-01   0.0000000000000000e+00   0.0000000000000000e+00
  -3.6660535724528398e-01   0.0000000000000000e+00   0.0000000000000000e+00   0.0000000000000000e+00   0.0000000000000000e+00   1.0159381825798142e-01   1.0496072617899857e-01   7.1593439715033669e-01   0.0000000000000000e+00   0.0000000000000000e+00   0.0000000000000000e+00   0.0000000000000000e+00   0.0000000000000000e+00   5.6209246204678065e-01   0.0000000000000000e+00  -2.5379619709633838e-01   0.0000000000000000e+00   0.0000000000000000e+00   0.0000000000000000e+00   0.0000000000000000e+00   0.0000000000000000e+00  -4.8952895063713592e-01   0.0000000000000000e+00   0.0000000000000000e+00   0.0000000000000000e+00   0.0000000000000000e+00   0.0000000000000000e+00   6.7578084631180968e-01   0.0000000000000000e+00   0.0000000000000000e+00
   0.0000000000000000e+00   0.0000000000000000e+00  -4.0724333297475529e-01   0.0000000000000000e+00   0.0000000000000000e+00   0.0000000000000000e+00   0.0000000000000000e+00   0.0000000000000000e+00   6.7720962454057301e-02   2.6416906147775654e-01   1.4018854167479966e-01   0.0000000000000000e+00   0.0000000000000000e+00   0.0000000000000000e+00   9.1347084004028384e-02   0.0000000000000000e+00   0.0000000000000000e+00   0.0000000000000000e+00  -2.7455687056734984e-01  -5.7018166761577477e-02   0.0000000000000000e+00   0.0000000000000000e+00   0.0000000000000000e+00   0.0000000000000000e+00   0.0000000000000000e+00   0.0000000000000000e+00  -8.0817806358520816e-01   0.0000000000000000e+00   0.0000000000000000e+00   0.0000000000000000e+00
   0.0000000000000000e+00   0.0000000000000000e+00  -2.6079760112813888e-01   0.0000000000000000e+00   0.0000000000000000e+00   0.0000000000000000e+00   0.0000000000000000e+00   0.0000000000000000e+00  -5.1719118551019838e-01   4.0301555872189371e-01  -2.1015834915393522e-01   0.0000000000000000e+00   0.0000000000000000e+00   0.0000000000000000e+00  -6.2320352700428638e-01   0.0000000000000000e+00   0.0000000000000000e+00   0.0000000000000000e+00   1.1547030106196551e-01   2.2998173084451032e-01   0.0000000000000000e+00   0.0000000000000000e+00   0.0000000000000000e+00   0.0000000000000000e+00   0.0000000000000000e+00   0.0000000000000000e+00   5.7464715827870515e-02   0.0000000000000000e+00   0.0000000000000000e+00   0.0000000000000000e+00
   0.0000000000000000e+00   0.0000000000000000e+00   3.8176547581455011e-01   0.0000000000000000e+00   0.0000000000000000e+00   0.0000000000000000e+00   0.0000000000000000e+00   0.0000000000000000e+00   7.4400469257829338e-02  -1.3466092100111182e-01   6.2908642141286819e-01   0.0000000000000000e+00   0.0000000000000000e+00   0.0000000000000000e+00  -6.1363863823412934e-01   0.0000000000000000e+00   0.0000000000000000e+00   0.0000000000000000e+00  -1.2290256541899257e-01  -1.5565938332054960e-01   0.0000000000000000e+00   0.0000000000000000e+00   0.0000000000000000e+00   0.0000000000000000e+00   0.0000000000000000e+00   0.0000000000000000e+00  -1.3765587478654684e-01   0.0000000000000000e+00   0.0000000000000000e+00   0.0000000000000000e+00
   0.0000000000000000e+00   3.9367277474012607e-01   0.0000000000000000e+00   0.0000000000000000e+00   0.0000000000000000e+00   0.0000000000000000e+00   0.0000000000000000e+00   0.0000000000000000e+00   0.0000000000000000e+00   0.0000000000000000e+00   0.0000000000000000e+00  -2.4801341200540000e-01   0.0000000000000000e+00   0.0000000000000000e+00   0.0000000000000000e+00   0.0000000000000000e+00   0.0000000000000000e+00   0.0000000000000000e+00   0.0000000000000000e+00   0.0000000000000000e+00   2.6762035739436363e-01   0.0000000000000000e+00   0.0000000000000000e+00  -4.5467405600262983e-01   5.4209714848185464e-01   0.0000000000000000e+00   0.0000000000000000e+00   0.0000000000000000e+00   0.0000000000000000e+00  -4.5966577271745157e-01
   0.0000000000000000e+00   0.0000000000000000e+00   0.0000000000000000e+00   0.0000000000000000e+00   0.0000000000000000e+00   0.0000000000000000e+00   0.0000000000000000e+00   0.0000000000000000e+00   0.0000000000000000e+00   0.0000000000000000e+00   0.0000000000000000e+00   0.0000000000000000e+00  -8.3997917255847743e-01   0.0000000000000000e+00   0.0000000000000000e+00   0.0000000000000000e+00   4.7851033159476009e-01   4.8558538575558191e-01   0.0000000000000000e+00   0.0000000000000000e+00   0.0000000000000000e+00   0.0000000000000000e+00  -2.7076235225103451e-01   0.0000000000000000e+00   0.0000000000000000e+00   8.1490315955782811e-01   0.0000000000000000e+00   0.0000000000000000e+00   6.3866304623599837e-02   0.0000000000000000e+00
  -1.4119307937913422e-01   0.0000000000000000e+00   0.0000000000000000e+00   0.0000000000000000e+00   0.0000000000000000e+00   1.1073861355907852e+00  -2.2892448424529649e-01  -1.5677261595372505e-01   0.0000000000000000e+00   0.0000000000000000e+00   0.0000000000000000e+00   0.0000000000000000e+00   0.0000000000000000e+00   4.7207547012191137e-01   0.0000000000000000e+00  -5.5699579098109686e-01   0.0000000000000000e+00   0.0000000000000000e+00   0.0000000000000000e+00   0.0000000000000000e+00   0.0000000000000000e+00   2.6438700510864638e-01   0.0000000000000000e+00   0.0000000000000000e+00   0.0000000000000000e+00   0.0000000000000000e+00   0.0000000000000000e+00  -7.8073979911266411e-01   0.0000000000000000e+00   0.0000000000000000e+00
   0.0000000000000000e+00   0.0000000000000000e+00   5.7097606692488900e-01   0.0000000000000000e+00   0.0000000000000000e+00   0.0000000000000000e+00   0.0000000000000000e+00   0.0000000000000000e+00  -1.0256822695617319e-02   3.3299308334841365e-01  -4.2047014083406975e-01   0.0000000000000000e+00   0.0000000000000000e+00   0.0000000000000000e+00  -1.9139723159103880e-02   0.0000000000000000e+00   0.0000000000000000e+00   0.0000000000000000e+00   2.7840063616328481e-01  -4.5571484680571722e-01   0.0000000000000000e+00   0.0000000000000000e+00   0.0000000000000000e+00   0.0000000000000000e+00   0.0000000000000000e+00   0.0000000000000000e+00  -3.1725751508574490e-01   0.0000000000000000e+00   0.0000000000000000e+00   0.0000000000000000e+00
  -8.1136135992530878e-01   0.0000000000000000e+00   0.0000000000000000e+00   0.0000000000000000e+00   0.0000000000000000e+00   4.1549651505119822e-01  -4.1068283480683010e-01   3.2612171024829806e-01   0.0000000000000000e+00   0.0000000000000000e+00   0.0000000000000000e+00   0.0000000000000000e+00   0.0000000000000000e+00  -2.1437568322017281e-01   0.0000000000000000e+00   5.6708744599309346e-01   0.0000000000000000e+00   0.0000000000000000e+00   0.0000000000000000e+00   0.0000000000000000e+00   0.0000000000000000e+00   6.0289964854976130e-01   0.0000000000000000e+00   0.0000000000000000e+00   0.0000000000000000e+00   0.0000000000000000e+00   0.0000000000000000e+00   6.0317028802457491e-02   0.0000000000000000e+00   0.0000000000000000e+00
   0.0000000000000000e+00   0.0000000000000000e+00   0.0000000000000000e+00   0.0000000000000000e+00   0.0000000000000000e+00   0.0000000000000000e+00   0.0000000000000000e+00   0.0000000000000000e+00   0.0000000000000000e+00   0.0000000000000000e+00   0.0000000000000000e+00   0.0000000000000000e+00  -5.2952023367726242e-01   0.0000000000000000e+00   0.0000000000000000e+00   0.0000000000000000e+00  -1.7227168171661500e-01  -1.3008292484519957e+00   0.0000000000000000e+00   0.0000000000000000e+00   0.0000000000000000e+00   0.0000000000000000e+00  -3.0831828735824424e-01   0.0000000000000000e+00   0.0000000000000000e+00   1.0147632009937639e-01   0.0000000000000000e+00   0.0000000000000000e+00  -6.6967900636621658e-01   0.0000000000000000e+00
   0.0000000000000000e+00   0.0000000000000000e+00   0.0000000000000000e+00   0.0000000000000000e+00   0.0000000000000000e+00   0.0000000000000000e+00   0.0000000000000000e+00   0.0000000000000000e+00   0.0000000000000000e+00   0.0000000000000000e+00   0.0000000000000000e+00   0.0000000000000000e+00   7.1811798241744529e-01   0.0000000000000000e+00   0.0000000000000000e+00   0.0000000000000000e+00   8.3816258562336032e-01  -5.0785074582303835e-01   0.0000000000000000e+00   0.0000000000000000e+00   0.0000000000000000e+00   0.0000000000000000e+00  -8.4825004784377545e-01   0.0000000000000000e+00   0.0000000000000000e+00   8.4420848778522850e-01   0.0000000000000000e+00   0.0000000000000000e+00   3.6311676290172512e-01   0.0000000000000000e+00
   0.0000000000000000e+00   0.0000000000000000e+00   1.3646319032981008e-01   0.0000000000000000e+00   0.0000000000000000e+00   0.0000000000000000e+00   0.0000000000000000e+00   0.0000000000000000e+00  -6.7958540944892287e-01  -3.8130175022672519e-01   2.1976913942920873e-01   0.0000000000000000e+00   0.0000000000000000e+00   0.0000000000000000e+00   2.7468368706123647e-01   0.0000000000000000e+00   0.0000000000000000e+00   0.0000000000000000e+00   3.6481803669915996e-01   1.3527367839099935e-01   0.0000000000000000e+00   0.0000000000000000e+00   0.0000000000000000e+00   0.0000000000000000e+00   0.0000000000000000e+00   0.0000000000000000e+00  -3.1465802655218228e-01   0.0000000000000000e+00   0.0000000000000000e+00   0.0000000000000000e+00
   0.0000000000000000e+00   0.0000000000000000e+00  -3.4466570727029144e-01   0.0000000000000000e+00   0.0000000000000000e+00   0.0000000000000000e+00   0.0000000000000000e+00   0.0000000000000000e+00   4.2388403263441621e-01  -1.4401815341779881e-01   5.9104361510715041e-02   0.0000000000000000e+00   0.0000000000000000e+00   0.0000000000000000e+00  -1.9566077368275442e-01   0.0000000000000000e+00   0.0000000000000000e+00   0.0000000000000000e+00   7.9035352065433706e-01  -2.9213619021776046e-02   0.0000000000000000e+00   0.0000000000000000e+00   0.0000000000000000e+00   0.0000000000000000e+00   0.0000000000000000e+00   0.0000000000000000e+00  -1.1618115828654828e-01   0.0000000000000000e+00   0.0000000000000000e+00   0.0000000000000000e+00
   0.0000000000000000e+00   3.4336002041785774e-01   0.0000000000000000e+00   0.0000000000000000e+00   0.0000000000000000e+00   0.0000000000000000e+00   0.0000000000000000e+00   0.0000000000000000e+00   0.0000000000000000e+00   0.0000000000000000e+00   0.0000000000000000e+00  -2.3311506172847699e-01   0.0000000000000000e+00   0.0000000000000000e+00   0.0000000000000000e+00   0.0000000000000000e+00   0.0000000000000000e+00   0.0000000000000000e+00   0.0000000000000000e+00   0.0000000000000000e+00   6.9317152267515958e-01   0.0000000000000000e+00   0.0000000000000000e+00  -7.4934435332490279e-02  -3.9830402683564897e-01   0.0000000000000000e+00   0.0000000000000000e+00   0.0000000000000000e+00   0.0000000000000000e+00   4.2780046415832590e-01
  -1.3060363340443298e-01   0.0000000000000000e+00   0.0000000000000000e+00   0.0000000000000000e+00   0.0000000000000000e+00  -5.0383204470004417e-01   2.0096811221909183e-01   1.5183130994152144e-01   0.0000000000000000e+00   0.0000000000000000e+00   0.0000000000000000e+00   0.0000000000000000e+00   0.0000000000000000e+00   6.9582041859568589e-01   0.0000000000000000e+00  -6.3935835556978537e-01   0.0000000000000000e+00   0.0000000000000000e+00   0.0000000000000000e+00   0.0000000000000000e+00   0.0000000000000000e+00   1.2640990158576639e+00   0.0000000000000000e+00   0.0000000000000000e+00   0.0000000000000000e+00   0.0000000000000000e+00   0.0000000000000000e+00   6.0739052617246658e-01   0.0000000000000000e+00   0.0000000000000000e+00
   0.0000000000000000e+00   0.0000000000000000e+00   0.0000000000000000e+00   0.0000000000000000e+00   0.0000000000000000e+00   0.0000000000000000e+00   0.0000000000000000e+00   0.0000000000000000e+00   0.0000000000000000e+00   0.0000000000000000e+00   0.0000000000000000e+00   0.0000000000000000e+00  -2.4472089168878780e-01   0.0000000000000000e+00   0.0000000000000000e+00   0.0000000000000000e+00   7.9815753244580978e-01  -8.2850343150990241e-02   0.0000000000000000e+00   0.0000000000000000e+00   0.0000000000000000e+00   0.0000000000000000e+00  -9.8659670437000369e-01   0.0000000000000000e+00   0.0000000000000000e+00  -5.8564539783666436e-01   0.0000000000000000e+00   0.0000000000000000e+00  -6.1210999943566402e-01   0.0000000000000000e+00
   0.0000000000000000e+00   4.4101840342119464e-01   0.0000000000000000e+00   0.0000000000000000e+00   0.0000000000000000e+00   0.0000000000000000e+00   0.0000000000000000e+00   0.0000000000000000e+00   0.0000000000000000e+00   0.0000000000000000e+00   0.0000000000000000e+00  -2.2532786983299419e-01   0.0000000000000000e+00   0.0000000000000000e+00   0.0000000000000000e+00   0.0000000000000000e+00   0.0000000000000000e+00   0.0000000000000000e+00   0.0000000000000000e+00   0.0000000000000000e+00  -1.9841565325477337e-01   0.0000000000000000e+00   0.0000000000000000e+00   5.6669051200224929e-01   4.8647822179839517e-01   0.0000000000000000e+00   0.0000000000000000e+00   0.0000000000000000e+00   0.0000000000000000e+00   3.9694099156716595e-01
   0.0000000000000000e+00  -1.9174644016007342e-01   0.0000000000000000e+00   0.0000000000000000e+00   0.0000000000000000e+00   0.0000000000000000e+00   0.0000000000000000e+00   0.0000000000000000e+00   0.0000000000000000e+00   0.0000000000000000e+00   0.0000000000000000e+00   6.5359232556253444e-01   0.0000000000000000e+00   0.0000000000000000e+00   0.0000000000000000e+00   0.0000000000000000e+00   0.0000000000000000e+00   0.0000000000000000e+00   0.0000000000000000e+00   0.0000000000000000e+00   5.6078770988854609e-01   0.0000000000000000e+00   0.0000000000000000e+00   2.6217591417257541e-01   3.9077725376802624e-01   0.0000000000000000e+00   0.0000000000000000e+00   0.0000000000000000e+00   0.0000000000000000e+00   1.1155584025601661e-02
   0.0000000000000000e+00   0.0000000000000000e+00   0.0000000000000000e+00   0.0000000000000000e+00   0.0000000000000000e+00   0.0000000000000000e+00   0.0000000000000000e+00   0.0000000000000000e+00   0.0000000000000000e+00   0.0000000000000000e+00   0.0000000000000000e+00   0.0000000000000000e+00  -4.7654578275332266e-01   0.0000000000000000e+00   0.0000000000000000e+00   0.0000000000000000e+00   8.4017581107089345e-01  -5.0460563863928254e-01   0.0000000000000000e+00   0.0000000000000000e+00   0.0000000000000000e+00   0.0000000000000000e+00   5.6422581811462291e-01   0.0000000000000000e+00   0.0000000000000000e+00  -3.8414901429226428e-01   0.0000000000000000e+00   0.0000000000000000e+00  -1.2973604743846068e-01   0.0000000000000000e+00
   0.0000000000000000e+00   0.0000000000000000e+00   1.5441550102891938e-01   0.0000000000000000e+00   0.0000000000000000e+00   0.0000000000000000e+00   0.0000000000000000e+00   0.0000000000000000e+00   4.1462316153016487e-02   6.8285352523575904e-01   5.0667692941534481e-01   0.0000000000000000e+00   0.0000000000000000e+00   0.0000000000000000e+00   3.2179260936197152e-01   0.0000000000000000e+00   0.0000000000000000e+00   0.0000000000000000e+00   2.4557907023893583e-01   2.4025871201214560e-01   0.0000000000000000e+00   0.0000000000000000e+00   0.0000000000000000e+00   0.0000000000000000e+00   0.0000000000000000e+00   0.0000000000000000e+00   1.7274973162180485e-01   0.0000000000000000e+00   0.0000000000000000e+00   0.0000000000000000e+00
  -1.1741915246136732e+00   0.0000000000000000e+00   0.0000000000000000e+00   0.0000000000000000e+00   0.0000000000000000e+00  -1.0596628096065275e-01   5.8628023853799749e-01  -6.8660707427606793e-01   0.0000000000000000e+00   0.0000000000000000e+00   0.0000000000000000e+00   0.0000000000000000e+00   0.0000000000000000e+00  -5.7579147789051843e-01   0.0000000000000000e+00  -4.3375047833130331e-01   0.0000000000000000e+00   0.0000000000000000e+00   0.0000000000000000e+00   0.0000000000000000e+00   0.0000000000000000e+00  -3.7837497884884802e-01   0.0000000000000000e+00   0.0000000000000000e+00   0.0000000000000000e+00   0.0000000000000000e+00   0.0000000000000000e+00  -1.4326249213451803e-01   0.0000000000000000e+00   0.0000000000000000e+00
   0.0000000000000000e+00   0.0000000000000000e+00   0.0000000000000000e+00   0.0000000000000000e+00   0.0000000000000000e+00   0.0000000000000000e+00   0.0000000000000000e+00   0.0000000000000000e+00   0.0000000000000000e+00   0.0000000000000000e+00   0.0000000000000000e+00   0.0000000000000000e+00   3.3095265512407601e-01   0.0000000000000000e+00   0.0000000000000000e+00   0.0000000000000000e+00   3.9171590464300632e-02   4.5413462626306367e-01   0.0000000000000000e+00   0.0000000000000000e+00   0.0000000000000000e+00   0.0000000000000000e+00   2.6188513567466865e-01   0.0000000000000000e+00   0.0000000000000000e+00   7.0115953184466995e-01   0.0000000000000000e+00   0.0000000000000000e+00  -9.2354303106483027e-01   0.0000000000000000e+00
   0.0000000000000000e+00  -6.6626768137849057e-01   0.0000000000000000e+00   0.0000000000000000e+00   0.0000000000000000e+00   0.0000000000000000e+00   0.0000000000000000e+00   0.0000000000000000e+00   0.0000000000000000e+00   0.0000000000000000e+00   0.0000000000000000e+00  -6.3201846447775778e-01   0.0000000000000000e+00   0.0000000000000000e+00   0.0000000000000000e+00   0.0000000000000000e+00   0.0000000000000000e+00   0.0000000000000000e+00   0.0000000000000000e+00   0.0000000000000000e+00   2.7143964274420795e-01   0.0000000000000000e+00   0.0000000000000000e+00   1.9731227099818024e-01   2.0882922378861074e-01   0.0000000000000000e+00   0.0000000000000000e+00   0.0000000000000000e+00   0.0000000000000000e+00  -2.0464131107543651e-02
  -6.1829143920185542e-02   0.0000000000000000e+00  -1.6733368368821305e-03   8.0818297111375326e-01   3.6185188147659797e-01   0.0000000000000000e+00   0.0000000000000000e+00   0.0000000000000000e+00   0.0000000000000000e+00   0.0000000000000000e+00   0.0000000000000000e+00   0.0000000000000000e+00   0.0000000000000000e+00   0.0000000000000000e+00   0.0000000000000000e+00   1.4706595165985367e-01   0.0000000000000000e+00   0.0000000000000000e+00   0.0000000000000000e+00   6.6271243712658967e-02   0.0000000000000000e+00   0.0000000000000000e+00   0.0000000000000000e+00  -3.8989899831889985e-01   1.8448945012817558e-01   0.0000000000000000e+00   0.0000000000000000e+00   0.0000000000000000e+00   0.0000000000000000e+00   0.0000000000000000e+00
   0.0000000000000000e+00  -4.6361193795919531e-01   0.0000000000000000e+00   0.0000000000000000e+00   0.0000000000000000e+00  -2.9372985876547741e-01   0.0000000000000000e+00   1.9179616822250545e-01   7.9935504973017468e-01   0.0000000000000000e+00   0.0000000000000000e+00   0.0000000000000000e+00   6.7598151915213275e-02   0.0000000000000000e+00   0.0000000000000000e+00   0.0000000000000000e+00   0.0000000000000000e+00   0.0000000000000000e+00   0.0000000000000000e+00   0.0000000000000000e+00   0.0000000000000000e+00   0.0000000000000000e+00   7.7702080783777738e-01   0.0000000000000000e+00   0.0000000000000000e+00   2.7288637335312527e-01   7.1538771847611682e-01   0.0000000000000000e+00   0.0000000000000000e+00   0.0000000000000000e+00
   1.2474198175542277e-01   0.0000000000000000e+00   4.0852149517231573e-01   3.7193990435455287e-01  -1.2185939952501874e-01   0.0000000000000000e+00   0.0000000000000000e+00   0.0000000000000000e+00   0.0000000000000000e+00   0.0000000000000000e+00   0.0000000000000000e+00   0.0000000000000000e+00   0.0000000000000000e+00   0.0000000000000000e+00   0.0000000000000000e+00  -1.8348730483461168e-01   0.0000000000000000e+00   0.0000000000000000e+00   0.0000000000000000e+00  -6.7024270346896553e-01   0.0000000000000000e+00   0.0000000000000000e+00   0.0000000000000000e+00   4.2026634909082750e-01  -6.9598444659651315e-02   0.0000000000000000e+00   0.0000000000000000e+00   0.0000000000000000e+00   0.0000000000000000e+00   0.0000000000000000e+00
  -2.0984533781197759e-02   0.0000000000000000e+00   5.8750213107568083e-01  -2.4929782609279247e-01   1.0669073684553049e-01   0.0000000000000000e+00   0.0000000000000000e+00   0.0000000000000000e+00   0.0000000000000000e+00   0.0000000000000000e+00   0.0000000000000000e+00   0.0000000000000000e+00   0.0000000000000000e+00   0.0000000000000000e+00   0.0000000000000000e+00  -5.0088978719970823e-01   0.0000000000000000e+00   0.0000000000000000e+00   0.0000000000000000e+00  -3.0994063696671102e-02   0.0000000000000000e+00   0.0000000000000000e+00   0.0000000000000000e+00  -5.6540483243086004e-01   9.6616460599170534e-02   0.0000000000000000e+00   0.0000000000000000e+00   0.0000000000000000e+00   0.0000000000000000e+00   0.0000000000000000e+00
   2.2267211045789181e-01   0.0000000000000000e+00   1.2794001523971613e-01  -2.1137636500738882e-01   8.6557161600494392e-01   0.0000000000000000e+00   0.0000000000000000e+00   0.0000000000000000e+00   0.0000000000000000e+00   0.0000000000000000e+00   0.0000000000000000e+00   0.0000000000000000e+00   0.0000000000000000e+00   0.0000000000000000e+00   0.0000000000000000e+00   2.0380519440749076e-02   0.0000000000000000e+00   0.0000000000000000e+00   0.0000000000000000e+00   6.4781356196298656e-02   0.0000000000000000e+00   0.0000000000000000e+00   0.0000000000000000e+00   3.6615657817247454e-01   3.8362275548544968e-02   0.0000000000000000e+00   0.0000000000000000e+00   0.0000000000000000e+00   0.0000000000000000e+00   0.0000000000000000e+00
   0.0000000000000000e+00   3.6554469676632151e-01   0.0000000000000000e+00   0.0000000000000000e+00   0.0000000000000000e+00  -8.0768150245020109e-01   0.0000000000000000e+00  -2.5663379957965471e-01  -2.0739860214201017e-01   0.0000000000000000e+00   0.0000000000000000e+00   0.0000000000000000e+00   4.1760292660199350e-01   0.0000000000000000e+00   0.0000000000000000e+00   0.0000000000000000e+00   0.0000000000000000e+00   0.0000000000000000e+00   0.0000000000000000e+00   0.0000000000000000e+00   0.0000000000000000e+00   0.0000000000000000e+00  -7.4034381751115463e-01   0.0000000000000000e+00   0.0000000000000000e+00   6.1941845756628022e-01  -3.9336399604972883e-01   0.0000000000000000e+00   0.0000000000000000e+00   0.0000000000000000e+00
   0.0000000000000000e+00   0.0000000000000000e+00   0.0000000000000000e+00   0.0000000000000000e+00   0.0000000000000000e+00   0.0000000000000000e+00  -1.0090358536667392e+00   0.0000000000000000e+00   0.0000000000000000e+00   0.0000000000000000e+00  -4.8913645890245849e-01   0.0000000000000000e+00   0.0000000000000000e+00  -3.8145918332767059e-01   0.0000000000000000e+00   0.0000000000000000e+00   0.0000000000000000e+00  -2.5957090569035768e-01   0.0000000000000000e+00   0.0000000000000000e+00   0.0000000000000000e+00   0.0000000000000000e+00   0.0000000000000000e+00   0.0000000000000000e+00   0.0000000000000000e+00   0.0000000000000000e+00   0.0000000000000000e+00   1.7257154044925810e-04   0.0000000000000000e+00   4.4693943613629622e-01
   0.0000000000000000e+00   3.3914837695819308e-02   0.0000000000000000e+00   0.0000000000000000e+00   0.0000000000000000e+00   8.8151859801318255e-01   0.0000000000000000e+00   4.7245800044399594e-01   8.6664364937792759e-01   0.0000000000000000e+00   0.0000000000000000e+00   0.0000000000000000e+00   1.4780884369704869e-01   0.0000000000000000e+00   0.0000000000000000e+00   0.0000000000000000e+00   0.0000000000000000e+00   0.0000000000000000e+00   0.0000000000000000e+00   0.0000000000000000e+00   0.0000000000000000e+00   0.0000000000000000e+00  -5.1380980683052524e-01   0.0000000000000000e+00   0.0000000000000000e+00   2.5693827893652244e-01  -1.0580722402830961e-01   0.0000000000000000e+00   0.0000000000000000e+00   0.0000000000000000e+00
   0.0000000000000000e+00  -6.7422429273955031e-01   0.0000000000000000e+00   0.0000000000000000e+00   0.0000000000000000e+00   1.3864131471614224e-01   0.0000000000000000e+00   6.6491343949791881e-01  -6.5562210278546207e-01   0.0000000000000000e+00   0.0000000000000000e+00   0.0000000000000000e+00   2.6983293531670022e-01   0.0000000000000000e+00   0.0000000000000000e+00   0.0000000000000000e+00   0.0000000000000000e+00   0.0000000000000000e+00   0.0000000000000000e+00   0.0000000000000000e+00   0.0000000000000000e+00   0.0000000000000000e+00  -8.9753530492204137e-02   0.0000000000000000e+00   0.0000000000000000e+00   1.7841338401791262e-01  -2.4874233611175658e-02   0.0000000000000000e+00   0.0000000000000000e+00   0.0000000000000000e+00
   0.0000000000000000e+00   0.0000000000000000e+00   0.0000000000000000e+00   0.0000000000000000e+00   0.0000000000000000e+00   0.0000000000000000e+00   0.0000000000000000e+00   0.0000000000000000e+00   0.0000000000000000e+00   2.4119415981132064e-01   0.0000000000000000e+00  -3.6719390467541335e-01   0.0000000000000000e+00   0.0000000000000000e+00  -5.1643972618764722e-01   0.0000000000000000e+00  -1.1989079902164752e-01   0.0000000000000000e+00  -3.4605095811913268e-02   0.0000000000000000e+00  -7.2437055883792123e-01   0.0000000000000000e+00   0.0000000000000000e+00   0.0000000000000000e+00   0.0000000000000000e+00   0.0000000000000000e+00   0.0000000000000000e+00   0.0000000000000000e+00   0.0000000000000000e+00   0.0000000000000000e+00
   0.0000000000000000e+00   0.0000000000000000e+00   0.0000000000000000e+00   0.0000000000000000e+00   0.0000000000000000e+00   0.0000000000000000e+00  -8.0833930708379986e-01   0.0000000000000000e+00   0.0000000000000000e+00   0.0000000000000000e+00  -8.6052123455978602e-01   0.0000000000000000e+00   0.0000000000000000e+00   3.6228219155741709e-01   0.0000000000000000e+00   0.0000000000000000e+00   0.0000000000000000e+00   7.3815176079810541e-01   0.0000000000000000e+00   0.0000000000000000e+00   0.0000000000000000e+00   0.0000000000000000e+00   0.0000000000000000e+00   0.0000000000000000e+00   0.0000000000000000e+00   0.0000000000000000e+00   0.0000000000000000e+00   4.8360492455252474e-01   0.0000000000000000e+00  -4.0748905475803843e-01
   0.0000000000000000e+00   0.0000000000000000e+00   0.0000000000000000e+00   0.0000000000000000e+00   0.0000000000000000e+00   0.0000000000000000e+00   0.0000000000000000e+00   0.0000000000000000e+00   0.0000000000000000e+00  -1.7592770126061208e-01   0.0000000000000000e+00   1.5243714161377508e-01   0.0000000000000000e+00   0.0000000000000000e+00  -3.5309874851545686e-02   0.0000000000000000e+00  -8.4007550448071977e-01   0.0000000000000000e+00  -4.8598164945554545e-01   0.0000000000000000e+00   5.1580594099695197e-02   0.0000000000000000e+00   0.0000000000000000e+00   0.0000000000000000e+00   0.0000000000000000e+00   0.0000000000000000e+00   0.0000000000000000e+00   0.0000000000000000e+00   0.0000000000000000e+00   0.0000000000000000e+00
   0.0000000000000000e+00   3.7630216720467491e-01   0.0000000000000000e+00   0.0000000000000000e+00   0.0000000000000000e+00   2.8639912502567766e-01   0.0000000000000000e+00   1.1779081594457863e-01  -1.9449297187843084e-01   0.0000000000000000e+00   0.0000000000000000e+00   0.0000000000000000e+00  -4.2875154519427794e-01   0.0000000000000000e+00   0.0000000000000000e+00   0.0000000000000000e+00   0.0000000000000000e+00   0.0000000000000000e+00   0.0000000000000000e+00   0.0000000000000000e+00   0.0000000000000000e+00   0.0000000000000000e+00  -8.0471798278622469e-02   0.0000000000000000e+00   0.0000000000000000e+00   1.9665562480742999e-02   1.1356806340371486e+00   0.0000000000000000e+00   0.0000000000000000e+00   0.0000000000000000e+00
   0.0000000000000000e+00   0.0000000000000000e+00   0.0000000000000000e+00   0.0000000000000000e+00   0.0000000000000000e+00   0.0000000000000000e+00  -5.7968570298159061e-01   0.0000000000000000e+00   0.0000000000000000e+00   0.0000000000000000e+00   3.8203369130218134e-01   0.0000000000000000e+00   0.0000000000000000e+00  -1.7056495606505850e-01   0.0000000000000000e+00   0.0000000000000000e+00   0.0000000000000000e+00  -4.9044372873746417e-01   0.0000000000000000e+00   0.0000000000000000e+00   0.0000000000000000e+00   0.0000000000000000e+00   0.0000000000000000e+00   0.0000000000000000e+00   0.0000000000000000e+00   0.0000000000000000e+00   0.0000000000000000e+00   1.6569625257659282e-01   0.0000000000000000e+00  -1.1423104396005559e+00
   0.0000000000000000e+00   0.0000000000000000e+00   0.0000000000000000e+00   0.0000000000000000e+00   0.0000000000000000e+00   0.0000000000000000e+00   0.0000000000000000e+00   0.0000000000000000e+00   0.0000000000000000e+00  -7.7960271388415103e-01   0.0000000000000000e+00  -2.0262478992077036e-03   0.0000000000000000e+00   0.0000000000000000e+00  -5.7769235643720040e-01   0.0000000000000000e+00   2.0859198327132580e-01   0.0000000000000000e+00  -2.4287235987039791e-02   0.0000000000000000e+00   1.1994398201243277e-01   0.0000000000000000e+00   0.0000000000000000e+00   0.0000000000000000e+00   0.0000000000000000e+00   0.0000000000000000e+00   0.0000000000000000e+00   0.0000000000000000e+00   0.0000000000000000e+00   0.0000000000000000e+00
  -2.4078892173512562e-01   0.0000000000000000e+00   7.9643092056607356e-02   1.6144513534713678e-01   1.0804967461987591e-01   0.0000000000000000e+00   0.0000000000000000e+00   0.0000000000000000e+00   0.0000000000000000e+00   0.0000000000000000e+00   0.0000000000000000e+00   0.0000000000000000e+00   0.0000000000000000e+00   0.0000000000000000e+00   0.0000000000000000e+00  -1.6548913037514520e-01   0.0000000000000000e+00   0.0000000000000000e+00   0.0000000000000000e+00   2.2579676452692024e-01   0.0000000000000000e+00   0.0000000000000000e+00   0.0000000000000000e+00   2.0467220964195634e-02  -9.0506832386700964e-01   0.0000000000000000e+00   0.0000000000000000e+00   0.0000000000000000e+00   0.0000000000000000e+00   0.0000000000000000e+00
   0.0000000000000000e+00   0.0000000000000000e+00   0.0000000000000000e+00   0.0000000000000000e+00   0.0000000000000000e+00   0.0000000000000000e+00   0.0000000000000000e+00   0.0000000000000000e+00   0.0000000000000000e+00  -4.9835019907067091e-01   0.0000000000000000e+00   1.6470661034772976e-01   0.0000000000000000e+00   0.0000000000000000e+00   4.9138596524310563e-01   0.0000000000000000e+00  -1.1793808642144067e-01   0.0000000000000000e+00   3.3694204110085402e-01   0.0000000000000000e+00  -5.9633825423673992e-01   0.0000000000000000e+00   0.0000000000000000e+00   0.0000000000000000e+00   0.0000000000000000e+00   0.0000000000000000e+00   0.0000000000000000e+00   0.0000000000000000e+00   0.0000000000000000e+00   0.0000000000000000e+00
   0.0000000000000000e+00   0.0000000000000000e+00   0.0000000000000000e+00   0.0000000000000000e+00   0.0000000000000000e+00   0.0000000000000000e+00   7.7212516137266296e-01   0.0000000000000000e+00   0.0000000000000000e+00   0.0000000000000000e+00  -3.7509095715511165e-01   0.0000000000000000e+00   0.0000000000000000e+00   4.3373386559597310e-01   0.0000000000000000e+00   0.0000000000000000e+00   0.0000000000000000e+00  -7.3636977345997445e-01   0.0000000000000000e+00   0.0000000000000000e+00   0.0000000000000000e+00   0.0000000000000000e+00   0.0000000000000000e+00   0.0000000000000000e+00   0.0000000000000000e+00   0.0000000000000000e+00   0.0000000000000000e+00  -7.7766124828282923e-01   0.0000000000000000e+00  -2.3859275638507929e-01
   0.0000000000000000e+00   0.0000000000000000e+00   0.0000000000000000e+00   0.0000000000000000e+00   0.0000000000000000e+00   0.0000000000000000e+00   0.0000000000000000e+00   0.0000000000000000e+00   0.0000000000000000e+00   2.3030391223037905e-01   0.0000000000000000e+00   8.8360039527936807e-01   0.0000000000000000e+00   0.0000000000000000e+00  -3.4284856742404940e-01   0.0000000000000000e+00   1.9147612249225648e-02   0.0000000000000000e+00   1.7093755516904080e-01   0.0000000000000000e+00  -1.3812686366810636e-01   0.0000000000000000e+00   0.0000000000000000e+00   0.0000000000000000e+00   0.0000000000000000e+00   0.0000000000000000e+00   0.0000000000000000e+00   0.0000000000000000e+00   0.0000000000000000e+00   0.0000000000000000e+00
   6.1241342305406044e-01   0.0000000000000000e+00   4.7306749278226057e-01   1.0694677612165200e-01  -2.5907647364238484e-01   0.0000000000000000e+00   0.0000000000000000e+00   0.0000000000000000e+00   0.0000000000000000e+00   0.0000000000000000e+00   0.0000000000000000e+00   0.0000000000000000e+00   0.0000000000000000e+00   0.0000000000000000e+00   0.0000000000000000e+00   3.2591273353081857e-01   0.0000000000000000e+00   0.0000000000000000e+00   0.0000000000000000e+00   4.5631550479882121e-01   0.0000000000000000e+00   0.0000000000000000e+00   0.0000000000000000e+00   4.5739593639068814e-02  -7.7869468949810214e-02   0.0000000000000000e+00   0.0000000000000000e+00   0.0000000000000000e+00   0.0000000000000000e+00   0.0000000000000000e+00
   0.0000000000000000e+00   0.0000000000000000e+00   0.0000000000000000e+00   0.0000000000000000e+00   0.0000000000000000e+00   0.0000000000000000e+00   0.0000000000000000e+00   0.0000000000000000e+00   0.0000000000000000e+00  -4.1250658226739470e-02   0.0000000000000000e+00   1.8452512705645710e-01   0.0000000000000000e+00   0.0000000000000000e+00   1.9826612480353048e-01   0.0000000000000000e+00   4.7128834519087370e-01   0.0000000000000000e+00  -7.8694654651764440e-01   0.0000000000000000e+00  -2.8903604108700848e-01   0.0000000000000000e+00   0.0000000000000000e+00   0.0000000000000000e+00   0.0000000000000000e+00   0.0000000000000000e+00   0.0000000000000000e+00   0.0000000000000000e+00   0.0000000000000000e+00   0.0000000000000000e+00
   0.0000000000000000e+00   0.0000000000000000e+00   0.0000000000000000e+00   0.0000000000000000e+00   0.0000000000000000e+00   0.0000000000000000e+00   0.0000000000000000e+00   0.0000000000000000e+00   0.0000000000000000e+00   0.0000000000000000e+00   0.0000000000000000e+00   0.0000000000000000e+00   0.0000000000000000e+00   0.0000000000000000e+00   0.0000000000000000e+00   0.0000000000000000e+00   0.0000000000000000e+00   0.0000000000000000e+00   0.0000000000000000e+00   0.0000000000000000e+00   0.0000000000000000e+00   1.8296849602905324e-01   0.0000000000000000e+00   0.0000000000000000e+00   0.0000000000000000e+00   0.0000000000000000e+00   0.0000000000000000e+00   0.0000000000000000e+00  -5.6684202990054902e-02   0.0000000000000000e+00
   0.0000000000000000e+00   7.4692003923966599e-01   0.0000000000000000e+00   0.0000000000000000e+00   0.0000000000000000e+00   3.3995387597927126e-02   0.0000000000000000e+00   5.1198636448691615e-01  -8.4008076803893217e-02   0.0000000000000000e+00   0.0000000000000000e+00   0.0000000000000000e+00   8.1551753033997931e-01   0.0000000000000000e+00   0.0000000000000000e+00   0.0000000000000000e+00   0.0000000000000000e+00   0.0000000000000000e+00   0.0000000000000000e+00   0.0000000000000000e+00   0.0000000000000000e+00   0.0000000000000000e+00   5.0189663576728183e-01   0.0000000000000000e+00   0.0000000000000000e+00  -2.6132152188168922e-01   1.1514205077035483e-01   0.0000000000000000e+00   0.0000000000000000e+00   0.0000000000000000e+00
   7.0395684226020550e-01   0.0000000000000000e+00  -4.7085636820828097e-01   1.0574957401820129e-02   5.2111579691929734e-02   0.0000000000000000e+00   0.0000000000000000e+00   0.0000000000000000e+00   0.0000000000000000e+00   0.0000000000000000e+00   0.0000000000000000e+00   0.0000000000000000e+00   0.0000000000000000e+00   0.0000000000000000e+00   0.0000000000000000e+00  -2.7170082722282812e-01   0.0000000000000000e+00   0.0000000000000000e+00   0.0000000000000000e+00  -2.4651486565979636e-01   0.0000000000000000e+00   0.0000000000000000e+00   0.0000000000000000e+00  -2.9686776506389079e-01  -2.3914474665324231e-01   0.0000000000000000e+00   0.0000000000000000e+00   0.0000000000000000e+00   0.0000000000000000e+00   0.0000000000000000e+00
  -4.4817788699641349e-02   0.0000000000000000e+00   1.4049338805109984e-01  -2.5309611731123444e-01   1.1002453698504587e-01   0.0000000000000000e+00   0.0000000000000000e+00   0.0000000000000000e+00   0.0000000000000000e+00   0.0000000000000000e+00   0.0000000000000000e+00   0.0000000000000000e+00   0.0000000000000000e+00   0.0000000000000000e+00   0.0000000000000000e+00   6.9711618018078170e-01   0.0000000000000000e+00   0.0000000000000000e+00   0.0000000000000000e+00  -4.7037005307144064e-01   0.0000000000000000e+00   0.0000000000000000e+00   0.0000000000000000e+00  -3.5631476977855642e-01  -2.6059692963383679e-01   0.0000000000000000e+00   0.0000000000000000e+00   0.0000000000000000e+00   0.0000000000000000e+00   0.0000000000000000e+00
   0.0000000000000000e+00  -4.8052598946566927e-01   0.0000000000000000e+00   0.0000000000000000e+00   0.0000000000000000e+00   5.3624089225491478e-01   0.0000000000000000e+00  -7.9016917323664670e-01  -6.8270660288348162e-03   0.0000000000000000e+00   0.0000000000000000e+00   0.0000000000000000e+00   7.1207558842562391e-01   0.0000000000000000e+00   0.0000000000000000e+00   0.0000000000000000e+00   0.0000000000000000e+00   0.0000000000000000e+00   0.0000000000000000e+00   0.0000000000000000e+00   0.0000000000000000e+00   0.0000000000000000e+00   3.8507665075270869e-02   0.0000000000000000e+00   0.0000000000000000e+00  -1.4453388941277073e-01   6.1690887200451394e-01   0.0000000000000000e+00   0.0000000000000000e+00   0.0000000000000000e+00
   0.0000000000000000e+00   3.8991870887395341e-01   0.0000000000000000e+00   0.0000000000000000e+00   0.0000000000000000e+00   3.1057624925174920e-01   0.0000000000000000e+00  -2.8862575027644261e-01  -4.0863740430624784e-01   0.0000000000000000e+00   0.0000000000000000e+00   0.0000000000000000e+00  -1.2243984260807168e-01   0.0000000000000000e+00   0.0000000000000000e+00   0.0000000000000000e+00   0.0000000000000000e+00   0.0000000000000000e+00   0.0000000000000000e+00   0.0000000000000000e+00   0.0000000000000000e+00   0.0000000000000000e+00   5.0975200543484023e-01   0.0000000000000000e+00   0.0000000000000000e+00   8.6748121019690361e-01  -6.3457061696662187e-01   0.0000000000000000e+00   0.0000000000000000e+00   0.0000000000000000e+00
   0.0000000000000000e+00   0.0000000000000000e+00   0.0000000000000000e+00   0.0000000000000000e+00   0.0000000000000000e+00   0.0000000000000000e+00   4.9081580614771958e-01   0.0000000000000000e+00   0.0000000000000000e+00   0.0000000000000000e+00  -1.5572923502312599e-01   0.0000000000000000e+00   0.0000000000000000e+00  -5.2623829592793447e-01   0.0000000000000000e+00   0.0000000000000000e+00   0.0000000000000000e+00  -5.0349379101868863e-01   0.0000000000000000e+00   0.0000000000000000e+00   0.0000000000000000e+00   0.0000000000000000e+00   0.0000000000000000e+00   0.0000000000000000e+00   0.0000000000000000e+00   0.0000000000000000e+00   0.0000000000000000e+00   9.6354258549527561e-01   0.0000000000000000e+00   4.7161006770243177e-03
   0.0000000000000000e+00   0.0000000000000000e+00   0.0000000000000000e+00   0.0000000000000000e+00   0.0000000000000000e+00   0.0000000000000000e+00   0.0000000000000000e+00   0.0000000000000000e+00   0.0000000000000000e+00   0.0000000000000000e+00   0.0000000000000000e+00   0.0000000000000000e+00   0.0000000000000000e+00   0.0000000000000000e+00   0.0000000000000000e+00   0.0000000000000000e+00   0.0000000000000000e+00   0.0000000000000000e+00   0.0000000000000000e+00   0.0000000000000000e+00   0.0000000000000000e+00  -2.7103945903600618e-01   0.0000000000000000e+00   0.0000000000000000e+00   0.0000000000000000e+00   0.0000000000000000e+00   0.0000000000000000e+00   0.0000000000000000e+00  -2.5429615305533299e-01   0.0000000000000000e+00
   0.0000000000000000e+00   0.0000000000000000e+00   0.0000000000000000e+00   0.0000000000000000e+00   0.0000000000000000e+00   0.0000000000000000e+00   1.2439329336067040e-01   0.0000000000000000e+00   0.0000000000000000e+00   0.0000000000000000e+00   3.8276950426465028e-01   0.0000000000000000e+00   0.0000000000000000e+00   6.6973185542563751e-01   0.0000000000000000e+00   0.0000000000000000e+00   0.0000000000000000e+00  -6.7618031101279008e-01   0.0000000000000000e+00   0.0000000000000000e+00   0.0000000000000000e+00   0.0000000000000000e+00   0.0000000000000000e+00   0.0000000000000000e+00   0.0000000000000000e+00   0.0000000000000000e+00   0.0000000000000000e+00   5.7701270448349806e-01   0.0000000000000000e+00   3.9444313681593524e-01
  -5.4994630761784888e-02   6.4211438454655256e-01   0.0000000000000000e+00   0.0000000000000000e+00   0.0000000000000000e+00   0.0000000000000000e+00   4.7126505992379220e-01   0.0000000000000000e+00   0.0000000000000000e+00   0.0000000000000000e+00   0.0000000000000000e+00   0.0000000000000000e+00   0.0000000000000000e+00   0.0000000000000000e+00   0.0000000000000000e+00   0.0000000000000000e+00   4.2114341441991432e-01   0.0000000000000000e+00   0.0000000000000000e+00   0.0000000000000000e+00   0.0000000000000000e+00   3.7947817146272173e-01   0.0000000000000000e+00   0.0000000000000000e+00   0.0000000000000000e+00   0.0000000000000000e+00   0.0000000000000000e+00   2.0299875101795031e-01   0.0000000000000000e+00   0.0000000000000000e+00
  -6.0091469858792448e-02  -3.8710613210776218e-01   0.0000000000000000e+00   0.0000000000000000e+00   0.0000000000000000e+00   0.0000000000000000e+00   2.6043532866092728e-01   0.0000000000000000e+00   0.0000000000000000e+00   0.0000000000000000e+00   0.0000000000000000e+00   0.0000000000000000e+00   0.0000000000000000e+00   0.0000000000000000e+00   0.0000000000000000e+00   0.0000000000000000e+00   3.9129620384401309e-01   0.0000000000000000e+00   0.0000000000000000e+00   0.0000000000000000e+00   0.0000000000000000e+00   2.8360253300740873e-01   0.0000000000000000e+00   0.0000000000000000e+00   0.0000000000000000e+00   0.0000000000000000e+00   0.0000000000000000e+00  -7.3835505107576704e-01   0.0000000000000000e+00   0.0000000000000000e+00
   0.0000000000000000e+00   0.0000000000000000e+00  -1.3517809560798583e-01   0.0000000000000000e+00   0.0000000000000000e+00   5.0046798318256780e-01   0.0000000000000000e+00   0.0000000000000000e+00   0.0000000000000000e+00   7.1774492439393461e-02   0.0000000000000000e+00   0.0000000000000000e+00   1.3053354205428291e-01  -3.8009841172403480e-01   0.0000000000000000e+00   0.0000000000000000e+00   0.0000000000000000e+00   0.0000000000000000e+00   0.0000000000000000e+00   0.0000000000000000e+00   0.0000000000000000e+00   0.0000000000000000e+00   0.0000000000000000e+00   0.0000000000000000e+00   1.0839704652634938e+00   2.6877101113533874e-01   0.0000000000000000e+00   0.0000000000000000e+00   0.0000000000000000e+00   1.4990654132897063e-01
   0.0000000000000000e+00   0.0000000000000000e+00   0.0000000000000000e+00  -3.4374598649336752e-01  -1.3730751779572009e-01   0.0000000000000000e+00   0.0000000000000000e+00   0.0000000000000000e+00  -6.9754242920510756e-01   0.0000000000000000e+00  -3.2635548717594587e-01   0.0000000000000000e+00   0.0000000000000000e+00   0.0000000000000000e+00   0.0000000000000000e+00   8.2183610080342112e-02   0.0000000000000000e+00   0.0000000000000000e+00   5.1026997632419235e-01   0.0000000000000000e+00   0.0000000000000000e+00   0.0000000000000000e+00   0.0000000000000000e+00   4.7651031011400224e-02   0.0000000000000000e+00   0.0000000000000000e+00   0.0000000000000000e+00   0.0000000000000000e+00   2.2622610704545985e-02   0.0000000000000000e+00
   0.0000000000000000e+00   0.0000000000000000e+00   0.0000000000000000e+00   3.1237962924280527e-01  -5.3654761608650303e-01   0.0000000000000000e+00   0.0000000000000000e+00   0.0000000000000000e+00  -1.0872471703673661e-01   0.0000000000000000e+00  -2.7267440799938581e-02   0.0000000000000000e+00   0.0000000000000000e+00   0.0000000000000000e+00   0.0000000000000000e+00  -5.1971221003399826e-01   0.0000000000000000e+00   0.0000000000000000e+00   3.8315185822987541e-02   0.0000000000000000e+00   0.0000000000000000e+00   0.0000000000000000e+00   0.0000000000000000e+00  -5.7437899884190413e-01   0.0000000000000000e+00   0.0000000000000000e+00   0.0000000000000000e+00   0.0000000000000000e+00  -2.2157988397392657e-02   0.0000000000000000e+00
   0.0000000000000000e+00   0.0000000000000000e+00   3.0539638206212749e-01   0.0000000000000000e+00   0.0000000000000000e+00   1.3237472450641680e-01   0.0000000000000000e+00   0.0000000000000000e+00   0.0000000000000000e+00   3.1344346281710384e-01   0.0000000000000000e+00   0.0000000000000000e+00   2.1126615072831006e-01   2.8420625327626448e-01   0.0000000000000000e+00   0.0000000000000000e+00   0.0000000000000000e+00   0.0000000000000000e+00   0.0000000000000000e+00   0.0000000000000000e+00   0.0000000000000000e+00   0.0000000000000000e+00   0.0000000000000000e+00   0.0000000000000000e+00  -1.7120702588522793e-01   1.1629653818377492e+00   0.0000000000000000e+00   0.0000000000000000e+00   0.0000000000000000e+00  -6.2674173775616648e-01
   8.7660325833148381e-02  -4.2360061382800623e-01   0.0000000000000000e+00   0.0000000000000000e+00   0.0000000000000000e+00   0.0000000000000000e+00  -3.7365812515178559e-01   0.0000000000000000e+00   0.0000000000000000e+00   0.0000000000000000e+00   0.0000000000000000e+00   0.0000000000000000e+00   0.0000000000000000e+00   0.0000000000000000e+00   0.0000000000000000e+00   0.0000000000000000e+00   5.9242155513170169e-01   0.0000000000000000e+00   0.0000000000000000e+00   0.0000000000000000e+00   0.0000000000000000e+00   2.6845625313473276e-01   0.0000000000000000e+00   0.0000000000000000e+00   0.0000000000000000e+00   0.0000000000000000e+00   0.0000000000000000e+00   5.0022568298280257e-01   0.0000000000000000e+00   0.0000000000000000e+00
   0.0000000000000000e+00   0.0000000000000000e+00   0.0000000000000000e+00   0.0000000000000000e+00   0.0000000000000000e+00   0.0000000000000000e+00   0.0000000000000000e+00   8.1225289359020325e-01   0.0000000000000000e+00   0.0000000000000000e+00   0.0000000000000000e+00  -4.8317375592485201e-01   0.0000000000000000e+00   0.0000000000000000e+00   0.0000000000000000e+00   0.0000000000000000e+00   0.0000000000000000e+00   7.9130623722706339e-01   0.0000000000000000e+00   9.2141307940281914e-02   0.0000000000000000e+00   0.0000000000000000e+00   6.6878075386360925e-01   0.0000000000000000e+00   0.0000000000000000e+00   0.0000000000000000e+00  -1.7717505068228989e-01   0.0000000000000000e+00   0.0000000000000000e+00   0.0000000000000000e+00
   0.0000000000000000e+00   0.0000000000000000e+00   0.0000000000000000e+00  -4.3149010996437803e-01  -4.0128055433980758e-01   0.0000000000000000e+00   0.0000000000000000e+00   0.0000000000000000e+00   2.9200190419610705e-01   0.0000000000000000e+00   1.2458667427155456e-01   0.0000000000000000e+00   0.0000000000000000e+00   0.0000000000000000e+00   0.0000000000000000e+00   2.7294833569433535e-01   0.0000000000000000e+00   0.0000000000000000e+00   2.4746601400017471e-02   0.0000000000000000e+00   0.0000000000000000e+00   0.0000000000000000e+00   0.0000000000000000e+00  -1.9191667622280867e-01   0.0000000000000000e+00   0.0000000000000000e+00   0.0000000000000000e+00   0.0000000000000000e+00   6.6336871451697121e-01   0.0000000000000000e+00
   0.0000000000000000e+00   0.0000000000000000e+00   1.3180178650385588e+00   0.0000000000000000e+00   0.0000000000000000e+00  -8.6861400443601466e-02   0.0000000000000000e+00   0.0000000000000000e+00   0.0000000000000000e+00  -4.4128069309300788e-01   0.0000000000000000e+00   0.0000000000000000e+00  -3.2497772740512132e-02   2.4418471283295734e-01   0.0000000000000000e+00   0.0000000000000000e+00   0.0000000000000000e+00   0.0000000000000000e+00   0.0000000000000000e+00   0.0000000000000000e+00   0.0000000000000000e+00   0.0000000000000000e+00   0.0000000000000000e+00   0.0000000000000000e+00  -2.8501227415134278e-02   5.2459640464228463e-02   0.0000000000000000e+00   0.0000000000000000e+00   0.0000000000000000e+00   9.7610902276675060e-01
   0.0000000000000000e+00   0.0000000000000000e+00   0.0000000000000000e+00  -5.1480921914792044e-01  -4.6382596539508125e-01   0.0000000000000000e+00   0.0000000000000000e+00   0.0000000000000000e+00   2.2561692530062433e-01   0.0000000000000000e+00  -8.1063711190217907e-02   0.0000000000000000e+00   0.0000000000000000e+00   0.0000000000000000e+00   0.0000000000000000e+00  -2.6175554011173835e-01   0.0000000000000000e+00   0.0000000000000000e+00  -1.8492187261068729e-01   0.0000000000000000e+00   0.0000000000000000e+00   0.0000000000000000e+00   0.0000000000000000e+00   3.5751680275073033e-01   0.0000000000000000e+00   0.0000000000000000e+00   0.0000000000000000e+00   0.0000000000000000e+00  -4.8148966079600941e-01   0.0000000000000000e+00
   0.0000000000000000e+00   0.0000000000000000e+00   0.0000000000000000e+00   0.0000000000000000e+00   0.0000000000000000e+00   0.0000000000000000e+00   0.0000000000000000e+00   7.7621457090910329e-01   0.0000000000000000e+00   0.0000000000000000e+00   0.0000000000000000e+00  -1.1303825531673368e+00   0.0000000000000000e+00   0.0000000000000000e+00   0.0000000000000000e+00   0.0000000000000000e+00   0.0000000000000000e+00  -1.3897976057789047e-01   0.0000000000000000e+00   2.9362527026869020e-02   0.0000000000000000e+00   0.0000000000000000e+00  -5.7745028863733272e-01   0.0000000000000000e+00   0.0000000000000000e+00   0.0000000000000000e+00  -4.3122261515508348e-01   0.0000000000000000e+00   0.0000000000000000e+00   0.0000000000000000e+00
   0.0000000000000000e+00   0.0000000000000000e+00  -6.4565540452720849e-01   0.0000000000000000e+00   0.0000000000000000e+00  -2.8118068772726812e-01   0.0000000000000000e+00   0.0000000000000000e+00   0.0000000000000000e+00  -8.5945948654423554e-01   0.0000000000000000e+00   0.0000000000000000e+00  -2.4325417540980623e-02   5.6654413997439179e-01   0.0000000000000000e+00   0.0000000000000000e+00   0.0000000000000000e+00   0.0000000000000000e+00   0.0000000000000000e+00   0.0000000000000000e+00   0.0000000000000000e+00   0.0000000000000000e+00   0.0000000000000000e+00   0.0000000000000000e+00   4.4587104854140630e-01   7.7268945505394582e-01   0.0000000000000000e+00   0.0000000000000000e+00   0.0000000000000000e+00   6.0965018767722756e-01
   0.0000000000000000e+00   0.0000000000000000e+00   9.6187017055000629e-02   0.0000000000000000e+00   0.0000000000000000e+00  -5.7030235474891680e-02   0.0000000000000000e+00   0.0000000000000000e+00   0.0000000000000000e+00  -3.5939136829269314e-01   0.0000000000000000e+00   0.0000000000000000e+00   9.7881509180643889e-01   4.1506188870975058e-01   0.0000000000000000e+00   0.0000000000000000e+00   0.0000000000000000e+00   0.0000000000000000e+00   0.0000000000000000e+00   0.0000000000000000e+00   0.0000000000000000e+00   0.0000000000000000e+00   0.0000000000000000e+00   0.0000000000000000e+00   1.7136040860821958e-01  -2.7863165413576252e-01   0.0000000000000000e+00   0.0000000000000000e+00   0.0000000000000000e+00  -6.1570339288343057e-01
   0.0000000000000000e+00   0.0000000000000000e+00   0.0000000000000000e+00   0.0000000000000000e+00   0.0000000000000000e+00   0.0000000000000000e+00   0.0000000000000000e+00   0.0000000000000000e+00   0.0000000000000000e+00   0.0000000000000000e+00   0.0000000000000000e+00   0.0000000000000000e+00   0.0000000000000000e+00   0.0000000000000000e+00  -2.5191884977821921e-01   0.0000000000000000e+00   0.0000000000000000e+00   0.0000000000000000e+00   0.0000000000000000e+00   0.0000000000000000e+00   1.7144789535843108e-01   0.0000000000000000e+00   0.0000000000000000e+00   0.0000000000000000e+00   0.0000000000000000e+00   0.0000000000000000e+00   0.0000000000000000e+00   0.0000000000000000e+00   0.0000000000000000e+00   0.0000000000000000e+00
   0.0000000000000000e+00   0.0000000000000000e+00   0.0000000000000000e+00   2.5169956718709929e-01  -3.5349383309511906e-01   0.0000000000000000e+00   0.0000000000000000e+00   0.0000000000000000e+00  -5.2819887628770310e-02   0.0000000000000000e+00   6.8301508249137655e-01   0.0000000000000000e+00   0.0000000000000000e+00   0.0000000000000000e+00   0.0000000000000000e+00   3.1731611706033114e-01   0.0000000000000000e+00   0.0000000000000000e+00   3.8082797626082465e-01   0.0000000000000000e+00   0.0000000000000000e+00   0.0000000000000000e+00   0.0000000000000000e+00   1.9238412349595257e-01   0.0000000000000000e+00   0.0000000000000000e+00   0.0000000000000000e+00   0.0000000000000000e+00  -2.4425146423156047e-01   0.0000000000000000e+00
  -5.4946939726647748e-01  -4.4211050866834850e-01   0.0000000000000000e+00   0.0000000000000000e+00   0.0000000000000000e+00   0.0000000000000000e+00   5.1569510149650344e-01   0.0000000000000000e+00   0.0000000000000000e+00   0.0000000000000000e+00   0.0000000000000000e+00   0.0000000000000000e+00   0.0000000000000000e+00   0.0000000000000000e+00   0.0000000000000000e+00   0.0000000000000000e+00  -2.8521481067069981e-01   0.0000000000000000e+00   0.0000000000000000e+00   0.0000000000000000e+00   0.0000000000000000e+00   1.4948595938507539e-01   0.0000000000000000e+00   0.0000000000000000e+00   0.0000000000000000e+00   0.0000000000000000e+00   0.0000000000000000e+00   3.6467341773967865e-01   0.0000000000000000e+00   0.0000000000000000e+00
   0.0000000000000000e+00   0.0000000000000000e+00   0.0000000000000000e+00   0.0000000000000000e+00   0.0000000000000000e+00   0.0000000000000000e+00   0.0000000000000000e+00   4.8740669922636348e-01   0.0000000000000000e+00   0.0000000000000000e+00   0.0000000000000000e+00   3.9762344032507418e-01   0.0000000000000000e+00   0.0000000000000000e+00   0.0000000000000000e+00   0.0000000000000000e+00   0.0000000000000000e+00   8.4077925521303165e-01   0.0000000000000000e+00  -1.3801075263920043e-01   0.0000000000000000e+00   0.0000000000000000e+00  -1.1336317923894326e+00   0.0000000000000000e+00   0.0000000000000000e+00   0.0000000000000000e+00   7.8088335935828690e-01   0.0000000000000000e+00   0.0000000000000000e+00   0.0000000000000000e+00
   0.0000000000000000e+00   0.0000000000000000e+00   0.0000000000000000e+00   9.0955189789123897e-02   7.1874611183141479e-02   0.0000000000000000e+00   0.0000000000000000e+00   0.0000000000000000e+00   3.6056047750778586e-02   0.0000000000000000e+00   1.6321548860890644e-01   0.0000000000000000e+00   0.0000000000000000e+00   0.0000000000000000e+00   0.0000000000000000e+00  -6.2641003628518455e-01   0.0000000000000000e+00   0.0000000000000000e+00   2.6493079784958695e-01   0.0000000000000000e+00   0.0000000000000000e+00   0.0000000000000000e+00   0.0000000000000000e+00   5.3452437765287442e-01   0.0000000000000000e+00   0.0000000000000000e+00   0.0000000000000000e+00   0.0000000000000000e+00   4.5861496694201753e-01   0.0000000000000000e+00
   0.0000000000000000e+00   0.0000000000000000e+00   0.0000000000000000e+00   0.0000000000000000e+00   0.0000000000000000e+00   0.0000000000000000e+00   0.0000000000000000e+00   6.5275759562048771e-02   0.0000000000000000e+00   0.0000000000000000e+00   0.0000000000000000e+00  -6.7269291204954540e-01   0.0000000000000000e+00   0.0000000000000000e+00   0.0000000000000000e+00   0.0000000000000000e+00   0.0000000000000000e+00  -7.3622766674892015e-01   0.0000000000000000e+00  -4.4577704175713562e-01   0.0000000000000000e+00   0.0000000000000000e+00   3.5695285961424805e-01   0.0000000000000000e+00   0.0000000000000000e+00   0.0000000000000000e+00   1.0084896113709125e+00   0.0000000000000000e+00   0.0000000000000000e+00   0.0000000000000000e+00
   0.0000000000000000e+00   0.0000000000000000e+00   0.0000000000000000e+00   0.0000000000000000e+00   0.0000000000000000e+00   0.0000000000000000e+00   0.0000000000000000e+00   0.0000000000000000e+00   0.0000000000000000e+00   0.0000000000000000e+00   0.0000000000000000e+00   0.0000000000000000e+00   0.0000000000000000e+00   0.0000000000000000e+00  -4.7530228920014667e-01   0.0000000000000000e+00   0.0000000000000000e+00   0.0000000000000000e+00   0.0000000000000000e+00   0.0000000000000000e+00  -3.6025472242865075e-01   0.0000000000000000e+00   0.0000000000000000e+00   0.0000000000000000e+00   0.0000000000000000e+00   0.0000000000000000e+00   0.0000000000000000e+00   0.0000000000000000e+00   0.0000000000000000e+00   0.0000000000000000e+00
   8.1208589249720653e-01  -2.1320247211709234e-01   0.0000000000000000e+00   0.0000000000000000e+00   0.0000000000000000e+00   0.0000000000000000e+00   3.6023590248289977e-01   0.0000000000000000e+00   0.0000000000000000e+00   0.0000000000000000e+00   0.0000000000000000e+00   0.0000000000000000e+00   0.0000000000000000e+00   0.0000000000000000e+00   0.0000000000000000e+00   0.0000000000000000e+00  -2.7640151002422897e-01   0.0000000000000000e+00   0.0000000000000000e+00   0.0000000000000000e+00   0.0000000000000000e+00   2.6858940335957798e-01   0.0000000000000000e+00   0.0000000000000000e+00   0.0000000000000000e+00   0.0000000000000000e+00   0.0000000000000000e+00   1.2943431272957914e-01   0.0000000000000000e+00   0.0000000000000000e+00
   0.0000000000000000e+00   0.0000000000000000e+00   0.0000000000000000e+00   0.0000000000000000e+00   0.0000000000000000e+00   0.0000000000000000e+00   0.0000000000000000e+00   9.6383860925589704e-01   0.0000000000000000e+00   0.0000000000000000e+00   0.0000000000000000e+00   1.9115074361024431e-01   0.0000000000000000e+00   0.0000000000000000e+00   0.0000000000000000e+00   0.0000000000000000e+00   0.0000000000000000e+00  -9.8683884985655979e-01   0.0000000000000000e+00   3.1146989658259067e-01   0.0000000000000000e+00   0.0000000000000000e+00   1.3252807226245586e-01   0.0000000000000000e+00   0.0000000000000000e+00   0.0000000000000000e+00   6.6514849943845467e-01   0.0000000000000000e+00   0.0000000000000000e+00   0.0000000000000000e+00
   0.0000000000000000e+00   0.0000000000000000e+00   0.0000000000000000e+00   4.3075134158072936e-01  -4.2022970766940648e-01   0.0000000000000000e+00   0.0000000000000000e+00   0.0000000000000000e+00  -2.4377810080936621e-01   0.0000000000000000e+00  -3.0538101661068545e-01   0.0000000000000000e+00   0.0000000000000000e+00   0.0000000000000000e+00   0.0000000000000000e+00   2.5488204294922134e-01   0.0000000000000000e+00   0.0000000000000000e+00  -4.4152202827037018e-01   0.0000000000000000e+00   0.0000000000000000e+00   0.0000000000000000e+00   0.0000000000000000e+00   4.1876649209380989e-01   0.0000000000000000e+00   0.0000000000000000e+00   0.0000000000000000e+00   0.0000000000000000e+00   2.2338982656241285e-01   0.0000000000000000e+00
   0.0000000000000000e+00   0.0000000000000000e+00  -6.0678732531558921e-02   0.0000000000000000e+00   0.0000000000000000e+00  -1.0329567357535077e+00   0.0000000000000000e+00   0.0000000000000000e+00   0.0000000000000000e+00   1.5184246339511226e-01   0.0000000000000000e+00   0.0000000000000000e+00   1.8883140956427646e-01  -8.4648999001750491e-01   0.0000000000000000e+00   0.0000000000000000e+00   0.0000000000000000e+00   0.0000000000000000e+00   0.0000000000000000e+00   0.0000000000000000e+00   0.0000000000000000e+00   0.0000000000000000e+00   0.0000000000000000e+00   0.0000000000000000e+00   1.9375305146246188e-01   3.7101249460104568e-01   0.0000000000000000e+00   0.0000000000000000e+00   0.0000000000000000e+00  -2.0066114475456770e-01
   0.0000000000000000e+00   0.0000000000000000e+00  -3.4414636841807500e-01   0.0000000000000000e+00   0.0000000000000000e+00   2.5229951028496334e-01   0.0000000000000000e+00   0.0000000000000000e+00   0.0000000000000000e+00   1.2057894963761515e+00   0.0000000000000000e+00   0.0000000000000000e+00   7.1460138517329996e-01  -5.7117530849015836e-02   0.0000000000000000e+00   0.0000000000000000e+00   0.0000000000000000e+00   0.0000000000000000e+00   0.0000000000000000e+00   0.0000000000000000e+00   0.0000000000000000e+00   0.0000000000000000e+00   0.0000000000000000e+00   0.0000000000000000e+00  -4.8060493236422019e-01   1.7938181733493186e-01   0.0000000000000000e+00   0.0000000000000000e+00   0.0000000000000000e+00   4.7477690033157349e-01
   0.0000000000000000e+00   0.0000000000000000e+00   0.0000000000000000e+00   0.0000000000000000e+00   0.0000000000000000e+00   0.0000000000000000e+00   0.0000000000000000e+00   2.9282634821587689e-01   0.0000000000000000e+00   0.0000000000000000e+00   0.0000000000000000e+00   2.4091009608312666e-01   0.0000000000000000e+00   0.0000000000000000e+00   0.0000000000000000e+00   0.0000000000000000e+00   0.0000000000000000e+00  -3.7350184527731245e-01   0.0000000000000000e+00  -1.0897968567072631e+00   0.0000000000000000e+00   0.0000000000000000e+00   1.5923164437757537e-01   0.0000000000000000e+00   0.0000000000000000e+00   0.0000000000000000e+00  -8.5780418124845020e-02   0.0000000000000000e+00   0.0000000000000000e+00   0.0000000000000000e+00
  -1.5582091575600435e-01   1.3222512475199630e-01   0.0000000000000000e+00   0.0000000000000000e+00   0.0000000000000000e+00   0.0000000000000000e+00  -4.1803222990960004e-01   0.0000000000000000e+00   0.0000000000000000e+00   0.0000000000000000e+00   0.0000000000000000e+00   0.0000000000000000e+00   0.0000000000000000e+00   0.0000000000000000e+00   0.0000000000000000e+00   0.0000000000000000e+00  -4.0101985411415753e-01   0.0000000000000000e+00   0.0000000000000000e+00   0.0000000000000000e+00   0.0000000000000000e+00   7.8039146660994552e-01   0.0000000000000000e+00   0.0000000000000000e+00   0.0000000000000000e+00   0.0000000000000000e+00   0.0000000000000000e+00  -1.1686594372496006e-01   0.0000000000000000e+00   0.0000000000000000e+00
   0.0000000000000000e+00   0.0000000000000000e+00   0.0000000000000000e+00   2.7545086665632268e-01  -1.0191091593055140e-01   0.0000000000000000e+00   0.0000000000000000e+00   0.0000000000000000e+00   5.4947943072049177e-01   0.0000000000000000e+00  -5.3315002958423741e-01   0.0000000000000000e+00   0.0000000000000000e+00   0.0000000000000000e+00   0.0000000000000000e+00   1.4860823905565607e-01   0.0000000000000000e+00   0.0000000000000000e+00   5.4146839976738081e-01   0.0000000000000000e+00   0.0000000000000000e+00   0.0000000000000000e+00   0.0000000000000000e+00   7.1235762734414329e-02   0.0000000000000000e+00   0.0000000000000000e+00   0.0000000000000000e+00   0.0000000000000000e+00  -8.4955375860877799e-02   0.0000000000000000e+00
   0.0000000000000000e+00   0.0000000000000000e+00  -7.2176309043436915e-02   0.0000000000000000e+00   0.0000000000000000e+00  -8.5805927209002830e-01   0.0000000000000000e+00   0.0000000000000000e+00   0.0000000000000000e+00   6.0174526277088147e-01   0.0000000000000000e+00   0.0000000000000000e+00  -1.1123220307582844e-01   6.2334172590345704e-01   0.0000000000000000e+00   0.0000000000000000e+00   0.0000000000000000e+00   0.0000000000000000e+00   0.0000000000000000e+00   0.0000000000000000e+00   0.0000000000000000e+00   0.0000000000000000e+00   0.0000000000000000e+00   0.0000000000000000e+00   5.0907986545837502e-01  -4.6575287841060986e-01   0.0000000000000000e+00   0.0000000000000000e+00   0.0000000000000000e+00  -1.1477875462904359e-01
   1.8008807527281906e-01   0.0000000000000000e+00   0.0000000000000000e+00   4.2162660178429101e-01   0.0000000000000000e+00   0.0000000000000000e+00   0.0000000000000000e+00   0.0000000000000000e+00   0.0000000000000000e+00   0.0000000000000000e+00   0.0000000000000000e+00   0.0000000000000000e+00   0.0000000000000000e+00   0.0000000000000000e+00   0.0000000000000000e+00   0.0000000000000000e+00   0.0000000000000000e+00   0.0000000000000000e+00   0.0000000000000000e+00   0.0000000000000000e+00   0.0000000000000000e+00   0.0000000000000000e+00   0.0000000000000000e+00   0.0000000000000000e+00   0.0000000000000000e+00   0.0000000000000000e+00   0.0000000000000000e+00   0.0000000000000000e+00   0.0000000000000000e+00   0.0000000000000000e+00
   0.0000000000000000e+00  -2.3613879386665448e-01   0.0000000000000000e+00   0.0000000000000000e+00   1.6889630028244418e-01   0.0000000000000000e+00  -1.3038522217201718e+00   0.0000000000000000e+00   0.0000000000000000e+00   0.0000000000000000e+00   0.0000000000000000e+00   0.0000000000000000e+00   0.0000000000000000e+00   0.0000000000000000e+00   0.0000000000000000e+00   0.0000000000000000e+00   0.0000000000000000e+00   0.0000000000000000e+00   0.0000000000000000e+00   0.0000000000000000e+00   0.0000000000000000e+00   0.0000000000000000e+00   0.0000000000000000e+00   0.0000000000000000e+00  -3.7974696109000908e-02   4.3078584004996173e-01   0.0000000000000000e+00   0.0000000000000000e+00   0.0000000000000000e+00   5.5883917547736228e-01
   0.0000000000000000e+00   0.0000000000000000e+00   1.7409181982632119e-01   0.0000000000000000e+00   0.0000000000000000e+00   5.0075548614832921e-01   0.0000000000000000e+00   0.0000000000000000e+00   0.0000000000000000e+00   0.0000000000000000e+00   0.0000000000000000e+00   1.0211661811157227e-01   0.0000000000000000e+00   0.0000000000000000e+00   0.0000000000000000e+00   0.0000000000000000e+00   0.0000000000000000e+00   5.9970257517662673e-01   0.0000000000000000e+00   0.0000000000000000e+00   0.0000000000000000e+00   0.0000000000000000e+00   5.6030043296496079e-01   0.0000000000000000e+00   0.0000000000000000e+00   0.0000000000000000e+00   0.0000000000000000e+00   0.0000000000000000e+00   1.8689147603132139e-01   0.0000000000000000e+00
  -4.6038364061527354e-01   0.0000000000000000e+00   0.0000000000000000e+00   5.4471184742295042e-01   0.0000000000000000e+00   0.0000000000000000e+00   0.0000000000000000e+00   0.0000000000000000e+00   0.0000000000000000e+00   0.0000000000000000e+00   0.0000000000000000e+00   0.0000000000000000e+00   0.0000000000000000e+00   0.0000000000000000e+00   0.0000000000000000e+00   0.0000000000000000e+00   0.0000000000000000e+00   0.0000000000000000e+00   0.0000000000000000e+00   0.0000000000000000e+00   0.0000000000000000e+00   0.0000000000000000e+00   0.0000000000000000e+00   0.0000000000000000e+00   0.0000000000000000e+00   0.0000000000000000e+00   0.0000000000000000e+00   0.0000000000000000e+00   0.0000000000000000e+00   0.0000000000000000e+00
   0.0000000000000000e+00   3.0087082371681145e-01   0.0000000000000000e+00   0.0000000000000000e+00  -1.3325512998981810e+00   0.0000000000000000e+00  -2.7163103177482384e-01   0.0000000000000000e+00   0.0000000000000000e+00   0.0000000000000000e+00   0.0000000000000000e+00   0.0000000000000000e+00   0.0000000000000000e+00   0.0000000000000000e+00   0.0000000000000000e+00   0.0000000000000000e+00   0.0000000000000000e+00   0.0000000000000000e+00   0.0000000000000000e+00   0.0000000000000000e+00   0.0000000000000000e+00   0.0000000000000000e+00   0.0000000000000000e+00   0.0000000000000000e+00   6.5357184792593992e-01   5.0088276172356527e-01   0.0000000000000000e+00   0.0000000000000000e+00   0.0000000000000000e+00   1.3299585475848752e-02
   0.0000000000000000e+00   0.0000000000000000e+00   3.9495645250250166e-01   0.0000000000000000e+00   0.0000000000000000e+00   7.0697718507027163e-02   0.0000000000000000e+00   0.0000000000000000e+00   0.0000000000000000e+00   0.0000000000000000e+00   0.0000000000000000e+00   7.3392339348392299e-01   0.0000000000000000e+00   0.0000000000000000e+00   0.0000000000000000e+00   0.0000000000000000e+00   0.0000000000000000e+00  -1.3633076294770263e-01   0.0000000000000000e+00   0.0000000000000000e+00   0.0000000000000000e+00   0.0000000000000000e+00   3.3143688946556810e-03   0.0000000000000000e+00   0.0000000000000000e+00   0.0000000000000000e+00   0.0000000000000000e+00   0.0000000000000000e+00  -5.3082070772956058e-01   0.0000000000000000e+00
   0.0000000000000000e+00   1.0452509514141699e+00   0.0000000000000000e+00   0.0000000000000000e+00   4.0903585886162552e-01   0.0000000000000000e+00   3.7209029675666402e-02   0.0000000000000000e+00   0.0000000000000000e+00   0.0000000000000000e+00   0.0000000000000000e+00   0.0000000000000000e+00   0.0000000000000000e+00   0.0000000000000000e+00   0.0000000000000000e+00   0.0000000000000000e+00   0.0000000000000000e+00   0.0000000000000000e+00   0.0000000000000000e+00   0.0000000000000000e+00   0.0000000000000000e+00   0.0000000000000000e+00   0.0000000000000000e+00   0.0000000000000000e+00  -5.3973279954703035e-01  -4.0973277455373680e-01   0.0000000000000000e+00   0.0000000000000000e+00   0.0000000000000000e+00  -2.2196988721419417e-01
   0.0000000000000000e+00   0.0000000000000000e+00   0.0000000000000000e+00   0.0000000000000000e+00   0.0000000000000000e+00   0.0000000000000000e+00   0.0000000000000000e+00   5.0950886426054010e-01   0.0000000000000000e+00   0.0000000000000000e+00   2.9491705199950408e-01   0.0000000000000000e+00  -3.1453591020978033e-01  -3.1847777402517513e-02   0.0000000000000000e+00   0.0000000000000000e+00   0.0000000000000000e+00   0.0000000000000000e+00  -4.2374485439058598e-02   0.0000000000000000e+00  -7.2385753654373797e-01   0.0000000000000000e+00   0.0000000000000000e+00  -1.6538879123730457e-01   0.0000000000000000e+00   0.0000000000000000e+00  -1.8940629571093909e-02   0.0000000000000000e+00   0.0000000000000000e+00   0.0000000000000000e+00
   0.0000000000000000e+00   0.0000000000000000e+00   0.0000000000000000e+00   0.0000000000000000e+00   0.0000000000000000e+00   0.0000000000000000e+00   0.0000000000000000e+00   0.0000000000000000e+00   9.3224978866589281e-01  -1.8342665752723875e-01   0.0000000000000000e+00   0.0000000000000000e+00   0.0000000000000000e+00   0.0000000000000000e+00   2.4923466997014226e-02   3.9604423626309276e-01   3.1022334299880649e-01   0.0000000000000000e+00   0.0000000000000000e+00  -7.2223946488609925e-01   0.0000000000000000e+00  -6.1115254136569908e-01   0.0000000000000000e+00   0.0000000000000000e+00   0.0000000000000000e+00   0.0000000000000000e+00   0.0000000000000000e+00  -6.1175235715062537e-01   0.0000000000000000e+00   0.0000000000000000e+00
   0.0000000000000000e+00   0.0000000000000000e+00   0.0000000000000000e+00   0.0000000000000000e+00   0.0000000000000000e+00   0.0000000000000000e+00   0.0000000000000000e+00   0.0000000000000000e+00   1.9218776810750438e-01  -8.9750977170076429e-01   0.0000000000000000e+00   0.0000000000000000e+00   0.0000000000000000e+00   0.0000000000000000e+00  -1.1295735509650956e-01   4.0292349702475555e-01  -1.9990344551601086e-01   0.0000000000000000e+00   0.0000000000000000e+00   1.2145613507005608e+00   0.0000000000000000e+00  -4.4481409616305034e-01   0.0000000000000000e+00   0.0000000000000000e+00   0.0000000000000000e+00   0.0000000000000000e+00   0.0000000000000000e+00  -4.8646987452139162e-02   0.0000000000000000e+00   0.0000000000000000e+00
   0.0000000000000000e+00   0.0000000000000000e+00   0.0000000000000000e+00   0.0000000000000000e+00   0.0000000000000000e+00   0.0000000000000000e+00   0.0000000000000000e+00   2.9539528388108716e-01   0.0000000000000000e+00   0.0000000000000000e+00   5.3006097215506510e-02   0.0000000000000000e+00   5.0827350180756437e-01   6.0753707248546696e-01   0.0000000000000000e+00   0.0000000000000000e+00   0.0000000000000000e+00   0.0000000000000000e+00  -4.9351578091804987e-01   0.0000000000000000e+00  -2.2499390882774768e-02   0.0000000000000000e+00   0.0000000000000000e+00   1.2892016215578719e-01   0.0000000000000000e+00   0.0000000000000000e+00   1.4766271032096726e-01   0.0000000000000000e+00   0.0000000000000000e+00   0.0000000000000000e+00
   0.0000000000000000e+00   0.0000000000000000e+00  -4.1983263754035149e-01   0.0000000000000000e+00   0.0000000000000000e+00   7.9613046324911818e-01   0.0000000000000000e+00   0.0000000000000000e+00   0.0000000000000000e+00   0.0000000000000000e+00   0.0000000000000000e+00  -1.7780201978802451e-02   0.0000000000000000e+00   0.0000000000000000e+00   0.0000000000000000e+00   0.0000000000000000e+00   0.0000000000000000e+00  -4.0303712578286266e-01   0.0000000000000000e+00   0.0000000000000000e+00   0.0000000000000000e+00   0.0000000000000000e+00  -1.0374002335924921e-01   0.0000000000000000e+00   0.0000000000000000e+00   0.0000000000000000e+00   0.0000000000000000e+00   0.0000000000000000e+00  -1.2806166153209231e-01   0.0000000000000000e+00
   0.0000000000000000e+00   0.0000000000000000e+00   0.0000000000000000e+00   0.0000000000000000e+00   0.0000000000000000e+00   0.0000000000000000e+00   0.0000000000000000e+00   1.8014909658918965e-01   0.0000000000000000e+00   0.0000000000000000e+00   4.2158931685355810e-02   0.0000000000000000e+00  -4.2168116618933549e-01   1.1372202245429473e-01   0.0000000000000000e+00   0.0000000000000000e+00   0.0000000000000000e+00   0.0000000000000000e+00  -4.1759843569348626e-01   0.0000000000000000e+00   4.8168602677730188e-01   0.0000000000000000e+00   0.0000000000000000e+00  -5.6576645725204544e-01   0.0000000000000000e+00   0.0000000000000000e+00  -2.2027178014824134e-01   0.0000000000000000e+00   0.0000000000000000e+00   0.0000000000000000e+00
   0.0000000000000000e+00   0.0000000000000000e+00   0.0000000000000000e+00   0.0000000000000000e+00   0.0000000000000000e+00   0.0000000000000000e+00   0.0000000000000000e+00  -4.9814327450354967e-01   0.0000000000000000e+00   0.0000000000000000e+00  -1.5355214948559875e-01   0.0000000000000000e+00   2.1819180307258779e-01  -2.1611596561228402e-01   0.0000000000000000e+00   0.0000000000000000e+00   0.0000000000000000e+00   0.0000000000000000e+00  -3.8677269075776050e-01   0.0000000000000000e+00  -3.6570587616781891e-01   0.0000000000000000e+00   0.0000000000000000e+00  -5.1546058920150006e-01   0.0000000000000000e+00   0.0000000000000000e+00   2.9142361046251775e-01   0.0000000000000000e+00   0.0000000000000000e+00   0.0000000000000000e+00
   0.0000000000000000e+00   0.0000000000000000e+00   0.0000000000000000e+00   0.0000000000000000e+00   0.0000000000000000e+00   0.0000000000000000e+00   0.0000000000000000e+00   0.0000000000000000e+00   1.5454654486958364e-01  -2.2632128903093063e-01   0.0000000000000000e+00   0.0000000000000000e+00   0.0000000000000000e+00   0.0000000000000000e+00  -9.9918468488930989e-01  -5.0988067579168117e-01   1.0920948365690617e+00   0.0000000000000000e+00   0.0000000000000000e+00   1.6836447385886441e-01   0.0000000000000000e+00  -9.4115272815732107e-02   0.0000000000000000e+00   0.0000000000000000e+00   0.0000000000000000e+00   0.0000000000000000e+00   0.0000000000000000e+00   3.5770325516357898e-01   0.0000000000000000e+00   0.0000000000000000e+00
   0.0000000000000000e+00   0.0000000000000000e+00   0.0000000000000000e+00   0.0000000000000000e+00   0.0000000000000000e+00   0.0000000000000000e+00   0.0000000000000000e+00   0.0000000000000000e+00  -5.2558496786734588e-01   5.2164363276232628e-01   0.0000000000000000e+00   0.0000000000000000e+00   0.0000000000000000e+00   0.0000000000000000e+00  -4.2842564157598573e-01   5.1361176041389001e-01  -3.4389146813538968e-01   0.0000000000000000e+00   0.0000000000000000e+00   2.6655322762641120e-01   0.0000000000000000e+00  -7.4743968928245841e-01   0.0000000000000000e+00   0.0000000000000000e+00   0.0000000000000000e+00   0.0000000000000000e+00   0.0000000000000000e+00  -5.6544925808956148e-01   0.0000000000000000e+00   0.0000000000000000e+00
   0.0000000000000000e+00   0.0000000000000000e+00   0.0000000000000000e+00   0.0000000000000000e+00   0.0000000000000000e+00   0.0000000000000000e+00   0.0000000000000000e+00   0.0000000000000000e+00   2.5806693765527045e-01   4.6692524993013557e-01   0.0000000000000000e+00   0.0000000000000000e+00   0.0000000000000000e+00   0.0000000000000000e+00  -9.7151523547455487e-02   1.5831633343600152e-01  -3.4150509549999555e-02   0.0000000000000000e+00   0.0000000000000000e+00   1.8569111466171989e-02   0.0000000000000000e+00  -1.2005588096447066e+00   0.0000000000000000e+00   0.0000000000000000e+00   0.0000000000000000e+00   0.0000000000000000e+00   0.0000000000000000e+00   9.3070201355463289e-01   0.0000000000000000e+00   0.0000000000000000e+00
   0.0000000000000000e+00   0.0000000000000000e+00  -2.3603708815871496e-02   0.0000000000000000e+00   0.0000000000000000e+00  -1.3406758699473348e-01   0.0000000000000000e+00   0.0000000000000000e+00   0.0000000000000000e+00   0.0000000000000000e+00   0.0000000000000000e+00  -4.5236176886940144e-01   0.0000000000000000e+00   0.0000000000000000e+00   0.0000000000000000e+00   0.0000000000000000e+00   0.0000000000000000e+00  -1.8327899289097857e-01   0.0000000000000000e+00   0.0000000000000000e+00   0.0000000000000000e+00   0.0000000000000000e+00   6.0923070946372770e-01   0.0000000000000000e+00   0.0000000000000000e+00   0.0000000000000000e+00   0.0000000000000000e+00   0.0000000000000000e+00  -6.0998715603206166e-01   0.0000000000000000e+00
   0.0000000000000000e+00   0.0000000000000000e+00   0.0000000000000000e+00   0.0000000000000000e+00   0.0000000000000000e+00   0.0000000000000000e+00   0.0000000000000000e+00   3.3250608042767238e-01   0.0000000000000000e+00   0.0000000000000000e+00   3.6711558814426848e-01   0.0000000000000000e+00   6.0133653526517117e-01  -4.5464909676541221e-01   0.0000000000000000e+00   0.0000000000000000e+00   0.0000000000000000e+00   0.0000000000000000e+00   1.7536909543890639e-01   0.0000000000000000e+00   2.0784458160928018e-01   0.0000000000000000e+00   0.0000000000000000e+00  -3.2039697350712171e-01   0.0000000000000000e+00   0.0000000000000000e+00  -9.8724420554731185e-02   0.0000000000000000e+00   0.0000000000000000e+00   0.0000000000000000e+00
   0.0000000000000000e+00   0.0000000000000000e+00   0.0000000000000000e+00   0.0000000000000000e+00   0.0000000000000000e+00   0.0000000000000000e+00   0.0000000000000000e+00   0.0000000000000000e+00  -1.0949211347741992e+00  -9.1292257370733898e-01   0.0000000000000000e+00   0.0000000000000000e+00   0.0000000000000000e+00   0.0000000000000000e+00   4.7748344332106307e-01  -5.2882853453476625e-02   1.5477897602091145e-02   0.0000000000000000e+00   0.0000000000000000e+00  -4.9696428561500017e-01   0.0000000000000000e+00  -3.3018901490248198e-01   0.0000000000000000e+00   0.0000000000000000e+00   0.0000000000000000e+00   0.0000000000000000e+00   0.0000000000000000e+00  -1.1269711142022426e-01   0.0000000000000000e+00   0.0000000000000000e+00
   0.0000000000000000e+00   0.0000000000000000e+00   0.0000000000000000e+00   0.0000000000000000e+00   0.0000000000000000e+00   0.0000000000000000e+00   0.0000000000000000e+00   3.5770390146117848e-01   0.0000000000000000e+00   0.0000000000000000e+00  -1.8137317897502858e-01   0.0000000000000000e+00  -1.7077653796958617e-01  -4.1532395938711930e-01   0.0000000000000000e+00   0.0000000000000000e+00   0.0000000000000000e+00   0.0000000000000000e+00  -2.3436500116956921e-01   0.0000000000000000e+00   2.1375655485206613e-01   0.0000000000000000e+00   0.0000000000000000e+00   2.2806152037222008e-01   0.0000000000000000e+00   0.0000000000000000e+00   6.9632046937896752e-01   0.0000000000000000e+00   0.0000000000000000e+00   0.0000000000000000e+00
   0.0000000000000000e+00   0.0000000000000000e+00   0.0000000000000000e+00   0.0000000000000000e+00   0.0000000000000000e+00   0.0000000000000000e+00   0.0000000000000000e+00   0.0000000000000000e+00  -1.4017007612950413e-01   2.0078738582335104e-01   0.0000000000000000e+00   0.0000000000000000e+00   0.0000000000000000e+00   0.0000000000000000e+00   5.3762763569906558e-01   7.6249580013697471e-01   8.0385759037943938e-01   0.0000000000000000e+00   0.0000000000000000e+00   7.7438163339848182e-02   0.0000000000000000e+00   4.1253747779137406e-01   0.0000000000000000e+00   0.0000000000000000e+00   0.0000000000000000e+00   0.0000000000000000e+00   0.0000000000000000e+00  -4.9354603492678006e-02   0.0000000000000000e+00   0.0000000000000000e+00
   0.0000000000000000e+00   0.0000000000000000e+00  -7.2478651876725741e-01   0.0000000000000000e+00   0.0000000000000000e+00  -3.0379156289782899e-01   0.0000000000000000e+00   0.0000000000000000e+00   0.0000000000000000e+00   0.0000000000000000e+00   0.0000000000000000e+00   4.8863796390584141e-01   0.0000000000000000e+00   0.0000000000000000e+00   0.0000000000000000e+00   0.0000000000000000e+00   0.0000000000000000e+00   8.5091000488592642e-03   0.0000000000000000e+00   0.0000000000000000e+00   0.0000000000000000e+00   0.0000000000000000e+00   3.6653255341924124e-01   0.0000000000000000e+00   0.0000000000000000e+00   0.0000000000000000e+00   0.0000000000000000e+00   0.0000000000000000e+00   9.5966719520975172e-02   0.0000000000000000e+00
   0.0000000000000000e+00   0.0000000000000000e+00   0.0000000000000000e+00   0.0000000000000000e+00   0.0000000000000000e+00   0.0000000000000000e+00   0.0000000000000000e+00   3.3505464113836736e-01   0.0000000000000000e+00   0.0000000000000000e+00  -7.2183723490857843e-01   0.0000000000000000e+00   1.1695122791903417e-01   1.9679646793903352e-01   0.0000000000000000e+00   0.0000000000000000e+00   0.0000000000000000e+00   0.0000000000000000e+00   4.1028247891172659e-01   0.0000000000000000e+00  -5.8399161223590873e-02   0.0000000000000000e+00   0.0000000000000000e+00  -3.7211283400243222e-01   0.0000000000000000e+00   0.0000000000000000e+00   6.3818637428554620e-02   0.0000000000000000e+00   0.0000000000000000e+00   0.0000000000000000e+00
   0.0000000000000000e+00  -5.4248212659074724e-01   0.0000000000000000e+00   0.0000000000000000e+00  -1.9434007032866352e-01   0.0000000000000000e+00  -3.4615896763663923e-01   0.0000000000000000e+00   0.0000000000000000e+00   0.0000000000000000e+00   0.0000000000000000e+00   0.0000000000000000e+00   0.0000000000000000e+00   0.0000000000000000e+00   0.0000000000000000e+00   0.0000000000000000e+00   0.0000000000000000e+00   0.0000000000000000e+00   0.0000000000000000e+00   0.0000000000000000e+00   0.0000000000000000e+00   0.0000000000000000e+00   0.0000000000000000e+00   0.0000000000000000e+00  -9.6003052742666206e-01  -3.3453464745339118e-01   0.0000000000000000e+00   0.0000000000000000e+00   0.0000000000000000e+00   1.1468932666024387e+00
   0.0000000000000000e+00  -1.7694360378327878e-01   0.0000000000000000e+00   0.0000000000000000e+00  -1.9178828160665928e-01   0.0000000000000000e+00  -5.0547259033927538e-01   0.0000000000000000e+00   0.0000000000000000e+00   0.0000000000000000e+00   0.0000000000000000e+00   0.0000000000000000e+00   0.0000000000000000e+00   0.0000000000000000e+00   0.0000000000000000e+00   0.0000000000000000e+00   0.0000000000000000e+00   0.0000000000000000e+00   0.0000000000000000e+00   0.0000000000000000e+00   0.0000000000000000e+00   0.0000000000000000e+00   0.0000000000000000e+00   0.0000000000000000e+00  -1.0145469532820597e+00  -2.5540424412678592e-01   0.0000000000000000e+00   0.0000000000000000e+00   0.0000000000000000e+00  -8.9709665614014755e-01
   0.0000000000000000e+00   0.0000000000000000e+00   0.0000000000000000e+00   0.0000000000000000e+00   0.0000000000000000e+00   0.0000000000000000e+00   0.0000000000000000e+00  -1.4753961290257805e-01   0.0000000000000000e+00   0.0000000000000000e+00   4.4287647166554556e-01   0.0000000000000000e+00  -1.1337854922580179e-01   3.9027807192155262e-01   0.0000000000000000e+00   0.0000000000000000e+00   0.0000000000000000e+00   0.0000000000000000e+00   4.2029992059094373e-01   0.0000000000000000e+00   1.3213678921625227e-01   0.0000000000000000e+00   0.0000000000000000e+00  -2.7766994330493588e-01   0.0000000000000000e+00   0.0000000000000000e+00   5.8796944894627201e-01   0.0000000000000000e+00   0.0000000000000000e+00   0.0000000000000000e+00
   0.0000000000000000e+00   0.0000000000000000e+00   0.0000000000000000e+00   0.0000000000000000e+00   0.0000000000000000e+00   0.0000000000000000e+00   0.0000000000000000e+00   0.0000000000000000e+00   1.4913998355408187e-01  -2.8198301533741366e-01   0.0000000000000000e+00   0.0000000000000000e+00   0.0000000000000000e+00   0.0000000000000000e+00  -5.9781775786670965e-01   3.3109155894341163e-01  -6.8659126822624350e-01   0.0000000000000000e+00   0.0000000000000000e+00  -7.1068501597464573e-01   0.0000000000000000e+00   6.9400052740486085e-01   0.0000000000000000e+00   0.0000000000000000e+00   0.0000000000000000e+00   0.0000000000000000e+00   0.0000000000000000e+00   8.8071337890967727e-01   0.0000000000000000e+00   0.0000000000000000e+00
   0.0000000000000000e+00   0.0000000000000000e+00  -3.3402000313676766e-01   0.0000000000000000e+00   0.0000000000000000e+00   1.2594824591872444e-02   0.0000000000000000e+00   0.0000000000000000e+00   0.0000000000000000e+00   0.0000000000000000e+00   0.0000000000000000e+00  -8.4936938462549905e-02   0.0000000000000000e+00   0.0000000000000000e+00   0.0000000000000000e+00   0.0000000000000000e+00   0.0000000000000000e+00   6.5243254488302194e-01   0.0000000000000000e+00   0.0000000000000000e+00   0.0000000000000000e+00   0.0000000000000000e+00  -4.1204645036915871e-01   0.0000000000000000e+00   0.0000000000000000e+00   0.0000000000000000e+00   0.0000000000000000e+00   0.0000000000000000e+00  -5.3442232503728959e-01   0.0000000000000000e+00
   0.0000000000000000e+00  -4.5149914727083140e-01   0.0000000000000000e+00   0.0000000000000000e+00  -3.6372282954661744e-01   0.0000000000000000e+00  -5.1013561826615561e-01   0.0000000000000000e+00   0.0000000000000000e+00   0.0000000000000000e+00   0.0000000000000000e+00   0.0000000000000000e+00   0.0000000000000000e+00   0.0000000000000000e+00   0.0000000000000000e+00   0.0000000000000000e+00   0.0000000000000000e+00   0.0000000000000000e+00   0.0000000000000000e+00   0.0000000000000000e+00   0.0000000000000000e+00   0.0000000000000000e+00   0.0000000000000000e+00   0.0000000000000000e+00   8.0563496156325198e-01  -1.2950567396755734e+00   0.0000000000000000e+00   0.0000000000000000e+00   0.0000000000000000e+00   3.8059090047822659e-02
  -8.7502519300916959e-02   0.0000000000000000e+00   0.0000000000000000e+00   5.5246221453875577e-01   2.3897551519494656e-01   0.0000000000000000e+00   0.0000000000000000e+00   0.0000000000000000e+00   0.0000000000000000e+00   0.0000000000000000e+00   0.0000000000000000e+00   0.0000000000000000e+00   0.0000000000000000e+00   0.0000000000000000e+00  -4.1573240702031072e-01   0.0000000000000000e+00   0.0000000000000000e+00   0.0000000000000000e+00   0.0000000000000000e+00   0.0000000000000000e+00   0.0000000000000000e+00   0.0000000000000000e+00   0.0000000000000000e+00   0.0000000000000000e+00   0.0000000000000000e+00   0.0000000000000000e+00   0.0000000000000000e+00   0.0000000000000000e+00   1.9324594676643100e-01  -6.4795222321686630e-01
   0.0000000000000000e+00  -3.5310592046239075e-01   4.7521415096007757e-01   0.0000000000000000e+00   0.0000000000000000e+00   0.0000000000000000e+00   0.0000000000000000e+00   2.7044773757732027e-01   0.0000000000000000e+00  -4.3199876806513215e-02  -2.6987860063660002e-01   0.0000000000000000e+00   0.0000000000000000e+00   2.8942439636910999e-01   0.0000000000000000e+00   0.0000000000000000e+00   0.0000000000000000e+00   0.0000000000000000e+00   0.0000000000000000e+00   0.0000000000000000e+00   0.0000000000000000e+00   0.0000000000000000e+00   0.0000000000000000e+00   3.1773439386590585e-01   0.0000000000000000e+00   0.0000000000000000e+00   0.0000000000000000e+00   5.6295952448145281e-01   0.0000000000000000e+00   0.0000000000000000e+00
   0.0000000000000000e+00   1.9964742973647590e-01   6.9216064778048136e-01   0.0000000000000000e+00   0.0000000000000000e+00   0.0000000000000000e+00   0.0000000000000000e+00  -1.2908904937637505e-01   0.0000000000000000e+00  -4.7409152616148392e-01   1.6972708454158209e-01   0.0000000000000000e+00   0.0000000000000000e+00  -4.1817988314194054e-01   0.0000000000000000e+00   0.0000000000000000e+00   0.0000000000000000e+00   0.0000000000000000e+00   0.0000000000000000e+00   0.0000000000000000e+00   0.0000000000000000e+00   0.0000000000000000e+00   0.0000000000000000e+00   6.9615228438591595e-02   0.0000000000000000e+00   0.0000000000000000e+00   0.0000000000000000e+00  -1.7635136998208598e-01   0.0000000000000000e+00   0.0000000000000000e+00
   7.6606652830116340e-01   0.0000000000000000e+00   0.0000000000000000e+00  -1.3270595436265784e-01   6.0451090827700638e-01   0.0000000000000000e+00   0.0000000000000000e+00   0.0000000000000000e+00   0.0000000000000000e+00   0.0000000000000000e+00   0.0000000000000000e+00   0.0000000000000000e+00   0.0000000000000000e+00   0.0000000000000000e+00   6.6481310223787893e-02   0.0000000000000000e+00   0.0000000000000000e+00   0.0000000000000000e+00   0.0000000000000000e+00   0.0000000000000000e+00   0.0000000000000000e+00   0.0000000000000000e+00   0.0000000000000000e+00   0.0000000000000000e+00   0.0000000000000000e+00   0.0000000000000000e+00   0.0000000000000000e+00   0.0000000000000000e+00  -1.3995428636586926e-01  -7.8043569793782575e-02
   5.0108488331042741e-02   0.0000000000000000e+00   0.0000000000000000e+00  -5.3682724824558326e-01  -2.1362938054505154e-01   0.0000000000000000e+00   0.0000000000000000e+00   0.0000000000000000e+00   0.0000000000000000e+00   0.0000000000000000e+00   0.0000000000000000e+00   0.0000000000000000e+00   0.0000000000000000e+00   0.0000000000000000e+00  -7.0215685871749445e-01   0.0000000000000000e+00   0.0000000000000000e+00   0.0000000000000000e+00   0.0000000000000000e+00   0.0000000000000000e+00   0.0000000000000000e+00   0.0000000000000000e+00   0.0000000000000000e+00   0.0000000000000000e+00   0.0000000000000000e+00   0.0000000000000000e+00   0.0000000000000000e+00   0.0000000000000000e+00  -3.6118127192084820e-01  -2.0047934376341267e-01
   0.0000000000000000e+00   0.0000000000000000e+00   0.0000000000000000e+00   0.0000000000000000e+00   0.0000000000000000e+00  -7.5276742721954371e-01   0.0000000000000000e+00   0.0000000000000000e+00   0.0000000000000000e+00   0.0000000000000000e+00   0.0000000000000000e+00   0.0000000000000000e+00  -2.4992175378242049e-01   0.0000000000000000e+00   0.0000000000000000e+00   0.0000000000000000e+00   0.0000000000000000e+00   5.5125435182692395e-01   0.0000000000000000e+00   0.0000000000000000e+00   2.7311462413493959e-01   0.0000000000000000e+00   0.0000000000000000e+00   0.0000000000000000e+00   0.0000000000000000e+00   1.1589094565674285e+00  -2.9733919274021819e-01   0.0000000000000000e+00   0.0000000000000000e+00   0.0000000000000000e+00
   0.0000000000000000e+00   0.0000000000000000e+00   0.0000000000000000e+00   0.0000000000000000e+00   0.0000000000000000e+00   0.0000000000000000e+00   1.9738193809620948e-02   0.0000000000000000e+00   0.0000000000000000e+00   0.0000000000000000e+00   0.0000000000000000e+00   0.0000000000000000e+00   0.0000000000000000e+00   0.0000000000000000e+00   0.0000000000000000e+00   0.0000000000000000e+00   0.0000000000000000e+00   0.0000000000000000e+00   0.0000000000000000e+00  -2.8849229800668047e-01   0.0000000000000000e+00   0.0000000000000000e+00   0.0000000000000000e+00   0.0000000000000000e+00   0.0000000000000000e+00   0.0000000000000000e+00   0.0000000000000000e+00   0.0000000000000000e+00   0.0000000000000000e+00   0.0000000000000000e+00
   0.0000000000000000e+00   6.5854981419810477e-01   2.9271259880074307e-01   0.0000000000000000e+00   0.0000000000000000e+00   0.0000000000000000e+00   0.0000000000000000e+00  -1.7576550610567288e-02   0.0000000000000000e+00   6.0007790090011071e-01  -6.0230329755843109e-02   0.0000000000000000e+00   0.0000000000000000e+00  -5.2882881210482867e-02   0.0000000000000000e+00   0.0000000000000000e+00   0.0000000000000000e+00   0.0000000000000000e+00   0.0000000000000000e+00   0.0000000000000000e+00   0.0000000000000000e+00   0.0000000000000000e+00   0.0000000000000000e+00  -1.4879706576028545e-01   0.0000000000000000e+00   0.0000000000000000e+00   0.0000000000000000e+00   3.0276095507249695e-01   0.0000000000000000e+00   0.0000000000000000e+00
   0.0000000000000000e+00   0.0000000000000000e+00   0.0000000000000000e+00   0.0000000000000000e+00   0.0000000000000000e+00   0.0000000000000000e+00   0.0000000000000000e+00   0.0000000000000000e+00   2.6571220208888946e-01   0.0000000000000000e+00   0.0000000000000000e+00  -1.0753558735695842e-01   0.0000000000000000e+00   0.0000000000000000e+00   0.0000000000000000e+00   7.6595494205694181e-01  -3.2021000984375991e-02   0.0000000000000000e+00   3.5192020127590129e-01   0.0000000000000000e+00   0.0000000000000000e+00  -7.9272514004793834e-02   8.3043661099779253e-01   0.0000000000000000e+00   5.8257665535870973e-01   0.0000000000000000e+00   0.0000000000000000e+00   0.0000000000000000e+00   0.0000000000000000e+00   0.0000000000000000e+00
   0.0000000000000000e+00  -1.0214528145990837e-01  -1.3099636797437558e-01   0.0000000000000000e+00   0.0000000000000000e+00   0.0000000000000000e+00   0.0000000000000000e+00  -8.2263493147400191e-01   0.0000000000000000e+00  -5.9244319122424990e-02  -3.4702891845705741e-01   0.0000000000000000e+00   0.0000000000000000e+00  -2.1934174811766022e-01   0.0000000000000000e+00   0.0000000000000000e+00   0.0000000000000000e+00   0.0000000000000000e+00   0.0000000000000000e+00   0.0000000000000000e+00   0.0000000000000000e+00   0.0000000000000000e+00   0.0000000000000000e+00   6.8585264164535836e-02   0.0000000000000000e+00   0.0000000000000000e+00   0.0000000000000000e+00   3.4485411705556135e-01   0.0000000000000000e+00   0.0000000000000000e+00
   0.0000000000000000e+00  -4.5945933317268106e-01   1.2731022759483107e-01   0.0000000000000000e+00   0.0000000000000000e+00   0.0000000000000000e+00   0.0000000000000000e+00   9.9400425324122840e-02   0.0000000000000000e+00   5.6252604988399990e-01  -1.0047305419218514e-01   0.0000000000000000e+00   0.0000000000000000e+00  -5.7652440618394107e-01   0.0000000000000000e+00   0.0000000000000000e+00   0.0000000000000000e+00   0.0000000000000000e+00   0.0000000000000000e+00   0.0000000000000000e+00   0.0000000000000000e+00   0.0000000000000000e+00   0.0000000000000000e+00   1.9087652403928246e-01   0.0000000000000000e+00   0.0000000000000000e+00   0.0000000000000000e+00  -2.5973862397378839e-01   0.0000000000000000e+00   0.0000000000000000e+00
   0.0000000000000000e+00   0.0000000000000000e+00   0.0000000000000000e+00   0.0000000000000000e+00   0.0000000000000000e+00   0.0000000000000000e+00   0.0000000000000000e+00   0.0000000000000000e+00  -7.4422079079698833e-02   0.0000000000000000e+00   0.0000000000000000e+00   1.1638304795768611e-01   0.0000000000000000e+00   0.0000000000000000e+00   0.0000000000000000e+00  -3.7535896413140674e-01  -5.3676355903379802e-01   0.0000000000000000e+00   5.2170334549376030e-02   0.0000000000000000e+00   0.0000000000000000e+00   9.1507173842317169e-01   2.9740438010020204e-01   0.0000000000000000e+00   4.2620076137236362e-01   0.0000000000000000e+00   0.0000000000000000e+00   0.0000000000000000e+00   0.0000000000000000e+00   0.0000000000000000e+00
   0.0000000000000000e+00   0.0000000000000000e+00   0.0000000000000000e+00   0.0000000000000000e+00   0.0000000000000000e+00   2.5112828792975161e-02   0.0000000000000000e+00   0.0000000000000000e+00   0.0000000000000000e+00   0.0000000000000000e+00   0.0000000000000000e+00   0.0000000000000000e+00  -1.1379756281129669e+00   0.0000000000000000e+00   0.0000000000000000e+00   0.0000000000000000e+00   0.0000000000000000e+00  -1.0072210854449706e+00   0.0000000000000000e+00   0.0000000000000000e+00  -6.4941131410581765e-01   0.0000000000000000e+00   0.0000000000000000e+00   0.0000000000000000e+00   0.0000000000000000e+00  -1.0158492710689071e-01   7.3363910315043224e-01   0.0000000000000000e+00   0.0000000000000000e+00   0.0000000000000000e+00
   0.0000000000000000e+00   2.7325425638114076e-02   2.9326315996694113e-01   0.0000000000000000e+00   0.0000000000000000e+00   0.0000000000000000e+00   0.0000000000000000e+00  -3.1373778381884099e-01   0.0000000000000000e+00   1.8043211366103340e-01  -3.0861075137367977e-01   0.0000000000000000e+00   0.0000000000000000e+00   5.4688873694675089e-01   0.0000000000000000e+00   0.0000000000000000e+00   0.0000000000000000e+00   0.0000000000000000e+00   0.0000000000000000e+00   0.0000000000000000e+00   0.0000000000000000e+00   0.0000000000000000e+00   0.0000000000000000e+00   1.7967635421388706e-01   0.0000000000000000e+00   0.0000000000000000e+00   0.0000000000000000e+00  -5.9636517064456385e-01   0.0000000000000000e+00   0.0000000000000000e+00
  -5.4666855130534175e-01   0.0000000000000000e+00   0.0000000000000000e+00  -3.3298236155268696e-01   4.5314188388470134e-01   0.0000000000000000e+00   0.0000000000000000e+00   0.0000000000000000e+00   0.0000000000000000e+00   0.0000000000000000e+00   0.0000000000000000e+00   0.0000000000000000e+00   0.0000000000000000e+00   0.0000000000000000e+00   3.5938035436364224e-01   0.0000000000000000e+00   0.0000000000000000e+00   0.0000000000000000e+00   0.0000000000000000e+00   0.0000000000000000e+00   0.0000000000000000e+00   0.0000000000000000e+00   0.0000000000000000e+00   0.0000000000000000e+00   0.0000000000000000e+00   0.0000000000000000e+00   0.0000000000000000e+00   0.0000000000000000e+00  -3.3955951345747293e-01  -3.7481164962674829e-01
   0.0000000000000000e+00   0.0000000000000000e+00   0.0000000000000000e+00   0.0000000000000000e+00   0.0000000000000000e+00   0.0000000000000000e+00   0.0000000000000000e+00   0.0000000000000000e+00   8.8303446776668570e-02   0.0000000000000000e+00   0.0000000000000000e+00  -1.0201367079824446e+00   0.0000000000000000e+00   0.0000000000000000e+00   0.0000000000000000e+00   1.1564593260011391e-01   3.8680825625893082e-02   0.0000000000000000e+00  -8.4992726516438175e-02   0.0000000000000000e+00   0.0000000000000000e+00   3.1249889474965670e-01  -1.0661414195423370e-01   0.0000000000000000e+00  -1.0337743337946695e-01   0.0000000000000000e+00   0.0000000000000000e+00   0.0000000000000000e+00   0.0000000000000000e+00   0.0000000000000000e+00
   0.0000000000000000e+00   0.0000000000000000e+00   0.0000000000000000e+00   0.0000000000000000e+00   0.0000000000000000e+00   0.0000000000000000e+00   0.0000000000000000e+00   0.0000000000000000e+00  -3.6241106876817619e-01   0.0000000000000000e+00   0.0000000000000000e+00  -1.5925999757063372e-01   0.0000000000000000e+00   0.0000000000000000e+00   0.0000000000000000e+00  -4.0183369518129630e-01  -5.4809495937283570e-01   0.0000000000000000e+00   3.5820145454094121e-02   0.0000000000000000e+00   0.0000000000000000e+00  -1.2979900503920883e-01   9.1217278394678170e-01   0.0000000000000000e+00  -3.0644522016086234e-01   0.0000000000000000e+00   0.0000000000000000e+00   0.0000000000000000e+00   0.0000000000000000e+00   0.0000000000000000e+00
   0.0000000000000000e+00   0.0000000000000000e+00   0.0000000000000000e+00   0.0000000000000000e+00   0.0000000000000000e+00  -5.1811035433624175e-01   0.0000000000000000e+00   0.0000000000000000e+00   0.0000000000000000e+00   0.0000000000000000e+00   0.0000000000000000e+00   0.0000000000000000e+00   3.7994825600162219e-01   0.0000000000000000e+00   0.0000000000000000e+00   0.0000000000000000e+00   0.0000000000000000e+00  -1.5099449969139689e-01   0.0000000000000000e+00   0.0000000000000000e+00   8.2820482059483569e-01   0.0000000000000000e+00   0.0000000000000000e+00   0.0000000000000000e+00   0.0000000000000000e+00  -1.7610512584006674e-01   4.0895821905132534e-01   0.0000000000000000e+00   0.0000000000000000e+00   0.0000000000000000e+00
   0.0000000000000000e+00   0.0000000000000000e+00   0.0000000000000000e+00   0.0000000000000000e+00   0.0000000000000000e+00   0.0000000000000000e+00   0.0000000000000000e+00   0.0000000000000000e+00  -7.8230060548266733e-01   0.0000000000000000e+00   0.0000000000000000e+00  -1.3688335265647905e-01   0.0000000000000000e+00   0.0000000000000000e+00   0.0000000000000000e+00   5.0193586943292678e-01   1.3148758447551823e-01   0.0000000000000000e+00  -5.0561598981990707e-01   0.0000000000000000e+00   0.0000000000000000e+00  -1.3068912029039570e-01   3.5181538139404372e-01   0.0000000000000000e+00   7.0624197240876085e-01   0.0000000000000000e+00   0.0000000000000000e+00   0.0000000000000000e+00   0.0000000000000000e+00   0.0000000000000000e+00
   0.0000000000000000e+00   0.0000000000000000e+00   0.0000000000000000e+00   0.0000000000000000e+00   0.0000000000000000e+00   0.0000000000000000e+00  -5.7396458434377656e-03   0.0000000000000000e+00   0.0000000000000000e+00   0.0000000000000000e+00   0.0000000000000000e+00   0.0000000000000000e+00   0.0000000000000000e+00   0.0000000000000000e+00   0.0000000000000000e+00   0.0000000000000000e+00   0.0000000000000000e+00   0.0000000000000000e+00   0.0000000000000000e+00   1.5669920870318360e-01   0.0000000000000000e+00   0.0000000000000000e+00   0.0000000000000000e+00   0.0000000000000000e+00   0.0000000000000000e+00   0.0000000000000000e+00   0.0000000000000000e+00   0.0000000000000000e+00   0.0000000000000000e+00   0.0000000000000000e+00
   0.0000000000000000e+00   0.0000000000000000e+00   0.0000000000000000e+00   0.0000000000000000e+00   0.0000000000000000e+00  -6.2645822326267420e-02   0.0000000000000000e+00   0.0000000000000000e+00   0.0000000000000000e+00   0.0000000000000000e+00   0.0000000000000000e+00   0.0000000000000000e+00   1.3742137230883842e+00   0.0000000000000000e+00   0.0000000000000000e+00   0.0000000000000000e+00   0.0000000000000000e+00  -3.2685118286813841e-01   0.0000000000000000e+00   0.0000000000000000e+00  -4.8471907669730935e-01   0.0000000000000000e+00   0.0000000000000000e+00   0.0000000000000000e+00   0.0000000000000000e+00   4.5446678078591624e-02   4.5168423809942715e-01   0.0000000000000000e+00   0.0000000000000000e+00   0.0000000000000000e+00
   0.0000000000000000e+00   0.0000000000000000e+00   0.0000000000000000e+00   0.0000000000000000e+00   0.0000000000000000e+00   0.0000000000000000e+00   0.0000000000000000e+00   0.0000000000000000e+00  -9.0864811882911523e-01   0.0000000000000000e+00   0.0000000000000000e+00  -1.6524582994422762e-01   0.0000000000000000e+00   0.0000000000000000e+00   0.0000000000000000e+00  -1.0342317837523646e-01  -2.3026568302434997e-01   0.0000000000000000e+00   1.0341542451768833e+00   0.0000000000000000e+00   0.0000000000000000e+00  -1.5171991984060823e-01   3.0617965111921913e-01   0.0000000000000000e+00   5.9374307257582282e-01   0.0000000000000000e+00   0.0000000000000000e+00   0.0000000000000000e+00   0.0000000000000000e+00   0.0000000000000000e+00
   0.0000000000000000e+00   0.0000000000000000e+00   0.0000000000000000e+00   0.0000000000000000e+00   0.0000000000000000e+00   0.0000000000000000e+00   0.0000000000000000e+00   0.0000000000000000e+00  -6.9820208975924669e-02   0.0000000000000000e+00   0.0000000000000000e+00   1.9316419617842287e-01   0.0000000000000000e+00   0.0000000000000000e+00   0.0000000000000000e+00  -5.7574112979876335e-01   1.1039543479196550e+00   0.0000000000000000e+00   2.1042660199254506e-01   0.0000000000000000e+00   0.0000000000000000e+00  -6.1656434964509524e-02   4.9239927111114606e-01   0.0000000000000000e+00   9.4867081889346921e-02   0.0000000000000000e+00   0.0000000000000000e+00   0.0000000000000000e+00   0.0000000000000000e+00   0.0000000000000000e+00
   0.0000000000000000e+00   3.5768833363998465e-01  -2.7200033964114101e-01   0.0000000000000000e+00   0.0000000000000000e+00   0.0000000000000000e+00   0.0000000000000000e+00   6.8053113974755969e-02   0.0000000000000000e+00  -3.6187356053630215e-02   6.2767233460065713e-02   0.0000000000000000e+00   0.0000000000000000e+00  -8.3796323403425396e-02   0.0000000000000000e+00   0.0000000000000000e+00   0.0000000000000000e+00   0.0000000000000000e+00   0.0000000000000000e+00   0.0000000000000000e+00   0.0000000000000000e+00   0.0000000000000000e+00   0.0000000000000000e+00   8.8381064622866612e-01   0.0000000000000000e+00   0.0000000000000000e+00   0.0000000000000000e+00  -7.1632641892084847e-03   0.0000000000000000e+00   0.0000000000000000e+00
   0.0000000000000000e+00   0.0000000000000000e+00   0.0000000000000000e+00   0.0000000000000000e+00   0.0000000000000000e+00   0.0000000000000000e+00   0.0000000000000000e+00   0.0000000000000000e+00  -4.9167616909946010e-01   0.0000000000000000e+00   0.0000000000000000e+00   3.1355199916042453e-01   0.0000000000000000e+00   0.0000000000000000e+00   0.0000000000000000e+00   1.0296309868236437e+00   4.8135732857781316e-01   0.0000000000000000e+00   8.9408592835512418e-02   0.0000000000000000e+00   0.0000000000000000e+00   3.9560421398711249e-01  -2.2660051888257815e-01   0.0000000000000000e+00  -7.4975607165804470e-01   0.0000000000000000e+00   0.0000000000000000e+00   0.0000000000000000e+00   0.0000000000000000e+00   0.0000000000000000e+00
   0.0000000000000000e+00   0.0000000000000000e+00   0.0000000000000000e+00   0.0000000000000000e+00   0.0000000000000000e+00   5.8579757094158351e-02   0.0000000000000000e+00   0.0000000000000000e+00   0.0000000000000000e+00   0.0000000000000000e+00   0.0000000000000000e+00   0.0000000000000000e+00   7.9635244971596228e-02   0.0000000000000000e+00   0.0000000000000000e+00   0.0000000000000000e+00   0.0000000000000000e+00  -1.0671050157787936e+00   0.0000000000000000e+00   0.0000000000000000e+00   4.2620357513228130e-01   0.0000000000000000e+00   0.0000000000000000e+00   0.0000000000000000e+00   0.0000000000000000e+00   1.0110163808938041e-01  -6.4469209000955108e-01   0.0000000000000000e+00   0.0000000000000000e+00   0.0000000000000000e+00
   0.0000000000000000e+00   0.0000000000000000e+00   0.0000000000000000e+00   0.0000000000000000e+00   0.0000000000000000e+00  -9.7855635732099044e-01   0.0000000000000000e+00   0.0000000000000000e+00   0.0000000000000000e+00   0.0000000000000000e+00   0.0000000000000000e+00   0.0000000000000000e+00  -4.9723372815903465e-02   0.0000000000000000e+00   0.0000000000000000e+00   0.0000000000000000e+00   0.0000000000000000e+00   1.6326165354255573e-01   0.0000000000000000e+00   0.0000000000000000e+00  -3.9556500693044550e-01   0.0000000000000000e+00   0.0000000000000000e+00   0.0000000000000000e+00   0.0000000000000000e+00  -5.2527348262531171e-01  -6.3524594086289476e-01   0.0000000000000000e+00   0.0000000000000000e+00   0.0000000000000000e+00
   0.0000000000000000e+00  -2.2703544807188356e-01   1.2668494252790818e-01   0.0000000000000000e+00   0.0000000000000000e+00   0.0000000000000000e+00   0.0000000000000000e+00  -3.4671862523662805e-01   0.0000000000000000e+00   2.4385813456265276e-01   8.1549147067587779e-01   0.0000000000000000e+00   0.0000000000000000e+00   2.2795218180234750e-01   0.0000000000000000e+00   0.0000000000000000e+00   0.0000000000000000e+00   0.0000000000000000e+00   0.0000000000000000e+00   0.0000000000000000e+00   0.0000000000000000e+00   0.0000000000000000e+00   0.0000000000000000e+00   1.3234565200517273e-01   0.0000000000000000e+00   0.0000000000000000e+00   0.0000000000000000e+00   1.3498640019984726e-01   0.0000000000000000e+00   0.0000000000000000e+00
   3.1335395880215511e-01   0.0000000000000000e+00   0.0000000000000000e+00   1.1043924688951520e-01  -5.6416101290474308e-01   0.0000000000000000e+00   0.0000000000000000e+00   0.0000000000000000e+00   0.0000000000000000e+00   0.0000000000000000e+00   0.0000000000000000e+00   0.0000000000000000e+00   0.0000000000000000e+00   0.0000000000000000e+00   4.2907901608554011e-01   0.0000000000000000e+00   0.0000000000000000e+00   0.0000000000000000e+00   0.0000000000000000e+00   0.0000000000000000e+00   0.0000000000000000e+00   0.0000000000000000e+00   0.0000000000000000e+00   0.0000000000000000e+00   0.0000000000000000e+00   0.0000000000000000e+00   0.0000000000000000e+00   0.0000000000000000e+00  -3.2741427576305421e-01  -5.2917474500339645e-01
   7.7053969699877267e-02   0.0000000000000000e+00   0.0000000000000000e+00  -5.1567146165555555e-01  -9.0578900783102420e-02   0.0000000000000000e+00   0.0000000000000000e+00   0.0000000000000000e+00   0.0000000000000000e+00   0.0000000000000000e+00   0.0000000000000000e+00   0.0000000000000000e+00   0.0000000000000000e+00   0.0000000000000000e+00   1.2829460531345782e-01   0.0000000000000000e+00   0.0000000000000000e+00   0.0000000000000000e+00   0.0000000000000000e+00   0.0000000000000000e+00   0.0000000000000000e+00   0.0000000000000000e+00   0.0000000000000000e+00   0.0000000000000000e+00   0.0000000000000000e+00   0.0000000000000000e+00   0.0000000000000000e+00   0.0000000000000000e+00   7.6819015838975890e-01  -3.3669788671897027e-01
  -2.4095449690474224e-01   0.0000000000000000e+00   0.0000000000000000e+00   4.8832443406934778e-01   0.0000000000000000e+00   0.0000000000000000e+00   0.0000000000000000e+00   0.0000000000000000e+00   0.0000000000000000e+00   0.0000000000000000e+00   0.0000000000000000e+00   1.4956375396526667e-01   0.0000000000000000e+00  -7.0991495171731289e-01   0.0000000000000000e+00   0.0000000000000000e+00   0.0000000000000000e+00   0.0000000000000000e+00   0.0000000000000000e+00   0.0000000000000000e+00  -5.8162442659711239e-02   0.0000000000000000e+00   0.0000000000000000e+00   2.8429997883623165e-01   0.0000000000000000e+00  -2.2374293294782945e-02   0.0000000000000000e+00   0.0000000000000000e+00   0.0000000000000000e+00   3.0400931833973266e-01
   0.0000000000000000e+00  -3.0326526743882898e-01   0.0000000000000000e+00   0.0000000000000000e+00   0.0000000000000000e+00   0.0000000000000000e+00   0.0000000000000000e+00   0.0000000000000000e+00  -1.3602711885530078e-01  -7.4937243550508092e-01   0.0000000000000000e+00   0.0000000000000000e+00   0.0000000000000000e+00   0.0000000000000000e+00   5.0699184097714844e-01   0.0000000000000000e+00   0.0000000000000000e+00   0.0000000000000000e+00   2.5239332401487896e-01   0.0000000000000000e+00   0.0000000000000000e+00   0.0000000000000000e+00   8.4997862218332720e-02   0.0000000000000000e+00   0.0000000000000000e+00   0.0000000000000000e+00   0.0000000000000000e+00   0.0000000000000000e+00   0.0000000000000000e+00   0.0000000000000000e+00
   0.0000000000000000e+00   0.0000000000000000e+00   2.8836970969546966e-01   0.0000000000000000e+00   5.4470285281932163e-01   0.0000000000000000e+00   0.0000000000000000e+00   2.3001672555228675e-01   0.0000000000000000e+00   0.0000000000000000e+00   0.0000000000000000e+00   0.0000000000000000e+00  -4.7085288808873388e-03   0.0000000000000000e+00   0.0000000000000000e+00   0.0000000000000000e+00   0.0000000000000000e+00   1.1850468135731793e+00   0.0000000000000000e+00   8.5619858015618089e-01   0.0000000000000000e+00   4.4315966085984781e-01   0.0000000000000000e+00   0.0000000000000000e+00   0.0000000000000000e+00   0.0000000000000000e+00  -2.4479633356670527e-01   0.0000000000000000e+00   0.0000000000000000e+00   0.0000000000000000e+00
   6.0037992308504307e-01   0.0000000000000000e+00   0.0000000000000000e+00   2.6015629428551978e-01   0.0000000000000000e+00   0.0000000000000000e+00   0.0000000000000000e+00   0.0000000000000000e+00   0.0000000000000000e+00   0.0000000000000000e+00   0.0000000000000000e+00  -3.5594486018783117e-01   0.0000000000000000e+00   1.9466121127111075e-02   0.0000000000000000e+00   0.0000000000000000e+00   0.0000000000000000e+00   0.0000000000000000e+00   0.0000000000000000e+00   0.0000000000000000e+00  -2.2190516057638160e-01   0.0000000000000000e+00   0.0000000000000000e+00   3.0831673606205540e-01   0.0000000000000000e+00  -5.4038844196108682e-01   0.0000000000000000e+00   0.0000000000000000e+00   0.0000000000000000e+00  -9.2011949781704308e-02
   0.0000000000000000e+00   0.0000000000000000e+00  -9.2584197082457176e-01   0.0000000000000000e+00  -4.5138837008582766e-01   0.0000000000000000e+00   0.0000000000000000e+00  -5.7755475372336240e-01   0.0000000000000000e+00   0.0000000000000000e+00   0.0000000000000000e+00   0.0000000000000000e+00  -6.7920013394014628e-02   0.0000000000000000e+00   0.0000000000000000e+00   0.0000000000000000e+00   0.0000000000000000e+00   3.6165374599679934e-01   0.0000000000000000e+00  -6.1138113819078965e-01   0.0000000000000000e+00   7.8515874855056544e-01   0.0000000000000000e+00   0.0000000000000000e+00   0.0000000000000000e+00   0.0000000000000000e+00   8.9776233758992963e-02   0.0000000000000000e+00   0.0000000000000000e+00   0.0000000000000000e+00
   0.0000000000000000e+00   0.0000000000000000e+00   0.0000000000000000e+00   0.0000000000000000e+00   0.0000000000000000e+00  -7.9167671477765877e-02   1.1432788818107342e+00   0.0000000000000000e+00   0.0000000000000000e+00   0.0000000000000000e+00   1.7203808973672735e-01   0.0000000000000000e+00   0.0000000000000000e+00   0.0000000000000000e+00   0.0000000000000000e+00   1.2085587151522674e+00   9.2724634929451516e-02   0.0000000000000000e+00   0.0000000000000000e+00   0.0000000000000000e+00   0.0000000000000000e+00   0.0000000000000000e+00   0.0000000000000000e+00   0.0000000000000000e+00   0.0000000000000000e+00   0.0000000000000000e+00   0.0000000000000000e+00   6.4473376561779455e-02   0.0000000000000000e+00   0.0000000000000000e+00
   0.0000000000000000e+00   0.0000000000000000e+00   0.0000000000000000e+00   0.0000000000000000e+00   0.0000000000000000e+00  -6.4964656592211467e-01   3.6918396904523704e-01   0.0000000000000000e+00   0.0000000000000000e+00   0.0000000000000000e+00   4.8787338583279488e-01   0.0000000000000000e+00   0.0000000000000000e+00   0.0000000000000000e+00   0.0000000000000000e+00   3.5188009639922371e-02  -1.2622543478519157e+00   0.0000000000000000e+00   0.0000000000000000e+00   0.0000000000000000e+00   0.0000000000000000e+00   0.0000000000000000e+00   0.0000000000000000e+00   0.0000000000000000e+00   0.0000000000000000e+00   0.0000000000000000e+00   0.0000000000000000e+00  -5.7640131249880688e-01   0.0000000000000000e+00   0.0000000000000000e+00
   0.0000000000000000e+00   0.0000000000000000e+00   3.8347671811559342e-01   0.0000000000000000e+00   1.6894298142595127e-01   0.0000000000000000e+00   0.0000000000000000e+00  -3.1477815761562555e-01   0.0000000000000000e+00   0.0000000000000000e+00   0.0000000000000000e+00   0.0000000000000000e+00  -6.7223917987563153e-01   0.0000000000000000e+00   0.0000000000000000e+00   0.0000000000000000e+00   0.0000000000000000e+00  -1.0375810795542527e-01   0.0000000000000000e+00   6.1653921229569875e-01   0.0000000000000000e+00   6.2644038846421823e-01   0.0000000000000000e+00   0.0000000000000000e+00   0.0000000000000000e+00   0.0000000000000000e+00   1.2154737591622549e+00   0.0000000000000000e+00   0.0000000000000000e+00   0.0000000000000000e+00
   0.0000000000000000e+00  -3.4905468549728125e-01   0.0000000000000000e+00   0.0000000000000000e+00   0.0000000000000000e+00   0.0000000000000000e+00   0.0000000000000000e+00   0.0000000000000000e+00  -5.9064105356553231e-01   3.4581570187029242e-01   0.0000000000000000e+00   0.0000000000000000e+00   0.0000000000000000e+00   0.0000000000000000e+00  -1.6864896175631353e-01   0.0000000000000000e+00   0.0000000000000000e+00   0.0000000000000000e+00   5.1110456715153740e-01   0.0000000000000000e+00   0.0000000000000000e+00   0.0000000000000000e+00   3.4647528317429255e-01   0.0000000000000000e+00   0.0000000000000000e+00   0.0000000000000000e+00   0.0000000000000000e+00   0.0000000000000000e+00   0.0000000000000000e+00   0.0000000000000000e+00
   0.0000000000000000e+00  -4.8710571649661322e-01   0.0000000000000000e+00   0.0000000000000000e+00   0.0000000000000000e+00   0.0000000000000000e+00   0.0000000000000000e+00   0.0000000000000000e+00   4.3355388258337230e-01  -2.2524542711763701e-01   0.0000000000000000e+00   0.0000000000000000e+00   0.0000000000000000e+00   0.0000000000000000e+00  -6.1075829847056406e-01   0.0000000000000000e+00   0.0000000000000000e+00   0.0000000000000000e+00   2.9258102811464903e-01   0.0000000000000000e+00   0.0000000000000000e+00   0.0000000000000000e+00  -2.5572288175389013e-01   0.0000000000000000e+00   0.0000000000000000e+00   0.0000000000000000e+00   0.0000000000000000e+00   0.0000000000000000e+00   0.0000000000000000e+00   0.0000000000000000e+00
   0.0000000000000000e+00   0.0000000000000000e+00   0.0000000000000000e+00   0.0000000000000000e+00   0.0000000000000000e+00  -1.5038782483772203e-01   9.7716734519696957e-01   0.0000000000000000e+00   0.0000000000000000e+00   0.0000000000000000e+00   2.6028203594995025e-01   0.0000000000000000e+00   0.0000000000000000e+00   0.0000000000000000e+00   0.0000000000000000e+00  -3.0464274306309497e-01   1.0647866095435687e+00   0.0000000000000000e+00   0.0000000000000000e+00   0.0000000000000000e+00   0.0000000000000000e+00   0.0000000000000000e+00   0.0000000000000000e+00   0.0000000000000000e+00   0.0000000000000000e+00   0.0000000000000000e+00   0.0000000000000000e+00  -3.2088330992791514e-01   0.0000000000000000e+00   0.0000000000000000e+00
  -1.7819325196222910e-02   0.0000000000000000e+00   0.0000000000000000e+00   5.8474650106522627e-02   0.0000000000000000e+00   0.0000000000000000e+00   0.0000000000000000e+00   0.0000000000000000e+00   0.0000000000000000e+00   0.0000000000000000e+00   0.0000000000000000e+00  -9.1886161583561776e-02   0.0000000000000000e+00   4.3831386504252084e-01   0.0000000000000000e+00   0.0000000000000000e+00   0.0000000000000000e+00   0.0000000000000000e+00   0.0000000000000000e+00   0.0000000000000000e+00  -4.2805172201057756e-01   0.0000000000000000e+00   0.0000000000000000e+00   1.9313813878319425e-01   0.0000000000000000e+00   2.4864047466315956e-01   0.0000000000000000e+00   0.0000000000000000e+00   0.0000000000000000e+00   7.1648333752838655e-01
   0.0000000000000000e+00   0.0000000000000000e+00  -4.3359941639619642e-01   0.0000000000000000e+00   3.4302117739515797e-01   0.0000000000000000e+00   0.0000000000000000e+00   9.3368665330686518e-01   0.0000000000000000e+00   0.0000000000000000e+00   0.0000000000000000e+00   0.0000000000000000e+00  -2.1891829470519220e-01   0.0000000000000000e+00   0.0000000000000000e+00   0.0000000000000000e+00   0.0000000000000000e+00  -3.8474147248602314e-01   0.0000000000000000e+00  -9.4135991895533122e-04   0.0000000000000000e+00   2.8246274651181763e-02   0.0000000000000000e+00   0.0000000000000000e+00   0.0000000000000000e+00   0.0000000000000000e+00   5.4401347316304505e-01   0.0000000000000000e+00   0.0000000000000000e+00   0.0000000000000000e+00
  -5.3456777670704336e-01   0.0000000000000000e+00   0.0000000000000000e+00   3.3551684308992835e-01   0.0000000000000000e+00   0.0000000000000000e+00   0.0000000000000000e+00   0.0000000000000000e+00   0.0000000000000000e+00   0.0000000000000000e+00   0.0000000000000000e+00  -4.3127315159705037e-01   0.0000000000000000e+00   3.1474417636547414e-01   0.0000000000000000e+00   0.0000000000000000e+00   0.0000000000000000e+00   0.0000000000000000e+00   0.0000000000000000e+00   0.0000000000000000e+00   1.2143054026814665e-01   0.0000000000000000e+00   0.0000000000000000e+00   4.0167163256589489e-01   0.0000000000000000e+00   1.0366937081707803e-01   0.0000000000000000e+00   0.0000000000000000e+00   0.0000000000000000e+00  -3.6023949991838855e-01
   0.0000000000000000e+00   3.2012323893689443e-01   0.0000000000000000e+00   0.0000000000000000e+00   0.0000000000000000e+00   0.0000000000000000e+00   0.0000000000000000e+00   0.0000000000000000e+00   7.9563020191044859e-02  -3.7184579573460558e-01   0.0000000000000000e+00   0.0000000000000000e+00   0.0000000000000000e+00   0.0000000000000000e+00  -4.1959635469408157e-01   0.0000000000000000e+00   0.0000000000000000e+00   0.0000000000000000e+00  -8.7716665029359778e-02   0.0000000000000000e+00   0.0000000000000000e+00   0.0000000000000000e+00   7.5443106226393997e-01   0.0000000000000000e+00   0.0000000000000000e+00   0.0000000000000000e+00   0.0000000000000000e+00   0.0000000000000000e+00   0.0000000000000000e+00   0.0000000000000000e+00
   0.0000000000000000e+00   0.0000000000000000e+00   0.0000000000000000e+00   0.0000000000000000e+00   0.0000000000000000e+00   1.2785511200458570e+00   1.5508572533858034e-01   0.0000000000000000e+00   0.0000000000000000e+00   0.0000000000000000e+00   4.6470695620681812e-01   0.0000000000000000e+00   0.0000000000000000e+00   0.0000000000000000e+00   0.0000000000000000e+00  -4.8205953655822642e-01  -9.4627597000425445e-02   0.0000000000000000e+00   0.0000000000000000e+00   0.0000000000000000e+00   0.0000000000000000e+00   0.0000000000000000e+00   0.0000000000000000e+00   0.0000000000000000e+00   0.0000000000000000e+00   0.0000000000000000e+00   0.0000000000000000e+00  -3.5331053668814416e-01   0.0000000000000000e+00   0.0000000000000000e+00
   0.0000000000000000e+00   0.0000000000000000e+00   0.0000000000000000e+00   0.0000000000000000e+00   0.0000000000000000e+00   1.4156825504706599e-01  -7.3668625651195518e-01   0.0000000000000000e+00   0.0000000000000000e+00   0.0000000000000000e+00   1.1670961605753063e+00   0.0000000000000000e+00   0.0000000000000000e+00   0.0000000000000000e+00   0.0000000000000000e+00   2.6872528588529049e-01   3.2304032107248615e-01   0.0000000000000000e+00   0.0000000000000000e+00   0.0000000000000000e+00   0.0000000000000000e+00   0.0000000000000000e+00   0.0000000000000000e+00   0.0000000000000000e+00   0.0000000000000000e+00   0.0000000000000000e+00   0.0000000000000000e+00   4.3778035740948051e-01   0.0000000000000000e+00   0.0000000000000000e+00
   0.0000000000000000e+00   0.0000000000000000e+00   3.9746769237506840e-01   0.0000000000000000e+00   5.4222109204784430e-01   0.0000000000000000e+00   0.0000000000000000e+00  -2.1628124787923980e-01   0.0000000000000000e+00   0.0000000000000000e+00   0.0000000000000000e+00   0.0000000000000000e+00  -7.3060756203513599e-01   0.0000000000000000e+00   0.0000000000000000e+00   0.0000000000000000e+00   0.0000000000000000e+00  -9.9922828718372575e-02   0.0000000000000000e+00  -7.2725145955470993e-01   0.0000000000000000e+00   4.5308058384265848e-01   0.0000000000000000e+00   0.0000000000000000e+00   0.0000000000000000e+00   0.0000000000000000e+00  -7.2232405993958892e-01   0.0000000000000000e+00   0.0000000000000000e+00   0.0000000000000000e+00
   0.0000000000000000e+00  -5.8406472148592237e-01   0.0000000000000000e+00   0.0000000000000000e+00   0.0000000000000000e+00   0.0000000000000000e+00   0.0000000000000000e+00   0.0000000000000000e+00  -2.3768973979429905e-01  -3.2900212218781144e-02   0.0000000000000000e+00   0.0000000000000000e+00   0.0000000000000000e+00   0.0000000000000000e+00  -1.0185167753916483e-01   0.0000000000000000e+00   0.0000000000000000e+00   0.0000000000000000e+00  -7.6056545434138589e-01   0.0000000000000000e+00   0.0000000000000000e+00   0.0000000000000000e+00   1.1160640749073858e-01   0.0000000000000000e+00   0.0000000000000000e+00   0.0000000000000000e+00   0.0000000000000000e+00   0.0000000000000000e+00   0.0000000000000000e+00   0.0000000000000000e+00
   0.0000000000000000e+00   0.0000000000000000e+00   1.0935945135478977e+00   0.0000000000000000e+00  -5.8701747137918614e-01   0.0000000000000000e+00   0.0000000000000000e+00   6.3381519113961859e-01   0.0000000000000000e+00   0.0000000000000000e+00   0.0000000000000000e+00   0.0000000000000000e+00  -2.3537248565628929e-01   0.0000000000000000e+00   0.0000000000000000e+00   0.0000000000000000e+00   0.0000000000000000e+00   1.0487592455406494e-01   0.0000000000000000e+00  -3.4144772617576263e-01   0.0000000000000000e+00  -1.7354705613685073e-01   0.0000000000000000e+00   0.0000000000000000e+00   0.0000000000000000e+00   0.0000000000000000e+00   3.5331165480917953e-01   0.0000000000000000e+00   0.0000000000000000e+00   0.0000000000000000e+00
  -2.5521599399761924e-01   0.0000000000000000e+00   0.0000000000000000e+00  -2.6725273282418510e-01   0.0000000000000000e+00   0.0000000000000000e+00   0.0000000000000000e+00   0.0000000000000000e+00   0.0000000000000000e+00   0.0000000000000000e+00   0.0000000000000000e+00   5.2492040516901506e-01   0.0000000000000000e+00   8.4899888816637320e-02   0.0000000000000000e+00   0.0000000000000000e+00   0.0000000000000000e+00   0.0000000000000000e+00   0.0000000000000000e+00   0.0000000000000000e+00  -5.3934716130923643e-01   0.0000000000000000e+00   0.0000000000000000e+00   3.5617464440154578e-01   0.0000000000000000e+00  -2.8085117241561808e-01   0.0000000000000000e+00   0.0000000000000000e+00   0.0000000000000000e+00  -2.8992797648348562e-01
   0.0000000000000000e+00   0.0000000000000000e+00  -2.8803870909819840e-03   0.0000000000000000e+00  -6.2089250384816297e-01   0.0000000000000000e+00   0.0000000000000000e+00   3.0446970919182159e-01   0.0000000000000000e+00   0.0000000000000000e+00   0.0000000000000000e+00   0.0000000000000000e+00  -8.8028602069227613e-01   0.0000000000000000e+00   0.0000000000000000e+00   0.0000000000000000e+00   0.0000000000000000e+00  -4.9266695585308395e-01   0.0000000000000000e+00   5.7420778632490221e-01   0.0000000000000000e+00   5.5161962854256985e-01   0.0000000000000000e+00   0.0000000000000000e+00   0.0000000000000000e+00   0.0000000000000000e+00  -6.3859828313844147e-01   0.0000000000000000e+00   0.0000000000000000e+00   0.0000000000000000e+00
   0.0000000000000000e+00  -3.2451277026042447e-01   0.0000000000000000e+00   0.0000000000000000e+00   0.0000000000000000e+00   0.0000000000000000e+00   0.0000000000000000e+00   0.0000000000000000e+00   6.1793536319780673e-01   3.5883872566682501e-01   0.0000000000000000e+00   0.0000000000000000e+00   0.0000000000000000e+00   0.0000000000000000e+00   3.9377180782828686e-01   0.0000000000000000e+00   0.0000000000000000e+00   0.0000000000000000e+00   5.7550410559294253e-02   0.0000000000000000e+00   0.0000000000000000e+00   0.0000000000000000e+00   4.7509349754906921e-01   0.0000000000000000e+00   0.0000000000000000e+00   0.0000000000000000e+00   0.0000000000000000e+00   0.0000000000000000e+00   0.0000000000000000e+00   0.0000000000000000e+00
  -4.0174970068222204e-01   0.0000000000000000e+00   0.0000000000000000e+00  -1.5612116112882563e-01   0.0000000000000000e+00   0.0000000000000000e+00   0.0000000000000000e+00   0.0000000000000000e+00   0.0000000000000000e+00   0.0000000000000000e+00   0.0000000000000000e+00  -4.8316022512006734e-01   0.0000000000000000e+00  -2.0133245498939653e-01   0.0000000000000000e+00   0.0000000000000000e+00   0.0000000000000000e+00   0.0000000000000000e+00   0.0000000000000000e+00   0.0000000000000000e+00  -4.2324204832383827e-01   0.0000000000000000e+00   0.0000000000000000e+00  -4.9789890682091614e-01   0.0000000000000000e+00  -3.3103623486771339e-01   0.0000000000000000e+00   0.0000000000000000e+00   0.0000000000000000e+00   6.0188527155860108e-02
   0.0000000000000000e+00   0.0000000000000000e+00   0.0000000000000000e+00   0.0000000000000000e+00   0.0000000000000000e+00   0.0000000000000000e+00   0.0000000000000000e+00   0.0000000000000000e+00   0.0000000000000000e+00   0.0000000000000000e+00   0.0000000000000000e+00   0.0000000000000000e+00   0.0000000000000000e+00   0.0000000000000000e+00   0.0000000000000000e+00   0.0000000000000000e+00   0.0000000000000000e+00   0.0000000000000000e+00   0.0000000000000000e+00   0.0000000000000000e+00   0.0000000000000000e+00   0.0000000000000000e+00   0.0000000000000000e+00   0.0000000000000000e+00   1.9576247097006014e-01   0.0000000000000000e+00   0.0000000000000000e+00   0.0000000000000000e+00   3.1276656014349652e-01   0.0000000000000000e+00
   4.5459840908819285e-02   0.0000000000000000e+00   0.0000000000000000e+00   6.8980341015989244e-01   0.0000000000000000e+00   0.0000000000000000e+00   0.0000000000000000e+00   0.0000000000000000e+00   0.0000000000000000e+00   0.0000000000000000e+00   0.0000000000000000e+00   3.1473358589175371e-01   0.0000000000000000e+00   2.5790581929123974e-01   0.0000000000000000e+00   0.0000000000000000e+00   0.0000000000000000e+00   0.0000000000000000e+00   0.0000000000000000e+00   0.0000000000000000e+00  -2.5564440483579648e-01   0.0000000000000000e+00   0.0000000000000000e+00  -4.9731601539185077e-01   0.0000000000000000e+00   4.0785816303643571e-02   0.0000000000000000e+00   0.0000000000000000e+00   0.0000000000000000e+00  -2.0540509434561460e-01
   0.0000000000000000e+00   0.0000000000000000e+00   4.7295068578340094e-01   0.0000000000000000e+00  -1.1894886132944643e-01   0.0000000000000000e+00   0.0000000000000000e+00   1.9424459030383992e-01   0.0000000000000000e+00   0.0000000000000000e+00   0.0000000000000000e+00   0.0000000000000000e+00   9.3611178514934568e-01   0.0000000000000000e+00   0.0000000000000000e+00   0.0000000000000000e+00   0.0000000000000000e+00  -3.6858395551165118e-01   0.0000000000000000e+00   3.5657701272148745e-01   0.0000000000000000e+00   1.0430733812805253e+00   0.0000000000000000e+00   0.0000000000000000e+00   0.0000000000000000e+00   0.0000000000000000e+00  -2.7774375588166567e-01   0.0000000000000000e+00   0.0000000000000000e+00   0.0000000000000000e+00
   0.0000000000000000e+00   0.0000000000000000e+00   0.0000000000000000e+00   0.0000000000000000e+00   0.0000000000000000e+00   3.5144040136335902e-01  -4.4119400221706551e-01   0.0000000000000000e+00   0.0000000000000000e+00   0.0000000000000000e+00  -9.5724537976589599e-02   0.0000000000000000e+00   0.0000000000000000e+00   0.0000000000000000e+00   0.0000000000000000e+00   9.4772581985967908e-01   2.3560020863265200e-02   0.0000000000000000e+00   0.0000000000000000e+00   0.0000000000000000e+00   0.0000000000000000e+00   0.0000000000000000e+00   0.0000000000000000e+00   0.0000000000000000e+00   0.0000000000000000e+00   0.0000000000000000e+00   0.0000000000000000e+00  -1.4185144642280740e+00   0.0000000000000000e+00   0.0000000000000000e+00
   0.0000000000000000e+00   0.0000000000000000e+00   0.0000000000000000e+00   0.0000000000000000e+00   0.0000000000000000e+00   0.0000000000000000e+00   0.0000000000000000e+00   0.0000000000000000e+00   0.0000000000000000e+00   0.0000000000000000e+00   0.0000000000000000e+00   0.0000000000000000e+00   0.0000000000000000e+00   0.0000000000000000e+00   0.0000000000000000e+00   0.0000000000000000e+00   0.0000000000000000e+00   0.0000000000000000e+00   0.0000000000000000e+00   0.0000000000000000e+00   0.0000000000000000e+00   0.0000000000000000e+00   0.0000000000000000e+00   0.0000000000000000e+00   2.4649102220596228e-01   0.0000000000000000e+00   0.0000000000000000e+00   0.0000000000000000e+00   3.1530404986487126e-01   0.0000000000000000e+00
   2.5845699721214599e-01   0.0000000000000000e+00   0.0000000000000000e+00  -7.8997013297601684e-02   0.0000000000000000e+00   0.0000000000000000e+00   0.0000000000000000e+00   0.0000000000000000e+00   0.0000000000000000e+00   0.0000000000000000e+00   0.0000000000000000e+00  -2.2011787078179360e-01   0.0000000000000000e+00  -3.0033436439168348e-01   0.0000000000000000e+00   0.0000000000000000e+00   0.0000000000000000e+00   0.0000000000000000e+00   0.0000000000000000e+00   0.0000000000000000e+00  -4.6262114471979376e-01   0.0000000000000000e+00   0.0000000000000000e+00   5.8180351869961719e-02   0.0000000000000000e+00   6.6692161912321035e-01   0.0000000000000000e+00   0.0000000000000000e+00   0.0000000000000000e+00  -3.5513254155396812e-01
   2.2411240015449435e-01   0.0000000000000000e+00   0.0000000000000000e+00   1.1057975788148622e-01   0.0000000000000000e+00   0.0000000000000000e+00   0.0000000000000000e+00   0.0000000000000000e+00   4.9535358043876054e-01   0.0000000000000000e+00  -1.7456052287322679e-01  -7.2799874830609279e-01   0.0000000000000000e+00   0.0000000000000000e+00   3.6292840328273046e-01   0.0000000000000000e+00   0.0000000000000000e+00   0.0000000000000000e+00   0.0000000000000000e+00   0.0000000000000000e+00   0.0000000000000000e+00   0.0000000000000000e+00   0.0000000000000000e+00   0.0000000000000000e+00   0.0000000000000000e+00   0.0000000000000000e+00   0.0000000000000000e+00   0.0000000000000000e+00   0.0000000000000000e+00   0.0000000000000000e+00
   0.0000000000000000e+00  -8.3361283982366724e-02   0.0000000000000000e+00   0.0000000000000000e+00   0.0000000000000000e+00   7.7492872827685089e-01  -2.6901441594936409e-01   0.0000000000000000e+00   0.0000000000000000e+00   0.0000000000000000e+00   0.0000000000000000e+00   0.0000000000000000e+00   1.2973980148709091e-01   0.0000000000000000e+00   0.0000000000000000e+00   0.0000000000000000e+00   0.0000000000000000e+00  -1.8788180482673356e-01   0.0000000000000000e+00   0.0000000000000000e+00   0.0000000000000000e+00  -1.6328234339727657e-01   0.0000000000000000e+00   0.0000000000000000e+00   1.0488553734795861e-01   0.0000000000000000e+00   0.0000000000000000e+00   0.0000000000000000e+00   4.7997241394742640e-01   0.0000000000000000e+00
   0.0000000000000000e+00   0.0000000000000000e+00  -3.9114775307228766e-01   0.0000000000000000e+00   0.0000000000000000e+00   0.0000000000000000e+00   0.0000000000000000e+00  -9.3183590685511586e-01   0.0000000000000000e+00   1.3923357889528631e-01   0.0000000000000000e+00   0.0000000000000000e+00   0.0000000000000000e+00   9.8171171264391635e-02   0.0000000000000000e+00   0.0000000000000000e+00   0.0000000000000000e+00   0.0000000000000000e+00   0.0000000000000000e+00   1.1823151522867112e+00   1.4684683956288652e-01   0.0000000000000000e+00   7.1602495731871191e-02   0.0000000000000000e+00   0.0000000000000000e+00   0.0000000000000000e+00   0.0000000000000000e+00  -2.7949206732908760e-01   0.0000000000000000e+00   0.0000000000000000e+00
   5.0211966718132428e-01   0.0000000000000000e+00   0.0000000000000000e+00  -1.5217900712598925e-01   0.0000000000000000e+00   0.0000000000000000e+00   0.0000000000000000e+00   0.0000000000000000e+00  -9.0330979400953637e-02   0.0000000000000000e+00  -8.0126468438686849e-01   2.7225010802061989e-01   0.0000000000000000e+00   0.0000000000000000e+00   2.0309801020731794e-02   0.0000000000000000e+00   0.0000000000000000e+00   0.0000000000000000e+00   0.0000000000000000e+00   0.0000000000000000e+00   0.0000000000000000e+00   0.0000000000000000e+00   0.0000000000000000e+00   0.0000000000000000e+00   0.0000000000000000e+00   0.0000000000000000e+00   0.0000000000000000e+00   0.0000000000000000e+00   0.0000000000000000e+00   0.0000000000000000e+00
   0.0000000000000000e+00   0.0000000000000000e+00   0.0000000000000000e+00   0.0000000000000000e+00  -1.6325582142928044e-01   0.0000000000000000e+00   0.0000000000000000e+00   0.0000000000000000e+00   0.0000000000000000e+00   0.0000000000000000e+00   0.0000000000000000e+00   0.0000000000000000e+00   0.0000000000000000e+00   0.0000000000000000e+00   0.0000000000000000e+00   0.0000000000000000e+00   1.6255485162234656e-02   0.0000000000000000e+00   0.0000000000000000e+00   0.0000000000000000e+00   0.0000000000000000e+00   0.0000000000000000e+00   0.0000000000000000e+00   0.0000000000000000e+00   0.0000000000000000e+00   0.0000000000000000e+00   0.0000000000000000e+00   0.0000000000000000e+00   0.0000000000000000e+00   0.0000000000000000e+00
   0.0000000000000000e+00   1.0195273881370304e-01   0.0000000000000000e+00   0.0000000000000000e+00   0.0000000000000000e+00  -3.7566971547323058e-01   2.7223322357427571e-01   0.0000000000000000e+00   0.0000000000000000e+00   0.0000000000000000e+00   0.0000000000000000e+00   0.0000000000000000e+00  -5.9183712420227776e-02   0.0000000000000000e+00   0.0000000000000000e+00   0.0000000000000000e+00   0.0000000000000000e+00  -3.1879462708746314e-01   0.0000000000000000e+00   0.0000000000000000e+00   0.0000000000000000e+00  -1.2779750911677079e-01   0.0000000000000000e+00   0.0000000000000000e+00   6.4777996778180047e-01   0.0000000000000000e+00   0.0000000000000000e+00   0.0000000000000000e+00   4.8299395424320779e-01   0.0000000000000000e+00
   0.0000000000000000e+00   2.9200705998703497e-01   0.0000000000000000e+00   0.0000000000000000e+00   0.0000000000000000e+00   2.5086457515062971e-01   4.3340027817417848e-01   0.0000000000000000e+00   0.0000000000000000e+00   0.0000000000000000e+00   0.0000000000000000e+00   0.0000000000000000e+00  -2.5380637521528560e-01   0.0000000000000000e+00   0.0000000000000000e+00   0.0000000000000000e+00   0.0000000000000000e+00  -6.4401357870991105e-01   0.0000000000000000e+00   0.0000000000000000e+00   0.0000000000000000e+00  -1.9050730486630721e-01   0.0000000000000000e+00   0.0000000000000000e+00  -2.2952843291557762e-01   0.0000000000000000e+00   0.0000000000000000e+00   0.0000000000000000e+00  -3.0954085407905635e-01   0.0000000000000000e+00
   0.0000000000000000e+00   0.0000000000000000e+00  -2.6116973958595724e-01   0.0000000000000000e+00   0.0000000000000000e+00   0.0000000000000000e+00   0.0000000000000000e+00   6.4799598400219327e-01   0.0000000000000000e+00   3.7911808461670382e-01   0.0000000000000000e+00   0.0000000000000000e+00   0.0000000000000000e+00  -4.0849631897289085e-01   0.0000000000000000e+00   0.0000000000000000e+00   0.0000000000000000e+00   0.0000000000000000e+00   0.0000000000000000e+00   3.7189634641485148e-01  -3.1448169365970691e-01   0.0000000000000000e+00   4.8795379829222785e-01   0.0000000000000000e+00   0.0000000000000000e+00   0.0000000000000000e+00   0.0000000000000000e+00  -5.0677833045869003e-01   0.0000000000000000e+00   0.0000000000000000e+00
  -5.8850643580213191e-01   0.0000000000000000e+00   0.0000000000000000e+00   4.7772391648620033e-01   0.0000000000000000e+00   0.0000000000000000e+00   0.0000000000000000e+00   0.0000000000000000e+00  -3.6187532892885321e-01   0.0000000000000000e+00  -4.9391284766649374e-01  -2.2324813176719557e-01   0.0000000000000000e+00   0.0000000000000000e+00   2.6394156959885673e-02   0.0000000000000000e+00   0.0000000000000000e+00   0.0000000000000000e+00   0.0000000000000000e+00   0.0000000000000000e+00   0.0000000000000000e+00   0.0000000000000000e+00   0.0000000000000000e+00   0.0000000000000000e+00   0.0000000000000000e+00   0.0000000000000000e+00   0.0000000000000000e+00   0.0000000000000000e+00   0.0000000000000000e+00   0.0000000000000000e+00
   0.0000000000000000e+00   0.0000000000000000e+00   1.0382070850509058e+00   0.0000000000000000e+00   0.0000000000000000e+00   0.0000000000000000e+00   0.0000000000000000e+00  -5.7470163970627741e-01   0.0000000000000000e+00   2.9787999763863593e-01   0.0000000000000000e+00   0.0000000000000000e+00   0.0000000000000000e+00   3.2940168683623139e-01   0.0000000000000000e+00   0.0000000000000000e+00   0.0000000000000000e+00   0.0000000000000000e+00   0.0000000000000000e+00   5.9857771175243613e-01  -5.3320598272608422e-01   0.0000000000000000e+00  -2.5274282007565693e-04   0.0000000000000000e+00   0.0000000000000000e+00   0.0000000000000000e+00   0.0000000000000000e+00   1.9046222615777084e-01   0.0000000000000000e+00   0.0000000000000000e+00
  -3.4566364424690998e-01   0.0000000000000000e+00   0.0000000000000000e+00  -8.1503844831933470e-01   0.0000000000000000e+00   0.0000000000000000e+00   0.0000000000000000e+00   0.0000000000000000e+00  -6.9062355356256655e-02   0.0000000000000000e+00  -1.7949837272066560e-01  -3.5167665959089500e-01   0.0000000000000000e+00   0.0000000000000000e+00  -2.3571852954196498e-01   0.0000000000000000e+00   0.0000000000000000e+00   0.0000000000000000e+00   0.0000000000000000e+00   0.0000000000000000e+00   0.0000000000000000e+00   0.0000000000000000e+00   0.0000000000000000e+00   0.0000000000000000e+00   0.0000000000000000e+00   0.0000000000000000e+00   0.0000000000000000e+00   0.0000000000000000e+00   0.0000000000000000e+00   0.0000000000000000e+00
  -1.7542115697229921e-01   0.0000000000000000e+00   0.0000000000000000e+00   1.9113018780518790e-01   0.0000000000000000e+00   0.0000000000000000e+00   0.0000000000000000e+00   0.0000000000000000e+00   6.6174348422780171e-01   0.0000000000000000e+00  -1.8987941683159165e-01   1.4052237233969062e-01   0.0000000000000000e+00   0.0000000000000000e+00  -6.6256433650915980e-01   0.0000000000000000e+00   0.0000000000000000e+00   0.0000000000000000e+00   0.0000000000000000e+00   0.0000000000000000e+00   0.0000000000000000e+00   0.0000000000000000e+00   0.0000000000000000e+00   0.0000000000000000e+00   0.0000000000000000e+00   0.0000000000000000e+00   0.0000000000000000e+00   0.0000000000000000e+00   0.0000000000000000e+00   0.0000000000000000e+00
   0.0000000000000000e+00  -6.1564804991789446e-01   0.0000000000000000e+00   0.0000000000000000e+00   0.0000000000000000e+00   9.2068373107810519e-02   6.8009514606866095e-01   0.0000000000000000e+00   0.0000000000000000e+00   0.0000000000000000e+00   0.0000000000000000e+00   0.0000000000000000e+00   2.8793786531685534e-02   0.0000000000000000e+00   0.0000000000000000e+00   0.0000000000000000e+00   0.0000000000000000e+00   1.3703048260041506e-01   0.0000000000000000e+00   0.0000000000000000e+00   0.0000000000000000e+00   9.4164204358438738e-02   0.0000000000000000e+00   0.0000000000000000e+00  -2.3726899837758089e-01   0.0000000000000000e+00   0.0000000000000000e+00   0.0000000000000000e+00   2.5534599139467357e-01   0.0000000000000000e+00
   0.0000000000000000e+00   0.0000000000000000e+00  -3.2351005007728506e-01   0.0000000000000000e+00   0.0000000000000000e+00   0.0000000000000000e+00   0.0000000000000000e+00   4.8313954836594802e-01   0.0000000000000000e+00  -1.0920027634623957e+00   0.0000000000000000e+00   0.0000000000000000e+00   0.0000000000000000e+00  -7.9561479279890227e-02   0.0000000000000000e+00   0.0000000000000000e+00   0.0000000000000000e+00   0.0000000000000000e+00   0.0000000000000000e+00   1.3965090512653100e-02  -9.5951283566712386e-01   0.0000000000000000e+00  -4.2703463262910973e-01   0.0000000000000000e+00   0.0000000000000000e+00   0.0000000000000000e+00   0.0000000000000000e+00  -2.8066463764312521e-01   0.0000000000000000e+00   0.0000000000000000e+00
   4.4839013111198706e-01   0.0000000000000000e+00   0.0000000000000000e+00   1.8861364114207321e-01   0.0000000000000000e+00   0.0000000000000000e+00   0.0000000000000000e+00   0.0000000000000000e+00  -4.1573710800732605e-01   0.0000000000000000e+00   1.2361136506381823e-01  -4.5014993366765510e-01   0.0000000000000000e+00   0.0000000000000000e+00  -6.1042535118413432e-01   0.0000000000000000e+00   0.0000000000000000e+00   0.0000000000000000e+00   0.0000000000000000e+00   0.0000000000000000e+00   0.0000000000000000e+00   0.0000000000000000e+00   0.0000000000000000e+00   0.0000000000000000e+00   0.0000000000000000e+00   0.0000000000000000e+00   0.0000000000000000e+00   0.0000000000000000e+00   0.0000000000000000e+00   0.0000000000000000e+00
   0.0000000000000000e+00   0.0000000000000000e+00   0.0000000000000000e+00   0.0000000000000000e+00   0.0000000000000000e+00   0.0000000000000000e+00   0.0000000000000000e+00   0.0000000000000000e+00   0.0000000000000000e+00   0.0000000000000000e+00   0.0000000000000000e+00   0.0000000000000000e+00   0.0000000000000000e+00   0.0000000000000000e+00   0.0000000000000000e+00  -5.5415179515753998e-01   0.0000000000000000e+00   0.0000000000000000e+00   1.2635383634777535e+00   0.0000000000000000e+00   0.0000000000000000e+00   0.0000000000000000e+00   0.0000000000000000e+00  -2.8435441976367959e-01   0.0000000000000000e+00   2.6921927184776279e-01  -1.9082967987010002e-01   0.0000000000000000e+00   0.0000000000000000e+00  -3.0139095599211924e-01
   0.0000000000000000e+00   0.0000000000000000e+00   0.0000000000000000e+00   0.0000000000000000e+00   6.4726095492233726e-01   0.0000000000000000e+00   0.0000000000000000e+00   0.0000000000000000e+00   0.0000000000000000e+00   0.0000000000000000e+00   0.0000000000000000e+00   0.0000000000000000e+00   0.0000000000000000e+00   0.0000000000000000e+00   0.0000000000000000e+00   0.0000000000000000e+00  -1.0481236939587413e-01   0.0000000000000000e+00   0.0000000000000000e+00   0.0000000000000000e+00   0.0000000000000000e+00   0.0000000000000000e+00   0.0000000000000000e+00   0.0000000000000000e+00   0.0000000000000000e+00   0.0000000000000000e+00   0.0000000000000000e+00   0.0000000000000000e+00   0.0000000000000000e+00   0.0000000000000000e+00
   0.0000000000000000e+00  -1.5898755085230067e-02   0.0000000000000000e+00   0.0000000000000000e+00   0.0000000000000000e+00   3.0150141185237977e-01   1.0772351312415550e-01   0.0000000000000000e+00   0.0000000000000000e+00   0.0000000000000000e+00   0.0000000000000000e+00   0.0000000000000000e+00  -6.3690670817396627e-02   0.0000000000000000e+00   0.0000000000000000e+00   0.0000000000000000e+00   0.0000000000000000e+00  -5.7192896165555451e-02   0.0000000000000000e+00   0.0000000000000000e+00   0.0000000000000000e+00   7.8452162256974933e-01   0.0000000000000000e+00   0.0000000000000000e+00   4.5127296444841730e-01   0.0000000000000000e+00   0.0000000000000000e+00   0.0000000000000000e+00  -2.6606536662151892e-01   0.0000000000000000e+00
   0.0000000000000000e+00   0.0000000000000000e+00   0.0000000000000000e+00   0.0000000000000000e+00   0.0000000000000000e+00   0.0000000000000000e+00   0.0000000000000000e+00   0.0000000000000000e+00   0.0000000000000000e+00   0.0000000000000000e+00   0.0000000000000000e+00   0.0000000000000000e+00   0.0000000000000000e+00   0.0000000000000000e+00   0.0000000000000000e+00   5.7975885569352836e-01   0.0000000000000000e+00   0.0000000000000000e+00  -1.8408700822965102e-01   0.0000000000000000e+00   0.0000000000000000e+00   0.0000000000000000e+00   0.0000000000000000e+00   3.8606079262592824e-01   0.0000000000000000e+00   7.0444023186694904e-01  -8.6188242880170218e-01   0.0000000000000000e+00   0.0000000000000000e+00   2.3812187059882078e-01
   0.0000000000000000e+00   0.0000000000000000e+00  -2.8394915922718467e-01   0.0000000000000000e+00   0.0000000000000000e+00   0.0000000000000000e+00   0.0000000000000000e+00   7.2364926090015902e-01   0.0000000000000000e+00   3.1583083967333658e-01   0.0000000000000000e+00   0.0000000000000000e+00   0.0000000000000000e+00   5.3389679776344989e-01   0.0000000000000000e+00   0.0000000000000000e+00   0.0000000000000000e+00   0.0000000000000000e+00   0.0000000000000000e+00   4.2025920467412436e-01   4.0598841531012247e-01   0.0000000000000000e+00  -8.9105565276027687e-01   0.0000000000000000e+00   0.0000000000000000e+00   0.0000000000000000e+00   0.0000000000000000e+00   8.9080208943561112e-02   0.0000000000000000e+00   0.0000000000000000e+00
   0.0000000000000000e+00   0.0000000000000000e+00  -1.1393055431422089e-01   0.0000000000000000e+00   0.0000000000000000e+00   0.0000000000000000e+00   0.0000000000000000e+00  -6.2296247070526978e-01   0.0000000000000000e+00   6.0292771574506998e-01   0.0000000000000000e+00   0.0000000000000000e+00   0.0000000000000000e+00   3.7589872313679040e-01   0.0000000000000000e+00   0.0000000000000000e+00   0.0000000000000000e+00   0.0000000000000000e+00   0.0000000000000000e+00  -4.0965870204459409e-01  -6.7138415147811192e-01   0.0000000000000000e+00  -8.0514084193451751e-01   0.0000000000000000e+00   0.0000000000000000e+00   0.0000000000000000e+00   0.0000000000000000e+00  -9.7838005517469895e-01   0.0000000000000000e+00   0.0000000000000000e+00
   0.0000000000000000e+00  -1.7364508743160920e-01   0.0000000000000000e+00   0.0000000000000000e+00   0.0000000000000000e+00  -2.6450434011104796e-02  -2.3383039350492568e-01   0.0000000000000000e+00   0.0000000000000000e+00   0.0000000000000000e+00   0.0000000000000000e+00   0.0000000000000000e+00  -9.2896717024374442e-01   0.0000000000000000e+00   0.0000000000000000e+00   0.0000000000000000e+00   0.0000000000000000e+00   3.4271304835463923e-02   0.0000000000000000e+00   0.0000000000000000e+00   0.0000000000000000e+00   7.9711817087449718e-02   0.0000000000000000e+00   0.0000000000000000e+00  -8.4951625993440333e-02   0.0000000000000000e+00   0.0000000000000000e+00   0.0000000000000000e+00   1.9169201067523872e-01   0.0000000000000000e+00
   0.0000000000000000e+00   0.0000000000000000e+00   6.2053215940697008e-02   0.0000000000000000e+00   0.0000000000000000e+00   0.0000000000000000e+00   0.0000000000000000e+00   9.7135062153740875e-02   0.0000000000000000e+00  -3.1035488495466751e-01   0.0000000000000000e+00   0.0000000000000000e+00   0.0000000000000000e+00   4.6782325619585269e-01   0.0000000000000000e+00   0.0000000000000000e+00   0.0000000000000000e+00   0.0000000000000000e+00   0.0000000000000000e+00   6.6766952321850787e-02   1.1822660097371693e+00   0.0000000000000000e+00   4.6786273692275127e-01   0.0000000000000000e+00   0.0000000000000000e+00   0.0000000000000000e+00   0.0000000000000000e+00  -9.7020786275907156e-01   0.0000000000000000e+00   0.0000000000000000e+00
   0.0000000000000000e+00   0.0000000000000000e+00   0.0000000000000000e+00   0.0000000000000000e+00   0.0000000000000000e+00   0.0000000000000000e+00   0.0000000000000000e+00   0.0000000000000000e+00   0.0000000000000000e+00   0.0000000000000000e+00   0.0000000000000000e+00   0.0000000000000000e+00   0.0000000000000000e+00   0.0000000000000000e+00   0.0000000000000000e+00  -4.3330558028080995e-01   0.0000000000000000e+00   0.0000000000000000e+00   1.4310748199521078e-01   0.0000000000000000e+00   0.0000000000000000e+00   0.0000000000000000e+00   0.0000000000000000e+00   1.1048727375303204e-01   0.0000000000000000e+00  -9.7820454847723659e-01  -8.8539981222815056e-01   0.0000000000000000e+00   0.0000000000000000e+00  -9.0319612810187255e-01
   0.0000000000000000e+00   2.1100828923565462e-01   0.0000000000000000e+00   0.0000000000000000e+00   0.0000000000000000e+00   3.0705015976447231e-01   3.0595337624366636e-01   0.0000000000000000e+00   0.0000000000000000e+00   0.0000000000000000e+00   0.0000000000000000e+00   0.0000000000000000e+00  -2.1736028629385157e-01   0.0000000000000000e+00   0.0000000000000000e+00   0.0000000000000000e+00   0.0000000000000000e+00   6.0160810841751755e-01   0.0000000000000000e+00   0.0000000000000000e+00   0.0000000000000000e+00  -4.1661273899553697e-01   0.0000000000000000e+00   0.0000000000000000e+00   3.7156911409907850e-01   0.0000000000000000e+00   0.0000000000000000e+00   0.0000000000000000e+00  -2.1628833026857786e-01   0.0000000000000000e+00
   0.0000000000000000e+00   0.0000000000000000e+00   0.0000000000000000e+00   0.0000000000000000e+00   0.0000000000000000e+00   0.0000000000000000e+00   0.0000000000000000e+00   0.0000000000000000e+00   0.0000000000000000e+00   0.0000000000000000e+00   0.0000000000000000e+00   0.0000000000000000e+00   0.0000000000000000e+00   0.0000000000000000e+00   0.0000000000000000e+00   6.0122460091785901e-01   0.0000000000000000e+00   0.0000000000000000e+00   1.1115565569934152e+00   0.0000000000000000e+00   0.0000000000000000e+00   0.0000000000000000e+00   0.0000000000000000e+00   5.9806018345865208e-01   0.0000000000000000e+00  -5.7044891524949948e-01   7.2012454028702089e-01   0.0000000000000000e+00   0.0000000000000000e+00  -1.5252752098418178e-02
   0.0000000000000000e+00   0.0000000000000000e+00   0.0000000000000000e+00   0.0000000000000000e+00   0.0000000000000000e+00   0.0000000000000000e+00   0.0000000000000000e+00   0.0000000000000000e+00   0.0000000000000000e+00   0.0000000000000000e+00   0.0000000000000000e+00   0.0000000000000000e+00   0.0000000000000000e+00   0.0000000000000000e+00   0.0000000000000000e+00   1.1892192044509027e+00   0.0000000000000000e+00   0.0000000000000000e+00   1.8067153776956027e-01   0.0000000000000000e+00   0.0000000000000000e+00   0.0000000000000000e+00   0.0000000000000000e+00  -1.4307570892087089e+00   0.0000000000000000e+00  -1.3726134518883026e-01   6.1826092033641200e-02   0.0000000000000000e+00   0.0000000000000000e+00  -5.3721672868804571e-01
   0.0000000000000000e+00   0.0000000000000000e+00   5.8803297987451031e-01   0.0000000000000000e+00   0.0000000000000000e+00   0.0000000000000000e+00   0.0000000000000000e+00  -4.0445330592522762e-02   0.0000000000000000e+00  -5.9606783785502819e-02   0.0000000000000000e+00   0.0000000000000000e+00   0.0000000000000000e+00  -1.5083790194617508e+00   0.0000000000000000e+00   0.0000000000000000e+00   0.0000000000000000e+00   0.0000000000000000e+00   0.0000000000000000e+00   4.8430411777036153e-01   3.9762493716383995e-01   0.0000000000000000e+00  -6.7782733618315749e-01   0.0000000000000000e+00   0.0000000000000000e+00   0.0000000000000000e+00   0.0000000000000000e+00  -1.6890674744199047e-01   0.0000000000000000e+00   0.0000000000000000e+00
   0.0000000000000000e+00  -6.6590990832294172e-01   0.0000000000000000e+00   0.0000000000000000e+00   0.0000000000000000e+00  -3.2643271213496396e-02  -2.0800632328079566e-01   0.0000000000000000e+00   0.0000000000000000e+00   0.0000000000000000e+00   0.0000000000000000e+00   0.0000000000000000e+00   1.1666827071226099e-02   0.0000000000000000e+00   0.0000000000000000e+00   0.0000000000000000e+00   0.0000000000000000e+00  -2.5131992481721810e-01   0.0000000000000000e+00   0.0000000000000000e+00   0.0000000000000000e+00  -3.4125125355394992e-01   0.0000000000000000e+00   0.0000000000000000e+00   3.3387510319682767e-01   0.0000000000000000e+00   0.0000000000000000e+00   0.0000000000000000e+00  -4.7011589875916926e-01   0.0000000000000000e+00
   0.0000000000000000e+00   0.0000000000000000e+00   0.0000000000000000e+00   0.0000000000000000e+00   0.0000000000000000e+00   0.0000000000000000e+00   0.0000000000000000e+00   0.0000000000000000e+00   0.0000000000000000e+00   0.0000000000000000e+00   0.0000000000000000e+00   0.0000000000000000e+00   0.0000000000000000e+00   0.0000000000000000e+00   0.0000000000000000e+00   4.3629903658239499e-01   0.0000000000000000e+00   0.0000000000000000e+00   2.9269843985235916e-01   0.0000000000000000e+00   0.0000000000000000e+00   0.0000000000000000e+00   0.0000000000000000e+00   1.2421608991705008e-01   0.0000000000000000e+00  -6.3874592457927104e-01  -3.4094895101469735e-01   0.0000000000000000e+00   0.0000000000000000e+00   1.2957546950691701e+00
   5.6736491343283146e-01   0.0000000000000000e+00   0.0000000000000000e+00   0.0000000000000000e+00   0.0000000000000000e+00   0.0000000000000000e+00   8.9637152406387932e-01   0.0000000000000000e+00   0.0000000000000000e+00   7.9395014748261539e-01   0.0000000000000000e+00   0.0000000000000000e+00  -5.3811628861728000e-01   5.4645589044928833e-02   0.0000000000000000e+00   0.0000000000000000e+00   7.7458429530630923e-01   0.0000000000000000e+00   0.0000000000000000e+00   0.0000000000000000e+00   0.0000000000000000e+00   0.0000000000000000e+00   0.0000000000000000e+00  -7.5699959304612818e-02   0.0000000000000000e+00   6.9602217084354290e-01   0.0000000000000000e+00   0.0000000000000000e+00   0.0000000000000000e+00   0.0000000000000000e+00
   0.0000000000000000e+00  -2.4897433118503565e-01   3.2775415930066648e-01  -8.2722895017788212e-01   2.0608635926953339e-01   0.0000000000000000e+00   0.0000000000000000e+00   0.0000000000000000e+00   0.0000000000000000e+00   0.0000000000000000e+00  -7.0629667027507045e-02   0.0000000000000000e+00   0.0000000000000000e+00   0.0000000000000000e+00   0.0000000000000000e+00   0.0000000000000000e+00   0.0000000000000000e+00   0.0000000000000000e+00   0.0000000000000000e+00   0.0000000000000000e+00   2.0935218659485783e-01   0.0000000000000000e+00  -2.2463270811280367e-01   0.0000000000000000e+00   0.0000000000000000e+00   0.0000000000000000e+00   0.0000000000000000e+00   0.0000000000000000e+00   0.0000000000000000e+00   6.7327026758565167e-02
   0.0000000000000000e+00  -2.7070799414619401e-01   7.6825300673680222e-02   1.2341181272727436e-01   5.2131674961190899e-01   0.0000000000000000e+00   0.0000000000000000e+00   0.0000000000000000e+00   0.0000000000000000e+00   0.0000000000000000e+00  -4.9470707014401533e-01   0.0000000000000000e+00   0.0000000000000000e+00   0.0000000000000000e+00   0.0000000000000000e+00   0.0000000000000000e+00   0.0000000000000000e+00   0.0000000000000000e+00   0.0000000000000000e+00   0.0000000000000000e+00  -4.6529257054821521e-01   0.0000000000000000e+00   2.5592246250260325e-01   0.0000000000000000e+00   0.0000000000000000e+00   0.0000000000000000e+00   0.0000000000000000e+00   0.0000000000000000e+00   0.0000000000000000e+00   3.2723822799903457e-01
   0.0000000000000000e+00  -3.9827617871445659e-01  -1.3462600190818148e-02   1.4945878441259663e-01   9.7328321275068311e-02   0.0000000000000000e+00   0.0000000000000000e+00   0.0000000000000000e+00   0.0000000000000000e+00   0.0000000000000000e+00  -3.5761379373659502e-01   0.0000000000000000e+00   0.0000000000000000e+00   0.0000000000000000e+00   0.0000000000000000e+00   0.0000000000000000e+00   0.0000000000000000e+00   0.0000000000000000e+00   0.0000000000000000e+00   0.0000000000000000e+00   3.5760199338880300e-01   0.0000000000000000e+00   1.9086091951024353e-01   0.0000000000000000e+00   0.0000000000000000e+00   0.0000000000000000e+00   0.0000000000000000e+00   0.0000000000000000e+00   0.0000000000000000e+00  -7.1915882234856776e-01
   0.0000000000000000e+00   6.7550052886531176e-01   4.7034647547406105e-02   1.1246371010165285e-01   3.7425742572686560e-01   0.0000000000000000e+00   0.0000000000000000e+00   0.0000000000000000e+00   0.0000000000000000e+00   0.0000000000000000e+00  -4.2273808474019836e-01   0.0000000000000000e+00   0.0000000000000000e+00   0.0000000000000000e+00   0.0000000000000000e+00   0.0000000000000000e+00   0.0000000000000000e+00   0.0000000000000000e+00   0.0000000000000000e+00   0.0000000000000000e+00   3.1079173870617471e-01   0.0000000000000000e+00  -3.3589976659992299e-01   0.0000000000000000e+00   0.0000000000000000e+00   0.0000000000000000e+00   0.0000000000000000e+00   0.0000000000000000e+00   0.0000000000000000e+00  -2.5346090261532006e-02
   0.0000000000000000e+00   0.0000000000000000e+00   0.0000000000000000e+00   0.0000000000000000e+00   0.0000000000000000e+00  -4.4620419677186440e-02   0.0000000000000000e+00  -3.1702510091573016e-01   0.0000000000000000e+00   0.0000000000000000e+00   0.0000000000000000e+00   0.0000000000000000e+00   0.0000000000000000e+00   0.0000000000000000e+00   0.0000000000000000e+00   0.0000000000000000e+00   0.0000000000000000e+00   0.0000000000000000e+00  -6.3336340864385410e-01  -1.1215026446262191e-01   0.0000000000000000e+00  -6.2450612324347698e-01   0.0000000000000000e+00   0.0000000000000000e+00  -3.0621775967537834e-01   0.0000000000000000e+00   0.0000000000000000e+00   0.0000000000000000e+00   0.0000000000000000e+00   0.0000000000000000e+00
  -3.6233368982681702e-01   0.0000000000000000e+00   0.0000000000000000e+00   0.0000000000000000e+00   0.0000000000000000e+00   0.0000000000000000e+00   5.9315991925005540e-01   0.0000000000000000e+00   0.0000000000000000e+00  -6.7792281786746289e-02   0.0000000000000000e+00   0.0000000000000000e+00   1.8550965612768305e-01  -2.4845966917176035e-01   0.0000000000000000e+00   0.0000000000000000e+00   3.8952991872372150e-01   0.0000000000000000e+00   0.0000000000000000e+00   0.0000000000000000e+00   0.0000000000000000e+00   0.0000000000000000e+00   0.0000000000000000e+00   8.8900580232279958e-01   0.0000000000000000e+00  -1.2617886002555034e-01   0.0000000000000000e+00   0.0000000000000000e+00   0.0000000000000000e+00   0.0000000000000000e+00
   0.0000000000000000e+00   0.0000000000000000e+00   0.0000000000000000e+00   0.0000000000000000e+00   0.0000000000000000e+00   4.8867374038516581e-01   0.0000000000000000e+00   1.3564295119730754e-01   0.0000000000000000e+00   0.0000000000000000e+00   0.0000000000000000e+00   0.0000000000000000e+00   0.0000000000000000e+00   0.0000000000000000e+00   0.0000000000000000e+00   0.0000000000000000e+00   0.0000000000000000e+00   0.0000000000000000e+00  -9.1961578425891533e-02  -2.4086587379425956e-01   0.0000000000000000e+00  -3.3543232246931115e-01   0.0000000000000000e+00   0.0000000000000000e+00   7.5087337229791640e-01   0.0000000000000000e+00   0.0000000000000000e+00   0.0000000000000000e+00   0.0000000000000000e+00   0.0000000000000000e+00
   0.0000000000000000e+00   0.0000000000000000e+00   0.0000000000000000e+00   0.0000000000000000e+00   0.0000000000000000e+00   0.0000000000000000e+00   0.0000000000000000e+00   0.0000000000000000e+00  -7.0219866375053885e-01   0.0000000000000000e+00   0.0000000000000000e+00   5.0936318526441537e-01   0.0000000000000000e+00   0.0000000000000000e+00  -7.0291922003037366e-01   0.0000000000000000e+00   0.0000000000000000e+00   7.7459239486476239e-01   0.0000000000000000e+00   0.0000000000000000e+00   0.0000000000000000e+00   0.0000000000000000e+00   0.0000000000000000e+00   0.0000000000000000e+00   0.0000000000000000e+00   0.0000000000000000e+00   5.8496820851190823e-01   0.0000000000000000e+00   1.0484929329345387e+00   0.0000000000000000e+00
  -2.0494742087823981e-01   0.0000000000000000e+00   0.0000000000000000e+00   0.0000000000000000e+00   0.0000000000000000e+00   0.0000000000000000e+00   5.8617767760077100e-02   0.0000000000000000e+00   0.0000000000000000e+00   9.3914914877771860e-01   0.0000000000000000e+00   0.0000000000000000e+00   5.4523952230964268e-01  -5.7668020743070772e-02   0.0000000000000000e+00   0.0000000000000000e+00  -4.8629772402248544e-01   0.0000000000000000e+00   0.0000000000000000e+00   0.0000000000000000e+00   0.0000000000000000e+00   0.0000000000000000e+00   0.0000000000000000e+00   5.6652285979283268e-01   0.0000000000000000e+00   3.5687430912743023e-01   0.0000000000000000e+00   0.0000000000000000e+00   0.0000000000000000e+00   0.0000000000000000e+00
   0.0000000000000000e+00   7.9560108935100821e-02   1.2690164198438358e-01  -5.0384402330240816e-02   1.1161760993275417e-01   0.0000000000000000e+00   0.0000000000000000e+00   0.0000000000000000e+00   0.0000000000000000e+00   0.0000000000000000e+00   1.1826597068799190e-01   0.0000000000000000e+00   0.0000000000000000e+00   0.0000000000000000e+00   0.0000000000000000e+00   0.0000000000000000e+00   0.0000000000000000e+00   0.0000000000000000e+00   0.0000000000000000e+00   0.0000000000000000e+00  -6.7025165358207472e-01   0.0000000000000000e+00  -4.4213659329891930e-01   0.0000000000000000e+00   0.0000000000000000e+00   0.0000000000000000e+00   0.0000000000000000e+00   0.0000000000000000e+00   0.0000000000000000e+00  -5.5123515616873608e-01
   0.0000000000000000e+00   0.0000000000000000e+00   0.0000000000000000e+00   0.0000000000000000e+00   0.0000000000000000e+00   0.0000000000000000e+00   0.0000000000000000e+00   0.0000000000000000e+00   9.5810176544400216e-02   0.0000000000000000e+00   0.0000000000000000e+00   5.2279063252635016e-01   0.0000000000000000e+00   0.0000000000000000e+00   2.7848360579156961e-02   0.0000000000000000e+00   0.0000000000000000e+00   1.1152428705368755e+00   0.0000000000000000e+00   0.0000000000000000e+00   0.0000000000000000e+00   0.0000000000000000e+00   0.0000000000000000e+00   0.0000000000000000e+00   0.0000000000000000e+00   0.0000000000000000e+00  -5.8681035348738297e-01   0.0000000000000000e+00  -1.0335146777370281e+00   0.0000000000000000e+00
  -1.5660788693297567e-01   0.0000000000000000e+00   0.0000000000000000e+00   0.0000000000000000e+00   0.0000000000000000e+00   0.0000000000000000e+00   4.7373883287196022e-02   0.0000000000000000e+00   0.0000000000000000e+00  -4.3321002938893499e-01   0.0000000000000000e+00   0.0000000000000000e+00   8.2640219424142780e-01   7.0095648528603538e-01   0.0000000000000000e+00   0.0000000000000000e+00   6.3659291225134773e-01   0.0000000000000000e+00   0.0000000000000000e+00   0.0000000000000000e+00   0.0000000000000000e+00   0.0000000000000000e+00   0.0000000000000000e+00  -5.4210372390737760e-01   0.0000000000000000e+00   8.9979898463897601e-01   0.0000000000000000e+00   0.0000000000000000e+00   0.0000000000000000e+00   0.0000000000000000e+00
  -2.2675732878518595e-01   0.0000000000000000e+00   0.0000000000000000e+00   0.0000000000000000e+00   0.0000000000000000e+00   0.0000000000000000e+00   8.6186654312327415e-01   0.0000000000000000e+00   0.0000000000000000e+00   1.9404753239398620e-01   0.0000000000000000e+00   0.0000000000000000e+00   1.3206977568706643e-01   6.5110636929714549e-01   0.0000000000000000e+00   0.0000000000000000e+00  -9.7669985002758641e-01   0.0000000000000000e+00   0.0000000000000000e+00   0.0000000000000000e+00   0.0000000000000000e+00   0.0000000000000000e+00   0.0000000000000000e+00   2.3283482949957984e-01   0.0000000000000000e+00   6.7991389464098217e-02   0.0000000000000000e+00   0.0000000000000000e+00   0.0000000000000000e+00   0.0000000000000000e+00
   0.0000000000000000e+00   0.0000000000000000e+00   0.0000000000000000e+00   0.0000000000000000e+00   0.0000000000000000e+00   0.0000000000000000e+00   0.0000000000000000e+00   0.0000000000000000e+00  -1.0486388176811245e+00   0.0000000000000000e+00   0.0000000000000000e+00  -2.6799257516255537e-01   0.0000000000000000e+00   0.0000000000000000e+00   7.3748932401542211e-01   0.0000000000000000e+00   0.0000000000000000e+00   7.4847758199137737e-01   0.0000000000000000e+00   0.0000000000000000e+00   0.0000000000000000e+00   0.0000000000000000e+00   0.0000000000000000e+00   0.0000000000000000e+00   0.0000000000000000e+00   0.0000000000000000e+00   3.0753840282683365e-01   0.0000000000000000e+00  -4.8876938578428997e-01   0.0000000000000000e+00
   0.0000000000000000e+00   0.0000000000000000e+00   0.0000000000000000e+00   0.0000000000000000e+00   0.0000000000000000e+00   0.0000000000000000e+00   0.0000000000000000e+00   0.0000000000000000e+00   0.0000000000000000e+00   0.0000000000000000e+00   0.0000000000000000e+00   0.0000000000000000e+00   0.0000000000000000e+00   0.0000000000000000e+00   0.0000000000000000e+00  -1.4589523079208849e-01   0.0000000000000000e+00   0.0000000000000000e+00   0.0000000000000000e+00   0.0000000000000000e+00   0.0000000000000000e+00   0.0000000000000000e+00   0.0000000000000000e+00   0.0000000000000000e+00   0.0000000000000000e+00   0.0000000000000000e+00   0.0000000000000000e+00  -3.9858663818650407e-02   0.0000000000000000e+00   0.0000000000000000e+00
  -7.3964909123972522e-02   0.0000000000000000e+00   0.0000000000000000e+00   0.0000000000000000e+00   0.0000000000000000e+00   0.0000000000000000e+00  -5.4345437111094719e-01   0.0000000000000000e+00   0.0000000000000000e+00  -2.3158988720979329e-01   0.0000000000000000e+00   0.0000000000000000e+00  -3.3827260020194666e-01   9.8002968236037835e-01   0.0000000000000000e+00   0.0000000000000000e+00   5.6470531102820221e-01   0.0000000000000000e+00   0.0000000000000000e+00   0.0000000000000000e+00   0.0000000000000000e+00   0.0000000000000000e+00   0.0000000000000000e+00   7.4489078983878765e-01   0.0000000000000000e+00   6.4964543607407860e-02   0.0000000000000000e+00   0.0000000000000000e+00   0.0000000000000000e+00   0.0000000000000000e+00
   0.0000000000000000e+00   0.0000000000000000e+00   0.0000000000000000e+00   0.0000000000000000e+00   0.0000000000000000e+00   0.0000000000000000e+00   0.0000000000000000e+00   0.0000000000000000e+00   3.7870068838010867e-01   0.0000000000000000e+00   0.0000000000000000e+00  -5.7327575790132104e-02   0.0000000000000000e+00   0.0000000000000000e+00   2.4335413905227521e-01   0.0000000000000000e+00   0.0000000000000000e+00   6.5622376979435759e-01   0.0000000000000000e+00   0.0000000000000000e+00   0.0000000000000000e+00   0.0000000000000000e+00   0.0000000000000000e+00   0.0000000000000000e+00   0.0000000000000000e+00   0.0000000000000000e+00  -8.0544600237828978e-01   0.0000000000000000e+00   6.7406766687782116e-01   0.0000000000000000e+00
   0.0000000000000000e+00   0.0000000000000000e+00   0.0000000000000000e+00   0.0000000000000000e+00   0.0000000000000000e+00  -6.8356941492719459e-01   0.0000000000000000e+00   5.0465486307954999e-01   0.0000000000000000e+00   0.0000000000000000e+00   0.0000000000000000e+00   0.0000000000000000e+00   0.0000000000000000e+00   0.0000000000000000e+00   0.0000000000000000e+00   0.0000000000000000e+00   0.0000000000000000e+00   0.0000000000000000e+00  -2.2913381300339164e-01  -4.3494467854875007e-01   0.0000000000000000e+00   9.7502865970219010e-03   0.0000000000000000e+00   0.0000000000000000e+00   1.9047855101869260e-01   0.0000000000000000e+00   0.0000000000000000e+00   0.0000000000000000e+00   0.0000000000000000e+00   0.0000000000000000e+00
   0.0000000000000000e+00   0.0000000000000000e+00   0.0000000000000000e+00   0.0000000000000000e+00   0.0000000000000000e+00   3.0536502138687616e-01   0.0000000000000000e+00  -1.2093629287770397e-01   0.0000000000000000e+00   0.0000000000000000e+00   0.0000000000000000e+00   0.0000000000000000e+00   0.0000000000000000e+00   0.0000000000000000e+00   0.0000000000000000e+00   0.0000000000000000e+00   0.0000000000000000e+00   0.0000000000000000e+00   1.5273803664968758e-01  -8.4447927064218020e-01   0.0000000000000000e+00   2.0238281838552113e-01   0.0000000000000000e+00   0.0000000000000000e+00  -3.3866453197341906e-01   0.0000000000000000e+00   0.0000000000000000e+00   0.0000000000000000e+00   0.0000000000000000e+00   0.0000000000000000e+00
   0.0000000000000000e+00   2.1478869444344564e-01  -5.8581906913998560e-01  -4.5572585192491455e-01  -3.4192535528202639e-01   0.0000000000000000e+00   0.0000000000000000e+00   0.0000000000000000e+00   0.0000000000000000e+00   0.0000000000000000e+00  -4.4351648681213190e-01   0.0000000000000000e+00   0.0000000000000000e+00   0.0000000000000000e+00   0.0000000000000000e+00   0.0000000000000000e+00   0.0000000000000000e+00   0.0000000000000000e+00   0.0000000000000000e+00   0.0000000000000000e+00  -2.2419989702252949e-01   0.0000000000000000e+00   1.7416438718762495e-01   0.0000000000000000e+00   0.0000000000000000e+00   0.0000000000000000e+00   0.0000000000000000e+00   0.0000000000000000e+00   0.0000000000000000e+00  -9.3686352316025567e-02
   0.0000000000000000e+00   0.0000000000000000e+00   0.0000000000000000e+00   0.0000000000000000e+00   0.0000000000000000e+00   3.0575518948051505e-01   0.0000000000000000e+00   7.4982870446139904e-01   0.0000000000000000e+00   0.0000000000000000e+00   0.0000000000000000e+00   0.0000000000000000e+00   0.0000000000000000e+00   0.0000000000000000e+00   0.0000000000000000e+00   0.0000000000000000e+00   0.0000000000000000e+00   0.0000000000000000e+00   1.3674660515354534e-01   1.1890628735845363e-01   0.0000000000000000e+00  -3.4900740315029144e-01   0.0000000000000000e+00   0.0000000000000000e+00  -4.3546087243674841e-01   0.0000000000000000e+00   0.0000000000000000e+00   0.0000000000000000e+00   0.0000000000000000e+00   0.0000000000000000e+00
   0.0000000000000000e+00   9.6513345190539196e-02   6.7336359195883833e-01   8.3949016014279509e-02  -5.9440914450508064e-01   0.0000000000000000e+00   0.0000000000000000e+00   0.0000000000000000e+00   0.0000000000000000e+00   0.0000000000000000e+00  -4.0143395670320559e-01   0.0000000000000000e+00   0.0000000000000000e+00   0.0000000000000000e+00   0.0000000000000000e+00   0.0000000000000000e+00   0.0000000000000000e+00   0.0000000000000000e+00   0.0000000000000000e+00   0.0000000000000000e+00  -1.0485069876339415e-01   0.0000000000000000e+00   5.9811500793855672e-02   0.0000000000000000e+00   0.0000000000000000e+00   0.0000000000000000e+00   0.0000000000000000e+00   0.0000000000000000e+00   0.0000000000000000e+00   3.4302661859079389e-02
  -8.7282836438042088e-01   0.0000000000000000e+00   0.0000000000000000e+00   0.0000000000000000e+00   0.0000000000000000e+00   0.0000000000000000e+00  -4.0374400956917716e-01   0.0000000000000000e+00   0.0000000000000000e+00  -3.5597875763582765e-01   0.0000000000000000e+00   0.0000000000000000e+00  -7.0693113977842836e-01  -4.8599304345195304e-01   0.0000000000000000e+00   0.0000000000000000e+00  -3.1095348862191269e-01   0.0000000000000000e+00   0.0000000000000000e+00   0.0000000000000000e+00   0.0000000000000000e+00   0.0000000000000000e+00   0.0000000000000000e+00   1.5222035211424578e-01   0.0000000000000000e+00   8.1089836063835241e-01   0.0000000000000000e+00   0.0000000000000000e+00   0.0000000000000000e+00   0.0000000000000000e+00
   0.0000000000000000e+00   0.0000000000000000e+00   0.0000000000000000e+00   0.0000000000000000e+00   0.0000000000000000e+00  -3.2435446104689758e-01   0.0000000000000000e+00  -2.2260025018125101e-01   0.0000000000000000e+00   0.0000000000000000e+00   0.0000000000000000e+00   0.0000000000000000e+00   0.0000000000000000e+00   0.0000000000000000e+00   0.0000000000000000e+00   0.0000000000000000e+00   0.0000000000000000e+00   0.0000000000000000e+00   7.0417541462505107e-01  -1.1377667558290386e-01   0.0000000000000000e+00  -5.7846107764839716e-01   0.0000000000000000e+00   0.0000000000000000e+00   4.2637394327234651e-02   0.0000000000000000e+00   0.0000000000000000e+00   0.0000000000000000e+00   0.0000000000000000e+00   0.0000000000000000e+00
   1.0806177419478562e+00   0.0000000000000000e+00   0.0000000000000000e+00   0.0000000000000000e+00   0.0000000000000000e+00   0.0000000000000000e+00   2.4724024291943669e-01   0.0000000000000000e+00   0.0000000000000000e+00  -3.9485050428881707e-01   0.0000000000000000e+00   0.0000000000000000e+00   1.9584883665407232e-01  -3.0656367767972226e-01   0.0000000000000000e+00   0.0000000000000000e+00  -5.6451779607380559e-01   0.0000000000000000e+00   0.0000000000000000e+00   0.0000000000000000e+00   0.0000000000000000e+00   0.0000000000000000e+00   0.0000000000000000e+00   2.1848024125186036e-01   0.0000000000000000e+00   7.5716773932974180e-01   0.0000000000000000e+00   0.0000000000000000e+00   0.0000000000000000e+00   0.0000000000000000e+00
   0.0000000000000000e+00   0.0000000000000000e+00   0.0000000000000000e+00   0.0000000000000000e+00   0.0000000000000000e+00   0.0000000000000000e+00   0.0000000000000000e+00   0.0000000000000000e+00   2.9190508343947108e-01   0.0000000000000000e+00   0.0000000000000000e+00  -9.9273528957340962e-01   0.0000000000000000e+00   0.0000000000000000e+00  -8.8499155312803301e-01   0.0000000000000000e+00   0.0000000000000000e+00   6.2704469192659507e-01   0.0000000000000000e+00   0.0000000000000000e+00   0.0000000000000000e+00   0.0000000000000000e+00   0.0000000000000000e+00   0.0000000000000000e+00   0.0000000000000000e+00   0.0000000000000000e+00  -3.0086364563632551e-01   0.0000000000000000e+00   3.4080468209471948e-01   0.0000000000000000e+00
   0.0000000000000000e+00   0.0000000000000000e+00   0.0000000000000000e+00   0.0000000000000000e+00   0.0000000000000000e+00   0.0000000000000000e+00   0.0000000000000000e+00   0.0000000000000000e+00   0.0000000000000000e+00   0.0000000000000000e+00   0.0000000000000000e+00   0.0000000000000000e+00   0.0000000000000000e+00   0.0000000000000000e+00   0.0000000000000000e+00   4.1484774088038107e-02   0.0000000000000000e+00   0.0000000000000000e+00   0.0000000000000000e+00   0.0000000000000000e+00   0.0000000000000000e+00   0.0000000000000000e+00   0.0000000000000000e+00   0.0000000000000000e+00   0.0000000000000000e+00   0.0000000000000000e+00   0.0000000000000000e+00   4.4472891790012659e-01   0.0000000000000000e+00   0.0000000000000000e+00
   0.0000000000000000e+00   0.0000000000000000e+00   0.0000000000000000e+00   0.0000000000000000e+00   0.0000000000000000e+00   0.0000000000000000e+00   0.0000000000000000e+00   0.0000000000000000e+00   4.2041089733251302e-01   0.0000000000000000e+00   0.0000000000000000e+00  -8.5697430900614074e-03   0.0000000000000000e+00   0.0000000000000000e+00   3.0919230453112578e-01   0.0000000000000000e+00   0.0000000000000000e+00   7.4672575781695816e-01   0.0000000000000000e+00   0.0000000000000000e+00   0.0000000000000000e+00   0.0000000000000000e+00   0.0000000000000000e+00   0.0000000000000000e+00   0.0000000000000000e+00   0.0000000000000000e+00   9.0703651183168033e-01   0.0000000000000000e+00  -2.6541223217270427e-02   0.0000000000000000e+00
   0.0000000000000000e+00   4.3361880182165674e-01   2.6753513616275548e-01  -2.1955340293062481e-01   2.3134858063121450e-01   0.0000000000000000e+00   0.0000000000000000e+00   0.0000000000000000e+00   0.0000000000000000e+00   0.0000000000000000e+00   2.6802670694032826e-01   0.0000000000000000e+00   0.0000000000000000e+00   0.0000000000000000e+00   0.0000000000000000e+00   0.0000000000000000e+00   0.0000000000000000e+00   0.0000000000000000e+00   0.0000000000000000e+00   0.0000000000000000e+00  -6.8609425382688438e-02   0.0000000000000000e+00   7.1090919202715674e-01   0.0000000000000000e+00   0.0000000000000000e+00   0.0000000000000000e+00   0.0000000000000000e+00   0.0000000000000000e+00   0.0000000000000000e+00  -2.3819398593018037e-01
   2.2241378716639443e-01   0.0000000000000000e+00   0.0000000000000000e+00   0.0000000000000000e+00   0.0000000000000000e+00   0.0000000000000000e+00   0.0000000000000000e+00   0.0000000000000000e+00   0.0000000000000000e+00   0.0000000000000000e+00   3.5578406925519807e-02   0.0000000000000000e+00  -9.9539738889526663e-03   0.0000000000000000e+00   0.0000000000000000e+00   0.0000000000000000e+00   0.0000000000000000e+00   4.5387355219481659e-02   0.0000000000000000e+00   0.0000000000000000e+00   0.0000000000000000e+00   6.1974284428441917e-01   0.0000000000000000e+00   0.0000000000000000e+00   0.0000000000000000e+00   0.0000000000000000e+00  -7.5035058311911762e-01   0.0000000000000000e+00   0.0000000000000000e+00   0.0000000000000000e+00
   0.0000000000000000e+00  -3.5102263521940086e-01   0.0000000000000000e+00   0.0000000000000000e+00   0.0000000000000000e+00   0.0000000000000000e+00   0.0000000000000000e+00   1.7893695952244579e-01   0.0000000000000000e+00   0.0000000000000000e+00   0.0000000000000000e+00   0.0000000000000000e+00   0.0000000000000000e+00   0.0000000000000000e+00   0.0000000000000000e+00   0.0000000000000000e+00  -4.1387605503253272e-01   0.0000000000000000e+00   1.0212298883806424e-01   1.2020520360634741e+00   0.0000000000000000e+00   0.0000000000000000e+00   0.0000000000000000e+00   0.0000000000000000e+00   0.0000000000000000e+00   0.0000000000000000e+00   0.0000000000000000e+00   0.0000000000000000e+00   8.7725480099367237e-01   0.0000000000000000e+00
   0.0000000000000000e+00   0.0000000000000000e+00  -7.1870054004053538e-02   0.0000000000000000e+00   0.0000000000000000e+00   2.5009404749829522e-01   0.0000000000000000e+00   0.0000000000000000e+00   0.0000000000000000e+00   0.0000000000000000e+00   0.0000000000000000e+00  -6.1645132396342173e-01   0.0000000000000000e+00  -3.2730212051955948e-01   0.0000000000000000e+00   0.0000000000000000e+00   0.0000000000000000e+00   0.0000000000000000e+00   0.0000000000000000e+00   0.0000000000000000e+00   0.0000000000000000e+00   0.0000000000000000e+00   5.3367824680402665e-01  -2.6815224492448664e-01   0.0000000000000000e+00   1.3880049161631985e-01   0.0000000000000000e+00  -2.6299253941457479e-01   0.0000000000000000e+00   0.0000000000000000e+00
   0.0000000000000000e+00   0.0000000000000000e+00   0.0000000000000000e+00   2.9221199709431345e-01   2.3277548377589041e-01   0.0000000000000000e+00   6.0742258293445228e-01   0.0000000000000000e+00   0.0000000000000000e+00   4.9135580152963210e-02   0.0000000000000000e+00   0.0000000000000000e+00   0.0000000000000000e+00   0.0000000000000000e+00   7.4211724112647981e-01  -8.7220983662644480e-01   0.0000000000000000e+00   0.0000000000000000e+00   0.0000000000000000e+00   0.0000000000000000e+00  -2.3537026518493434e-01   0.0000000000000000e+00   0.0000000000000000e+00   0.0000000000000000e+00  -6.1496939810374122e-03   0.0000000000000000e+00   0.0000000000000000e+00   0.0000000000000000e+00   0.0000000000000000e+00   0.0000000000000000e+00
   0.0000000000000000e+00   0.0000000000000000e+00   0.0000000000000000e+00   2.8922002591852980e-01  -7.7179261661259180e-01   0.0000000000000000e+00   3.1261637419648008e-01   0.0000000000000000e+00   0.0000000000000000e+00   8.0053673942921688e-01   0.0000000000000000e+00   0.0000000000000000e+00   0.0000000000000000e+00   0.0000000000000000e+00   6.3561981969004688e-01   2.8476613088905661e-01   0.0000000000000000e+00   0.0000000000000000e+00   0.0000000000000000e+00   0.0000000000000000e+00   5.2613403633450850e-01   0.0000000000000000e+00   0.0000000000000000e+00   0.0000000000000000e+00   7.5102558159876498e-01   0.0000000000000000e+00   0.0000000000000000e+00   0.0000000000000000e+00   0.0000000000000000e+00   0.0000000000000000e+00
   0.0000000000000000e+00   0.0000000000000000e+00  -2.0240324705129986e-01   0.0000000000000000e+00   0.0000000000000000e+00   1.3237513410390317e-01   0.0000000000000000e+00   0.0000000000000000e+00   0.0000000000000000e+00   0.0000000000000000e+00   0.0000000000000000e+00   2.2330341583794430e-01   0.0000000000000000e+00  -3.9507884018944217e-01   0.0000000000000000e+00   0.0000000000000000e+00   0.0000000000000000e+00   0.0000000000000000e+00   0.0000000000000000e+00   0.0000000000000000e+00   0.0000000000000000e+00   0.0000000000000000e+00  -1.8747102598114995e-01  -7.1102940155936822e-01   0.0000000000000000e+00  -2.5963434459634999e-01   0.0000000000000000e+00   3.5698719249499949e-01   0.0000000000000000e+00   0.0000000000000000e+00
   0.0000000000000000e+00   0.0000000000000000e+00   0.0000000000000000e+00  -6.5435623145269628e-01  -2.1501609339062019e-01   0.0000000000000000e+00  -4.9978464356725777e-01   0.0000000000000000e+00   0.0000000000000000e+00  -5.0505793870817939e-01   0.0000000000000000e+00   0.0000000000000000e+00   0.0000000000000000e+00   0.0000000000000000e+00   5.6849689450846919e-01  -5.4428304150602432e-03   0.0000000000000000e+00   0.0000000000000000e+00   0.0000000000000000e+00   0.0000000000000000e+00  -2.2732438456638071e-01   0.0000000000000000e+00   0.0000000000000000e+00   0.0000000000000000e+00   5.2240691506582881e-01   0.0000000000000000e+00   0.0000000000000000e+00   0.0000000000000000e+00   0.0000000000000000e+00   0.0000000000000000e+00
   0.0000000000000000e+00  -3.9499578129085944e-01   0.0000000000000000e+00   0.0000000000000000e+00   0.0000000000000000e+00   0.0000000000000000e+00   0.0000000000000000e+00  -7.6511165374061141e-01   0.0000000000000000e+00   0.0000000000000000e+00   0.0000000000000000e+00   0.0000000000000000e+00   0.0000000000000000e+00   0.0000000000000000e+00   0.0000000000000000e+00   0.0000000000000000e+00   1.2688211738233834e+00   0.0000000000000000e+00   4.0836903537822017e-01  -2.5914550973892181e-01   0.0000000000000000e+00   0.0000000000000000e+00   0.0000000000000000e+00   0.0000000000000000e+00   0.0000000000000000e+00   0.0000000000000000e+00   0.0000000000000000e+00   0.0000000000000000e+00  -1.7834501565373606e-01   0.0000000000000000e+00
   0.0000000000000000e+00   0.0000000000000000e+00   0.0000000000000000e+00   0.0000000000000000e+00   0.0000000000000000e+00   0.0000000000000000e+00   0.0000000000000000e+00   0.0000000000000000e+00  -6.3196754571876179e-03   0.0000000000000000e+00   0.0000000000000000e+00   0.0000000000000000e+00   0.0000000000000000e+00   0.0000000000000000e+00   0.0000000000000000e+00   0.0000000000000000e+00   0.0000000000000000e+00   0.0000000000000000e+00   0.0000000000000000e+00   0.0000000000000000e+00   0.0000000000000000e+00   0.0000000000000000e+00   0.0000000000000000e+00   0.0000000000000000e+00   0.0000000000000000e+00   0.0000000000000000e+00   0.0000000000000000e+00   0.0000000000000000e+00   0.0000000000000000e+00  -1.6663282060718027e-01
   0.0000000000000000e+00   0.0000000000000000e+00   0.0000000000000000e+00   4.2781326264585570e-02   9.6962610828505724e-01   0.0000000000000000e+00  -4.2182094583537083e-02   0.0000000000000000e+00   0.0000000000000000e+00   9.0479194971371857e-01   0.0000000000000000e+00   0.0000000000000000e+00   0.0000000000000000e+00   0.0000000000000000e+00   1.5835034426162686e-01   6.5722724232554564e-01   0.0000000000000000e+00   0.0000000000000000e+00   0.0000000000000000e+00   0.0000000000000000e+00  -4.6919457411157839e-01   0.0000000000000000e+00   0.0000000000000000e+00   0.0000000000000000e+00   3.0770940409796144e-01   0.0000000000000000e+00   0.0000000000000000e+00   0.0000000000000000e+00   0.0000000000000000e+00   0.0000000000000000e+00
  -7.2109310398828264e-01   0.0000000000000000e+00   0.0000000000000000e+00   0.0000000000000000e+00   0.0000000000000000e+00   0.0000000000000000e+00   0.0000000000000000e+00   0.0000000000000000e+00   0.0000000000000000e+00   0.0000000000000000e+00   6.6528217175006021e-01   0.0000000000000000e+00   1.1063548145611234e-01   0.0000000000000000e+00   0.0000000000000000e+00   0.0000000000000000e+00   0.0000000000000000e+00  -3.6026581309787892e-02   0.0000000000000000e+00   0.0000000000000000e+00   0.0000000000000000e+00   1.3590454992842171e-01   0.0000000000000000e+00   0.0000000000000000e+00   0.0000000000000000e+00   0.0000000000000000e+00  -7.3594811793520232e-02   0.0000000000000000e+00   0.0000000000000000e+00   0.0000000000000000e+00
   0.0000000000000000e+00   0.0000000000000000e+00   3.0356970280892137e-01   0.0000000000000000e+00   0.0000000000000000e+00  -6.1601634811353079e-01   0.0000000000000000e+00   0.0000000000000000e+00   0.0000000000000000e+00   0.0000000000000000e+00   0.0000000000000000e+00   3.4351824568939232e-02   0.0000000000000000e+00  -5.9292839903992223e-01   0.0000000000000000e+00   0.0000000000000000e+00   0.0000000000000000e+00   0.0000000000000000e+00   0.0000000000000000e+00   0.0000000000000000e+00   0.0000000000000000e+00   0.0000000000000000e+00  -1.2155004964227065e-01   1.1736769828085414e-03   0.0000000000000000e+00   3.9803794877502802e-01   0.0000000000000000e+00  -4.9144271318049555e-02   0.0000000000000000e+00   0.0000000000000000e+00
  -4.9627089005603142e-01   0.0000000000000000e+00   0.0000000000000000e+00   0.0000000000000000e+00   0.0000000000000000e+00   0.0000000000000000e+00   0.0000000000000000e+00   0.0000000000000000e+00   0.0000000000000000e+00   0.0000000000000000e+00  -6.5021562224306351e-01   0.0000000000000000e+00   5.1909180357026052e-01   0.0000000000000000e+00   0.0000000000000000e+00   0.0000000000000000e+00   0.0000000000000000e+00  -1.3008614556753179e-01   0.0000000000000000e+00   0.0000000000000000e+00   0.0000000000000000e+00  -2.1005263144677155e-02   0.0000000000000000e+00   0.0000000000000000e+00   0.0000000000000000e+00   0.0000000000000000e+00  -2.1003552411875062e-01   0.0000000000000000e+00   0.0000000000000000e+00   0.0000000000000000e+00
   0.0000000000000000e+00   0.0000000000000000e+00   5.1353306458933223e-01   0.0000000000000000e+00   0.0000000000000000e+00  -1.4939196200926139e-01   0.0000000000000000e+00   0.0000000000000000e+00   0.0000000000000000e+00   0.0000000000000000e+00   0.0000000000000000e+00  -5.7405540215795900e-02   0.0000000000000000e+00   8.1743377868721476e-02   0.0000000000000000e+00   0.0000000000000000e+00   0.0000000000000000e+00   0.0000000000000000e+00   0.0000000000000000e+00   0.0000000000000000e+00   0.0000000000000000e+00   0.0000000000000000e+00   5.0915467290515326e-01   3.1961619011020855e-02   0.0000000000000000e+00  -2.6530848430301934e-01   0.0000000000000000e+00   6.1101541675601723e-01   0.0000000000000000e+00   0.0000000000000000e+00
   0.0000000000000000e+00   0.0000000000000000e+00   0.0000000000000000e+00   9.5944876191428455e-02   4.2866347191080212e-01   0.0000000000000000e+00  -9.8637090723083087e-01   0.0000000000000000e+00   0.0000000000000000e+00  -2.0413677615314474e-01   0.0000000000000000e+00   0.0000000000000000e+00   0.0000000000000000e+00   0.0000000000000000e+00   4.6567845487679993e-01  -9.5096649692539648e-01   0.0000000000000000e+00   0.0000000000000000e+00   0.0000000000000000e+00   0.0000000000000000e+00   5.8034804231307058e-01   0.0000000000000000e+00   0.0000000000000000e+00   0.0000000000000000e+00  -1.0425588779383904e-02   0.0000000000000000e+00   0.0000000000000000e+00   0.0000000000000000e+00   0.0000000000000000e+00   0.0000000000000000e+00
   0.0000000000000000e+00   0.0000000000000000e+00   0.0000000000000000e+00   4.1123036536786817e-01  -4.8102554316723867e-01   0.0000000000000000e+00  -3.0103825601827461e-01   0.0000000000000000e+00   0.0000000000000000e+00   1.2079665840967529e-01   0.0000000000000000e+00   0.0000000000000000e+00   0.0000000000000000e+00   0.0000000000000000e+00  -7.0115712338720937e-01  -1.6672365227739691e-01   0.0000000000000000e+00   0.0000000000000000e+00   0.0000000000000000e+00   0.0000000000000000e+00  -6.7681946056834175e-01   0.0000000000000000e+00   0.0000000000000000e+00   0.0000000000000000e+00   6.8618201660288214e-01   0.0000000000000000e+00   0.0000000000000000e+00   0.0000000000000000e+00   0.0000000000000000e+00   0.0000000000000000e+00
   0.0000000000000000e+00   1.1036593038243543e+00   0.0000000000000000e+00   0.0000000000000000e+00   0.0000000000000000e+00   0.0000000000000000e+00   0.0000000000000000e+00  -4.0090968450137476e-01   0.0000000000000000e+00   0.0000000000000000e+00   0.0000000000000000e+00   0.0000000000000000e+00   0.0000000000000000e+00   0.0000000000000000e+00   0.0000000000000000e+00   0.0000000000000000e+00   2.2764720374227893e-01   0.0000000000000000e+00   9.8469069941596266e-01  -1.4052080691943622e-01   0.0000000000000000e+00   0.0000000000000000e+00   0.0000000000000000e+00   0.0000000000000000e+00   0.0000000000000000e+00   0.0000000000000000e+00   0.0000000000000000e+00   0.0000000000000000e+00   5.0437557147403306e-02   0.0000000000000000e+00
  -3.1228821331694567e-01   0.0000000000000000e+00   0.0000000000000000e+00   0.0000000000000000e+00   0.0000000000000000e+00   0.0000000000000000e+00   0.0000000000000000e+00   0.0000000000000000e+00   0.0000000000000000e+00   0.0000000000000000e+00  -1.7571804062258578e-01   0.0000000000000000e+00  -6.2676187754564550e-01   0.0000000000000000e+00   0.0000000000000000e+00   0.0000000000000000e+00   0.0000000000000000e+00   3.3038602323882338e-01   0.0000000000000000e+00   0.0000000000000000e+00   0.0000000000000000e+00  -4.3111047382692846e-01   0.0000000000000000e+00   0.0000000000000000e+00   0.0000000000000000e+00   0.0000000000000000e+00  -4.2866959990613285e-01   0.0000000000000000e+00   0.0000000000000000e+00   0.0000000000000000e+00
   0.0000000000000000e+00   6.6756986710381716e-01   0.0000000000000000e+00   0.0000000000000000e+00   0.0000000000000000e+00   0.0000000000000000e+00   0.0000000000000000e+00   2.5018387774526296e-01   0.0000000000000000e+00   0.0000000000000000e+00   0.0000000000000000e+00   0.0000000000000000e+00   0.0000000000000000e+00   0.0000000000000000e+00   0.0000000000000000e+00   0.0000000000000000e+00   7.3727277340812947e-01   0.0000000000000000e+00  -5.4393405150963126e-01   3.8255159549214318e-01   0.0000000000000000e+00   0.0000000000000000e+00   0.0000000000000000e+00   0.0000000000000000e+00   0.0000000000000000e+00   0.0000000000000000e+00   0.0000000000000000e+00   0.0000000000000000e+00   5.5917655194349236e-01   0.0000000000000000e+00
   0.0000000000000000e+00  -2.6832841460202800e-01   0.0000000000000000e+00   0.0000000000000000e+00   0.0000000000000000e+00   0.0000000000000000e+00   0.0000000000000000e+00   4.0511905497832168e-01   0.0000000000000000e+00   0.0000000000000000e+00   0.0000000000000000e+00   0.0000000000000000e+00   0.0000000000000000e+00   0.0000000000000000e+00   0.0000000000000000e+00   0.0000000000000000e+00  -1.7761968539167305e-01   0.0000000000000000e+00   8.1589040859429529e-01  -8.5886693618073828e-01   0.0000000000000000e+00   0.0000000000000000e+00   0.0000000000000000e+00   0.0000000000000000e+00   0.0000000000000000e+00   0.0000000000000000e+00   0.0000000000000000e+00   0.0000000000000000e+00   9.0090427503201909e-01   0.0000000000000000e+00
   0.0000000000000000e+00   0.0000000000000000e+00   0.0000000000000000e+00  -1.7501068843353945e-01  -5.1760336828319664e-01   0.0000000000000000e+00  -5.1023883753274812e-01   0.0000000000000000e+00   0.0000000000000000e+00   7.1810197474161730e-01   0.0000000000000000e+00   0.0000000000000000e+00   0.0000000000000000e+00   0.0000000000000000e+00   1.3569192273525044e-01  -5.0080180161411014e-01   0.0000000000000000e+00   0.0000000000000000e+00   0.0000000000000000e+00   0.0000000000000000e+00  -2.6918323752591827e-01   0.0000000000000000e+00   0.0000000000000000e+00   0.0000000000000000e+00  -7.0299602548783191e-01   0.0000000000000000e+00   0.0000000000000000e+00   0.0000000000000000e+00   0.0000000000000000e+00   0.0000000000000000e+00
   8.7303441875993523e-02   0.0000000000000000e+00   0.0000000000000000e+00   0.0000000000000000e+00   0.0000000000000000e+00   0.0000000000000000e+00   0.0000000000000000e+00   0.0000000000000000e+00   0.0000000000000000e+00   0.0000000000000000e+00   1.0196795185647811e-01   0.0000000000000000e+00  -1.3652187906471885e-01   0.0000000000000000e+00   0.0000000000000000e+00   0.0000000000000000e+00   0.0000000000000000e+00  -8.8850992154691866e-01   0.0000000000000000e+00   0.0000000000000000e+00   0.0000000000000000e+00  -3.1085115025702170e-01   0.0000000000000000e+00   0.0000000000000000e+00   0.0000000000000000e+00   0.0000000000000000e+00  -2.7796421363911883e-01   0.0000000000000000e+00   0.0000000000000000e+00   0.0000000000000000e+00
   0.0000000000000000e+00   0.0000000000000000e+00  -6.9947595230621640e-01   0.0000000000000000e+00   0.0000000000000000e+00  -1.4052185141644910e-01   0.0000000000000000e+00   0.0000000000000000e+00   0.0000000000000000e+00   0.0000000000000000e+00   0.0000000000000000e+00   2.0799016629492770e-01   0.0000000000000000e+00  -2.0466503602060873e-01   0.0000000000000000e+00   0.0000000000000000e+00   0.0000000000000000e+00   0.0000000000000000e+00   0.0000000000000000e+00   0.0000000000000000e+00   0.0000000000000000e+00   0.0000000000000000e+00   3.8704198479473212e-01   3.5795754614300102e-01   0.0000000000000000e+00   1.5036536063097067e-01   0.0000000000000000e+00   3.2449109488990274e-01   0.0000000000000000e+00   0.0000000000000000e+00
   0.0000000000000000e+00   0.0000000000000000e+00   2.7255905085608723e-01   0.0000000000000000e+00   0.0000000000000000e+00   3.7172609847901594e-01   0.0000000000000000e+00   0.0000000000000000e+00   0.0000000000000000e+00   0.0000000000000000e+00   0.0000000000000000e+00   6.4449502746363885e-01   0.0000000000000000e+00  -3.1709693527810645e-01   0.0000000000000000e+00   0.0000000000000000e+00   0.0000000000000000e+00   0.0000000000000000e+00   0.0000000000000000e+00   0.0000000000000000e+00   0.0000000000000000e+00   0.0000000000000000e+00   3.3048468741127335e-01   1.3892633971137525e-01   0.0000000000000000e+00  -1.0491378854268321e-01   0.0000000000000000e+00  -3.6342730388974331e-01   0.0000000000000000e+00   0.0000000000000000e+00
   0.0000000000000000e+00   0.0000000000000000e+00   0.0000000000000000e+00  -1.3277846885346229e+00   5.3983237550259955e-01   0.0000000000000000e+00   1.2859488033601257e-01   0.0000000000000000e+00   0.0000000000000000e+00   2.5306406929797676e-01   0.0000000000000000e+00   0.0000000000000000e+00   0.0000000000000000e+00   0.0000000000000000e+00  -8.2115048110715960e-01  -3.7557164646404018e-01   0.0000000000000000e+00   0.0000000000000000e+00   0.0000000000000000e+00   0.0000000000000000e+00   1.7621939772625567e-01   0.0000000000000000e+00   0.0000000000000000e+00   0.0000000000000000e+00   5.0269486326103607e-01   0.0000000000000000e+00   0.0000000000000000e+00   0.0000000000000000e+00   0.0000000000000000e+00   0.0000000000000000e+00
   0.0000000000000000e+00   0.0000000000000000e+00   1.7574197401585004e-01   0.0000000000000000e+00   0.0000000000000000e+00   5.9622775490590174e-01   0.0000000000000000e+00   0.0000000000000000e+00   0.0000000000000000e+00   0.0000000000000000e+00   0.0000000000000000e+00  -1.5583927089539285e-01   0.0000000000000000e+00  -2.6462334125108522e-01   0.0000000000000000e+00   0.0000000000000000e+00   0.0000000000000000e+00   0.0000000000000000e+00   0.0000000000000000e+00   0.0000000000000000e+00   0.0000000000000000e+00   0.0000000000000000e+00  -3.1949723931044438e-01   3.2464584315650041e-01   0.0000000000000000e+00   3.6194871722093769e-01   0.0000000000000000e+00   4.2524763192416626e-01   0.0000000000000000e+00   0.0000000000000000e+00
  -2.8129384494111165e-01   0.0000000000000000e+00   0.0000000000000000e+00   0.0000000000000000e+00   0.0000000000000000e+00   0.0000000000000000e+00   0.0000000000000000e+00   0.0000000000000000e+00   0.0000000000000000e+00   0.0000000000000000e+00  -3.0344548191921517e-01   0.0000000000000000e+00  -5.5383728071073479e-01   0.0000000000000000e+00   0.0000000000000000e+00   0.0000000000000000e+00   0.0000000000000000e+00  -2.8480671185528350e-01   0.0000000000000000e+00   0.0000000000000000e+00   0.0000000000000000e+00   5.6082337765810208e-01   0.0000000000000000e+00   0.0000000000000000e+00   0.0000000000000000e+00   0.0000000000000000e+00   3.5555752663998025e-01   0.0000000000000000e+00   0.0000000000000000e+00   0.0000000000000000e+00
   0.0000000000000000e+00   0.0000000000000000e+00  -5.9636922634299774e-02   0.0000000000000000e+00   0.0000000000000000e+00  -6.8712976101441114e-02   0.0000000000000000e+00   0.0000000000000000e+00   0.0000000000000000e+00   0.0000000000000000e+00   0.0000000000000000e+00  -2.8762523829840236e-01   0.0000000000000000e+00  -4.0752448964149068e-01   0.0000000000000000e+00   0.0000000000000000e+00   0.0000000000000000e+00   0.0000000000000000e+00   0.0000000000000000e+00   0.0000000000000000e+00   0.0000000000000000e+00   0.0000000000000000e+00  -2.1196493875732209e-01   4.1070620261630364e-01   0.0000000000000000e+00  -7.2102573568698025e-01   0.0000000000000000e+00  -9.7111509911920524e-02   0.0000000000000000e+00   0.0000000000000000e+00
   0.0000000000000000e+00  -8.2089076804910399e-01   0.0000000000000000e+00   0.0000000000000000e+00   0.0000000000000000e+00   0.0000000000000000e+00   0.0000000000000000e+00   9.2651533441511658e-01   0.0000000000000000e+00   0.0000000000000000e+00   0.0000000000000000e+00   0.0000000000000000e+00   0.0000000000000000e+00   0.0000000000000000e+00   0.0000000000000000e+00   0.0000000000000000e+00   6.3218397270668569e-01   0.0000000000000000e+00   4.6443239561594196e-01   2.6943666286093865e-01   0.0000000000000000e+00   0.0000000000000000e+00   0.0000000000000000e+00   0.0000000000000000e+00   0.0000000000000000e+00   0.0000000000000000e+00   0.0000000000000000e+00   0.0000000000000000e+00  -4.2991312077339938e-01   0.0000000000000000e+00
   0.0000000000000000e+00   0.0000000000000000e+00   0.0000000000000000e+00   0.0000000000000000e+00   0.0000000000000000e+00   0.0000000000000000e+00   0.0000000000000000e+00   0.0000000000000000e+00  -9.4993050770769860e-02   0.0000000000000000e+00   0.0000000000000000e+00   0.0000000000000000e+00   0.0000000000000000e+00   0.0000000000000000e+00   0.0000000000000000e+00   0.0000000000000000e+00   0.0000000000000000e+00   0.0000000000000000e+00   0.0000000000000000e+00   0.0000000000000000e+00   0.0000000000000000e+00   0.0000000000000000e+00   0.0000000000000000e+00   0.0000000000000000e+00   0.0000000000000000e+00   0.0000000000000000e+00   0.0000000000000000e+00   0.0000000000000000e+00   0.0000000000000000e+00  -3.6245574866057845e-01
   2.7990064080470844e-01   0.0000000000000000e+00   2.9605381922872720e-01  -2.3100699501158711e-01   0.0000000000000000e+00   0.0000000000000000e+00   0.0000000000000000e+00  -5.2446800852519559e-01  -4.7261945932442195e-01   6.7699855156095043e-02   2.0550745157525346e-01   0.0000000000000000e+00   0.0000000000000000e+00   0.0000000000000000e+00   0.0000000000000000e+00   0.0000000000000000e+00   0.0000000000000000e+00   0.0000000000000000e+00   0.0000000000000000e+00   0.0000000000000000e+00   0.0000000000000000e+00   0.0000000000000000e+00   0.0000000000000000e+00   0.0000000000000000e+00   0.0000000000000000e+00   0.0000000000000000e+00   4.8517121443188238e-01   0.0000000000000000e+00   0.0000000000000000e+00   0.0000000000000000e+00
   0.0000000000000000e+00   6.6677348545278181e-01   0.0000000000000000e+00   0.0000000000000000e+00   0.0000000000000000e+00   0.0000000000000000e+00   0.0000000000000000e+00   0.0000000000000000e+00   0.0000000000000000e+00   0.0000000000000000e+00   0.0000000000000000e+00   3.8533557175446392e-01   0.0000000000000000e+00   0.0000000000000000e+00   0.0000000000000000e+00   0.0000000000000000e+00   0.0000000000000000e+00   0.0000000000000000e+00   4.3173476852710019e-01   0.0000000000000000e+00   0.0000000000000000e+00  -1.5704607891949210e-01  -1.6355702649033893e-01   0.0000000000000000e+00   3.0812847637690782e-01   8.6653189026576261e-01   0.0000000000000000e+00   2.4924424070069867e-01   0.0000000000000000e+00   0.0000000000000000e+00
   6.8498373717319705e-01   0.0000000000000000e+00  -4.7293579015786857e-01   3.6464565100748847e-01   0.0000000000000000e+00   0.0000000000000000e+00   0.0000000000000000e+00  -2.5766061668150420e-01   1.4544528656162933e-01   2.7457191647381102e-01  -7.2243814273134310e-02   0.0000000000000000e+00   0.0000000000000000e+00   0.0000000000000000e+00   0.0000000000000000e+00   0.0000000000000000e+00   0.0000000000000000e+00   0.0000000000000000e+00   0.0000000000000000e+00   0.0000000000000000e+00   0.0000000000000000e+00   0.0000000000000000e+00   0.0000000000000000e+00   0.0000000000000000e+00   0.0000000000000000e+00   0.0000000000000000e+00  -7.7526360734918531e-02   0.0000000000000000e+00   0.0000000000000000e+00   0.0000000000000000e+00
   1.3815890710126072e-01   0.0000000000000000e+00   7.0122367128394048e-01   2.3417848352014015e-01   0.0000000000000000e+00   0.0000000000000000e+00   0.0000000000000000e+00  -2.2736696050241045e-01   5.5087212899632587e-01  -2.2064891176360228e-02  -2.8007924680314966e-01   0.0000000000000000e+00   0.0000000000000000e+00   0.0000000000000000e+00   0.0000000000000000e+00   0.0000000000000000e+00   0.0000000000000000e+00   0.0000000000000000e+00   0.0000000000000000e+00   0.0000000000000000e+00   0.0000000000000000e+00   0.0000000000000000e+00   0.0000000000000000e+00   0.0000000000000000e+00   0.0000000000000000e+00   0.0000000000000000e+00   1.6457093618594609e-02   0.0000000000000000e+00   0.0000000000000000e+00   0.0000000000000000e+00
   0.0000000000000000e+00   0.0000000000000000e+00   0.0000000000000000e+00   0.0000000000000000e+00   7.4242778808881049e-01   0.0000000000000000e+00   0.0000000000000000e+00   0.0000000000000000e+00   0.0000000000000000e+00   0.0000000000000000e+00   0.0000000000000000e+00   0.0000000000000000e+00   3.3737969650398986e-01   0.0000000000000000e+00   0.0000000000000000e+00   0.0000000000000000e+00   0.0000000000000000e+00   0.0000000000000000e+00   0.0000000000000000e+00   0.0000000000000000e+00   0.0000000000000000e+00   0.0000000000000000e+00   0.0000000000000000e+00   0.0000000000000000e+00   0.0000000000000000e+00   0.0000000000000000e+00   0.0000000000000000e+00   0.0000000000000000e+00   0.0000000000000000e+00   0.0000000000000000e+00
   0.0000000000000000e+00   0.0000000000000000e+00   0.0000000000000000e+00   0.0000000000000000e+00   0.0000000000000000e+00   5.1667874741875419e-01   0.0000000000000000e+00   0.0000000000000000e+00   0.0000000000000000e+00   0.0000000000000000e+00   0.0000000000000000e+00   0.0000000000000000e+00   0.0000000000000000e+00  -7.1133153307672181e-01   0.0000000000000000e+00   0.0000000000000000e+00  -1.8367453056278829e-01   2.9118919409630586e-02   0.0000000000000000e+00   0.0000000000000000e+00   0.0000000000000000e+00   0.0000000000000000e+00   0.0000000000000000e+00   0.0000000000000000e+00   0.0000000000000000e+00   0.0000000000000000e+00   0.0000000000000000e+00   0.0000000000000000e+00  -1.9027607547927254e-02   4.3829696271188595e-01
   0.0000000000000000e+00   0.0000000000000000e+00   0.0000000000000000e+00   0.0000000000000000e+00   0.0000000000000000e+00   0.0000000000000000e+00  -6.0267301752807839e-02   0.0000000000000000e+00   0.0000000000000000e+00   0.0000000000000000e+00   0.0000000000000000e+00   0.0000000000000000e+00   0.0000000000000000e+00   0.0000000000000000e+00  -3.2030579878427956e-01   2.5504568890786189e-01   0.0000000000000000e+00   0.0000000000000000e+00   0.0000000000000000e+00   6.0397757009556641e-01  -7.4064856442639793e-01   0.0000000000000000e+00   0.0000000000000000e+00  -3.5618431681615437e-01   0.0000000000000000e+00   0.0000000000000000e+00   0.0000000000000000e+00   0.0000000000000000e+00   0.0000000000000000e+00   0.0000000000000000e+00
  -5.0512088971931512e-01   0.0000000000000000e+00  -2.5919265861121021e-01   2.5425317545393694e-01   0.0000000000000000e+00   0.0000000000000000e+00   0.0000000000000000e+00  -3.0446987020911825e-01  -7.3203866327364114e-02   1.8734206244070839e-01  -5.7432838538220998e-01   0.0000000000000000e+00   0.0000000000000000e+00   0.0000000000000000e+00   0.0000000000000000e+00   0.0000000000000000e+00   0.0000000000000000e+00   0.0000000000000000e+00   0.0000000000000000e+00   0.0000000000000000e+00   0.0000000000000000e+00   0.0000000000000000e+00   0.0000000000000000e+00   0.0000000000000000e+00   0.0000000000000000e+00   0.0000000000000000e+00   3.8731966737709322e-01   0.0000000000000000e+00   0.0000000000000000e+00   0.0000000000000000e+00
  -1.5084708026330718e-02   0.0000000000000000e+00  -2.9770014748177441e-02  -4.3024167150545539e-01   0.0000000000000000e+00   0.0000000000000000e+00   0.0000000000000000e+00  -4.7042156488806736e-01  -1.4069182843888917e-01  -9.0929963070502551e-02  -3.6786608637005408e-01   0.0000000000000000e+00   0.0000000000000000e+00   0.0000000000000000e+00   0.0000000000000000e+00   0.0000000000000000e+00   0.0000000000000000e+00   0.0000000000000000e+00   0.0000000000000000e+00   0.0000000000000000e+00   0.0000000000000000e+00   0.0000000000000000e+00   0.0000000000000000e+00   0.0000000000000000e+00   0.0000000000000000e+00   0.0000000000000000e+00  -6.5505262912182083e-01   0.0000000000000000e+00   0.0000000000000000e+00   0.0000000000000000e+00
   1.7170499514762433e-02   0.0000000000000000e+00   2.4271779957964471e-01  -1.6290316666345855e-01   0.0000000000000000e+00   0.0000000000000000e+00   0.0000000000000000e+00   2.9518807753382292e-01  -1.5193833632554643e-01   8.7690408122070651e-01  -1.3522062624969602e-01   0.0000000000000000e+00   0.0000000000000000e+00   0.0000000000000000e+00   0.0000000000000000e+00   0.0000000000000000e+00   0.0000000000000000e+00   0.0000000000000000e+00   0.0000000000000000e+00   0.0000000000000000e+00   0.0000000000000000e+00   0.0000000000000000e+00   0.0000000000000000e+00   0.0000000000000000e+00   0.0000000000000000e+00   0.0000000000000000e+00  -1.2957298104259918e-01   0.0000000000000000e+00   0.0000000000000000e+00   0.0000000000000000e+00
   3.4600487687657611e-01   0.0000000000000000e+00  -1.3378073557013642e-01  -5.5693211201412740e-01   0.0000000000000000e+00   0.0000000000000000e+00   0.0000000000000000e+00   3.2621407897047000e-01   1.9076307337030107e-01  -1.6787677302734169e-01  -4.8377165887106066e-01   0.0000000000000000e+00   0.0000000000000000e+00   0.0000000000000000e+00   0.0000000000000000e+00   0.0000000000000000e+00   0.0000000000000000e+00   0.0000000000000000e+00   0.0000000000000000e+00   0.0000000000000000e+00   0.0000000000000000e+00   0.0000000000000000e+00   0.0000000000000000e+00   0.0000000000000000e+00   0.0000000000000000e+00   0.0000000000000000e+00   3.8364848265860618e-01   0.0000000000000000e+00   0.0000000000000000e+00   0.0000000000000000e+00
   0.0000000000000000e+00  -1.3614115382692802e-02   0.0000000000000000e+00   0.0000000000000000e+00   0.0000000000000000e+00   0.0000000000000000e+00   0.0000000000000000e+00   0.0000000000000000e+00   0.0000000000000000e+00   0.0000000000000000e+00   0.0000000000000000e+00  -4.4041297728474377e-01   0.0000000000000000e+00   0.0000000000000000e+00   0.0000000000000000e+00   0.0000000000000000e+00   0.0000000000000000e+00   0.0000000000000000e+00  -3.2939978428819583e-01   0.0000000000000000e+00   0.0000000000000000e+00   2.8061339637672361e-01   7.2667248305798959e-01   0.0000000000000000e+00   5.2192821124671418e-01   5.4954768406882815e-01   0.0000000000000000e+00   4.2343312478309075e-01   0.0000000000000000e+00   0.0000000000000000e+00
   0.0000000000000000e+00   0.0000000000000000e+00   0.0000000000000000e+00   0.0000000000000000e+00   1.5701074028119688e-01   0.0000000000000000e+00   0.0000000000000000e+00   0.0000000000000000e+00   0.0000000000000000e+00   0.0000000000000000e+00   0.0000000000000000e+00   0.0000000000000000e+00  -4.2874101382735830e-01   0.0000000000000000e+00   0.0000000000000000e+00   0.0000000000000000e+00   0.0000000000000000e+00   0.0000000000000000e+00   0.0000000000000000e+00   0.0000000000000000e+00   0.0000000000000000e+00   0.0000000000000000e+00   0.0000000000000000e+00   0.0000000000000000e+00   0.0000000000000000e+00   0.0000000000000000e+00   0.0000000000000000e+00   0.0000000000000000e+00   0.0000000000000000e+00   0.0000000000000000e+00
   0.0000000000000000e+00   0.0000000000000000e+00   0.0000000000000000e+00   0.0000000000000000e+00   0.0000000000000000e+00   7.4949423176803442e-01   0.0000000000000000e+00   0.0000000000000000e+00   0.0000000000000000e+00   0.0000000000000000e+00   0.0000000000000000e+00   0.0000000000000000e+00   0.0000000000000000e+00   1.3668719173719601e-01   0.0000000000000000e+00   0.0000000000000000e+00   1.8625042629240629e-01  -1.0588756059622495e-01   0.0000000000000000e+00   0.0000000000000000e+00   0.0000000000000000e+00   0.0000000000000000e+00   0.0000000000000000e+00   0.0000000000000000e+00   0.0000000000000000e+00   0.0000000000000000e+00   0.0000000000000000e+00   0.0000000000000000e+00   2.2930053807866080e-01  -5.6665234016560606e-01
   0.0000000000000000e+00   0.0000000000000000e+00   0.0000000000000000e+00   0.0000000000000000e+00   0.0000000000000000e+00   0.0000000000000000e+00   3.0402722138635990e-01   0.0000000000000000e+00   0.0000000000000000e+00   0.0000000000000000e+00   0.0000000000000000e+00   0.0000000000000000e+00   0.0000000000000000e+00   0.0000000000000000e+00   3.4916653236589101e-03   8.7832120542759184e-01   0.0000000000000000e+00   0.0000000000000000e+00   0.0000000000000000e+00   8.0711582230815315e-01   7.1028986712597120e-01   0.0000000000000000e+00   0.0000000000000000e+00   3.6004502886009093e-01   0.0000000000000000e+00   0.0000000000000000e+00   0.0000000000000000e+00   0.0000000000000000e+00   0.0000000000000000e+00   0.0000000000000000e+00
   0.0000000000000000e+00   0.0000000000000000e+00   0.0000000000000000e+00   0.0000000000000000e+00   0.0000000000000000e+00   0.0000000000000000e+00   7.7018148651835860e-01   0.0000000000000000e+00   0.0000000000000000e+00   0.0000000000000000e+00   0.0000000000000000e+00   0.0000000000000000e+00   0.0000000000000000e+00   0.0000000000000000e+00   1.0437398493973860e+00  -6.1035687046219478e-02   0.0000000000000000e+00   0.0000000000000000e+00   0.0000000000000000e+00  -5.1759812965446261e-01  -2.5333480993524971e-01   0.0000000000000000e+00   0.0000000000000000e+00  -5.0765741154346289e-01   0.0000000000000000e+00   0.0000000000000000e+00   0.0000000000000000e+00   0.0000000000000000e+00   0.0000000000000000e+00   0.0000000000000000e+00
   0.0000000000000000e+00   0.0000000000000000e+00   0.0000000000000000e+00   0.0000000000000000e+00   0.0000000000000000e+00   3.2062795323359761e-01   0.0000000000000000e+00   0.0000000000000000e+00   0.0000000000000000e+00   0.0000000000000000e+00   0.0000000000000000e+00   0.0000000000000000e+00   0.0000000000000000e+00   3.9044302774660444e-01   0.0000000000000000e+00   0.0000000000000000e+00  -3.2368507621769305e-01   4.5214677083319499e-01   0.0000000000000000e+00   0.0000000000000000e+00   0.0000000000000000e+00   0.0000000000000000e+00   0.0000000000000000e+00   0.0000000000000000e+00   0.0000000000000000e+00   0.0000000000000000e+00   0.0000000000000000e+00   0.0000000000000000e+00  -6.5708606264245051e-01   6.1490918267656527e-02
   0.0000000000000000e+00   0.0000000000000000e+00   0.0000000000000000e+00   0.0000000000000000e+00   0.0000000000000000e+00   6.2373939132837397e-02   0.0000000000000000e+00   0.0000000000000000e+00   0.0000000000000000e+00   0.0000000000000000e+00   0.0000000000000000e+00   0.0000000000000000e+00   0.0000000000000000e+00   4.8269051241252303e-03   0.0000000000000000e+00   0.0000000000000000e+00   8.4994662469265392e-01   4.5217837367351205e-01   0.0000000000000000e+00   0.0000000000000000e+00   0.0000000000000000e+00   0.0000000000000000e+00   0.0000000000000000e+00   0.0000000000000000e+00   0.0000000000000000e+00   0.0000000000000000e+00   0.0000000000000000e+00   0.0000000000000000e+00  -5.0068263032367999e-02   2.5827275368579006e-01
   0.0000000000000000e+00   3.4763507362345486e-01   0.0000000000000000e+00   0.0000000000000000e+00   0.0000000000000000e+00   0.0000000000000000e+00   0.0000000000000000e+00   0.0000000000000000e+00   0.0000000000000000e+00   0.0000000000000000e+00   0.0000000000000000e+00  -4.7547271479627684e-01   0.0000000000000000e+00   0.0000000000000000e+00   0.0000000000000000e+00   0.0000000000000000e+00   0.0000000000000000e+00   0.0000000000000000e+00   1.0689274550557742e-01   0.0000000000000000e+00   0.0000000000000000e+00  -9.5811867266685535e-01  -1.3496846367075974e-01   0.0000000000000000e+00  -7.0796857456508866e-01   9.0956484086244904e-02   0.0000000000000000e+00   1.0557394501243980e+00   0.0000000000000000e+00   0.0000000000000000e+00
   0.0000000000000000e+00   0.0000000000000000e+00   0.0000000000000000e+00   0.0000000000000000e+00   0.0000000000000000e+00   0.0000000000000000e+00  -2.0877531609851491e-01   0.0000000000000000e+00   0.0000000000000000e+00   0.0000000000000000e+00   0.0000000000000000e+00   0.0000000000000000e+00   0.0000000000000000e+00   0.0000000000000000e+00   6.5051249634809771e-01  -8.0522530369487744e-01   0.0000000000000000e+00   0.0000000000000000e+00   0.0000000000000000e+00   8.9720684294340347e-01   8.3990360910891704e-01   0.0000000000000000e+00   0.0000000000000000e+00  -2.4694671672523724e-01   0.0000000000000000e+00   0.0000000000000000e+00   0.0000000000000000e+00   0.0000000000000000e+00   0.0000000000000000e+00   0.0000000000000000e+00
   0.0000000000000000e+00   0.0000000000000000e+00   0.0000000000000000e+00   0.0000000000000000e+00   0.0000000000000000e+00   0.0000000000000000e+00   6.1300315610763800e-01   0.0000000000000000e+00   0.0000000000000000e+00   0.0000000000000000e+00   0.0000000000000000e+00   0.0000000000000000e+00   0.0000000000000000e+00   0.0000000000000000e+00  -1.3728793268561561e+00   6.6372572239975711e-02   0.0000000000000000e+00   0.0000000000000000e+00   0.0000000000000000e+00  -2.0740837513731705e-01   2.0307738811748077e-01   0.0000000000000000e+00   0.0000000000000000e+00  -7.7201149851204798e-01   0.0000000000000000e+00   0.0000000000000000e+00   0.0000000000000000e+00   0.0000000000000000e+00   0.0000000000000000e+00   0.0000000000000000e+00
   0.0000000000000000e+00   2.3330228462486238e-01   0.0000000000000000e+00   0.0000000000000000e+00   0.0000000000000000e+00   0.0000000000000000e+00   0.0000000000000000e+00   0.0000000000000000e+00   0.0000000000000000e+00   0.0000000000000000e+00   0.0000000000000000e+00  -8.1864287487024079e-01   0.0000000000000000e+00   0.0000000000000000e+00   0.0000000000000000e+00   0.0000000000000000e+00   0.0000000000000000e+00   0.0000000000000000e+00   4.0838403939877749e-01   0.0000000000000000e+00   0.0000000000000000e+00  -3.8567311385656644e-01   1.3701279698497509e-01   0.0000000000000000e+00   1.1575122292634443e+00   7.0832787885273585e-02   0.0000000000000000e+00  -3.7437563340081736e-01   0.0000000000000000e+00   0.0000000000000000e+00
   0.0000000000000000e+00   1.6980695456820299e-01   0.0000000000000000e+00   0.0000000000000000e+00   0.0000000000000000e+00   0.0000000000000000e+00   0.0000000000000000e+00   0.0000000000000000e+00   0.0000000000000000e+00   0.0000000000000000e+00   0.0000000000000000e+00  -3.1215822961223777e-01   0.0000000000000000e+00   0.0000000000000000e+00   0.0000000000000000e+00   0.0000000000000000e+00   0.0000000000000000e+00   0.0000000000000000e+00  -5.1360114353269448e-01   0.0000000000000000e+00   0.0000000000000000e+00  -5.1792456325022951e-01  -5.3121258838661045e-01   0.0000000000000000e+00  -3.9619260218613872e-01   8.2169115548566207e-01   0.0000000000000000e+00  -7.7586093442860915e-01   0.0000000000000000e+00   0.0000000000000000e+00
   0.0000000000000000e+00   0.0000000000000000e+00   0.0000000000000000e+00   0.0000000000000000e+00   0.0000000000000000e+00   0.0000000000000000e+00  -8.3082435964152856e-01   0.0000000000000000e+00   0.0000000000000000e+00   0.0000000000000000e+00   0.0000000000000000e+00   0.0000000000000000e+00   0.0000000000000000e+00   0.0000000000000000e+00   6.0434147991418032e-02   4.3511831597660489e-01   0.0000000000000000e+00   0.0000000000000000e+00   0.0000000000000000e+00   3.5650017730080495e-02   5.5717206507271966e-01   0.0000000000000000e+00   0.0000000000000000e+00  -9.6534820948295041e-01   0.0000000000000000e+00   0.0000000000000000e+00   0.0000000000000000e+00   0.0000000000000000e+00   0.0000000000000000e+00   0.0000000000000000e+00
   0.0000000000000000e+00   1.1109460824894730e+00   0.0000000000000000e+00   0.0000000000000000e+00   0.0000000000000000e+00   0.0000000000000000e+00   0.0000000000000000e+00   0.0000000000000000e+00   0.0000000000000000e+00   0.0000000000000000e+00   0.0000000000000000e+00  -1.2416796210318201e-01   0.0000000000000000e+00   0.0000000000000000e+00   0.0000000000000000e+00   0.0000000000000000e+00   0.0000000000000000e+00   0.0000000000000000e+00  -7.6742047278531747e-02   0.0000000000000000e+00   0.0000000000000000e+00   4.5361663674563457e-01  -6.8337439777750378e-02   0.0000000000000000e+00  -2.4353513590088685e-01  -4.1760071003667382e-01   0.0000000000000000e+00  -3.8751558945438462e-02   0.0000000000000000e+00   0.0000000000000000e+00
   0.0000000000000000e+00   2.8193684585612033e-01   0.0000000000000000e+00   0.0000000000000000e+00   0.0000000000000000e+00   0.0000000000000000e+00   0.0000000000000000e+00   0.0000000000000000e+00   0.0000000000000000e+00   0.0000000000000000e+00   0.0000000000000000e+00   4.5688312167422318e-01   0.0000000000000000e+00   0.0000000000000000e+00   0.0000000000000000e+00   0.0000000000000000e+00   0.0000000000000000e+00   0.0000000000000000e+00  -4.0288784109622633e-01   0.0000000000000000e+00   0.0000000000000000e+00  -6.0858797624573824e-01   5.3903906929535594e-01   0.0000000000000000e+00   8.6850832943889034e-01  -1.8333234227253689e-01   0.0000000000000000e+00  -2.5239257833144818e-01   0.0000000000000000e+00   0.0000000000000000e+00
  -2.4078240166362980e-01   0.0000000000000000e+00  -2.2823876498172671e-01  -4.1517028203319939e-01   0.0000000000000000e+00   0.0000000000000000e+00   0.0000000000000000e+00  -3.1511680834772776e-01   6.0612507615024680e-01   2.8112532391439088e-01   3.9573342884992507e-01   0.0000000000000000e+00   0.0000000000000000e+00   0.0000000000000000e+00   0.0000000000000000e+00   0.0000000000000000e+00   0.0000000000000000e+00   0.0000000000000000e+00   0.0000000000000000e+00   0.0000000000000000e+00   0.0000000000000000e+00   0.0000000000000000e+00   0.0000000000000000e+00   0.0000000000000000e+00   0.0000000000000000e+00   0.0000000000000000e+00   1.2345822300881311e-01   0.0000000000000000e+00   0.0000000000000000e+00   0.0000000000000000e+00
   0.0000000000000000e+00  -1.8653000742202122e-01   0.0000000000000000e+00   0.0000000000000000e+00   0.0000000000000000e+00   0.0000000000000000e+00   0.0000000000000000e+00   0.0000000000000000e+00   0.0000000000000000e+00   0.0000000000000000e+00   0.0000000000000000e+00  -3.8689256166395361e-02   0.0000000000000000e+00   0.0000000000000000e+00   0.0000000000000000e+00   0.0000000000000000e+00   0.0000000000000000e+00   0.0000000000000000e+00   4.5340617404685379e-01   0.0000000000000000e+00   0.0000000000000000e+00   2.0656389616243273e-01   6.4375751064540765e-01   0.0000000000000000e+00  -6.9119620289567629e-01   2.7418079106496518e-01   0.0000000000000000e+00  -1.0941306195333489e+00   0.0000000000000000e+00   0.0000000000000000e+00
   0.0000000000000000e+00   0.0000000000000000e+00   0.0000000000000000e+00   0.0000000000000000e+00   0.0000000000000000e+00  -1.4867521097859454e-01   0.0000000000000000e+00   0.0000000000000000e+00   0.0000000000000000e+00   0.0000000000000000e+00   0.0000000000000000e+00   0.0000000000000000e+00   0.0000000000000000e+00  -4.3944155100983373e-01   0.0000000000000000e+00   0.0000000000000000e+00   2.4736624945300267e-01  -2.5966754616906673e-01   0.0000000000000000e+00   0.0000000000000000e+00   0.0000000000000000e+00   0.0000000000000000e+00   0.0000000000000000e+00   0.0000000000000000e+00   0.0000000000000000e+00   0.0000000000000000e+00   0.0000000000000000e+00   0.0000000000000000e+00  -6.7596910085505535e-01  -4.4635779781901691e-01
   0.0000000000000000e+00   0.0000000000000000e+00   0.0000000000000000e+00   0.0000000000000000e+00   0.0000000000000000e+00   2.0616584943920410e-01   0.0000000000000000e+00   0.0000000000000000e+00   0.0000000000000000e+00   0.0000000000000000e+00   0.0000000000000000e+00   0.0000000000000000e+00   0.0000000000000000e+00   3.6020289835421676e-01   0.0000000000000000e+00   0.0000000000000000e+00   2.0785353200631965e-01  -7.1526966559265170e-01   0.0000000000000000e+00   0.0000000000000000e+00   0.0000000000000000e+00   0.0000000000000000e+00   0.0000000000000000e+00   0.0000000000000000e+00   0.0000000000000000e+00   0.0000000000000000e+00   0.0000000000000000e+00   0.0000000000000000e+00  -2.3633887406647652e-01   4.6591808922029937e-01
