# Supplementary material for: An improved crayfish optimization algorithm for solving engineering optimization problems
Source: PLoS One. 2026 Feb 26;21(2):e0340464. doi: 10.1371/journal.pone.0340464 (PMC12945318; doi:10.1371/journal.pone.0340464)
Supplement: S1 Dataset — This folder contains the minimal runnable dataset required to reproduce the core analyses and results presented in this study. The data and scripts are designed to be executed in MATLAB. [file pone.0340464.s001.zip › S1/input_data/M_22_D5.txt]

  -1.1760615582256814e-01  -3.0781239776102637e-01   0.0000000000000000e+00   0.0000000000000000e+00   9.4415058115601691e-01
   4.4553219032024616e-01   8.3333840940550363e-01   0.0000000000000000e+00   0.0000000000000000e+00   3.2718215537823736e-01
   0.0000000000000000e+00   0.0000000000000000e+00  -5.0751956559313538e-01  -1.3120130562036674e+00   0.0000000000000000e+00
   0.0000000000000000e+00   0.0000000000000000e+00  -1.0011924982145481e+00   1.2326798797674735e-01   0.0000000000000000e+00
  -8.8750766729143371e-01   4.5912811196235087e-01   0.0000000000000000e+00   0.0000000000000000e+00   3.9134604952721808e-02
  -4.7168537254244736e-01  -1.5143735901883131e+00   0.0000000000000000e+00   0.0000000000000000e+00   0.0000000000000000e+00
  -5.5856930644101865e-01   7.8959981363670440e-01   0.0000000000000000e+00   0.0000000000000000e+00   0.0000000000000000e+00
   0.0000000000000000e+00   0.0000000000000000e+00  -9.5201373301468550e-01  -2.9624140723195119e-01   7.6882252780962806e-02
   0.0000000000000000e+00   0.0000000000000000e+00   3.0488853918058967e-01  -8.9605981126790057e-01   3.2267598811634607e-01
   0.0000000000000000e+00   0.0000000000000000e+00   2.6698891882786124e-02  -3.3063248974014570e-01  -9.4338185582534073e-01
   7.1274867275382681e-02   0.0000000000000000e+00  -3.5170388326729979e-01   0.0000000000000000e+00  -9.3339395315674722e-01
   0.0000000000000000e+00   5.1895461823731726e-01   0.0000000000000000e+00   8.0495542817447097e-01   0.0000000000000000e+00
   8.9147109674472458e-01   0.0000000000000000e+00   4.4222791672900641e-01   0.0000000000000000e+00  -9.8558375261973002e-02
   0.0000000000000000e+00   2.7420703595475904e-01   0.0000000000000000e+00   4.5708890553228365e-01   0.0000000000000000e+00
   4.4743622670011224e-01   0.0000000000000000e+00  -8.2506899599986472e-01   0.0000000000000000e+00   3.4505358261600527e-01
  -1.6346777132869686e-01   0.0000000000000000e+00   4.6432855948607021e-02   0.0000000000000000e+00   0.0000000000000000e+00
   0.0000000000000000e+00   2.6362588165161488e-01   0.0000000000000000e+00   9.2985853757914949e-01   2.5664078907019883e-01
  -5.4540926474139795e-01   0.0000000000000000e+00  -1.3936906234263224e+00   0.0000000000000000e+00   0.0000000000000000e+00
   0.0000000000000000e+00   1.9647757926502202e-01   0.0000000000000000e+00   2.0871432428786091e-01  -9.5803699912018814e-01
   0.0000000000000000e+00  -9.4440349182410799e-01   0.0000000000000000e+00   3.0298750952510617e-01  -1.2767385676875387e-01
   1.5137691424714422e-01   9.8213924808828201e-01   0.0000000000000000e+00   0.0000000000000000e+00   1.1174760488529030e-01
  -9.6931819793775342e-01   1.6964088821867784e-01   0.0000000000000000e+00   0.0000000000000000e+00  -1.7788816765340754e-01
   0.0000000000000000e+00   0.0000000000000000e+00   8.8320097737143932e-01   8.8312430544676856e-01   0.0000000000000000e+00
   0.0000000000000000e+00   0.0000000000000000e+00   3.0334812426652341e-01  -7.6036370695399536e-01   0.0000000000000000e+00
   1.9366791417198198e-01   8.1390825090811997e-02   0.0000000000000000e+00   0.0000000000000000e+00  -9.7768516026955521e-01
   6.0598412332306917e-01   0.0000000000000000e+00   0.0000000000000000e+00   4.7716471559121193e-01  -6.3647236898009019e-01
   0.0000000000000000e+00  -2.1212663126581632e-01   1.3364752035178473e+00   0.0000000000000000e+00   0.0000000000000000e+00
   0.0000000000000000e+00   9.3179885247294425e-01  -7.1360171571841347e-01   0.0000000000000000e+00   0.0000000000000000e+00
   5.2097054164764800e-01   0.0000000000000000e+00   0.0000000000000000e+00   3.6658695740869029e-01   7.7084609189720665e-01
  -6.0114302542384013e-01   0.0000000000000000e+00   0.0000000000000000e+00   7.9870384802666194e-01   2.6442884329721930e-02
   6.8943273390244730e-01   0.0000000000000000e+00  -5.8178419377293467e-01  -4.3152017021197731e-01   0.0000000000000000e+00
   0.0000000000000000e+00   6.5382579047197198e-01   0.0000000000000000e+00   0.0000000000000000e+00  -1.7419545214465884e-01
   5.9115051168023869e-01   0.0000000000000000e+00   7.9618476372275293e-01  -1.2896082566398215e-01   0.0000000000000000e+00
   4.1859715474903703e-01   0.0000000000000000e+00  -1.6618355481731711e-01   8.9283786218119721e-01   0.0000000000000000e+00
   0.0000000000000000e+00   6.9883084336761248e-01   0.0000000000000000e+00   0.0000000000000000e+00   1.5855555270633552e+00
  -6.7600491898430970e-01   0.0000000000000000e+00   0.0000000000000000e+00   0.0000000000000000e+00   8.1742426675445956e-02
   0.0000000000000000e+00   1.8720705996608078e-01   7.0654405729347325e-01  -6.8245806596605774e-01   0.0000000000000000e+00
   0.0000000000000000e+00  -8.7026288170858157e-01  -2.0294933179746499e-01  -4.4883636822703843e-01   0.0000000000000000e+00
   0.0000000000000000e+00  -4.5562707713560147e-01   6.7794326003452521e-01   5.7688551962640788e-01   0.0000000000000000e+00
  -1.6646271287661267e+00   0.0000000000000000e+00   0.0000000000000000e+00   0.0000000000000000e+00  -4.1313470019880882e-01
  -1.8079629941453644e-02   0.0000000000000000e+00   5.7827246535668897e-02   0.0000000000000000e+00  -9.9816288076610160e-01
   0.0000000000000000e+00   4.3721807595449769e-01   0.0000000000000000e+00   5.8282012508179659e-01   0.0000000000000000e+00
  -4.5448837467142034e-01   0.0000000000000000e+00  -8.8969907101176071e-01   0.0000000000000000e+00  -4.3311434163947629e-02
   0.0000000000000000e+00   1.2847787567288418e+00   0.0000000000000000e+00  -7.5991327494941985e-01   0.0000000000000000e+00
  -8.9056916871723713e-01   0.0000000000000000e+00   4.5287037063481306e-01   0.0000000000000000e+00   4.2367241252873250e-02
  -8.5467945515169963e-01   0.0000000000000000e+00   9.0904651151559601e-02  -5.1113537672578213e-01   0.0000000000000000e+00
   0.0000000000000000e+00  -1.4337391044007954e+00   0.0000000000000000e+00   0.0000000000000000e+00  -3.6228926941067863e-01
  -5.1874487414281967e-01   0.0000000000000000e+00  -1.1035834268405847e-01   8.4777638074587713e-01   0.0000000000000000e+00
  -2.0658763083586357e-02   0.0000000000000000e+00  -9.8972591185592440e-01  -1.4147733001726803e-01   0.0000000000000000e+00
   0.0000000000000000e+00  -2.7701722706496942e-02   0.0000000000000000e+00   0.0000000000000000e+00  -1.5219773619792440e+00
