# Supplementary material for: An improved crayfish optimization algorithm for solving engineering optimization problems
Source: PLoS One. 2026 Feb 26;21(2):e0340464. doi: 10.1371/journal.pone.0340464 (PMC12945318; doi:10.1371/journal.pone.0340464)
Supplement: S1 Dataset — This folder contains the minimal runnable dataset required to reproduce the core analyses and results presented in this study. The data and scripts are designed to be executed in MATLAB. [file pone.0340464.s001.zip › S1/input_data/M_24_D10.txt]

  -2.1597074163424562e-01   4.0676632363588844e-01  -4.1646917534953948e-01   2.8314567739545321e-01  -7.3033153780119736e-02  -1.8334581955165141e-01  -2.4030085673829554e-01  -2.9291654882939666e-01   3.5457200697952290e-01   4.7546219882419138e-01
   2.9938522380828714e-01   5.5150998257889043e-02  -3.8970686002918936e-01  -2.4549469969664300e-01   1.7955089805461455e-01   4.6913910414217791e-01   2.6605610269362878e-01   4.2703773978240384e-01   1.0234834313584090e-01   4.2336211742937369e-01
   6.4889811510446005e-01  -3.7468150046174958e-01  -2.7048805233575107e-01   3.9613538069217769e-01  -7.3176264715261896e-02  -4.2054287401233531e-01   5.9955726084378075e-02  -2.0058189252220762e-02  -1.2551215044921568e-01   8.0601417953288401e-02
  -1.4844428156342598e-01  -2.1374191303457990e-01  -1.0626517624275705e-01  -5.3247896208548917e-01  -2.9628665692009265e-01  -1.8289905382856575e-01  -8.8119772853115702e-02  -2.0408998403419515e-01  -5.2116465260276557e-01   4.4179667167634890e-01
  -2.2097002733070809e-01  -2.7303824333511750e-01   1.3039904626870019e-01   2.2887629306418678e-01   7.9853863930776381e-01   2.5560255533393771e-02  -1.8287378770633619e-02  -1.5928286756770590e-01  -2.2513918443516037e-01   3.0417708375533603e-01
  -1.6101096442619439e-01  -4.3956432982474680e-01   4.3409553198375039e-01   1.6725052458551923e-01  -2.9788135406926586e-01   3.7593413915580562e-03  -1.5395806901808687e-01   3.7592390554069915e-01   3.6826942978918636e-01   4.1839613284307881e-01
  -3.2126248202161140e-01  -1.9378750942247261e-01  -3.0131047220708357e-01   5.0486667322923628e-01  -3.3237749317149190e-01   5.0515470419046160e-01   7.6065811124512189e-02  -1.2007689308750444e-02  -3.6361608349796926e-01  -9.8770131630225452e-02
  -3.2342984589196716e-01   2.9874663703221305e-01  -2.0663812677419430e-02   1.5773356859106186e-01   1.2440458302673402e-02  -4.8523135242129906e-01   4.0153603327712051e-01   5.5583056016280041e-01  -2.6991134999166744e-01   4.6920624174020306e-02
   1.9834480444292585e-01   2.8087631779062061e-01   6.3779192578639399e-02   9.8320102239059931e-02   6.3183635537200439e-02   7.9254131140730336e-02  -7.6234028708299495e-01   3.8057168835431726e-01  -3.6291948450984307e-01   7.1930604402467594e-03
  -3.1418348993276640e-01  -4.1468825996320113e-01  -5.3805231503407347e-01  -2.2205769180572210e-01   1.6813117001636224e-01  -1.9597199160035728e-01  -2.9646659647001061e-01   2.6299656050300191e-01   2.3097238565663192e-01  -3.3679590419277622e-01
  -6.2854879186498380e-01   3.2595000288114984e-01   1.1951229426069614e-01   7.8418773526836474e-02   4.5128737213592185e-01   3.3570053765148794e-01  -5.3755636132735346e-02   3.8632221364737165e-02   2.0566166458275653e-01  -3.3943532358099654e-01
  -2.7074023417036885e-01  -3.6356687507919649e-01  -5.5378402021393436e-01  -4.7939604139292387e-02   3.1029493338313024e-01  -2.6065769866646193e-01  -1.0179362291626425e-01  -5.4433384181523237e-01   7.0969034587462315e-02   9.8084901069533062e-02
   1.5719365734850263e-02   2.8409399047445394e-01  -2.3823541218211997e-01  -1.8812107537727087e-02   3.7941656581919048e-01   2.1363975364765284e-02  -2.3009296320258202e-01   2.6219050756321871e-01  -7.0136193265312741e-01   3.2237393613884324e-01
  -6.9917402111323371e-03   3.8171648541190550e-01   4.1154339553072655e-02   2.2887886935605700e-01  -7.4585886203875851e-02   2.6365581224684256e-02   6.5223438230856912e-01  -5.2525761657097114e-01  -3.0309875575877715e-01   2.7057652594705467e-02
   3.1519081040849473e-01   3.3606973688142217e-01  -6.3940449091550056e-01   3.7968613528092593e-01   2.9855157456720752e-02  -1.7004624515689015e-02   1.0543621631348585e-01   2.6341251182522807e-01   3.6484259278302400e-01  -1.4113351257624107e-01
   2.7186693379797350e-01   2.4674688734000016e-01   4.0726481646053375e-01   1.0349895881175931e-01   4.7560846888390523e-01  -3.5520332213458156e-01  -9.1934525463679528e-02  -1.4260564517747162e-01   3.7569818669960170e-01   4.0782031394468315e-01
  -4.9709720653302736e-01  -7.4733042135893851e-02  -7.6002736983621061e-02   4.0294929633853428e-03  -1.5028244696258850e-01  -1.3574459982526560e-01   4.1437716491525250e-01   4.0346708762897404e-01   1.7932740327713831e-01   5.7779999429882078e-01
  -1.2559163880722285e-01  -3.3376451753541436e-01   1.8459633239822493e-01   8.7451828699509360e-01  -2.3521185370123602e-02  -1.0350674978462496e-01  -1.5986847126070802e-01   5.7148390484716177e-02  -1.8117165442974134e-01  -3.2496437545147444e-02
  -8.1359743128872994e-02   2.4809634307470327e-01  -7.7631040672445778e-02   1.3136475889182164e-01  -3.9663477089682053e-01   4.6249434995406735e-01  -4.5250550904648912e-01  -3.1825601372666651e-01   1.5911199749744612e-01   4.5382882173163464e-01
  -2.9761549357226408e-01   4.2754693502457508e-01   2.9571988934049276e-03  -4.3406120594104924e-02  -3.7813334898823292e-01  -6.6985918307298498e-01  -2.9461768010451156e-01  -2.2533376899040204e-02  -6.5817177490062398e-02  -2.0832765991304092e-01
  -4.0569436818350113e-01   4.9006898727116804e-03   3.0314557762681882e-01  -1.4654983800360424e-02  -4.4005049122858547e-01  -2.8418995026756222e-01  -4.8898805838763404e-01  -7.4316435665966823e-02  -4.6900986838185460e-01  -6.5308344942140148e-02
   2.7018084162720468e-01  -3.1521830983543347e-01  -1.3177451907210366e-01   2.4302950144433133e-01   3.3361336268111719e-01  -1.4385887256810129e-01  -5.1887239989270728e-01  -5.2670928567094477e-01   3.1569149142641938e-02   2.6752713203928791e-01
   1.6634808071856044e-01  -2.3388780504241519e-01   7.4793437185649764e-02   1.4233165440210285e-01   2.6286234203390668e-01  -6.3325871901739522e-02  -3.9317101228434581e-01   8.1255162652391144e-01  -2.1434582307995116e-02  -5.8160499525708675e-02
  -1.1679840296354481e-01   2.1697979551488511e-01  -2.1692583653017550e-01  -1.8904007729771868e-01   3.3337375871917013e-01   5.8616180001003504e-01  -3.1099078883134906e-01  -1.1342735319447703e-01  -2.9355959846028862e-01  -4.5387546771344700e-01
   1.9334363279470704e-02  -4.5196739399157443e-01   1.9070057308695559e-01  -8.5579141167131856e-01   5.6606027712112282e-02   2.6822423680840812e-02  -4.7956113839662390e-02  -3.1596212365293815e-02   1.0082594621739970e-01   9.6012200226949868e-02
  -1.3995333428617901e-01  -3.5087542271959227e-01  -6.7838160200554154e-01   3.0692847804211203e-02  -4.6290305146803679e-01   2.9214298412910300e-01  -6.5121071241591222e-02   1.4301308550194236e-01  -5.6001617518291018e-02   2.6210573661064684e-01
   2.4918426691264853e-01   4.0198915582152467e-01   2.5293249765544196e-01  -5.8819432504851839e-02  -3.5677707496521821e-01   3.8405332701575640e-01  -4.1247849622867672e-01   2.7337848461575505e-02   4.4656102281393606e-01   2.5256264885346819e-01
  -6.2948706139289778e-01   3.2928776012623207e-01  -2.3974132813225840e-01  -1.4636346828329092e-01   3.4931269300963019e-01  -2.2639007466139785e-01  -1.5330490804067415e-01   9.9102093605787450e-02   3.0333563071231934e-01   3.4323387545312201e-01
  -1.7620175400376248e-01  -2.2700253072738233e-01  -1.0545591765564341e-01   8.6353124162432904e-02  -1.7414864260967569e-01  -1.6671682882256320e-01  -1.5521970009002051e-01  -9.7348016351478300e-02   6.1239145714875454e-01  -6.5736568301085962e-01
  -4.6015896244137328e-01  -3.8715076720853031e-01   4.5710758932610951e-01   3.4506173139095209e-01   1.3305092887707443e-01   4.8819461755485344e-01   1.2684160592850377e-01  -4.9519724300450291e-02   1.1243598923660070e-01   1.5209761337762462e-01
   1.9796901373111270e-03   3.4217729377380374e-01  -4.0050849730216276e-01   5.3548550145672036e-01   6.4499518608095635e-02   1.2718367860558594e-01  -9.8151516832145430e-02   6.0320750102856846e-01  -2.0387898431993567e-01  -1.9065045653770027e-02
  -7.3014932283416364e-02  -1.7596791814735216e-01  -6.1912163385544838e-01  -2.2075666828644488e-01  -3.4351163356641190e-01   1.2785147964825330e-01   4.3211417176884681e-01   2.1474717014364694e-03   1.5032374296257564e-01  -4.3357613786520238e-01
  -2.4079558922788977e-01  -2.9309173430006635e-01   9.1618656758197359e-02   2.7363123106502152e-01   6.9370551466969899e-01   2.7725313077645364e-01   1.1329369688201729e-01  -8.8132568023917474e-02   1.5997852665151263e-01  -4.1055342005119072e-01
  -2.1205360435291212e-01   2.8762559543652805e-01   3.5674780346490176e-01  -5.1954592017828394e-01   1.4666492124191391e-01   1.0515186904127102e-01   3.6112314513582744e-01   5.5670604285679259e-01   4.8967352272831681e-03  -4.6741742287340321e-02
   6.7203156901419570e-01   1.9526889658171803e-01  -1.0839257897684403e-01  -1.4633286080575986e-01   3.5134205889428893e-01  -4.6519968454354077e-01  -2.3681147665660790e-03   5.6560782832552073e-02   1.8198109857916228e-01  -3.1765945875549345e-01
   3.7264479756025720e-01   2.2747405344018931e-01   4.1669552990856118e-01   4.2135491267622927e-01  -3.1903773549302428e-01   3.0474867876897305e-01   4.3951784158659224e-01  -1.1925044954071348e-01   2.0875766865771320e-01  -1.1217433703264298e-01
   2.5951721496486191e-01  -4.7178263874879633e-01   2.8950570274149501e-01  -5.0904967111219057e-02  -2.4624095400170951e-01   1.0720973038075188e-01  -2.7796654488236383e-01   3.0142427110982789e-01  -4.3598369146331922e-01  -4.3969851613340039e-01
   2.2740016134420143e-01  -6.0198039163168615e-01  -4.7138595482043313e-02   1.2216733455240267e-01   9.5613019290057277e-02  -1.4046412294834779e-01   3.7542356669340959e-01   3.4175933081298077e-01   1.3023545544046705e-01   5.1496240845471231e-01
   4.0695721339212659e-01   6.8989714729832285e-02  -2.1924206349288031e-01  -2.8275397149424347e-01   2.6864180744563104e-01   6.1242477419873298e-01   5.8793901070387206e-02  -2.0394190495758430e-01  -3.8062917520846434e-01   2.5386854422874883e-01
   1.2865025031130550e-01  -6.1037084712609144e-02  -3.3638894247656898e-02  -1.5264503613502617e-01  -8.9052977985729392e-02   4.0494616070869188e-01  -4.9553175099875074e-01   2.2755001096144173e-01   6.9397443648148305e-01   6.6696603620916436e-02
  -4.3576795341247959e-01   3.3003942433195049e-01  -5.4115105755041937e-01   2.3589743749855488e-01  -2.4230298359034358e-01  -1.4280185890842387e-01  -2.5575938835254647e-01  -4.0122614953633695e-01  -2.0167983450900909e-01  -8.0715864888677796e-02
  -1.0129048463167309e-01   1.0576065205493643e-01   2.3126020251758816e-01   2.0175111444880234e-01  -3.2682169488152391e-01  -2.7047691084405368e-01   6.9091031620712262e-01  -2.6626216756723964e-01   3.3129112464811783e-01  -2.1539158065152569e-01
  -2.6427969192659595e-01  -1.3333411339346402e-02   1.0206740562256773e-01   4.3019813886114056e-01  -2.1051031909323417e-01  -8.4780826680925028e-04  -3.5603807192376180e-01   5.6813121936833710e-01   4.4005203714782226e-01  -2.1677862188289426e-01
  -1.1627388712520383e-01   2.9354869089694569e-01   2.1779993329162495e-01  -2.6128108682456908e-02   4.6880992410572653e-01  -7.1963113486808117e-01  -1.5720624232494645e-01   1.4099531529077003e-02   1.2547518156405879e-01   2.7181192840819618e-01
   2.9932113727961207e-01  -1.2435161833537071e-01  -3.3096227468841055e-01  -4.3789104369135667e-01  -6.6048530783316295e-02  -1.6498975142478356e-01  -2.5774321213339724e-01  -2.3182986771386335e-01   6.1288730928677349e-01  -2.5742456572613670e-01
  -2.4646107823650493e-01   4.0389726203882109e-01  -3.4620229568767036e-01  -1.2226056625408049e-01   3.4998806227626822e-01   4.1484656418957366e-01   3.3837674346003049e-01   1.8143467203045288e-01   3.8399060394429874e-01   2.2773845268015389e-01
  -5.9288942119885091e-01  -1.5492118289452608e-01   3.8343227960700488e-01  -4.7047583408301258e-01  -2.7351147681363475e-01   1.5052205640527316e-01  -1.6389328541335429e-01  -1.8156622254366059e-01   1.2383774057267606e-01   2.8893811144355841e-01
   3.4655720157817871e-01   2.4177394013375653e-01   2.7869394375336110e-01   4.0013042708736019e-01  -4.0948560267644971e-02   3.2253200279978750e-01  -2.7490698674404579e-01  -4.4217958204375052e-01   2.6958886916122210e-01   3.6631997626371138e-01
   3.0645864070334283e-01   4.2974321536462906e-01  -8.0565561841612149e-02  -2.4916193749506244e-01  -5.9990788861747057e-01  -1.6044350279688749e-01   2.7529456132325290e-02   3.5977757085932210e-01  -9.3783541979568508e-02   3.5805959409763910e-01
   2.4704080734780795e-02   5.8975357872932044e-01   3.6775833304033928e-01  -2.6012692597649023e-01   8.4561604741538676e-02   1.9192444076464377e-01  -1.4707155982144282e-01  -2.3612531052886798e-02  -1.4245239057677395e-01  -6.0183243578346346e-01
   2.8092744297413980e-01   4.6009632067106998e-01   7.1293579855450248e-02  -5.0564361264350721e-01   2.1801491375467877e-01   1.1993221403774111e-01  -2.5235433571647370e-01  -8.8912264264088325e-02  -3.7507579812049979e-01   4.1767058256779094e-01
   2.8368540162500377e-01  -9.5345456104719631e-03  -6.7942105692622556e-01   1.9008935690410039e-01   1.2993058804905475e-01   4.1376334067624726e-01   2.5447496040820561e-01   1.2785702816397576e-01   1.9709055487222288e-01   3.3712472083493822e-01
   2.4361590295930655e-01  -9.4013862880058419e-02   2.8035596428198251e-01   5.4808361752522117e-01   1.7911114935644795e-01   4.0102319987205176e-02  -5.0191610617456694e-01  -3.4493849725929510e-01   2.4690209973250649e-01   2.9540747389034072e-01
   1.1138582914062736e-01   7.0754188837710841e-02   1.7224893867647911e-01   4.5713498522510626e-01   1.3068955013338854e-01   4.0778021700504430e-01   9.6160381093813252e-02   1.6940138272429062e-01  -6.5426424853109788e-01  -3.0753070102823904e-01
  -1.6696505268521045e-01   6.4597613570000656e-01  -3.5514079236068857e-01   2.1279885033840906e-01   2.3240273989446178e-01  -2.2809014247710527e-01  -2.9627340732537338e-02  -3.6908648651625658e-01   7.3585400443888421e-02  -3.6725413349889363e-01
   3.2297929163467937e-01  -4.6707531980121009e-02  -2.1083601160994983e-01   1.2237558451989904e-01  -6.8616431604877670e-01  -2.4598850719121371e-01   8.1102313048451904e-02  -4.0633917690456067e-01  -3.4898147927530898e-01   9.6260984401747282e-02
  -5.9643404578562009e-01  -6.5196001155347003e-02  -1.4870168085852530e-02   2.2668526142151019e-01   1.8033979323384000e-01  -2.2367570729205757e-01   2.6061527830649855e-01  -1.0149574086857741e-01  -3.1487934550049523e-01   5.7313576649536491e-01
  -1.8820621883430741e-03  -4.3881548042058488e-01  -3.2262958268822167e-02  -2.8559260564486760e-01   3.3544156888047427e-01   2.5462363303826890e-01   1.9895917934769058e-01  -6.7865479646513027e-01  -8.1847459687969137e-02  -2.0155163607889759e-01
  -5.1929243761496557e-01   1.3116564732871222e-01  -6.1866753364375027e-02  -5.5982487869487035e-02  -4.3987480486544794e-01   6.1489455410380911e-01  -3.2487328299188128e-01  -1.5517596879237344e-01   6.4212706698350774e-02   2.8961068018978145e-02
   1.0607616623661614e-01   3.7535979219022303e-01   4.9936836859758860e-01   4.9799692605092497e-02  -1.5185896118022962e-01   2.0255486302057119e-01   6.2441179873918062e-01  -1.7826422402006903e-01   3.0704550227734995e-01   1.2636974068632278e-01
  -2.4138534921976326e-01  -7.8609808269226936e-02   2.9773077959771421e-01   4.1855028896262969e-01  -1.8521002750085930e-01   2.8635408759704367e-01  -1.0558934683686996e-01   1.2772970653978627e-01  -5.6756567461605095e-02   7.2438866356173715e-01
   2.4546718708876891e-01   8.5343289373068820e-01   4.2082291123789889e-02   1.3273803959761460e-01  -1.3543960454863291e-01  -1.3348947303351261e-01   2.3157421685040996e-01   1.4024750965028959e-01   2.5735045382237737e-01   1.2774695977641753e-01
  -4.4448565774158705e-02  -3.0997874546642025e-02  -1.4698948683491309e-01  -3.4882390357583520e-01  -3.9318056423693813e-02  -3.1886229288708512e-01   4.9607188148282233e-01  -4.3017438296208715e-01  -2.8976618954152494e-01   4.8524076960417944e-01
  -3.7286632008652548e-01  -1.0185627093551931e-01   4.9973421817213948e-01  -4.4923963288240543e-01  -3.7680458067572288e-02  -2.5730174957366431e-03   2.3005199394842832e-01   8.9601986698692057e-02   5.7961985712034036e-01  -2.6597345814692364e-02
   2.1803950583908877e-01   1.1847628170139883e-01   2.9595841641893470e-02  -9.9688752365714048e-02  -4.3201506078408086e-02   7.0730002926752056e-01  -4.2543084245252882e-03  -6.3218652039179712e-01   1.5637081080338439e-01  -3.6591743209190258e-02
   1.2214739213751617e-01  -1.7508379420000589e-01  -1.5205830837112400e-01  -1.0116140063260447e-01  -8.4508212887635714e-01   1.8289726224204730e-01   2.5952829825611712e-01   2.6229865041570144e-01  -1.0462611979658355e-01  -1.6233595981408283e-01
  -2.2792392139689982e-01  -1.0521264755708361e-01   8.3153963970552650e-02   5.9067703674454441e-01  -2.6736193887028575e-01  -3.5600469126230749e-01   1.2040661209445595e-01  -4.9873520070842314e-01   2.1906334386855428e-01  -2.6780962182471713e-01
  -6.2958339568703753e-02   3.4520371713328432e-02   3.6416675932744919e-01   2.2972185647306781e-01   2.8598333246266200e-01   2.5436292403003108e-01   6.1096267022313233e-01   1.3776649657572437e-01  -4.2800620396533540e-01  -2.9584415709919604e-01
  -2.4903893992883633e-01  -1.1112515970226348e-01  -6.6700705999316545e-01   1.9360988770829213e-01   2.3794538596484111e-01   2.3890628047886969e-01   3.7283598128351336e-01   1.7175983574921352e-01   3.9145577731397263e-01   8.8360881153345033e-02
  -7.4838448274327285e-01   4.2992569483775778e-01  -1.7267655952914091e-01  -1.5612221805857904e-01  -1.3590650673605820e-01   1.2751990726885931e-01  -2.0508583103021807e-01  -7.2519063500456490e-02  -3.0134975083879206e-01  -1.6742291184604041e-01
   6.0356750572080120e-02  -4.9707583843676606e-01   3.1753352804049956e-01  -1.3331554623124414e-01  -2.1011798357577216e-03   5.6198088369649568e-01   1.5980292134776791e-01  -2.1382480689750910e-01  -1.6542673835996802e-01  -4.6499585065732829e-01
  -4.1720406325607318e-01  -2.9749273825921940e-01   1.5991141392673353e-01  -4.9335617246195335e-01  -3.8339736714563999e-01   4.3262703208156110e-02  -1.1920726709035212e-02   3.1027766190851597e-01   3.7393499308437111e-01   2.8872123959716206e-01
   7.8257431177455572e-01  -1.9353278107780172e-01   1.1022177570708263e-02   1.3168069307840707e-01  -5.1499934414463067e-01   2.1084995754098636e-02  -7.5330618249675366e-02   1.1968593323663218e-01   1.1329821566805985e-01   1.8481451247491729e-01
  -3.2193612894154039e-02  -1.6734341257550825e-01  -8.2642546534720129e-01  -8.3055581103140971e-02  -9.5125418311401297e-02   1.3551951106903790e-01   3.0778024693283229e-01  -2.9934951747303867e-01   2.5848654278604366e-01  -5.0139648238891006e-02
   2.4067212122125992e-01  -2.5016952556441102e-01  -1.8322538417699563e-01  -6.4760351552152662e-01   1.9261885991537608e-01  -4.0887534252834812e-01  -2.5715656783792251e-01  -3.3728298284041863e-02  -3.8723882176294078e-01  -7.0909867667686727e-02
  -2.5004267590781903e-01  -3.8214915455805465e-01  -3.4252991015133671e-01   3.9083063697755671e-01  -4.6010624778530698e-02   1.7881590619777027e-01  -4.1640841158476394e-01   4.0845742411374963e-01  -3.8008985214867047e-01   5.0710192135606021e-02
  -2.3093142006682787e-01  -2.6414636055161211e-01   1.0605998809953160e-01   2.8305292453668740e-01  -4.1471576810773364e-01  -6.4224992029306716e-01   1.8126708180664503e-01  -1.6356001232248982e-01  -6.2807453414561606e-02  -3.7081149261197638e-01
   1.2602072634553887e-02  -4.4186375893008550e-01   1.4095044914137814e-01   1.7888406150465835e-01   3.2494271995388158e-01  -1.2558109896055594e-01   4.1112628500640902e-01  -1.7044097780000719e-01  -1.5370908372725059e-01   6.4005566516663492e-01
  -1.8040684187081510e-01   1.2613469984027623e-01   5.5838132367248480e-02  -2.6767016228061991e-02  -3.5840665261798271e-01   1.4102515265585464e-01  -4.0864488865266790e-01  -6.9155943336755066e-01  -2.2920710553962567e-01   3.1872342911134149e-01
  -4.8576525107824356e-02   3.3076474243554249e-01  -7.3268902838694722e-02  -1.7208945034985557e-01  -3.6534586795818447e-01   1.2727085170330227e-01   5.1528521455887755e-01   2.2812353759965864e-01  -6.1532550740744640e-01   8.5975238188025077e-02
   2.5302831160537032e-01  -1.7219069098489320e-01   5.7380490413928786e-01   2.1090356391147153e-01   2.8743217971583057e-01   1.9626173620887796e-01  -2.6077945597091456e-01   4.9576057461941853e-01   3.1130999791216390e-01   2.7574342058746371e-02
   1.4745517193469815e-01  -2.9828175464549483e-01   4.2950267423576732e-01  -2.2992164989948022e-01   8.2574529294544299e-02   4.5075168329075321e-02   5.7597732747877273e-01   2.7322433272913837e-03  -5.5349855743115528e-01   7.0570044335171639e-02
   3.4796434213640076e-01  -1.3138426478675923e-02  -1.4866680208956906e-01  -2.1640757166675986e-01  -6.2543603153750094e-01   2.8084541876885305e-01  -1.8451159945191695e-01   2.9236197165902078e-01  -1.2915916265375516e-01   4.5118468761927261e-01
  -6.3991773008375455e-02  -2.6606640876641224e-01   7.9687695568593661e-02  -5.3833498726696594e-01   1.3016202384083397e-01  -1.2587895768948246e-01  -6.6622981470280640e-01  -9.6856523660619143e-02  -3.0182876393900032e-01  -2.2765634719418412e-01
   2.5711924551470011e-01   3.3907309449121270e-01   8.5800213576900708e-02   1.7810042833524553e-02  -1.5234489006003341e-02  -8.3516856388880445e-01  -2.6824891786644239e-02   2.8515493377316037e-01  -1.3756060375065729e-01   1.1200805935459386e-01
   2.1504652389082404e-01  -2.7696263537113358e-01  -1.2012905798532572e-01   4.4339653564624115e-01   2.8635920974649343e-01  -7.7554254441675241e-02  -2.4157189840788842e-01  -4.1181259019696281e-01  -2.1772688555104092e-01   5.5013395200596238e-01
   1.5006203585892269e-01   6.7577699583076101e-01   1.3110725720060973e-02   1.4573270486564005e-01   2.3991888002515124e-01   3.9275136710617520e-01  -1.5729627684636477e-01   1.9464510775987258e-02  -4.8960498312218648e-01  -1.5082504486861381e-01
   7.2694790664489373e-01  -1.5015938891616171e-01  -7.8356601240440374e-02   1.3126940283063165e-01  -1.8594216642998285e-01  -2.4452118592739866e-02   3.0917753166801287e-02  -2.8060421261758756e-01   9.0170267792591130e-02  -5.5011797072419966e-01
  -3.5412499289718535e-01  -1.3820656008533810e-01   2.9240421280202167e-01   5.4339300890901554e-01  -5.2699313628308664e-01  -7.9684200723624823e-02  -1.8039374028473082e-01   2.0009680775805214e-02  -3.2119206434524555e-01  -2.3353860873078541e-01
   1.8105727191852300e-02   3.4700446745775793e-01   5.8670171208881172e-01  -1.8803085140352116e-01  -2.2441211326324914e-01  -2.7553702911581601e-03  -7.0859103990954936e-02  -5.7352973288951037e-01   2.6759440352326058e-01   2.0917232510859637e-01
  -2.8273451083296881e-02  -6.0349885550423799e-01  -4.8266322865049438e-01  -3.4213056499558658e-01  -2.3433672674118558e-01  -1.9712497422771291e-01  -7.8846792376762675e-02   4.1506211605697901e-01  -2.4414684032620992e-02   1.1005097436702513e-01
  -4.1269209396143747e-01   4.1770620367762801e-01  -5.4096611849114651e-01  -1.1516514845734203e-01   1.2194763250527826e-01   3.5389490142142715e-01   2.0726277999711110e-01   2.2133970588139948e-01  -1.5021725374734507e-02  -3.4206988509018954e-01
   4.4802852446662023e-01   1.1893777516484061e-01   1.6245106964257461e-01   1.5216139349120500e-02  -2.9969700210037098e-01  -1.0386014663410345e-01   6.3249863483592395e-01   3.5621837955799590e-01  -2.6517556596642977e-01  -2.4623770032579723e-01
  -3.6303763109583265e-01  -7.1911112205232969e-02   5.4974087540849953e-02  -3.3998326590975586e-01  -8.3801428279613149e-02   4.6432696054426500e-02   5.2421307135962159e-01  -4.1005875446305151e-01  -2.8311416333679773e-01   4.6058861093993064e-01
  -3.1662897421367681e-01   3.7235495842280683e-02   1.3762583289432345e-01   2.1069923311879771e-01  -7.0167919012189794e-01   9.7332763044113937e-02   8.8159649817577956e-02   5.2583092725564017e-02   5.6564355210576345e-01   5.2033524518092615e-02
  -3.3679358272844956e-01  -4.9446916899873926e-02   5.9920061539673863e-01  -3.0506962061085680e-01  -3.8687212964628293e-02   2.7992847251346969e-01  -2.7391647660644547e-01   4.1958288423787443e-01  -3.0029206705371370e-01  -1.0442329971131331e-01
   2.0799300220848488e-01   5.4116773273132732e-02   1.6928688583363916e-01  -6.9840854040519440e-01   1.9626672894362246e-01  -2.9546974250358182e-02   1.2537091072602985e-01  -8.2866015508329643e-02   5.8523206638487379e-01  -1.8139151295320122e-01
   4.2252121100035511e-01   3.8570651316081694e-01  -1.9243411248574332e-01  -2.9593799476153754e-01  -4.2086179888897562e-01   3.4221873466424840e-01  -3.5736155635889127e-01  -1.0826242816088390e-01  -1.7372468760906762e-01   2.9025765976076556e-01
   2.3764974231662936e-01  -4.9260081545190759e-01  -2.6928714523340447e-03   1.6365492145170979e-01   1.1463521692056153e-01   7.8262652241806285e-01   1.7526473709335966e-01  -8.2324831967323209e-02   9.6687414109001890e-02  -3.9846996077221197e-02
  -6.6434025946180503e-02  -2.0930378358970109e-01  -3.6068403521162501e-02  -1.1943681783680921e-01  -3.3277199261223989e-01  -6.8063513291885064e-02  -1.3793556758789466e-01  -5.2868967471097883e-01  -2.3780940366512138e-01  -6.8245894884010538e-01
