# Supplementary material for: An improved crayfish optimization algorithm for solving engineering optimization problems
Source: PLoS One. 2026 Feb 26;21(2):e0340464. doi: 10.1371/journal.pone.0340464 (PMC12945318; doi:10.1371/journal.pone.0340464)
Supplement: S1 Dataset — This folder contains the minimal runnable dataset required to reproduce the core analyses and results presented in this study. The data and scripts are designed to be executed in MATLAB. [file pone.0340464.s001.zip › S1/input_data/M_24_D2.txt]

   8.9522330143399409e-01   6.6905862269559191e-01
  -2.6027602679702913e+00   1.4059071048406859e+00
   5.6025176143875277e-01   8.2832237915244966e-01
  -8.2832237915245044e-01   5.6025176143875199e-01
  -7.8719828933151270e-01   6.1669997022339840e-01
   6.1669997022339818e-01   7.8719828933151259e-01
  -9.9026168905232836e-01  -1.3921848726095720e-01
  -1.3921848726095726e-01   9.9026168905232848e-01
   1.9128609394744256e-01  -9.8153432454618206e-01
  -9.8153432454618206e-01  -1.9128609394744325e-01
  -7.8262810161509022e-01  -6.2248956180996273e-01
  -6.2248956180996351e-01   7.8262810161509033e-01
   6.1742773019268482e-01  -7.8662761074672938e-01
  -7.8662761074673049e-01  -6.1742773019268560e-01
   9.8815944955053114e-01  -1.5343044764319622e-01
   1.5343044764319547e-01   9.8815944955053092e-01
