# Supplementary material for: An improved crayfish optimization algorithm for solving engineering optimization problems
Source: PLoS One. 2026 Feb 26;21(2):e0340464. doi: 10.1371/journal.pone.0340464 (PMC12945318; doi:10.1371/journal.pone.0340464)
Supplement: S1 Dataset — This folder contains the minimal runnable dataset required to reproduce the core analyses and results presented in this study. The data and scripts are designed to be executed in MATLAB. [file pone.0340464.s001.zip › S1/input_data/M_24_D20.txt]

   2.2881474397018359e-01   1.5385727086320916e-01   3.8834553855112514e-01   3.1115836902251542e-01  -1.4736115061370431e-01  -8.5169470391248198e-02   2.2710208715214580e-01  -1.1546266339450995e-01  -3.2464101023897324e-02   6.1615761422253570e-02   2.9212756734935347e-01  -1.4797947504111772e-01   2.3410780323690197e-01  -2.1406634113452039e-01   2.3254129624733674e-01   4.3640360036097436e-01   1.2917495901127152e-01   1.6664142507954594e-01   4.1260302075032798e-02  -2.8118429315722998e-01
  -4.4252701503391784e-01  -6.8055248329468646e-03  -9.8795038059488111e-02   3.9305785847986163e-02  -2.9095862144752998e-02   5.1143485319427466e-02  -4.5587251299459591e-02   1.4156906589446949e-01   2.7761226953328677e-01  -2.9368576930046075e-01  -1.7683333991152070e-01  -5.8738399812270289e-04  -3.1157606431206623e-02  -1.8068510259667186e-02   2.0988906376865672e-02  -6.0617224677369963e-02   3.7946223364429860e-01   3.5490762843976137e-01  -4.8149889055623701e-02  -5.4310583400879575e-01
   1.0237776141163500e-01   1.0652185381766609e-02   2.8513088969825501e-01  -9.4342530166419303e-02   3.0542251341340509e-01   4.6054604419116452e-01   1.0579765108921700e-01  -2.1488326582491887e-01  -1.0275246660136163e-01  -2.9964549266809476e-01   2.6779426961940905e-01  -6.7192152110260348e-02  -1.5458201513440703e-01   2.5691470133375183e-01  -2.4937390359756337e-01  -1.2648439300246997e-01   3.6012424090620061e-02  -2.1753913229711497e-01   2.4143523845387815e-01  -2.9134182268276071e-01
   1.2059304610493107e-01  -1.7152337244498983e-01   3.3643174195201014e-01   1.9782420179787152e-01   1.4885086443415790e-01  -3.8534515831357932e-02  -3.0256824672997723e-01   3.9644345246225865e-01   3.4992333905160888e-01   2.4750336809480752e-01  -7.3158706900331175e-02   1.3040673488765170e-01   9.1738962772119209e-02   1.5601998411356352e-01   8.0914837034892467e-02  -3.9003364581793203e-02   3.4241987633921855e-01  -3.3689183659289124e-01   2.2852807556807778e-01   3.8706491455406423e-02
   1.4898552147189498e-01  -2.4407151532974175e-01  -3.7454720536636676e-02   9.1308999916134573e-02  -2.1706666790153145e-01   1.7289726556990567e-01   1.6472198233946911e-01   2.6051332074900990e-01  -9.1011540589578319e-02  -3.1546829467240395e-01  -1.7346661219543924e-01  -1.0799940921153131e-01  -7.2637106613434643e-02  -8.8412695801848046e-02  -2.5904385445489653e-01   2.2237524151416971e-01   1.6561252574859398e-01   2.7668150575131251e-01   4.5156452199481939e-01   3.8650266479181228e-01
   3.9094566279054827e-01   1.2003373666350176e-01  -1.1660898852333866e-01  -5.7095140098282975e-02  -8.1980603707176344e-02   2.0847411357838691e-01  -2.2215594941749739e-01   1.7568758969344569e-01  -2.9872163200409996e-01   1.4696406553412458e-01   9.1076531385093251e-02   2.4432310166083837e-01  -5.5264052296892352e-01  -1.3674648933974520e-02   2.2132169178702504e-01   1.6302709996539665e-02   2.7369954478887210e-01   1.9406347724297257e-01  -1.6817579992855639e-01  -1.0473614281597304e-01
   1.9038080336340713e-01  -5.3209373251473138e-02  -8.3768201577235635e-02   2.5096033533659434e-01  -3.1076021250165736e-01   1.4425389327826915e-03  -3.5994920334770059e-01  -4.6677835558575992e-02  -3.5811183682318198e-01   8.7211717818120649e-02  -4.9961771042625114e-02   9.9726083960181053e-02   4.3272687834321949e-01   9.8578797526061329e-02  -3.9281149784257241e-01  -2.7108001414874133e-01  -3.3571237985475844e-02   9.4562458753873632e-02   4.2447441055684085e-02  -2.7873209315008063e-01
  -3.0018720464047099e-01   3.8116723034634103e-01   2.5428803043903192e-01  -2.4118445843270925e-01  -1.9266218397197085e-01  -3.4403249969837990e-01  -1.8922854369807132e-01  -1.7319994563655833e-01  -1.9318538548720923e-01  -1.5668605074579034e-01   3.1998138700915030e-02   3.9843834111457366e-01  -5.9256421343414294e-02   1.5728999521652695e-01  -9.2749423977714379e-02   2.0385285179850099e-01   1.8540574966566126e-01  -5.2092760525261302e-02   2.4956469568823780e-01   1.4510204067831725e-01
   2.5424269169762953e-01   3.3439571430472187e-01  -1.7564288448202159e-01   8.3432931405805891e-02  -1.8873703822118582e-01   2.0345835196017281e-01  -3.4070176952709003e-01  -1.5143317422209501e-01   4.5719117362347894e-01  -3.2857496878169407e-01   3.7922727664098863e-02  -1.3601761662579567e-01   8.1651733896330389e-02   1.6422815956916523e-01  -1.0563286247852051e-01   2.3758041209711273e-01   3.7510614861609538e-02  -1.0363224069111439e-01  -2.9012180178142183e-01   1.8766941816588287e-01
   4.4547844742033188e-02   2.8634313155274377e-01   4.1377410138322945e-01  -7.8126439626647753e-02  -1.3707399225429823e-03   1.0690030206011475e-01  -2.2144335198434700e-02   1.8595173006022381e-01  -1.0240155829955991e-01  -9.6616321055419119e-02  -2.6014132479534890e-01  -2.2989078667543272e-01   1.4671985780163374e-01   3.5307882769216004e-01   3.3352180791753278e-01  -3.0885237043113356e-01  -1.8445734032534652e-01   3.6591030575792971e-01  -5.6983006306390242e-02   1.6699827277893739e-01
  -2.9912867971639523e-01  -1.8121735999596625e-01  -1.7931979004595916e-01   3.1916618805643160e-01  -2.5500177602276974e-01   1.9829227251444456e-01   1.1410782954330743e-01   9.4158871717273551e-02  -2.9623365924890876e-01  -1.0873691263386820e-01  -1.1293802601267305e-02   3.5611638599948522e-02   1.9470548600838494e-02   4.4931382106062234e-01   3.5969234240292963e-01   2.4202904415671209e-01  -5.0257712090208385e-02  -3.4160902671731264e-01  -8.1245956653907270e-02  -2.0284974614397634e-02
  -1.4472852161473401e-01  -3.1173228355371629e-01   5.3179554245168487e-02  -2.4026346544476251e-01   1.7032767600342336e-01   1.0338267520500426e-02  -3.1818695508286021e-01  -2.7450889776062370e-01  -2.1898396462776409e-01   2.3704794114936958e-01  -2.3548818688740373e-02  -4.7773888787088636e-01   6.0519687028943309e-02   1.6173724623971031e-01  -4.4478858827180855e-02   2.7008460269921997e-01   3.4961045342845554e-01   1.3976990770036221e-01  -1.4916430622971322e-01   1.1794981107909924e-01
  -1.0248079569889146e-01  -3.3027252859200690e-02   1.2800156792117745e-01  -3.0478582577141827e-01  -4.4636566462670668e-01   3.8830712497648906e-01   1.0900231261404027e-01  -6.1958884258179456e-02   2.9836978411935905e-01   5.0243916644879583e-01  -1.0358677928925605e-01   9.6023280896769786e-02  -6.1401395898418573e-02   1.2953194846995153e-01  -1.3162199266962876e-01   1.7048606896878832e-01  -2.1365040828292625e-01   9.0064372313547289e-02   1.1174845611923559e-01  -1.3703394485346188e-01
  -4.2516888316668715e-02   5.1318140138170765e-02   3.1581003449177425e-01   4.7841888811274279e-03   8.4838976958998863e-02  -3.9334313556379369e-03  -1.3346716620627666e-01   2.9942501868242122e-01  -1.9821850417843459e-01  -1.0750883961904978e-01  -4.0971688387724919e-01  -9.1204115795935778e-02  -1.7142021339538985e-01  -2.3579146830364944e-01  -2.9311543071803348e-01   3.4334164383810750e-01  -2.8303926452721584e-01  -2.2797249200101910e-01  -3.0525880741397265e-01  -2.0008707215080210e-01
  -1.1586656387205264e-01  -3.1281135763563112e-01   2.3036291655386021e-01  -2.0369320708444988e-01  -3.0447879619541912e-01   2.1925453840603076e-01  -3.5644001992130792e-01  -7.7728402483601869e-02  -1.3389747045373442e-02  -2.7692086669266602e-01   1.7193067878148083e-01   2.1098569757141597e-02   7.0909901173738937e-02  -4.8126951566003517e-01   3.3355834928529837e-01  -1.8462599175577624e-01  -9.4970467462464500e-02  -1.3414562296001217e-01   9.0706082257015503e-03   6.5817567624915779e-02
  -2.5819573880468011e-01   5.2371647273865651e-01  -1.2935995405805534e-01   1.2672850331992805e-01  -7.6212372175613871e-02   2.7948952141980549e-01   2.6262614739686066e-02   6.1601282748371317e-02  -1.5695990819836658e-01   2.4774668804985173e-01  -6.2108144754482050e-02  -3.5004617041713543e-01   8.0785441408016342e-03  -3.2573534397833731e-01  -2.6538797511719062e-02  -1.8835102224882971e-01   2.5901124597138070e-01  -2.7298678307885965e-01   1.7477196986083152e-01   1.0462850276290381e-01
   2.7713877918995938e-01  -1.0744740165946493e-01   1.0843299005790150e-01  -2.1970165213618842e-01  -4.0601041776091662e-01  -2.7155615596747551e-01   3.5825454645646260e-01  -1.2816747319831190e-01   1.0974871175548913e-02  -1.0463425025227416e-01  -2.6432469751218740e-01  -1.8325241990125221e-01  -9.1813932321089267e-02   6.9311262163339368e-02  -1.9802399864759741e-02  -2.5782481647172339e-01   3.5051021328207943e-01  -3.2169151131393509e-01  -1.9516236840890366e-01  -9.5987601476621789e-02
  -4.8820491808791174e-02  -7.0961836595956895e-03  -3.6557631144537604e-02   1.0439546902537129e-01  -2.3253453215913239e-01  -3.7319512341242633e-01  -2.3709345907424581e-01   1.2784220807736513e-01   9.5535199926211331e-02   7.4265905200373876e-03   2.8586302996162094e-01  -4.7853274350529601e-01  -4.3550693228502019e-01   1.4650887076313257e-01  -2.8961033506251697e-02  -7.8404928780888991e-02  -2.8542089968850815e-01  -2.3334023654291054e-05   2.7323334356245332e-01  -1.5904506527209550e-01
  -2.6422100841363080e-02   6.1027986888238323e-02  -9.1704168851007309e-02  -4.4274853309816370e-01  -6.0617722946179418e-02  -1.7796465086148194e-02   1.1904087694035688e-01   5.9538618425562273e-01  -7.6861448793584156e-02  -4.0752222869687348e-02   4.8998660701503421e-01  -7.0205138934539890e-02   3.0645669098277895e-01   6.9397721076628449e-02  -1.4412201196507443e-01   5.7458035186892575e-02   7.3177021906392858e-02  -4.7183181894842531e-02  -1.8747119891589756e-01  -1.9491241905419746e-02
   2.7579271413514955e-01   9.8212041030154087e-02  -3.3733211381705669e-01  -3.7753433573324335e-01   1.3138255839340507e-01  -4.7528875821083130e-02  -1.2145833420710958e-01   7.5495242066348917e-03  -4.7818306380018542e-02  -7.4759613360783184e-02  -3.0155972893784178e-01  -8.7474823865307028e-02   2.1900636294414855e-01  -1.3329210193038288e-02   3.2680048149517626e-01   2.1865215973439306e-01  -1.0586090066242944e-01  -1.4285977296670216e-01   4.3442850590217941e-01  -3.0672479160597033e-01
   1.6266442302038814e-01  -1.4064353164704688e-01  -1.2241606434181028e-01   2.0496856631984206e-01  -4.2779087995949774e-02  -1.9040239895243835e-01  -1.7727174027032597e-01   1.4246547047276931e-02   2.7464902906249561e-02   4.1092635581998452e-02  -2.5944412005667827e-01  -2.5001203225482010e-01   1.1552156553266518e-01  -4.1017498152841814e-01  -1.9087229403370756e-01   3.5275081101451800e-01  -4.0754261679651660e-01  -2.5261055757615225e-01   5.0897077190774687e-02  -3.4618292803347467e-01
   1.4858923302330729e-01  -3.0027877509849338e-01  -1.5037084668987391e-01  -5.6524679894973610e-02  -3.4144028410873528e-01   2.0222337184709088e-01   7.6275223174545811e-02  -2.2865546314897922e-01   8.4682177440077819e-02  -2.6159216396229795e-01   4.0122636918710763e-02   1.4900895770378877e-01  -8.8764128228697642e-02  -1.7418484078459241e-02   5.3936286104087994e-01   5.4378497310924492e-02   1.8344334041442339e-01  -2.9834968814508855e-01   1.9812081296811548e-01  -2.8807604201456266e-01
   2.2384791245650634e-01   2.9659569511875247e-02  -1.0531927861931910e-01   2.7525526854675919e-01   4.4986836617578707e-01   1.2188325534076344e-01   7.4992775441910395e-02   2.8731547188938306e-01   2.7533182334340503e-02  -4.5487393756710481e-01  -2.5452975177524662e-01  -2.8201303991732718e-01  -1.6243958891545698e-01  -9.9505030739674982e-02   1.1258187710093556e-01  -2.8906364271603202e-02   2.2972002986741868e-01  -6.9850625070139796e-02   1.6632300374809644e-01   2.6390650058912851e-01
  -7.6936089689392806e-02  -6.5710839314557817e-02   2.4974085853616262e-01   1.7404939578641154e-01   2.5760523525414140e-02  -2.0442815336052461e-01   3.9685795812464654e-02   1.7298721738288902e-01   5.9660743343011235e-01   1.7301524372828991e-01   1.2174187162572242e-01   6.4662848282871332e-02  -1.6608908326272953e-01   1.8096167302440094e-01  -1.1090978922651418e-01  -2.4655444326838466e-01  -6.9150649183449125e-02  -4.6412709376055056e-01   2.5265178850102082e-01   2.8577372766509901e-02
   3.8901960479304443e-02   4.7379529589341046e-01   3.1389606717661483e-01  -2.3229578929757141e-01  -3.5037027225267603e-01  -2.1951386677307216e-01   2.8329994357459570e-01   6.9231304823483927e-02  -1.6749029103430413e-01  -1.1149037611078016e-01  -2.5003134463064447e-01   1.0661234605147915e-01  -1.0879795496440915e-01  -2.4357181225643632e-01  -1.2926718868598497e-01   1.2009139565852375e-01   1.8317372832451317e-01  -1.1288224751104614e-01   3.1744711002603365e-01   4.2264167479323697e-02
  -1.5222078084354909e-01   1.8093127892020333e-01  -4.4442764109861962e-02   5.4569280429984261e-02   9.6247596100084792e-02   1.8941230553004712e-01  -1.6177546465440740e-01   1.4038037121515162e-02   2.4716765656046585e-01   1.1022013445961018e-01  -5.9638461585979385e-01   5.2715149918175230e-01   2.7246143529757211e-02  -7.6203083684546508e-02   1.5598250256605661e-01   6.7249983496679072e-02   1.3627605326415937e-02  -1.0581915967421475e-01  -3.3165733849840306e-01   6.3598350495140177e-02
  -3.1473308845196718e-01   2.4858521347774465e-01  -7.9310852734326420e-02  -2.1827845357779968e-01   1.6599860879055842e-01   7.1799917903229732e-02   7.7555207366799939e-02  -2.0437081385170655e-01   2.0152516187879957e-01  -1.1080109884947204e-01   1.9721817950988438e-01  -1.5747281206702815e-01  -6.1088686911468504e-01  -2.5667981194471795e-01   1.4213365945244086e-01   1.2116559560348432e-01  -3.0881319443440097e-01   4.3538887304160244e-02  -1.2638444330342544e-01  -3.0873613280790711e-02
  -1.2328712248239372e-01  -2.0658864645385586e-01   3.2342810423241070e-01   1.5202797794558867e-01  -1.8752464393471494e-01  -1.3297557620852060e-01  -1.9327298189238798e-01  -1.4192689727448460e-02   7.5626500577535352e-02  -6.6079182516325746e-02   1.4358607340376520e-01  -1.8147881579936892e-01  -1.1838246464838997e-01  -2.4853100462740921e-01  -7.1024372483327242e-02   1.9699907589545457e-01   5.2263673892268925e-01  -9.4502958378904572e-02  -4.9999965671865132e-01   9.2990099726326395e-02
   2.4125293674517134e-01  -1.1688585143105473e-03  -2.0644639055517788e-01  -3.2832659957610821e-01   1.6209075266021472e-01   1.4894996565594884e-02   1.6924379476174239e-01  -5.0235508015772541e-02   1.4874112356984748e-01  -4.2049179569399887e-02   3.5109941448743343e-01   2.0423740672233667e-01   3.5542744144748972e-01  -3.2543728673659500e-01  -1.0030269962784477e-01   1.3538830217154535e-01  -2.7913116556126608e-02  -3.1413037034328761e-01  -1.1389303861877426e-01   4.1446555794382700e-01
  -4.0031129899914264e-01  -2.9474525290739717e-01   1.7880229475548229e-01   2.6706278255860232e-04   1.0392724181849670e-01   1.4490976110054654e-02  -3.8165855403095411e-01  -1.5653713691260321e-01  -2.0645613710272445e-01   5.2698786510283528e-02  -1.9341180725810671e-02   1.1937840822830378e-01   4.0546200838846851e-02  -3.0521592623189880e-01   1.1300732254669595e-01  -1.8916844528608718e-02  -4.9696824043284078e-02   2.3367191909028105e-02   4.8780051104918476e-01   3.6167222724401615e-01
   2.2380252542251077e-02   1.3403640918122323e-01   4.1511943222701997e-01  -1.9486246744091704e-01   1.2468041252083575e-01   3.3894168846742667e-01  -5.4966107588354539e-02   2.9237855023164333e-01  -1.4297564020145420e-01   2.8356928547496751e-01   5.7453206480401017e-02  -2.8919537230685044e-01   1.5127184514095693e-01   1.5769760959860810e-01   3.8580196133091726e-01   2.9358985374336605e-01  -1.1333228863067113e-01  -2.5933749068044615e-01  -3.8327595743517906e-02  -1.2540384842197549e-02
   2.7348860338854236e-01   2.7923804625881815e-01   3.5993984564427023e-01   9.1584507905932894e-02   1.9939313791396554e-01   1.6479721439240569e-01  -2.8344525932485731e-01  -1.8735013320329028e-01   3.2794466264491640e-01  -1.7061281814698528e-01   2.2871260046711109e-01   1.4500484153913584e-01   2.0468953535886142e-01  -1.6576276831419481e-01  -2.0622957529360886e-02   3.2925939088894102e-02   7.9586694254348361e-02   3.3720365896976978e-01   1.7074760874241279e-01  -3.1121814912521734e-01
  -4.9329137990512928e-01   6.5002690474308122e-02  -1.5528931357422773e-01  -1.9535863986770441e-01   1.5315676820926455e-01  -4.2968940204683462e-02  -2.5344403810470970e-02   4.1192529573442710e-01  -5.7383386565465239e-02  -2.1626358371867643e-01   1.1648917107731532e-01   2.0806861324260573e-02   2.7917780504845396e-01  -1.9186631525053546e-01  -1.0349163311203488e-02  -2.5129215011200240e-01   1.6924045456500814e-01  -1.2861391341531853e-01  -1.8838488519117721e-02  -4.5488284259088940e-01
  -3.1517655417692941e-01  -2.2595353178625471e-01   1.7696697471658901e-01  -2.3891436109561837e-02   6.6575337711044527e-02   3.8544260350919979e-01   4.9155309576815770e-01  -3.1452245073479346e-01   2.0127494720589409e-01  -7.8818873701186926e-02  -2.2902387602381205e-01  -2.0267956047966246e-01   2.4426244303606492e-01   5.1919395069931776e-02  -3.1082183230461458e-01   1.2282532054658846e-01   4.8086215456487516e-02   3.5371732419720955e-02   6.1539385476048092e-02  -5.0119875213639746e-02
   1.5347273835345318e-01  -1.3156672920627771e-01  -9.0956641449098014e-02  -6.3595310957520843e-02  -3.1778800665767015e-01   5.8247925931772260e-01  -5.8405449570725625e-02   3.9046930515637485e-01   7.8804038679572072e-02   2.2493941218783842e-01   4.0835438973308914e-02   1.0694096601350400e-02  -2.3509578562291586e-01  -3.1895410046584632e-01  -2.6806451682541327e-01  -1.9035800570538844e-01   1.0898519346828159e-02   1.4664342805444816e-01   6.9429165844550625e-02   2.3245736367764946e-02
  -2.1127105808964000e-01   4.0707350672059756e-01  -1.7122508783058987e-01   3.7069963306608800e-01  -4.4671489683334265e-01   1.1610649762761800e-01  -6.4304178683336738e-02  -6.8156037046474258e-02   1.5674244509446034e-01  -1.0128841888036361e-01   8.2685917329463246e-02  -2.9542293187621543e-01   3.3900232475426562e-01  -5.3411310296889558e-02   1.9149157513008694e-01  -1.5819469554852794e-01  -1.3893028412065192e-01  -1.4715163163131761e-02  -1.8113067445346239e-02   2.6990531853305383e-01
   1.3400268661058076e-01  -6.2828427570087858e-02   2.5105676832114127e-01   2.3651619622599315e-01   1.4513394845990787e-01  -7.3429369695441865e-02   4.0148951282275486e-01  -1.2804204643522066e-01  -1.8784690248065095e-01   2.5231361624740389e-01  -1.5289080638398282e-02   1.5569737422959824e-02   3.7913575224630736e-02  -4.2541259843230139e-01   2.8259048579297524e-01  -4.9068199714551991e-01  -1.0062838109411185e-01   1.0352676717385240e-02  -1.8569597778719316e-01  -8.8890753841675843e-02
  -1.3925482712328371e-01   2.9279633019431296e-02  -2.6607504075404592e-01   2.6893013753530370e-01   7.4286741124848371e-02  -1.3560946405297650e-01   2.9478110091818560e-01   1.7951087276018671e-01   1.5527557932498981e-01   4.2822925751526258e-01   1.4561754710818708e-01   8.4126988101406619e-02   2.0264995477687453e-02  -1.1308814892215871e-01   2.0601641364116260e-01   4.3724313633498185e-01   2.7851002780274120e-01   2.8638765933340893e-01   2.2316156745263682e-01  -4.0244194339054358e-02
   1.1361317789538336e-01   1.0542518380401716e-01  -2.2344619631658660e-01  -3.8632450512509175e-01   8.9546678324107121e-02  -9.8256579222803370e-02  -2.1175375435223587e-01  -2.8037853554794845e-01   2.0071946171306654e-01   3.7715510882784403e-01  -2.5189654686638829e-01  -4.2175677414573226e-01   4.3645613865309997e-02  -6.2736500323797670e-02   5.6425027483838250e-02  -2.4688859195775548e-01   3.6069117850910931e-01  -2.2659915832215678e-02   1.0090464015574219e-01  -3.2267220255471518e-02
   4.0320460736870178e-02  -2.9347728472196494e-01   1.5585363970923483e-01  -3.3041065150776305e-01  -1.6848911700903663e-01  -2.8323561695918903e-01   7.3122756144900811e-02   2.9583423987355895e-01   3.6454589175105834e-01  -1.8606718963190380e-01  -1.8734655805717415e-01  -9.9330244656865130e-02   1.4395587090504025e-01  -5.3036672591760120e-02   2.8029310519698186e-01  -1.3567509439243806e-02  -2.2328716852643124e-01   4.3563463286488435e-01  -6.7958834259470108e-02   1.3524215208615986e-01
  -2.1377737517001755e-01  -1.7023458457273777e-01   5.7403135394964139e-02  -4.7627006044149017e-03  -1.3057881782803130e-02   2.7682874007646330e-01   3.1770020781094732e-01   4.7127009127180403e-02  -5.8694217928661474e-01   9.3308805830742234e-02   1.4999753938882329e-01   2.9676584801447825e-01   6.2638965143408082e-02  -2.1350159029112614e-01   5.4669165974443129e-02  -3.0785626361503449e-01  -1.9305991230274733e-01   3.3775920978319496e-02   1.2622921390493441e-01   2.7685406253417832e-01
   5.0055480736615166e-01   3.4227262243677059e-03   2.6164809805630057e-01  -7.8130676759536971e-02  -1.1226861790742319e-01  -2.5070561321155832e-01   3.9784982192377771e-01  -1.3705522009781632e-01  -2.2882050065856888e-01   1.3757058795939434e-01   2.9164446883130762e-01  -1.4682350442314379e-01  -1.0221265896991302e-01   1.1401682758558239e-01   9.8792468162992420e-02  -1.3588912693173227e-01   2.7513474522097831e-01  -1.1420121499036244e-01   1.2461088662234057e-01  -2.9749413947937775e-01
   1.5533699943452353e-01  -5.7891917824904181e-02  -2.1233329424555525e-01  -2.4121162154910897e-01  -8.6460750176674435e-04   5.6855033162998081e-01   1.0886233531926576e-01   3.0522306498190221e-01   8.6517333721164852e-02  -1.9995123182252142e-01   6.7031495442299263e-02  -3.9709540339436916e-01  -5.0410852693646417e-02   9.4536765768082939e-02   2.4001298422786757e-01   2.2594370349034734e-02  -2.3217082717554410e-01  -7.2428300368725773e-02   2.5807062701976091e-01  -1.8973559548618985e-01
   1.1583264081702925e-02   3.7741621071845297e-02   3.8643752839891254e-01   4.2353196036072821e-02  -1.1091569596457704e-01  -4.6005410849667187e-02   6.5359499346451411e-02  -2.0184676343283550e-01  -1.6786327672924933e-01  -2.1596105971194671e-01  -1.4402985777297039e-01  -2.3286044673581446e-01   2.2004081905844458e-01   5.1575861863719885e-01   6.3979317771223079e-02   1.1374638834899636e-01  -4.3059747888233130e-01  -1.0822620411063089e-01  -2.0024107356862642e-01   2.6346713088176732e-01
  -2.2734237747842811e-01   9.0849897740105823e-02   2.0441901161854725e-01  -6.8918392797435793e-02   6.7141889621999740e-02   7.0772619428353223e-02  -1.2631138884057033e-01  -4.7312739014833288e-01   6.0428867948681825e-02  -2.1156184590392857e-01  -1.4675204074506115e-01  -1.2125602412679001e-02   1.1287205378223636e-01  -2.6870781352597251e-01  -3.8334039183337457e-02  -1.6376271404095233e-01  -2.1111188600224803e-02  -5.0354494207947753e-01   3.8134455830706060e-01  -2.4789541917918004e-01
  -8.4240161381155657e-02   2.2980789255119073e-02  -1.8763643704919564e-02  -2.3366530000255753e-01   6.1556262164992392e-01   3.1714335099820766e-02  -8.4835830312126839e-02  -2.2060197499283765e-01  -9.9655002769951664e-02  -1.9266435699405901e-01   3.5935704680093272e-01  -9.2835634818318094e-02  -1.2695725027180044e-02  -7.5841926602971607e-02   3.0260771613176701e-01  -5.1106897271862087e-03   1.0817511412219470e-01   1.5034935291040458e-02  -4.5540440049076153e-01  -1.5817131394073661e-04
  -2.2379861686336749e-01  -1.4497530303452444e-01  -5.2692146995316769e-02  -4.0848209561569310e-01  -3.4070136196645506e-01  -1.2540269382152172e-01   3.3569500431733096e-01  -2.8459381087616437e-01   2.3214065557986518e-01   1.3833399260196650e-02   1.1779937215670810e-01   1.1776919231779651e-01  -3.3089030910903310e-02  -1.8731776199522424e-01   2.1037052535347035e-02   2.3982183212891939e-01  -3.3312573142185448e-01   2.4040701599552980e-01  -1.6349078774755543e-01  -2.4961948393195879e-01
   6.3892046201081876e-01   9.3205945338979794e-03  -3.2562275292667781e-01  -2.9092487811897594e-01  -1.6431616672216303e-02  -1.5460707100923796e-02  -2.4166030668742938e-01  -1.8824816328260141e-01  -3.1112778325048447e-02  -5.1212951406871272e-02  -6.0228274329630876e-02   3.8846470841104186e-01   2.4943806076356742e-01  -3.9201847688781807e-02  -1.7770788482477658e-02  -7.1863212201685539e-02  -2.2120479667109996e-01  -8.8566537171579723e-02  -7.2963551072845398e-03   1.4997357050196222e-01
  -4.2449157974484564e-02  -1.8720391218591556e-01   8.9593598654639978e-02  -3.9498622506477024e-02   1.9527457805669507e-01  -1.2595510568218368e-01   1.7619576224310360e-01   1.0103502541621175e-01   5.6457424891754870e-02  -2.4232190090116462e-01   8.4841333709456054e-03   2.4128987774387603e-01   4.2901105395356154e-01   8.6770865842037734e-02   2.2781775880772978e-01   4.5747019766052610e-01   2.7270025140526127e-01   1.4227119378634434e-01   4.2533808473123458e-01   9.9181757403171977e-02
  -1.0263908618907866e-01  -2.8097535479952790e-01  -2.6420980148078671e-01   1.1351911070292142e-01   7.5803720205891961e-02  -4.3673530291422141e-01  -2.0593014125109713e-01   7.3081604640616735e-02  -3.3643263782742344e-01  -2.1215685619074259e-01  -7.4783373863003905e-02   9.5997913048377501e-02  -3.9971500235755569e-01   1.6926707027999713e-01   2.0906870892991561e-01   4.2386137218951535e-02  -2.6783455357834773e-01  -6.3403288441773967e-02   1.7303145240973525e-01  -2.6638701405142107e-01
  -1.2365196978606115e-03  -6.7887804856820930e-02   1.5576464275096971e-01  -1.1034480170466231e-01   9.9862138840509138e-02   2.5362456517546889e-01   9.1844733353384764e-02  -2.2104256013195579e-02   1.8599764945546310e-01  -2.4323553102313919e-01   2.0384448590953597e-01   4.4058608651509779e-01  -4.5608303454126642e-01   3.8543781959365142e-01  -3.9560071284896459e-01   4.9742791815706747e-02   8.1287587713453999e-02  -1.4011726496472643e-01   2.6243474296349954e-02   6.1841072334535431e-02
  -1.8047655644642294e-01  -2.2042028477336403e-01   8.9886679069948808e-02  -6.1539002307906585e-02   3.3976449808492196e-02   4.9151629356885135e-02  -3.0529520083467560e-01   2.4517092951248315e-03   1.4877744265179207e-01   3.1797720126030871e-01   2.3438987750095375e-01   1.2058953648342427e-01   3.5155310793641559e-01   4.3276627041178461e-01   3.2870568900482393e-02  -3.8970992994206677e-01  -5.9730917670466517e-02   1.8620542372905041e-01   8.4875184094242870e-02  -3.2893120851873614e-01
  -1.5018015002985702e-01   5.7864843800703436e-01  -2.5028152460028219e-01  -1.9690943606709188e-01   1.1831387154956551e-01   7.5389068614446900e-02   1.4315503350827766e-01  -6.2646001243088556e-02  -3.7060974106863442e-01   2.0786843155885009e-02  -2.6665542012977400e-01   7.3173700654680110e-02   9.5810687501829334e-02   2.6949740954457524e-01  -2.0683437719536543e-01   8.0984838520348282e-02   1.0497093075441186e-01   2.0805352931713519e-01   3.0161437114439391e-02  -3.1063253165540267e-01
   2.2112986067649949e-02  -1.6007754087929876e-01   2.4009091681113690e-01  -4.2650185707249716e-01  -1.6643862813035434e-01   1.8745127294553635e-02  -3.8537639146622066e-01  -1.1880902678532546e-01  -2.1342925236781310e-01  -1.7192224930106648e-01  -1.1190803685044087e-01  -2.4637447920579106e-01  -1.9107789369298767e-01  -6.9891516040988866e-02  -1.2751188680273837e-01  -6.8397700387054464e-02   2.3246858562726716e-01   4.5711454714629468e-01   1.8705782906273294e-01   1.8709028641749567e-01
  -1.6215235485516835e-01   4.7119242208994316e-01   1.5428963384739686e-01  -2.9412316225671348e-01  -2.9150873404880134e-01  -2.5861525961868109e-01  -1.7564422160785897e-01   4.5879160453175549e-01   2.1014018919941188e-02  -1.9076153112811178e-01   3.0723059743483827e-01   1.4626227740124154e-01   3.9141884600952463e-02  -4.5764840507549323e-02   1.8093616155143522e-01  -1.0966795892149628e-01  -2.1246280442997860e-02  -1.9741243119278357e-01   1.8864086874609554e-03   8.7964918893664271e-02
  -1.7612632563298558e-01  -1.8666192942086202e-02  -1.8217277970653983e-01  -3.2042565691225139e-01   2.1912860977858904e-02  -3.6500400242019393e-02  -8.2779625904957160e-02  -1.2942532482283459e-01  -4.8440863811808565e-02   5.9509836720288944e-01   7.1354966199118880e-02  -1.2964730723450940e-01  -1.4426476807889579e-01   1.9015752365338989e-01   8.8113247157932742e-02   2.9701737111353010e-01   6.7082621723927552e-02  -3.5461900517272460e-01   1.8199670836264525e-01   3.3561019816513138e-01
   2.1777522325338222e-02   3.5326465993810119e-01  -1.4282043261289948e-01   2.1386607598348745e-01   1.6880082420383088e-01  -1.6030498159093151e-01   8.7616217031654647e-02  -2.6168680469363992e-01   2.3034275789538008e-01  -3.0829678671938383e-02   3.2175737933771287e-01  -1.2960842864882582e-01  -1.3447994236085328e-01   2.6276766540447902e-02   2.9814653442630790e-04  -1.6531648876454713e-01  -2.7266645720286126e-01   3.4710620889335103e-01   4.2836791381283501e-01   2.8191719166490969e-01
   1.5212592497521346e-01   5.5180180524457091e-02   4.5040508799221168e-01  -2.0150235348330620e-01   4.8286689180042414e-01  -1.1867933264867381e-01   7.2216915430093967e-03   3.0325342741703615e-01   4.7421649466976967e-02   2.8955328127064400e-01  -1.9966939374469220e-01   3.9967246813277499e-02  -8.9738056973975855e-02  -1.9979731336748913e-01  -1.5480225325170655e-01   9.9185314740920349e-02  -3.9289311515222136e-01   6.7269588545051662e-02   9.7802917285631313e-02  -1.1532898503542290e-01
   5.1019167836009051e-02   1.8826075901676620e-01   2.0367881694698933e-01   5.2223815909795440e-02  -7.6892833086603676e-02   2.1009302347607747e-01  -1.4625393760454835e-02  -1.4620771955009693e-01   1.4857160994910040e-01   1.4074918255010399e-01  -3.4857499485940580e-01   3.1321894837016273e-01  -2.9795183827480715e-01   7.4594063737997721e-02   6.7455114700865648e-01  -7.9870926393545510e-02   7.7062858192727179e-02   1.5065627892968403e-01  -1.3563416105022076e-02   6.9075208047009833e-03
  -1.0444018088774054e-01  -1.5181330240708168e-01  -1.7515610719378316e-01  -3.0612869208863314e-01   1.5943664195438489e-01  -2.8574962107281354e-01   3.7505942663435166e-01   1.1402729293027372e-01   2.5072016914545586e-01  -1.0922125549042305e-01  -3.8582640445781496e-01  -8.9845518446631564e-02   9.0765154497686740e-03   1.3387043079309782e-01   6.0619411619236840e-03  -5.1316001203563311e-01   1.2132796487654574e-01  -7.8724076897725717e-02  -3.4957468092945226e-02   2.1370102534732771e-01
  -2.2951633718075376e-01   6.7566668310426486e-02   5.2743113833675470e-01   2.0457481715857614e-01   6.0626561075545982e-02   2.5781463645450475e-01  -2.3384437067766337e-01  -8.0410564190401240e-02   2.7930187869522960e-01   1.4191847841177802e-01   1.6355478962494704e-01   1.7596724752655032e-01  -1.7440681379037715e-01  -2.4796622528975565e-01  -1.8276262752493382e-02   8.1539015516908578e-02   1.8864246428176629e-01   9.2223857687309022e-02   7.7634974277002000e-02   4.3192413375435895e-01
  -3.1165374619426300e-01  -7.7321719890004706e-02  -1.7803397956342909e-01  -5.7273613775807447e-03   5.3975628301145162e-01  -1.9511234226309712e-01   1.9254363061504745e-01   1.2622135759811842e-01  -3.5445501827475923e-01   7.6304234049461836e-02   1.0849836401839424e-01  -9.8431711362789401e-02  -2.0783983701070871e-01  -5.4196748103333109e-02   9.2306293265695005e-02   3.7117372053753084e-01   2.7261544298549162e-01   2.3515260831399215e-01  -2.8101325052346301e-03   8.8224457814905288e-02
   3.5266315170203572e-01   1.4166075195173122e-01  -3.7224608435753559e-01   8.8720921712904327e-02  -2.2368051879085041e-01   8.0461202151177982e-02  -1.2508523826917761e-01  -3.0583138492683964e-01  -8.4060899467310560e-02   5.8023191254321711e-02   3.5651172385731122e-02   3.7637909144988807e-01  -1.6453692100882025e-01  -1.6701597032110277e-01  -1.1824083625491232e-01   1.2202676830306927e-01   4.6512261185665460e-01   2.6200540359903368e-01   6.2548394294448485e-03  -1.4562946190969259e-01
   4.3864301675515038e-01  -3.7823867030284797e-01   3.6900954391576285e-01  -1.8533596781612668e-01  -2.5608960045199816e-02  -2.8885235051764863e-01   3.5487625469609929e-02  -1.4412702610533870e-01  -1.5184197730682969e-01   2.2983325557078049e-01  -9.1640688506120463e-02  -2.6327736453170747e-01  -4.0266245974857694e-02  -2.8906544359417941e-01   8.5070187806338959e-02  -2.6151252322870779e-02   1.2155735111485368e-01   7.9978310685875804e-03   3.5422056480239145e-01  -2.9684840942919684e-02
   6.3618203028843551e-02  -3.6914905095782735e-01  -1.9182841045696247e-01   2.6368289137164755e-02   8.7172341709029155e-02  -1.8576831456300749e-01   4.1323498202079190e-01  -7.7772515154386906e-02   5.9926158239354133e-01   1.4572446585702295e-01  -1.2417421361316461e-02   1.2320748490416915e-01  -9.8542147529137938e-02   1.8716928594998253e-01  -3.3412041847248924e-01   7.9853816140412578e-02   6.9206896018078445e-02  -1.0272589292909121e-01  -6.2335946870597531e-03   1.7159922468331140e-01
   2.7828672830945095e-01   1.0227888465791785e-03   2.1666227679658429e-01   4.2847617049481801e-01   2.6989057388919624e-01   2.5021343270920043e-01   9.9779829844696619e-02  -6.8601930697430855e-02  -2.0933155961354144e-02  -2.5753596385410144e-01   1.4378632017316870e-01  -2.5197917363928746e-01  -3.5500193210197800e-01   1.0450973921609119e-01  -1.2977253854738069e-01   2.8869627414059906e-02   8.4392978125053336e-02  -2.7840002462232083e-01  -1.2667281866252073e-01  -3.6835092134583486e-01
  -3.3175072699105718e-02   1.1855417873483179e-01   3.4477254183815781e-02  -9.3721966335569590e-02   8.5939732253802636e-02   7.2822139356262194e-02   1.6093501408483410e-01  -2.1070305122572444e-01   6.3581324935637645e-02   1.4019631703093599e-01   3.6795275321099485e-01  -2.5152189371472594e-01   3.5652680605231574e-01  -3.8959109127625058e-01  -4.0991093410405866e-01   3.1834517108348281e-02  -2.0971191431425476e-01   2.8845276936555375e-01  -2.3658553251595901e-01  -1.9608008501456195e-01
  -4.2552012085969801e-02   4.3397932763799041e-01   5.2986869721804442e-02   2.5619038228618241e-01   3.1023152104245610e-03  -1.7889223958044995e-01   6.7529464652630655e-02  -7.4918130801952185e-02   1.7105546793680917e-01   3.7296618550155325e-01  -8.8419757020703760e-03  -9.7222285447719117e-02   3.9142271066798073e-01   1.6437262136799330e-01   1.9575945976725720e-01   3.0074198240820044e-01   2.0477112217331697e-01  -2.6089407079086913e-01   2.4059492001911759e-01  -2.1083307887449573e-01
  -1.2451551169018224e-01  -1.5425783471559237e-01   3.0122107741143767e-01   3.6320274431417270e-02  -3.4163158849809261e-01  -3.2547070795074662e-01   3.5003105982833072e-02   3.0223629371776145e-01  -2.0504251216225450e-01  -1.8558688139998203e-01   3.7172630542116469e-01   1.6876701618431367e-01   1.9324559114212209e-01   1.6776821462803404e-01  -2.6930160542551024e-01  -2.3591158131866956e-02   3.7670060817976581e-01  -6.7697164337338883e-02  -1.3480099736075005e-01  -8.4003703216217154e-02
  -1.7597239520024940e-01   3.0545336601437251e-01  -3.7422653502853426e-02  -1.7362479263570260e-01  -1.2462306495924590e-01  -1.7933480362399859e-01   8.7596929910533194e-02  -7.3401015963813765e-02  -6.8938227399302970e-02  -3.2283638902067469e-01  -2.2005874066942277e-01  -2.1959010456067584e-02  -1.8834117176961940e-01  -3.9572036795126425e-01  -3.7175735201117110e-01   2.3211763464456586e-01  -3.7189396676607235e-02  -4.3703692836134589e-01   1.9799996340779305e-01   9.9054613185739160e-02
   1.0849828914035926e-01   9.0684850280779619e-02   2.3134024950016133e-01   3.3112345960700246e-01  -9.6046380192104625e-02  -5.2878647817167355e-02   6.3439016724433184e-01  -8.2336701740529122e-02  -1.8667546350381831e-01  -1.4744108808847703e-01  -1.9558003184644029e-01   3.4197940157351869e-01   1.0364011273699372e-01  -1.3557565535861604e-01   2.2034260942942069e-01   3.1092489423362586e-02  -2.1410748858008263e-01   1.8423815570264973e-01  -1.0315865939788064e-01   1.2139572004997454e-01
  -3.0981796808993406e-01  -1.6445694564111796e-01  -3.1365386136344930e-02   7.4597822143765882e-02  -3.6006249633913245e-01   8.8732906643351789e-02   9.8337733038823316e-02  -2.9873920297718654e-01   1.0640433525089513e-01  -1.8340976185122887e-01  -2.8791008309781441e-01  -5.0711399851367978e-01   4.2458499788402250e-02  -1.2184171149365607e-02   1.7949945093383005e-01   2.5069584666608524e-02   3.5944037243472304e-01   1.2246398973211439e-01  -2.6098195382966666e-01   4.3130195488253968e-02
   1.0027429886678804e-01   5.4542187164675557e-02   4.3697281459648671e-02   1.9202317049031878e-01   4.6196262901943386e-01  -3.0122765002028229e-01  -2.8902181435483698e-01  -2.0793327046025831e-01  -2.3482252868678152e-02  -2.3742454675096619e-01  -3.4357406146336544e-01   4.8858990013804643e-02   3.6187215251688704e-01   4.3561137539702859e-02  -2.2737090134805973e-01  -2.8295990798588111e-01   1.6320694198636851e-01   5.5981258465043447e-02  -1.1951630019969635e-01   1.7677912006412735e-01
  -2.5852289808296786e-01  -2.8398638170095553e-01   8.8234804361243313e-02   2.6448985092915972e-01  -6.1819813143179303e-02   9.9926316332981574e-02  -1.6164253460108963e-01   2.2256143723379093e-01  -6.0511077837298331e-02   2.5895839123234776e-01  -4.9986552317812560e-01   1.4349947807564992e-01  -3.7088422779560787e-03  -9.4430154841540714e-02  -3.1010488808537906e-01   1.6270012099265013e-01  -1.2781182905234795e-01   1.3622018598001664e-01   4.5174969851563829e-02  -4.1908242893882242e-01
  -7.8415803202303014e-02   1.2335228205291070e-01   3.2371825877023325e-01  -4.8900698910937412e-01   1.5687783620491286e-01   1.0085952966575164e-01   1.0370446691048628e-01  -1.4081859114713402e-01   2.1847317787835274e-01  -3.2433563379358460e-01  -1.1963248592952334e-01   1.6550958088007367e-01  -2.9689029993081560e-03   2.7845903967455837e-01   1.3086411708141291e-02   1.2646845347741362e-01   1.0102767438825377e-01   3.1659901938808155e-01   2.1976591620400204e-01  -3.4966296439410943e-01
   1.6770012079059382e-01   1.1058140914639289e-01   1.0162729675473361e-01   1.0152198671632987e-01  -1.5578614218965148e-01  -4.8799337709058660e-01  -3.1302884983621121e-01  -2.9015451650893850e-02   1.6705598705807445e-01  -8.9873393890784734e-02   2.6044374540751605e-02  -1.1553765251300074e-01  -2.5163816946394707e-01   1.3651448785988385e-01   4.9729553521550361e-02   4.3153527779962253e-01  -3.3730913410691704e-01   2.6740844975287953e-01  -2.6608063222262812e-01   3.2066562377860160e-02
   2.8482038442910540e-01   3.3849857553915241e-01  -1.6415419461687362e-02   3.3687820038440501e-02  -6.2527676804552665e-02   1.0159355655520225e-01   1.4607508910838524e-01   6.1023797682924696e-01   1.3423173377242301e-01  -1.1549015879437453e-02  -1.9269230086409350e-01  -3.1747986465845141e-01  -3.4147562423777103e-02  -1.7133123676110265e-03  -1.9898277263439137e-01  -9.0190160332625335e-02   1.8274637020596224e-01   3.2979060290491741e-01   1.1590154498063304e-01   1.8538736536512623e-01
   2.7081030529854161e-01  -8.8557778419099911e-02   1.1064716014442319e-01  -2.1870815345325939e-01  -4.4556315098959187e-03   3.7806218208609943e-01  -2.3558544103601115e-02  -5.0319664861852978e-02  -2.7783367419727290e-01   9.9356591927030960e-02  -1.4988322738074780e-01  -9.7705099051777437e-03   2.4506113561169290e-01   2.7925274863438926e-01  -1.9156863331890683e-01   4.9656472649855393e-01   4.0331076668455677e-03  -1.6221085821417866e-01  -2.3195233328103099e-01   3.1880862672697080e-01
  -4.4990624841455308e-02  -1.9122685123283373e-01  -1.7092835562826350e-01   3.2440184029921959e-01  -1.0787703535158982e-01   1.1189171271284286e-01  -6.5263169808850871e-02  -1.3689282402004116e-01  -9.9615118587701390e-02  -3.1287946317391180e-01   2.0787938238650272e-01  -1.3836208315332357e-01   1.8573727282001512e-01   1.7702142711248439e-01  -1.3919631115745670e-01   1.5085506446435706e-01  -1.9006654736790396e-01   2.0988406045603678e-01   6.2896194232673208e-01   1.6089371559671967e-01
  -1.6473399862719518e-01   2.5540737666621999e-01   1.2027563998684684e-01  -7.1947719624906861e-03  -1.1692932257176063e-01  -8.6968820823953782e-02   1.2076072629624776e-01  -3.2042306466838988e-01  -3.0891105287993353e-01   3.6453314431541828e-01  -4.5328643007302417e-02  -1.0073640485653169e-01  -3.2596882005934902e-01   4.2401204086429628e-01  -3.1213560737803075e-01  -3.1477731877146886e-01  -7.9608632750118508e-02   1.0523508811034422e-01   6.4284101446821229e-02   1.0004502234155951e-01
  -3.4082380804096185e-01  -4.5485374372201820e-02   4.7166357630152544e-01  -1.5121621852318656e-01   3.8057583762218412e-02  -7.7539950890762932e-02   1.1480586364271926e-02   1.1576291983050013e-01   1.8009325661500628e-01   4.0026316004326157e-01  -1.7870203003837293e-01  -2.8699856174330329e-01   1.4395187012019785e-02   3.0320745660915999e-01   2.8770052570883903e-01  -1.0051600344128267e-01  -6.9283069183823737e-02  -1.6918688917902214e-01  -2.1964239561282500e-01  -2.0448158220630097e-01
  -2.6734251768109063e-02  -4.9928077328426843e-02  -2.5173175521009716e-01  -2.9194190973386080e-01   3.0370285895984822e-01   1.7827532071265342e-01   1.8304819845939288e-01  -4.5909206683563941e-01   3.6179445501464930e-02  -1.1709673971461802e-01   2.8224097432755607e-01  -2.6601617212792072e-01  -2.3244887085434617e-02   2.4379699586382370e-01  -1.3058592710966255e-01  -7.1790152839280252e-02  -4.2330718647600130e-01   9.5909180768774683e-03  -6.8717866752177406e-02  -2.1970830836435051e-01
  -2.9864762164203352e-02   4.6101354609258703e-02  -4.6013845705853140e-01  -1.8041511219665121e-01   4.4799479162029778e-03  -3.2037701680554015e-01   2.0605015722776948e-01   4.9043388436451424e-01  -1.4431909786723041e-01   6.6999127758101684e-02   1.6259722001823626e-01   1.5056847277186253e-01  -3.5658687938584610e-01   1.6203359901966401e-02   9.9556054037310951e-02  -6.5176865913377069e-02  -5.0317825416897811e-02  -2.4686378953367985e-01  -2.0784068038311784e-01  -2.1068704717212447e-01
   1.5467502788951890e-01   1.9169103119633962e-01   2.2746121732911451e-01  -3.1641899863416723e-01   2.1775838481617313e-01  -1.3878575861123879e-01   1.6919089401456569e-01  -4.1690005751778481e-01   2.3031927371775263e-01   1.5293809387641882e-01   1.0940799455074596e-01   5.0632767589160554e-01  -1.8207235031518160e-01  -1.4584422344838824e-01   1.2407254758589273e-01   2.7987371177549750e-02   2.5545615447671999e-01  -1.3689593543977158e-01  -1.0374698140868294e-01   9.0688352175397030e-02
   1.6695038380990451e-01  -1.9648687146060573e-01  -2.1201388195014045e-01  -3.7778870054657693e-01  -1.7725389492365246e-01  -1.2362334280934945e-01  -3.4180459018629628e-01  -6.3348267802839600e-02   6.4356868230037917e-02   1.1529283763204537e-01   1.8650968276590113e-01  -3.3526803999817661e-01   1.7696533123142832e-01  -2.0219463797443277e-01   9.5217183862255292e-02  -1.2918342151293560e-01   2.9321028851094882e-01   2.0027289409068305e-01  -3.9788783361477037e-01   1.7699199927715892e-01
  -5.5470417160626201e-02   2.8966354957428375e-01  -1.7270373893458604e-01   1.7050523846745352e-01   2.7104201515064075e-01   1.2038999462658963e-01  -1.2024525178188242e-01  -9.8586551569734435e-02  -1.8803211205473874e-02  -1.8670060379470360e-01  -3.2401141344113626e-01  -9.9340524305055064e-02  -2.1044702404152224e-02   6.6047923857844137e-02  -1.3921820739314586e-01  -5.5098717593703583e-01   4.1758532053305036e-01  -2.1520763725418574e-01  -1.5871890271817368e-01  -1.3514353611631166e-01
   4.5242127114762484e-02  -9.3860664918806722e-02  -1.5249514292290475e-01   9.6643736031871416e-02  -2.5133413931594828e-01  -3.0861733569656352e-03  -2.1897699767178747e-01  -1.6838449542960562e-01   2.9231282995065766e-01  -9.3254271441380085e-02   1.6286874164872353e-01  -2.2173370731526934e-02  -1.0607209558309402e-01  -4.7624052460407039e-02   5.1324559224456467e-01  -1.6214350102259148e-01   7.6881643396902483e-02  -1.2178067471988620e-01   4.7648847846022407e-01  -3.8064601614049054e-01
  -1.4153475887895192e-01  -1.4097520862591323e-01   2.6589301436262919e-01   5.4267533409154863e-02  -7.4025003360595448e-02   3.6394665063977719e-02   2.6698402963482742e-01   3.3498657731856646e-02  -3.0632185746707247e-01  -2.6337994643336982e-01   2.5241849934023869e-01   2.4457378871950863e-01   9.3025831365692521e-02  -7.0850041264587287e-03   2.5672190896297259e-01  -4.7039168166560352e-01   1.0768408554761225e-02   4.3279661400753638e-01  -1.6735719083770237e-01  -9.5883531231002295e-02
  -1.5079069755592678e-01  -2.2529521012404333e-01  -1.3055842923615862e-01   1.3335027406097244e-01   6.0672625454907370e-01   2.3461126161083767e-01  -2.5839427608389709e-01   1.4331686189844389e-01   8.4916695252181429e-02  -8.2859130610413362e-02  -7.6161042996126804e-02   1.5783329824718267e-01   3.8248286412897847e-02  -2.1978433057033331e-01   3.4970293342646880e-01   2.9767930311946994e-01  -2.6506166005085836e-02   1.3767209823659687e-01  -2.1280080378624677e-01  -1.0396165005528661e-01
  -1.5714610346876112e-01  -3.3013428459442884e-01  -3.0166112347126050e-03   2.1615759659905423e-01  -6.5103457607999141e-02  -1.1646643116128791e-01  -1.0325004089015287e-02  -6.0313578598400558e-02   1.0754564474513056e-01   8.2211213199925665e-02   2.9898210769937728e-01   2.2198117816068932e-01   3.3098484433566516e-01   1.3676954566580535e-01  -4.1272999408048905e-01   1.6310258679378614e-01   3.1121272542198503e-01  -1.4885457289868140e-01  -1.3601062924268068e-01  -4.2229139209373412e-01
  -5.3729456482316740e-01   2.2594185173803744e-01  -1.0690313369919019e-01  -2.8881091624908789e-01  -8.2201067495940611e-02   7.5787781071909130e-02   8.4317390797894187e-03  -1.5413278066025698e-01  -4.6407212071212839e-01   2.8520405875807016e-02   1.0679108029597290e-02  -1.0398192522540872e-02   3.0841150708027448e-01  -2.7791037789820572e-01   1.2239770962632304e-01   1.6847031526597289e-01   1.1289203616677373e-01  -2.2142883546024336e-01   1.8630320254296956e-01  -2.2315336629709262e-02
   1.9583312833642258e-01  -1.4082545256173051e-01  -7.5763704555633915e-03  -7.8359579679044805e-02  -1.4414935572981713e-01   3.3361364329211729e-01   4.6984948178321211e-02   3.3943431405943039e-02  -1.3846512050437706e-01  -3.0619119833763264e-01   4.8636936632311251e-02   7.6297490630802323e-02   9.1656201806144089e-02   5.1502031433546114e-01   2.9427420976097751e-01   1.9923632951560361e-01   1.9113788045931895e-01  -3.8685583721230415e-01  -1.6181550872906589e-01   2.5837185750359787e-01
  -1.9050077032578042e-01   8.6135741391221612e-02  -7.8291051018137853e-02   1.1160779951617263e-01  -3.1787711814366026e-01   2.5841702866384458e-01   3.9459013505032603e-01  -1.3151557279014117e-01   1.7921801765755413e-01  -1.0317283615953940e-01  -1.2714265310376416e-01  -2.2311572961623299e-01  -3.6999163923529932e-01  -1.4373365353325201e-01   2.2512594888878062e-02   3.2778456367026271e-01   2.7167454025964827e-01   2.3021126030396624e-01  -2.6421608859718171e-01  -1.6141439655192721e-01
  -1.4762650393001844e-01   3.9234427569403311e-02  -1.7176396337769581e-01  -4.8091440059104279e-01  -2.5030986396639743e-02   2.9412368263214517e-01   3.5286047430578726e-02   3.0799203590233887e-01   3.3783359940526764e-01   3.2834968272492576e-02  -1.6024845807452792e-01   2.5407545605391257e-01   1.4344526676134145e-01   2.4841002962606820e-01  -1.4930513948669838e-01  -7.8490320950192483e-02   1.4773907052875990e-01   3.4051619914380737e-01   2.7957196013691832e-01  -2.2957459556096613e-02
   1.9813560334239724e-01  -3.3818865841872464e-02  -3.7742368889801300e-02  -6.1164545239853790e-02  -1.5598906065264576e-01   2.4521659996694242e-02   3.3014035298577737e-01   7.6053955142728238e-02   3.0361912418275316e-01  -1.8653750771454136e-01  -2.9227060348112011e-01   5.5514208825857850e-02   4.8773397520505579e-01  -3.7309787012444101e-01   6.1962394870776795e-02  -1.0194519204071552e-01  -2.9484659483128189e-01  -2.6481582718835822e-01  -1.9274199173743817e-01  -1.1707882804812421e-01
  -2.7310976315320146e-02  -7.2059319784994180e-01   5.9130379750836279e-02  -1.7341977344622739e-01   5.4484964046947290e-02   1.5652709686530741e-01   1.4767017037228905e-01  -4.8466300882625366e-02  -1.5843976580035313e-01   7.7124701781874846e-02  -2.3933518670005444e-01  -2.8131812407788975e-02  -3.0091570940980239e-01  -2.3285287820195535e-01  -1.6014790870789114e-01  -1.8391288879276080e-01   9.8732201519599772e-02  -2.0886470396697887e-01   2.0351058740450437e-01   8.1539671511897532e-02
   2.9264763675330779e-01  -4.7686294254267188e-02  -3.2284931797685024e-01   1.9930498596021406e-01   4.9041550563957412e-02   3.0619182754247718e-02   2.9060182239094401e-01  -1.8040834662322591e-01  -2.5532383728831787e-01   5.7460543540962250e-01  -2.3848903400073068e-01   4.1530838937916967e-02   2.2775738142671956e-01   1.7064350045669388e-01   2.3156506520337283e-01   2.2448873310893652e-03   9.4179066971737085e-02   2.0150110291143075e-01   6.0800578406615430e-02  -7.7700528269434563e-02
  -1.8044588740050485e-01   7.0907803039919892e-02  -9.8517218310328919e-02   2.7645130413368291e-01   2.6285617842838675e-02   4.0508856407857485e-01   1.6182895019010693e-01   1.4034979651894902e-01   2.4807801266393095e-01   3.4605695500522671e-01   4.6526854182195609e-01  -4.2083856868908046e-02   3.3186866318698667e-02  -1.5843307919846331e-01   2.6576552858400167e-03  -2.3581743015870088e-01  -1.8503662885901030e-02  -1.9069513436726074e-01   7.9732042709506033e-03   3.8402101362155089e-01
   4.5793257820003419e-01   1.7828183905528788e-01   3.1424111225764695e-01  -1.6169198711983518e-01   1.7723270750726100e-01   3.0944869504012795e-01   7.3270931654312602e-02   2.9547964391205300e-01  -1.9171653014300541e-01   5.7880728789924674e-02   2.3785642147731423e-01  -2.5132954147481279e-01   2.7073360482386743e-02  -1.9292118575225789e-01  -6.5577628644068742e-02   8.7672443025161709e-02   1.9574668778293297e-01  -3.7868972727166619e-02   1.3531189321155890e-01  -3.8200601882243862e-01
  -6.9409459112251701e-02  -7.9373716807473044e-02  -1.3781728576514420e-02   3.5365431530787299e-02   3.4924752033802314e-01  -4.2937201226969857e-01   4.1455213736663332e-01   9.6777856336039622e-02   1.6813168677480403e-01  -2.4093337014738081e-01   8.8548831056206839e-02  -3.4678585760672676e-01   1.8203840264119642e-01   5.3033460607316577e-02   1.1253008585318909e-01   8.6388382078930737e-02   3.0848840419432894e-01   4.6188121607605978e-02   2.8501808261105882e-01   2.2551980196741572e-01
  -3.4143930156617175e-01   1.3166155517852651e-01  -3.8702383833072430e-02  -1.8563898566242654e-01  -1.2019702988168969e-01   5.0828375238778201e-02   2.0072227218124704e-02  -2.9953775475072603e-01   2.0368439536731117e-01  -3.5065417993070108e-01  -2.6846243281306531e-01  -1.2270549290075723e-01   2.2630092514011962e-01   8.4319970361198482e-02   1.1789966004395833e-01  -7.3776229329793885e-03   1.9092450652605569e-01  -3.7657202257879197e-01   3.3963828229203769e-01   3.2481406077216224e-01
  -2.2930270811971235e-01  -2.6354853120714460e-02   2.1863580327994209e-01  -2.2937992487631353e-01  -2.1444468105241962e-02   6.7633440942339584e-01   1.9596930035399318e-01   4.2955215057003671e-01   1.1847593280594237e-01  -3.7703850282888876e-02  -1.1206440287741758e-01  -5.3467567175786070e-03   1.1003469691326397e-01   1.0478957409999833e-01  -1.0242036457204452e-01   2.5150932575891578e-02   1.7090190781085790e-01   1.3658246553837777e-01  -2.3180051862228490e-01  -4.0644342508152173e-02
  -1.3225820358204349e-01  -3.8108759637694711e-01   1.0252000146744120e-01  -9.5394788431567117e-03  -5.1181980315645956e-02   5.2075997208154916e-02  -4.9038742887832726e-01   2.7717715066226434e-01  -1.9944280856202407e-01  -9.9228048593046236e-02  -9.5825748668614860e-02   5.8677156761943433e-02   1.8443253218890870e-01  -3.0912537989130056e-02   1.2007421011425537e-01   1.0638033524554580e-01  -5.3903429289297411e-01  -4.0506367586179759e-02   5.4593967137807377e-02   2.9309752190728311e-01
   1.3829474607971309e-01   1.7221961536911684e-01   1.9078724138251321e-01  -1.2470506460763708e-01  -3.6577745094056030e-01  -1.3327131866873376e-01  -1.6781379095081492e-01   1.5365230880546760e-01  -2.0241038196667235e-01   4.5167546165588324e-02   2.5155175429588084e-01   3.1677077826807709e-01   4.2573856317546449e-01  -1.8001181670710814e-01  -9.9490720699777019e-02  -1.2497886112376515e-01   3.7946673771515216e-01   2.0078499675772735e-01   2.2163775828294160e-01   1.2922174670915620e-01
  -5.8825205516939705e-02  -3.5750563062016101e-03  -4.1753981077964081e-01  -3.9409857171515250e-01   2.5489387566532989e-01  -1.1749808689619533e-01  -4.4515686752485195e-01   1.1335052677006610e-01   3.5742006473703353e-01  -8.9990311273787080e-02   1.0344360305669886e-01   4.4709354657886405e-02   1.6735476087584492e-01  -6.1759745132478297e-02  -2.7074799985743803e-01  -9.5121686902642180e-02   5.3358514465757165e-02  -7.2419273913688409e-02  -1.2110233214965624e-01  -3.0266342898169973e-01
   3.8390648189667365e-01  -1.2370421273504591e-01   1.8655228365644341e-02  -9.5392376106432336e-02  -2.3156275420072384e-04  -1.0769063054719372e-01   3.4249099713385733e-01   1.7887401019281191e-01   1.1112020791533078e-01   1.1342724135981455e-01  -2.4946832701593802e-01   4.4691154069015959e-01   2.3637069064379318e-01   1.3832581018644011e-01  -5.0012041894772846e-02   1.8716962019574768e-01  -1.3507443839921812e-01  -4.7505266253923450e-01   6.3744516902047146e-02  -1.3882335161025536e-01
  -2.1534354256294297e-01   2.0725409717407473e-01   3.4003968627869186e-01   2.9168276308908109e-01   5.0846965338984917e-01   6.3129446543298953e-02  -8.3211570459256021e-02  -8.4293159059467632e-02  -2.2873224636442585e-01  -1.1346043340371263e-01  -4.8230395961267748e-02   2.1632773578333395e-01   1.8615471180666893e-01  -3.2686205287552245e-01   2.7711822040761669e-02  -1.8739747192891143e-01   4.3066928220167680e-02  -2.8278286172631584e-01  -1.3956711214644998e-01  -2.0104045628503786e-01
  -7.9065546323879160e-02  -5.6418822603974494e-01   5.4556140420395943e-02   7.6518238364692084e-03   1.0049478299885430e-02   1.3881209149888007e-01   4.7111552467831296e-02  -3.1722828829381100e-01  -7.3147880279161720e-02   4.1981670448720240e-02  -8.3876798859160426e-02   1.8839504399603052e-01  -1.8841039475271806e-01  -1.1745929390824091e-01  -5.9210677441680382e-01  -2.0571851746852982e-01   1.0511579508068108e-01   1.8923507420934377e-02   2.1144845461767531e-01   4.7091647560804251e-02
  -4.7562584890957757e-02  -3.5931705379885209e-01  -5.0584279694534884e-02   2.2399248791281889e-01   7.7216114169758154e-02  -3.1365278307063782e-01   1.3542450970520151e-01   5.1894928132541263e-01   2.4876390608717189e-02  -3.1857265652011491e-01  -2.4000695427751108e-02  -1.1162212308378100e-01  -1.1362917345783453e-01   8.1339906615526425e-02   1.9166510386561675e-01  -3.6251452604092382e-01   3.1784499283459527e-01  -4.6033119945805244e-02   1.2539451882196392e-01  -4.7094163704103451e-02
   1.6411146911363247e-01   8.9381243114576042e-02  -1.2392725617348097e-01   2.4608196644997773e-01   2.8019079812373587e-01  -3.5142948217651689e-02  -1.6850102800991060e-01   3.9170095703273275e-02   6.9116411587950316e-02  -2.6384116637276800e-01  -3.1482495183687376e-01   2.9234829782585936e-01  -1.1023390954753005e-01   6.8096202714621024e-02  -1.1845665608849365e-01   4.3703623631162025e-01   2.9034183187406959e-01   3.0660097401200898e-01  -9.3202562884108373e-02   3.3423537648861062e-01
   4.3601575251947045e-01  -3.5113291874826834e-02   5.8522021639168455e-02  -1.2550787698341684e-02  -8.8750644739124418e-02   2.8213214528942737e-01  -1.8801636529864868e-01  -1.3452348755920185e-01   3.8740506850627632e-01  -1.4987945338161196e-02  -2.0529822159669078e-01   1.5543997649332694e-01  -1.5148350214157333e-01  -2.8855491961312352e-01   3.7495434126285049e-01  -4.3226058882640761e-01  -2.1429730501475709e-02   6.3087304779029837e-02  -4.8736398483302489e-02   8.4089874453258592e-02
   3.8604446037902823e-01   8.6335237744747370e-02   4.2577894831670265e-02   2.6440384578517878e-01  -1.3225748842981414e-01   2.5468614467492107e-01  -3.6043823683213810e-01   1.2774755207038160e-01  -1.3195200421735070e-01   2.9378675732527899e-02  -1.1239664574168652e-01  -4.6517603488984793e-01  -3.0820989843130465e-02   3.3445859206437438e-02  -2.5002670962637474e-01   1.1801677340098310e-01   2.0005391013060989e-01  -3.5446675560881313e-01   1.5808911037011136e-01  -1.6350816526409134e-01
  -1.5224907091698134e-01  -1.6108180143125056e-01  -2.3352753792317527e-01   1.2206637632786910e-01  -4.5498161911678092e-01   5.0819627198436274e-02   3.6044990428972856e-02  -1.7821254975988070e-02  -3.0587254995151181e-02  -2.2124695014992107e-01   1.7061243835676354e-01   1.4927847279044545e-01  -1.5273039850819300e-01  -4.4710933369924488e-01   8.8619868196371868e-02   3.0155601534411297e-01   1.3918400956441659e-01  -2.7882820687425325e-01  -3.7814752863646306e-01  -8.2556664469669194e-02
   1.8267779194686218e-01   3.3444363357548307e-01  -4.3097723102831324e-02  -3.2187740786659613e-01   1.1192508576896371e-01   2.6495565851198537e-02   1.9349120724459951e-01   2.5318802609954094e-01  -1.9649150630224432e-01  -3.3140903660502991e-01   1.2882386063881654e-01  -1.1574354718283442e-02  -3.8455123983798367e-01  -2.7803339120587300e-01  -2.4936747548494143e-01  -1.0231933683316631e-01  -2.4639644058553603e-01  -1.3007047978558234e-01   1.3458470805339487e-01   2.7530516947772382e-01
   2.7921388954314195e-02  -1.3207077321723495e-01   5.3808591715754028e-01  -2.7296194397408574e-01   8.6069057021184212e-02  -4.9509277975499082e-02  -1.9338005625187621e-01  -7.9878037888482883e-02   1.5408424974059687e-01  -1.7780089656861439e-01   3.0398160946738473e-01   1.0598069261815209e-01  -3.5387650002544657e-01   1.3440517930298315e-01   1.8977255860995124e-01   3.3247885283116368e-01   1.2623623808383533e-01  -5.8094800058190017e-02   2.0407457723022340e-01  -2.3302279467298767e-01
  -1.7353094342164169e-01   2.6591247632843057e-01   5.9562619627537158e-02   4.5816233079043017e-01  -2.8356267938569818e-01   4.1312662883939422e-02  -1.3706550295256904e-02   9.0810186775990634e-02   3.9619171165039280e-01  -2.4254035935480722e-01   9.3329337768753393e-02   2.1354597707983702e-01  -3.9242770033732596e-02   1.2548645831634259e-01  -2.5487657172280787e-01  -7.0477127160961883e-02  -3.4565092357016658e-01   1.1402597046986426e-01   2.3439025520647674e-01  -2.2456867492341562e-01
   2.6701756293497581e-01  -5.3522843022589618e-02   7.8673068956280606e-03  -5.7333045018557058e-02  -1.0450471913566814e-01   6.6277306250792548e-02  -8.3303006654210834e-03  -2.8014635715945257e-01  -2.8470380211111418e-01  -5.4446035337284693e-01   1.1431172040935822e-01   4.1910590516650303e-02   1.5794799846824517e-01   4.6097552298313238e-01  -4.5550294571543207e-02  -2.1498228936615529e-01  -7.0547304904797298e-02   2.8517680956897867e-02  -3.6895902003946168e-01  -9.2986593348912655e-02
  -8.1219118666543827e-02   8.5354338975061964e-02   2.6898681867376129e-01   7.1769917241551767e-02  -7.7131380720173934e-02  -2.1126219699091583e-01  -1.4591410223888290e-01   7.2267174245278745e-02   2.4445182338776836e-01   2.5382499475654169e-01   1.4526457059231140e-01   3.3647632961510389e-02  -1.6903576135474060e-01   2.4570012805482044e-01  -2.1633240936482198e-01  -1.8782962634359873e-01   7.6479008644305041e-02  -3.2621506376335774e-01  -4.4216342258917313e-01   4.5420912098856359e-01
   8.2414789761320509e-02  -9.8815670059316768e-02  -3.1070087419772324e-01   2.2181259960766100e-01   2.7374417135394918e-01   3.9133582455575716e-01   4.8657458787364674e-02  -1.5831105846704885e-02   5.5228976619906153e-02   7.6041769662945555e-02   6.2240974555888973e-01   1.3784624248499985e-01   1.0106766119561034e-01   1.5002635510737877e-01   1.4862780250304919e-01   1.9615567155768579e-02   5.0485917109726261e-02  -1.6547594253299303e-01   2.0456218368765247e-01   2.5457255870539902e-01
  -2.2424875409958028e-01   1.9711440392344623e-01  -2.6252153761306052e-01  -7.9805792936168587e-02  -1.2677256997088332e-01   1.3103640365757963e-01  -2.3642232198238702e-01   6.6932266920504010e-02  -3.5910364320691857e-01   2.0019460816570053e-01  -1.9431607710414564e-01   3.9684932113621624e-01  -3.9586661647935423e-01   3.2083329896466950e-01   1.6816592842418726e-01  -1.6990216037325312e-01   1.0544249596799865e-01  -1.2221864662113843e-01   1.1373358144109341e-01  -1.4795755418755924e-01
  -1.2508216286538909e-01  -3.1390980035063776e-01  -3.3126776893713333e-01   7.1495478711358182e-02  -1.1470167943221554e-01  -1.4018295435080957e-01   8.8830268111230251e-02  -6.6487003469189199e-01  -2.0660093831285191e-02   9.3161918551675812e-02  -1.9312784011920639e-01  -1.6194646629011980e-01   2.2332668969894331e-01  -2.0323516918055518e-01  -1.2323665235076169e-01  -1.8360729479576340e-01  -6.7028803765911867e-03  -8.7596833576245606e-02  -2.4785340801365077e-01   7.9722843001108462e-02
  -7.0727329335578862e-02  -2.4228343796920848e-02  -2.9850381201937332e-01  -3.7591415537776485e-01   2.4665924280564286e-01   7.4687467679189060e-02   3.2813999929099802e-01   1.9169234061380727e-02   4.4158690494283709e-01   1.9214331698119463e-02   2.8129134389305560e-01  -2.8540792527798436e-01   2.8610466836262716e-02   2.8523468385275530e-01  -1.1548668452006121e-01   3.5064301122675536e-02   3.6251129200129012e-01   3.4754439229257024e-03   3.7143858395631640e-02   6.3493319364837569e-02
  -1.3708563463134571e-01   4.0026790225375752e-02   5.2547759532631216e-02  -2.9584239439089673e-02  -4.1844094729955533e-01  -1.2405380696173923e-01   3.4895428186838329e-01   2.8817438630911674e-01   1.2527346253783597e-02  -1.3404012844361859e-01   1.6736565544346099e-01   8.9094569553589201e-02   2.9986124203976658e-02  -7.7135143492666008e-02   2.2576536137567724e-01  -2.7999668632547614e-01   5.3782535280636007e-02   2.4323728298906999e-01  -4.9201023646246311e-01   2.9368725469162160e-01
   1.2413460146386877e-01   6.1880835589204840e-02   3.3613823457506570e-01  -3.7853927788858760e-01   2.4446826415249473e-01   8.5359803292409872e-02  -2.4174839227718325e-01  -2.1215443068422021e-01  -1.6724035841008281e-01  -3.4732063685511788e-01  -9.6112918559236205e-02  -2.1665014450009182e-01   1.6470331488296266e-01  -1.8862012309422230e-01   1.4074658457722548e-02   1.3236862034472985e-01   1.8705459689069565e-01   4.0344698527977846e-01  -1.5955997799504193e-01   2.1344589427632105e-01
   3.7342413429956123e-01  -4.6971877495357556e-02   1.4393250583027481e-01  -2.3036326267582297e-01  -2.0277025069972382e-01   1.1484473062555334e-01  -1.7536546351185325e-01  -1.7149062818049132e-01   4.3363126439394839e-01   1.8019953516557122e-01   3.4154941868774137e-02   2.4305796155269546e-01   1.2207828861511211e-01   6.3125484454518349e-02   1.3543951429835652e-02  -4.3782014916584411e-01  -1.1522851903391355e-01   2.8599816040123832e-01   7.2308217596309107e-02  -2.7979728060486025e-01
   2.5033236010882642e-01   1.6556808988995086e-01  -5.8874656808758190e-02   2.3336246285141429e-02  -3.5936790786164720e-02   3.9805056005952111e-01   5.3139807335019895e-01  -1.9053305051250477e-01  -4.1528559021663011e-02  -4.4876372745799181e-01  -1.4894693986232116e-01   1.2027410923434616e-01  -1.1445518725886342e-01  -1.5310691044414768e-01  -1.0736643867796320e-03  -1.3371922530887975e-01  -1.1524683136325194e-01  -1.0928408674741917e-01   3.1188474726232140e-01   1.0393487736087986e-01
   2.5687551470561182e-01   4.5987255500339730e-01   3.1405564514142767e-02  -4.8080879125671494e-02  -1.2042690378953652e-01  -1.5130914670696674e-02   1.0827751596008496e-02   4.3479561914645401e-02   1.3280684029324871e-01   1.2729931016763821e-01  -1.5527294109725842e-01  -3.5979451572240412e-01  -4.1839977774573683e-02  -3.3887449492581107e-01   1.8183623074270303e-01   2.2812993728411668e-02   2.1359845858479437e-01  -3.6794478734352437e-01  -2.7282706096391052e-01  -3.3087255503352886e-01
   5.0374319987704419e-02  -4.4444356057414292e-01   5.4624572868520682e-02  -7.2572862435820007e-02   8.7684996412975794e-02   1.2985225588873589e-01  -5.5706209666362805e-02   2.8348126645860133e-01   1.5684994323641865e-01  -3.8057557338113418e-01  -1.5495521719876751e-01  -1.2246971838056020e-01  -1.9857989458325592e-01   8.6358974761277518e-03  -3.3811300824395468e-01  -5.0911726845587320e-02  -2.5572898506264718e-01  -1.8245598663766463e-01  -3.9597499977631845e-01  -2.5161939511299741e-01
  -2.1792872505545352e-01   5.6524239451173984e-02  -2.1943316276417671e-01  -1.4499222004389661e-01  -2.5171625568057082e-01   8.2866548940496595e-02  -3.9380418129716749e-01  -1.5214396862113092e-01   8.5773749795811247e-02  -2.6041006090644581e-01  -2.4945445024875990e-01  -7.3621919466415900e-02  -4.1468909546048338e-01   3.4887799562729904e-01   4.0073922335534018e-01  -1.0073484456161538e-01   6.7439491622399400e-02  -8.3085822198465942e-02   4.1263884444401010e-02   1.0623717378024322e-01
   3.4012368085465516e-01   9.0510452260918028e-02  -3.5588471950568118e-01   1.4318767829275011e-01   1.6313632593637473e-01  -3.7819542599457945e-01  -1.1115063931744748e-01   7.8378066670011834e-02  -6.6551876422297623e-02  -1.0712808967111948e-01   2.3766620085700474e-01  -3.7057239529245561e-01  -2.7620588097778004e-01  -1.3256262333825863e-01  -8.4671583767253478e-03  -2.4629730749296508e-01  -2.8103128784355874e-01   2.7361940852495525e-01   1.2540523273133580e-01   8.3308659695730702e-02
  -2.0184176259644773e-01  -4.5559296391507881e-02  -1.4020560899381258e-02   3.4186968798537548e-01  -2.3977323185088464e-01  -3.6120247116257269e-02  -3.2014572463086817e-02   1.3720828058080237e-01   3.5411122951273544e-01  -3.3107828889423641e-01  -1.1366768994372156e-01  -3.0547608600293930e-01   4.4468704628372624e-01  -6.9775116579696372e-02   1.1287207740834954e-01   1.8640749721814148e-01  -3.4479304083967197e-02   2.2712480328103168e-01   2.8733732116773170e-01  -1.8649949813064018e-01
  -1.9310164193117854e-01   8.8589466817691920e-02   2.3483792241121323e-01   1.5625183658862959e-01  -1.3810352075694377e-01   7.8210114764958774e-02   2.6690960976948452e-01  -1.9075611649391833e-01  -2.4165675836816597e-01   1.2074020846564970e-01  -5.2420782900853093e-02  -2.8419552321294217e-01  -3.4963386398823837e-01   2.5446014245571491e-01  -2.1721554962238865e-01  -4.8229298931321801e-02   1.0892178840339214e-01   4.0647619320722578e-01  -2.4325852312290962e-02  -4.1449952123732225e-01
   1.7646608466169525e-01  -8.2240415147975671e-03  -2.4802491340925800e-01   1.0645716758003816e-01  -1.2411325005585544e-01  -1.8192501623385746e-03   1.0430749328404038e-02  -9.7950797496545814e-03   3.0775107014374820e-01   1.1786096374065125e-01  -2.4003723936217558e-01   2.7955867693902536e-01  -3.4646305749949086e-01  -2.2243018202595155e-01  -1.6244969581972507e-01   5.1977210924888195e-01   1.2906482887192733e-01   3.4896974978101397e-01  -1.2550748964050457e-01   1.2531184146471358e-01
  -6.1587267105788204e-03  -2.7293500221793321e-01   4.6318972670588071e-02  -3.2788304744563734e-02   3.5107313950506353e-01   1.3763687830188753e-01   2.6660562037737695e-01   7.0210511654065378e-03   5.7401017102430667e-02   2.7425822429666669e-01  -1.7491768454473142e-01  -1.2255928616309809e-01  -5.6829779642518702e-02  -2.7171325754496774e-02   6.4965494917942490e-01   1.2475879126455522e-01  -3.2972949735466073e-01   1.5168740567685213e-01  -8.2534913329588303e-02  -6.8320285726289134e-02
   3.6247758973249389e-01  -2.4733925031935056e-02   1.6951457215460997e-01   8.8257379809414185e-02  -2.0223437356842941e-01  -1.8371420951442941e-01   8.1602010177884265e-02  -3.3660912302162344e-01   2.7223189482662835e-02  -1.8756310439467161e-01   3.7520259046850279e-01  -1.3842899550420340e-02   3.9754977269511826e-02   3.8954689452289337e-01   1.2823370433747600e-01   4.3569653276297460e-01  -1.9153223281320708e-01  -1.5962767901660546e-01  -1.9433301053784080e-01  -2.0887756145450811e-02
  -3.2434468044691758e-02   4.2888103853124908e-02   3.6429799902468346e-01  -1.1765662048952867e-01  -2.3866504667622088e-01   3.9158177803831750e-03   3.4483785080414282e-02   2.5378058837642731e-02   2.1968893540222781e-01   2.9552067810836213e-01  -1.6846437124653987e-01  -3.7374172405441719e-01  -1.0176237442088237e-01   2.0078923622886092e-02  -2.4023030714123828e-01   3.0132385997934528e-02  -3.3610568404698754e-01  -1.2633740975233523e-01   1.6905866645184783e-01   5.1107519790846168e-01
   9.0334855149358552e-03   3.6940579292849929e-01  -3.8233035227151474e-01   1.9321319466603308e-02  -2.3726396667314759e-02   4.8796492697059979e-01  -1.2793332142132988e-01   7.7497730214787411e-02  -1.4802767201937758e-01   1.2357010560663895e-01  -1.9374124838259257e-02  -7.6092205815625091e-02   3.0528208492040076e-01   2.4045483571542542e-01  -1.4037468515834536e-01   8.0771739802402209e-02  -3.5733686883531690e-01   1.4547204061266403e-01  -2.9060657535709128e-01   4.4345428596362868e-02
  -5.0377150831518236e-01   2.2865771887891875e-01   4.5295693630518226e-02  -1.7472853810208938e-01   4.8561666260756808e-02   5.2343003979189839e-02  -6.6266631160854891e-02  -2.3116758824316763e-01   2.0644423778855525e-01  -9.0299221157001730e-02   4.3066023671695203e-01   1.1643410340998440e-01  -1.8897612982880299e-01  -3.8806936189702990e-01  -2.0407729423772704e-02   1.0345204622719471e-01  -3.5354303770875745e-01  -8.3022857228405335e-03  -2.2377622330334371e-02  -1.6009722283843697e-01
   1.2545868169773550e-01  -4.1134273886369477e-01  -9.8619997990943925e-02  -6.6715267956978144e-02  -3.7504332138313401e-01   4.4856057003816951e-01  -1.4055500810655253e-01   7.9774858837269619e-02  -2.4078128744765592e-01   1.3720401416885228e-01   3.9602111824837266e-01  -2.2018651109692502e-01  -8.4544683535673307e-02  -2.7154505428220793e-01   8.9623106145720013e-02   1.1048823128391753e-01   1.6066398223957137e-01  -1.6160135978530790e-02   1.5355788927523006e-01  -1.6329265242197161e-03
   9.1069991445386078e-03   2.3221223277021336e-02   2.0985617235789439e-01   6.2929278029261393e-01   2.8268971465682080e-01   3.3358809353601737e-01  -1.6915498640454324e-01  -1.3097379583712182e-01   2.8169420649993993e-01   9.9578271980576769e-03   2.0106380516022726e-01  -4.1741958148876240e-02  -1.1218839662901567e-01   6.9628990832609206e-03   3.7442738203662070e-02  -2.0657816046627317e-01   2.0729691980012482e-01  -4.0824820493646975e-02  -1.9467218775318412e-01   2.4799153887734987e-01
  -3.4980556070491503e-01  -4.1149300933918796e-02   3.1321204601873348e-02  -3.0937373187230521e-01  -9.4780600852917729e-02  -1.3914620045045006e-01   1.4606477499163711e-01  -1.9583989757784515e-01  -2.4713233518108033e-01   3.9300847129572264e-01  -4.7586366547378134e-01   2.9053454535482037e-01   2.4453317511177727e-02  -8.1529521945674505e-04   3.9808069756833923e-02  -1.5480161225528827e-01   2.0997831891880336e-01  -1.0760146459719128e-01  -3.1315748983632791e-02  -2.8641468714226870e-01
   3.6744123790778072e-01  -2.7175135549482414e-02  -9.2167316958074161e-02  -5.6143237607090635e-03   2.4791230141686690e-01  -1.1422456565518155e-01   4.9902828780286967e-01  -2.6372708517080998e-02  -9.5458094765751289e-02  -1.9848014374093634e-01  -2.9087971914170524e-01  -1.1896888749983978e-01  -3.7802562257519168e-01  -1.7430109542424266e-01  -2.3951474283549254e-02  -2.7234330652440347e-01  -1.6208976721052482e-01  -2.7023996501405334e-01  -1.7299735964156526e-01   8.3419231403864091e-02
   3.8510863854311361e-01   2.3811703505022661e-01   1.3804045863226658e-01   2.1184462926470463e-01   3.1322405329188596e-01   3.7668327473569505e-02   2.2690141679456530e-02  -2.5222838254579116e-01   1.3246453472919523e-01   3.9560850619950538e-01   5.7245214076702078e-02   3.2745235416045648e-01  -6.8577282367214359e-02   3.0582960324685676e-01  -2.0385133906545980e-01  -1.7123702707286290e-02   3.1170857178769873e-01   8.5544940681326093e-02  -5.9261037758305685e-02   1.8645607095366287e-01
   1.4566812680554295e-02  -1.1303721112370241e-02   1.5412019509411537e-01   6.2713432028157948e-02   3.1189924677419222e-02  -3.4568628191331463e-01   1.9165615563410371e-01   3.0963319959132424e-01  -3.9567431050723761e-01  -2.7698748931965106e-01   1.6516309022914688e-01   3.2484330081976509e-01   1.8280398315725171e-01   2.3612978294390197e-01   2.4217402307436020e-01  -2.5033954345464077e-01   1.2860484283527657e-01   1.2168891568443935e-01   2.6933309315665088e-01   1.9604778471420048e-01
  -2.4994417104681743e-01  -2.6635492428902752e-01   3.7914669937321017e-02   2.9006517746393415e-02  -7.5243316735138909e-03   1.4674396915888516e-01  -1.0809139880229822e-01  -1.3404339601211468e-01   4.0579433570899814e-01  -1.7647513859239161e-01   3.4722079510053558e-02   2.5750355472528130e-01  -2.0275253728040302e-01  -1.0869865083233164e-01  -1.7214768314262910e-01  -6.2990122858099762e-01  -2.6055532008650125e-02   2.1039616498473371e-01   1.3704919721715333e-01   8.1693107475072010e-02
  -1.9575725950334658e-01   1.6008769516683008e-01   2.1694047418612131e-01   3.7383071616839020e-01   2.8859124384502538e-01   3.1678144505984501e-01   7.3848092744486366e-02   1.6487237979534553e-01  -1.6180573268468508e-02   5.2632363114960237e-02  -8.2090747645826356e-02  -2.5615212645586183e-01   7.7106627780078443e-02  -9.0659353103999585e-02  -9.9676356988861702e-03  -1.3048204012278206e-01   2.0195316583009471e-01  -3.4819139816894762e-01   4.6385785786572242e-01  -2.2159857770678562e-01
   4.0235059863056510e-03  -1.0994838361429746e-01  -1.2759009734503385e-01   8.0604005915803217e-02  -4.0642290600849562e-02  -1.9803485566889412e-01  -3.6278293199220824e-01   3.8013454798194901e-01   2.9923890820741546e-02   2.7023756912426034e-01   5.0239902496928085e-02  -1.0198500862921700e-01   1.3339806015857195e-01  -1.0886641294572022e-01  -1.3280569738301655e-02  -3.3015366705430754e-01   2.1193812122826927e-01  -4.1112265507916285e-01  -3.6755609998743999e-01   2.7097043300654511e-01
  -1.9699320595296738e-01   3.1198959410043170e-01  -2.8751497513035663e-02   2.6613324646003911e-01  -1.2200968236729075e-01  -5.1980744200302942e-01   2.3751795999141639e-01  -1.4552647118897893e-02   3.3335229772878777e-01   2.9595361540701559e-01  -1.5088288082549185e-02  -3.1593819162538939e-01   1.5706844775523768e-02   5.7018357611571840e-02   1.2270043791909155e-01  -1.4581294069149670e-01  -2.2063377289160682e-01   2.4562742526536271e-01   5.2863528455993535e-02  -1.0571963530057736e-02
   2.1232552810008234e-01  -3.9885225720100226e-01   2.8950670553483770e-01   1.0605987026466739e-02  -1.2017516933581140e-02  -5.6185380786033204e-02  -5.5436556825069899e-02   1.9905215794197695e-01   1.1146717849156262e-01   3.4785337609582995e-01   1.1668118124511087e-01   2.0062894538456272e-01  -1.4866850555899860e-01   1.7989046340653225e-01   1.2051535380424740e-01   4.9519610463219906e-02  -5.1113650939444011e-01  -2.3407844643223777e-01   1.6580037324226019e-01  -2.5226276317730389e-01
  -2.0968668294623286e-01  -7.1307029100265165e-02  -1.5599066486686614e-01  -7.7051797764530333e-02   2.8860024330867037e-02   1.8920679723174005e-01   2.4599254435223605e-01   1.7019352719306421e-01   2.6044334522857024e-02   8.4695629818497056e-02   4.1919626542467858e-01  -1.1088496852989342e-01  -4.6645455119311446e-01   2.7486748455027249e-01   3.0232340055651624e-01  -2.0764706721645407e-02   3.1952210544496318e-01   5.3092664203971345e-02  -2.4452505004548869e-01  -2.2141705139654935e-01
  -1.0168095021951112e-01   9.4832352663712594e-02   2.5741782005287567e-01   2.5709718906299628e-01  -6.8696592531100373e-02  -3.1620132575946447e-01  -3.3784725578160563e-01  -2.9493888479543240e-01  -1.1379144495233327e-01  -3.8789727940915025e-01   5.6245423755262938e-03  -4.9399263296637685e-02  -2.1880161735037532e-01   3.1260716280198220e-01  -1.3192214197613780e-01  -2.9365886478148900e-02   1.9852072401382686e-02  -2.4265999580148981e-01  -2.2856679705309937e-01  -3.1812580753180153e-01
  -7.5667980380266953e-02   4.2390705437227527e-01  -4.6410546829609128e-02   3.2558591122078762e-02   1.1152527849583503e-02   2.9633176931089344e-01   1.7736010231469493e-01   1.4437245688062164e-01   4.7075150830532889e-02  -8.6665282532500110e-02   1.2346327834298371e-01   3.1824079773027747e-01   3.6300410734732697e-01   5.8392084259317883e-02  -4.0404683353198551e-02  -2.0547647875895739e-01  -3.5752177527366524e-01  -9.5695778093982581e-02  -4.0669198650565463e-01  -2.5192521986133881e-01
   4.3676911604459613e-02   3.2707364166867126e-01  -3.6133493157540975e-01  -3.5260935544383371e-01   2.7397412784386493e-01  -7.5539710797096191e-02  -3.2441592684950704e-01  -1.9417990475730290e-01   1.5686523702200422e-01  -6.5652116159534368e-02   3.6958922207197389e-02   6.8982215450956313e-02  -5.9972826924339973e-02   1.1704138932205371e-01   4.2419857237022202e-01  -9.8929778747806563e-02  -1.1120746790365027e-01  -2.6174547563015133e-01   2.9787169478594078e-01   2.8732581517087782e-02
   1.4442980235214248e-01   1.3422734438815773e-01  -4.5810185592220484e-02  -2.1803515131596517e-02  -3.7791269692018803e-01   2.9383842663168425e-01  -9.7887098521628732e-02  -2.0596274527555969e-01  -4.8996022107001469e-01   2.2956804313620527e-01   1.1973497035100389e-01  -2.9333719992695279e-01  -9.6732338037981008e-02   1.9327967566570547e-01  -7.5417061833554358e-02  -3.8414328933775777e-01  -2.1018215049458833e-01   5.7233594177964066e-02   1.3616638675033738e-01   1.3520487215725124e-01
   1.1069464775035290e-02  -3.0675703103259272e-01  -7.1265335595068302e-01   3.0381904399884507e-01  -3.0119995431996741e-03  -4.2667276197374468e-02   9.3653486964393129e-02  -1.7565248744761362e-02  -1.6474146826300936e-02  -2.8200830824694177e-02  -8.2561815377387382e-02   5.3461727257257702e-02   1.7827112677730270e-01   3.5069263190774941e-01  -2.6658543196848494e-01   3.3914977688152811e-02  -1.0312497292609316e-02  -6.6946542641396087e-02   1.5569635942791887e-01  -1.6772870638062165e-01
  -3.8669750837268863e-01  -4.1928844749488214e-02   6.4517439147124378e-02  -1.5772825380083694e-01   5.4148114336361408e-01   3.9614452418207276e-02  -1.2057489612668859e-01   1.9043201326616019e-01  -1.6718141310718099e-01   4.7698020885928880e-02  -1.8297946140814997e-01  -1.7298106742402258e-01  -7.5640597996670667e-02   3.3978760896172733e-01  -2.2681156243161377e-01   5.6925765877459469e-02  -2.9672240615938589e-01   1.8206538487489901e-01  -1.2242189022116635e-01   2.6157905187516461e-01
  -1.4562211447382023e-01   1.0708249212066409e-02   1.6138201130143298e-01  -3.5880529855426480e-01  -2.4491464335262456e-01  -2.4685723481899052e-02   3.4232105404528557e-01  -8.3608299334960126e-02   2.7553572881040378e-01  -8.8680013825149173e-02   1.6622349383349447e-01  -9.2971950682751853e-02   1.2543678805290712e-01   3.0741629133436577e-01  -3.0838478601336822e-01   8.1841089523508728e-02   6.0759908883835589e-02  -4.4584265551760260e-01   1.2726041194268012e-01   2.9726830519377034e-01
   2.9616921692248416e-01  -2.6986818317295613e-01   1.7539416078230596e-01  -2.2807388892431313e-01   1.6332704426959119e-01   4.2118505115963975e-02   9.8561351512481757e-03  -1.2001699216918787e-01   1.6213505514445448e-01  -7.9098057685844866e-02  -1.0646972599837534e-01  -3.9026711549007431e-01   4.6203140851944280e-01   2.5412805482270051e-01   1.8821449116413497e-01  -2.6187657768109740e-01   1.4752675974416424e-01   1.8089442182140741e-01  -1.3419774678915636e-01  -2.5095942392805176e-01
   2.3973233422826917e-01   2.8112928049015673e-01  -8.5372207183399690e-03  -1.7642115397536481e-01  -2.7905318765699078e-01   5.7393777238224558e-02  -1.4835044627219407e-01   5.3794304518988523e-01   1.9323301219034805e-01  -1.0781831388332289e-01  -4.0959415363892637e-01   7.3933269094710041e-03  -2.3299670181469812e-01   2.3567339271214330e-01  -1.7787421002092535e-01  -2.4188732077522548e-02   1.3015787915710275e-01   1.5339835716973904e-01   1.2520376656202903e-01  -1.5733548553400345e-01
   1.0272593739610904e-01   9.5153418690241715e-02  -6.2970930151441645e-02  -3.3233377324019686e-01   2.2170496096636613e-01  -2.9581251420709015e-01  -2.4837825107246796e-02   8.7739830930672891e-02  -1.3436906049686262e-01   8.0082990789277136e-02   4.2466701499963594e-01  -7.5434197811357143e-02  -1.8966772894605209e-03  -2.6836895990167514e-01  -5.0735012079117059e-01  -1.0614074340259383e-01   4.7027491344104631e-02   9.1153948571798385e-02   1.4106545790690611e-01  -3.7335304229799604e-01
   6.7416787495930608e-02  -3.3023231886515092e-01  -3.9065641137989826e-01   6.3930710137356100e-04  -2.1305833538834151e-01   1.9666441737267878e-01   3.3853854144853597e-02   7.7899034298109265e-02   2.9545669695365395e-01  -1.0870130680132586e-01  -1.9534189359314086e-01   2.4984344687862908e-01  -5.3750912256297995e-02  -1.5255808141445476e-01   1.1215892733242974e-01   1.9074321590302834e-01   2.2996517196292941e-02  -5.2304171655714282e-01  -1.6365769162855412e-01  -2.5846040137128101e-01
  -9.0608121347239209e-02   1.6806555183141642e-02   2.4962534970104155e-01  -3.0615059272814238e-01  -6.1729514088544594e-02   2.0654931039199004e-01   3.3007169687766263e-01  -1.7760498859721710e-02  -3.3287653969592673e-01  -1.9030332588953112e-02   5.8909488820952427e-02   1.7061463704476071e-01  -4.5163139519406814e-02  -2.3138923000372985e-01  -3.4613390444556758e-01  -1.5301374494509651e-01   2.2735473359505151e-01  -3.0628501694970653e-02   9.5554659760433008e-02  -5.2480532209746644e-01
  -1.4725772493311107e-01  -1.7434634295020394e-02   5.1133756369982541e-01   2.4244002706369355e-01  -1.2670101011634724e-01   9.0525561952528255e-02  -8.0306025872943276e-02  -1.1048833985379741e-02  -1.1952683023823259e-01  -9.0654552203950634e-03  -4.2563914860406843e-01  -3.5672742053817513e-02   2.8133680314668558e-01  -1.7645986525353435e-01   1.4523908369876964e-01  -5.6493796693977832e-02  -8.8462838715363867e-02  -3.8933829442341028e-01   3.3114335212583146e-01   1.6278319946192057e-01
   1.3431749981365515e-01  -9.7572481789183166e-02   4.3960363270017044e-01   3.7565342559966064e-01   1.2251874503969505e-01   1.3808167993460085e-01   2.6141714627304546e-01   7.9959922922478791e-02   2.4212868350231692e-01  -9.9204045023286211e-02   2.1130512809274066e-01  -7.8615513298811779e-02  -2.0218172030147841e-01  -1.5690601606815804e-01   1.2652797701137944e-01   2.0043401173688905e-01   4.4473245265325689e-01   4.9033833792961765e-02  -2.8054724478163490e-01   9.6879148103957050e-02
   2.1620035044458910e-01   1.9728139276772455e-01   9.7500737094881065e-02  -1.2000977774442607e-01  -1.9446998383800018e-01  -3.0040032075635559e-01  -1.0437605306918936e-01  -2.4026261221501893e-01   2.8127160620414526e-01   8.7688688865793674e-02  -1.0081454835217446e-01   2.1552876695602907e-01   4.0225025061324915e-01  -2.4558886261787344e-01   3.4541321326044411e-01  -7.0809996379345333e-02   1.8549251397732963e-01   2.8885643487512541e-01  -9.4782847570209369e-02  -2.7759190610799334e-01
   5.8810979894210955e-03  -4.4358452469501020e-01  -7.8418251449628162e-02   2.9293691288259222e-01   3.8499261931454282e-02   2.1686483580902113e-01  -6.9652290905877240e-02  -2.7421326026028797e-01  -4.6465575226277187e-02   9.6208381129638948e-02   7.8336607796426747e-02  -2.5789080977096090e-02   6.3260844802520061e-02   3.0706902178323997e-01   1.7156759066061847e-01   1.3229354021443879e-01   1.1521213786326696e-01   2.7825088153885785e-01   4.7319746288903258e-01  -3.2344930328168631e-01
   2.1292271613488939e-01   2.4852630780922919e-01  -3.5514147103263526e-02  -8.1378190853103452e-02  -1.2039105171815728e-01   2.2355169685729437e-01  -1.1601521237172453e-01   1.1840043201686855e-01  -7.8886735126231268e-03   4.9709500338813911e-02  -3.3778993597123042e-01  -4.9381499775941973e-01  -4.3682794773049821e-01  -2.4756798689264031e-01   1.8464191723975090e-01   1.5658546132917947e-01  -1.1833909635551153e-01   2.0458713833306894e-01   1.0995710024060187e-01  -2.3218096129980562e-01
   9.2998862515063258e-02   2.9466060728254079e-01   1.4088985019369779e-01  -1.1023051750767314e-01  -2.7161335109222445e-01   2.7101951313579187e-01  -3.4152543487266107e-01  -2.9314076072519296e-01   2.1699782846475904e-01  -1.9272904973734875e-01   1.8843566923646468e-01   2.5275691405470058e-01  -9.9284956620561055e-02   4.6665477020542009e-02  -3.3289038552819200e-01   3.7141946457593072e-01   2.3523280169923055e-02  -1.3399375764002033e-02   2.1251596408067364e-01   1.8000828028174892e-01
  -6.6634318084187655e-02  -1.2238944479670172e-01   2.1383032726211423e-01   3.0148799016374106e-01  -4.2950035550389759e-02   1.6431318772106801e-01  -1.9069522855907121e-02  -4.4304253247878511e-02   7.8923796944887326e-02  -1.1563227738080245e-02   5.4425550620592927e-02   2.1053614629094497e-01  -2.0642710359604952e-02  -1.3896840506524200e-01  -1.2162379293894413e-01  -6.5452680167420701e-02  -7.0969188009328699e-01   2.6973851838614527e-01  -3.2123585290483603e-01  -2.0177537656894157e-01
  -2.3190370535347185e-02  -4.9240186051740298e-02   1.8910447643951248e-01  -3.0273901646503745e-02  -2.0665805803040416e-01  -7.3759439236475155e-02  -2.7561300635032188e-01   1.7689615147960694e-01  -4.0542658248333624e-01  -2.6474745473892780e-01  -2.8355190224851606e-01   1.7059579214048934e-01  -7.5415351335956268e-02   4.6101303170113805e-01   1.1898881970487057e-01   1.7793011209540005e-01   1.5873829708985362e-01   1.1326666341455169e-01  -3.8081101587482080e-01  -1.1793689237370350e-01
  -1.9603767765408336e-01   1.7710348187002450e-01   1.4459617828656196e-01  -9.6704299238793853e-02   5.1636714522394378e-01  -1.2883913506924072e-01   2.7799318417779356e-02  -1.2139407876571243e-01   1.5703274455558033e-01   2.6026704275198709e-01  -2.4225894990015964e-01   4.2736613526098655e-01  -4.1654097756961334e-01   1.3418237554467138e-01   1.7675990549363751e-01   1.2171830517515479e-01  -5.0272413628590223e-02  -9.0815313572288475e-02   9.9332091460096195e-02  -9.6219528660296760e-02
   1.0619112582476189e-01   2.9226194609919487e-01  -8.8039619845576705e-02   3.3193909799400251e-01  -3.1597738877856746e-01  -2.2774502002423025e-01   4.5038017474860803e-01   4.1246839863603924e-01   1.2174766489256104e-01  -8.9124135352831105e-03  -9.2280731293802459e-02   2.1115840370076719e-01  -1.5058253606906560e-02   2.2685121312071782e-01  -1.2633487279625188e-01   8.9598509912247562e-02  -6.1468007037185968e-02   1.0686841699830714e-01   3.1264527531712510e-01  -6.3729779164072672e-02
  -2.1690406985080063e-01   2.9739841106389625e-01   5.2180449829433997e-02   1.5960526614312992e-01  -3.0849838728477623e-04  -9.2457179264028473e-03  -3.3625406596112589e-01   2.2557911191501542e-01   1.1517750098313224e-01  -1.9609472514946966e-01   4.5874707665425435e-01  -8.0249686512512214e-02  -8.3781629237029892e-02   1.0692440963320445e-01   2.5854764198445668e-01  -3.1063171061171008e-01  -2.9541269383233371e-04  -2.7434568787276303e-01   8.9515565828063665e-02  -3.7228235769589219e-01
  -4.4146209074118048e-01  -4.2039625634732868e-02  -1.5898497212000698e-01  -1.0322435179475851e-01   7.8036788159211315e-03   2.4078980344137552e-01  -9.4372714260208670e-02   4.1968269601017971e-01  -7.7812636582547168e-02  -5.2770970309460041e-02   7.2970208955724702e-02   2.9047572207263966e-01   8.1094119009767859e-02  -3.5841118396985372e-01   2.4940326059452145e-01   1.3979908904907967e-01   9.4637238992784339e-02   3.6056597034632748e-01   1.3964031921234613e-01   2.2482787905283910e-01
  -2.5119479992593424e-01   1.9656344684889329e-01  -1.6211897439375086e-01   1.4169416937971846e-01  -4.1617952081688719e-01   6.7625520920150381e-02   2.9490298666069786e-01  -4.7443870737961091e-01  -2.8418302185580002e-01   1.0876914931471582e-01   1.2611363710284479e-01   5.7493123053922665e-02  -2.5446609927788566e-01  -1.2108286453660957e-02   3.5622517425110312e-01  -8.5789933867048127e-02  -1.1063146265005786e-03  -6.4541106140874771e-02  -1.3045007541014916e-01   1.7298844013444195e-01
  -3.3384552886204300e-01  -2.8383792125133883e-01   1.7139228176340962e-01  -2.3808103684095541e-01  -3.3445305805317149e-01  -1.8769417552023857e-02   1.3988881756847940e-02   1.0077981386709735e-02   4.8816429028632524e-01  -4.4484556454365831e-03  -1.7834406656951562e-01  -1.0800182564500152e-01  -2.5046094373119149e-01   1.9231175589588301e-01  -9.7402113664978224e-02  -4.0750801834593547e-01   1.0063391061260228e-01   1.7448411622129056e-01   3.1827288651698218e-02   1.0379029936791492e-01
  -4.3858502309197989e-01  -1.1437673225622813e-01   1.2594024276626861e-01  -1.3481061198956021e-01  -1.2536243225047611e-01  -4.4325010108022855e-01   8.0161031120461440e-02  -4.0447709801265039e-02   5.1897480742956026e-02   3.2293398458152503e-02   1.6994754955048783e-01  -3.0628102120900275e-01   6.4217340565632608e-02  -7.2469064754811782e-02  -3.7478146683899885e-02   5.8758155356035513e-01  -1.3284744581528549e-01  -7.2973323215916583e-02  -6.5431159509154665e-03  -1.8655551884155575e-01
   1.9887538670603974e-01  -2.6684190647299272e-01   5.7402806432347922e-02   1.4841619539768716e-01  -2.3991723306684529e-01  -3.4693582534383877e-01  -3.5824857737149246e-01   1.4386862444305926e-01  -2.0010139110369271e-01   4.5501833183043172e-01   1.6775289092706999e-01   1.7903512210591527e-01  -3.3635316416961636e-01  -2.6598173915491052e-01  -1.3369701162796818e-01  -7.0173954564803728e-02   9.0702441861769595e-02  -6.2313926843332715e-02   8.5309032151138497e-02   6.0109076968578701e-02
  -3.2386020742483881e-02   1.4006555887165745e-01   1.0175635472137326e-01  -1.1649587752709965e-01  -1.2697436682464625e-01   3.8723993625376196e-01  -5.3814454697293235e-03   2.1176498436998031e-01   8.4160581408447607e-02   7.1366146444973844e-01   9.7885919757947248e-02  -7.1069913919994634e-02   2.5566843293020403e-01   2.8518009494166519e-01   2.3035325918207554e-02   1.1227922782227737e-01   1.7359671695219958e-02  -9.4896793107957358e-02  -2.0848355777972130e-01  -2.8719314042312198e-02
   3.7765976830426690e-01  -2.2148738451522221e-01   2.6510385492977806e-01  -4.5758376018316332e-01  -8.1303744246535817e-02   3.7705064702653508e-03   2.1307068008097185e-01   1.2929755619171840e-01  -4.7740232735040612e-02  -1.1317426815743258e-01   2.9323000972943297e-01   9.3820349102504016e-02  -7.0782989260756962e-02   1.1702753588590355e-01   4.1887445273088741e-01   2.8694336888605954e-02  -3.1543950427631362e-01  -7.2456506671730481e-02   1.8280491861939008e-01   1.2993784856237567e-01
   1.5301390417212554e-01   7.9125462924959256e-02  -2.7261114156479843e-01   2.5331644971852962e-01   1.2333232381671294e-01  -2.1612840769647909e-01  -2.6044366747666597e-01   2.5355140502873602e-01   3.0874996825287937e-01   2.1658538747652664e-01   1.0356039869496679e-01  -3.3088844563117187e-01   1.3671393266360122e-02  -1.1948072443449921e-01   9.9043685903725490e-02  -4.2440785114462565e-01   5.8670156690861570e-02  -1.6716575544722273e-01  -1.6503288055682555e-01   3.3516254375421961e-01
   2.2252387778352822e-01  -1.2899036950382808e-01   5.8709070022111766e-02  -3.2174249354214290e-01   3.2927244264692618e-01   1.7358942652503578e-01   1.6660216908416428e-01  -3.5145982823238692e-01  -6.6187049183476690e-02   1.9042313131106846e-02   2.8569902016923232e-01  -4.0898397011807885e-01   2.0872915591249672e-01   2.0065780240097508e-01   6.7590478581907032e-03  -1.9998583084048913e-01   1.8519809660679290e-01  -1.0258492774376317e-01  -2.4496649190093106e-01  -2.3389854240367811e-01
  -7.7960283946013662e-02  -2.6811567710221901e-01  -5.2418316092308001e-02   5.4046135169265569e-02   9.5370788339331214e-02   3.8701609152934818e-01  -5.8073647098977325e-02   6.1180366111824236e-01  -3.8075326764656831e-02   3.9471310949448314e-02   1.6390369023095747e-01  -2.1963255145747740e-01   5.5490649973592137e-03  -6.8370913912194825e-02  -3.2753878374651624e-01   3.4323375697033552e-02  -8.7592241051116945e-02   3.4776297646056259e-01  -2.4424639634378204e-02  -2.4357839786728328e-01
  -7.6749184214349453e-02  -8.4204093388426396e-02   5.2470109049959113e-01  -2.6976876719553977e-01  -2.8691399385776134e-01  -4.6988065437880833e-01  -6.4444639247732166e-02   6.0231133713834602e-02   3.1118107853080923e-01   2.5086928125873614e-01   2.3591082806980168e-01  -1.5685375695570752e-02   4.1567619629239647e-03  -5.3986810351478679e-03  -3.4915626593617799e-02  -1.2129270223368607e-01  -6.7983281026998840e-02   2.4106515643159973e-01  -4.2084528274921928e-02  -1.7858539305589075e-01
  -3.0118772542704586e-01   1.8201931923866259e-02  -1.2401840028019218e-01  -1.1921301967921225e-01  -2.0067601498032039e-01  -2.5904781348535300e-01   1.5307810436570582e-01   1.4028690443699154e-01  -1.3849905314465397e-01  -2.6562066096907322e-01   2.7246453163549694e-01  -4.4521514847076660e-01   6.0039301464952510e-02  -1.1219364395672256e-01   4.4564774663305898e-02   2.8776275142426677e-01   3.8012915204793313e-01  -1.1699530581157867e-01   2.9358793705190822e-01   1.4600379038919345e-01
  -6.3244620729855081e-02   4.7181206368440490e-02  -2.9236927086496356e-01   8.5747187713128906e-02  -1.6537980497056221e-01   2.8285828519071271e-02   1.0621272365704940e-01  -2.5223991656844957e-01   3.7620175698551322e-01  -2.4861668028261114e-01   4.3738271435377223e-02   4.8618454078093121e-02   3.5896674805648071e-01   3.0535503523988294e-01  -3.0212030728436218e-01  -1.6938986386841479e-01   8.5301145029405279e-04   4.4130119189439565e-01   1.4772565616334146e-01   1.7785224139182798e-01
   5.5773483313616345e-01   1.4586952783622273e-01  -1.0614500829138479e-01   9.8780724879748122e-02  -2.1579616693962814e-01   5.9997389562042966e-02   2.2223683800437970e-02  -4.1730190992107202e-02   1.7130343463527187e-01   2.5305450558919962e-01   1.1276045067593646e-01   1.4351343597364830e-02  -2.8193029821101839e-01   7.0469081921568533e-02  -1.4320307750373634e-01   4.3892544489923202e-01   4.0571687061129574e-01   1.3503020220767442e-01  -7.9754685455932270e-02  -3.3329304855550405e-02
   1.7069963327743959e-01   8.2954812639250558e-02  -9.5636047133997468e-02  -1.6091973725292341e-01  -1.3326092929803740e-01   6.8343025725755957e-02  -4.9670152101308240e-01  -2.8552403673621235e-01   1.2517555630963059e-02  -1.9075048436922901e-01   5.7144782769975630e-02  -9.2727825288113602e-02   2.2896566381780842e-01  -6.2738438411199304e-01  -1.3748953398539704e-01   1.3153134268939590e-01  -1.7967060671211721e-01   3.1450694359565413e-02  -2.2388105787890911e-02  -1.1770504915571893e-01
  -2.4695241573772470e-02  -5.1725713786829115e-02   1.4451066865824388e-01  -4.5852352880054376e-02   1.0832490452964014e-02  -6.5059311054670624e-02  -6.3914950212035038e-01   3.1434652480322386e-02  -7.0990357090822118e-02  -3.5119070881022962e-01  -3.0656145842425368e-02  -5.8082526828065507e-03  -2.2385699161402708e-01   4.8358637180172920e-01  -2.8609799089617427e-01  -2.3978881920636033e-02   1.5793546691918919e-01  -1.9585086177961758e-01  -2.8846454519138528e-02   1.5476801926433033e-03
   6.7042897668996279e-02   2.6852217625639041e-01   5.2550972271691268e-02   3.5318675949576267e-01   2.1194243394580306e-01  -8.5997304036954617e-02  -7.3458999220903390e-02  -6.6050804256090445e-02   9.9271001680017762e-02  -3.0326884044627761e-01   8.9880775847588718e-02  -1.9315449755344966e-01  -2.3155717955610738e-01   4.6090160563047190e-02   4.2721574976724053e-01  -3.7629703876328933e-02  -7.8392008731277968e-02   3.0378293112419175e-01   2.3176863856108743e-01  -4.4135269233024660e-01
  -6.6365908760291761e-02  -7.5839196384745455e-02   2.4116223055859806e-01   2.0948867480380617e-01   2.6156698691688829e-01  -1.5250387801973472e-01   2.8027103542487602e-01  -1.2089800526798004e-01   9.1754773298738573e-02  -3.2777472742062191e-01  -1.1484457645653390e-01   3.4685522018120238e-02  -2.9611486518460078e-01  -3.9664414236984247e-01  -4.0352567344998952e-01  -1.3699067469810422e-01   2.6092927771584795e-01   7.4105147982454170e-02  -2.5757145123965403e-01   7.8613386835793803e-02
   2.4907615203593375e-01   2.1921951282530272e-01   3.3961806598689262e-02  -3.2392136147169770e-01   4.5988345281748039e-01  -1.1928936485321442e-01  -6.4504993418557283e-02   2.4370531266991105e-01  -1.2690386969048667e-01  -3.4420346736237110e-02   1.9294780475633655e-01   4.1221360018379249e-01   1.4733611093179275e-01  -9.4574798645908703e-02  -2.0225959801734333e-02  -1.1478631266215601e-01   2.2676840874352547e-01   1.6532281807937485e-01   3.5290468260756819e-01   1.5025537305518363e-01
   2.8551652475774286e-01  -3.4177558108238604e-01  -2.0385321098586376e-01  -1.3325217270600295e-01  -4.4852324595692789e-01   2.8386923431606752e-02   9.8571803201182473e-02   1.4803793825820691e-01  -7.3132752465914427e-02  -3.0614677985687522e-01  -4.3008509257237593e-02   2.0079407497390389e-01  -1.1765377088158012e-01  -1.0078524403057453e-01   2.2417003768548502e-01  -4.5165687898103651e-01   2.0729908720409285e-01  -4.4216550843967389e-02   1.5741523745648543e-02  -2.0995873742070273e-01
   4.4567541683773088e-01  -2.7894824221882447e-01   2.1929088834662336e-01  -3.2459767929596928e-02   6.7194514677785908e-02  -1.9453447093236764e-01   4.9907882100429520e-02   9.6780030241842008e-02  -6.8125331948338544e-02  -1.0737808839257781e-01  -5.5126611713550733e-01  -3.5065767176332074e-01   1.8619121205677494e-01   6.2110644204102165e-02   3.8290223697136819e-02   1.3842214395823593e-01  -1.3166793744283667e-01   1.5820947156483445e-01   1.8140209366738821e-01   2.0676521528762887e-01
   2.2461156835396520e-01  -1.3253144604127978e-01   1.6535696230234681e-01   1.8328407118633050e-01  -1.7240582392450556e-02   1.1764140728767472e-01   1.6707944252276580e-01  -5.5353751172323697e-02   2.1444789918875110e-01  -1.0025986692603437e-02   2.7855121804114136e-01  -4.5871587997752886e-03  -9.0477678883977744e-02  -2.7624062507103208e-02  -2.7782778488390486e-01  -6.3523391755221037e-02  -2.8839654218764949e-01  -4.7638663672683462e-01   5.4895355300100757e-01  -2.4350094123752886e-02
  -8.5464147390931500e-03   5.1539670004899452e-01   1.5676968143133609e-02   3.8774583368496152e-02  -1.4691020998289150e-01  -6.6684025198584782e-02   9.1927586074951453e-02   1.3587930210522714e-01  -1.1719651569648738e-01   1.5120152103769796e-01  -3.8473755971975510e-01  -1.2508048903913629e-01   2.3465890458706387e-01   3.9785233066603910e-03  -3.3099711439136253e-01  -2.3510198683284195e-01   1.7523259681796899e-01  -1.8506225477607741e-01   1.0499530969111451e-01  -4.2830422336678126e-01
  -4.4853763157006898e-02  -3.2458628387359023e-02  -1.8463708966505457e-01  -2.7359957981255001e-01   2.1816145151220789e-01  -7.5031905956510742e-02   8.8022050083044784e-02   2.3971951023857141e-01   6.2167622347486928e-01  -2.2633599338109331e-01  -1.8647736119472669e-01   1.1935096022650407e-01   1.0005506831405604e-01   2.1999127668703978e-02   8.7806201692929770e-02   3.0481803122852330e-01  -2.2901085689959147e-02  -2.8770594339791339e-01  -1.4937431896714376e-01  -2.5708150210331898e-01
  -1.9820402965054915e-01  -1.7028709329921993e-01   3.3517679997305300e-01   1.4045566322175781e-01   5.1897592307155460e-03   4.2362355554779485e-01  -2.0910972615720524e-01  -8.6177622167396703e-02   2.8740779464750521e-01   1.4555159946753926e-01  -1.8471958695588220e-01   2.3506589198716350e-02   1.9953122024273887e-01  -1.2261284486980201e-01   2.3458296912518961e-01  -4.0988101552686583e-02   5.1058318182316753e-01  -1.5844081500033320e-02   2.3770103860700725e-01   3.9276807471216937e-02
   1.8706550823423074e-01   3.1524382531376649e-01   4.1189355122823940e-01   1.8827720938564765e-01  -2.0507110331300388e-01   2.0630408494568159e-01   1.1140029014759240e-01   2.6444259367153039e-01  -1.8876089606074370e-02  -3.5450586788334693e-01   2.2553609448924311e-01   6.1524501770012202e-02   3.3879441771416147e-01   5.3927490375168273e-02   1.3748611440774655e-01   5.9700249215387573e-02  -6.8635596964530338e-02  -1.0791684761181526e-01  -3.4432681231873263e-01   1.9445060794103128e-01
  -4.0906695327675546e-02   3.6272314221419144e-01   8.1379388009597348e-02  -4.8970016052389675e-01  -1.0399608689545975e-01   3.7776999838855668e-01   7.6730382596489080e-02   2.6366585152257632e-02   1.8228241723096777e-01  -7.2207610867026303e-02  -1.4982186253578683e-01  -2.4368529651742135e-01  -4.4981858041085687e-01  -2.9656302642869135e-02   3.5440857531544842e-02  -1.6728111114926927e-01  -1.3365234918069979e-01   9.2245687450005234e-02   8.4685103806833334e-02   2.7194229726150004e-01
