# Supplementary material for: An improved crayfish optimization algorithm for solving engineering optimization problems
Source: PLoS One. 2026 Feb 26;21(2):e0340464. doi: 10.1371/journal.pone.0340464 (PMC12945318; doi:10.1371/journal.pone.0340464)
Supplement: S1 Dataset — This folder contains the minimal runnable dataset required to reproduce the core analyses and results presented in this study. The data and scripts are designed to be executed in MATLAB. [file pone.0340464.s001.zip › S1/input_data/M_24_D30.txt]

   5.8674878399246809e-02  -1.8311679815967508e-01  -2.3645572713868626e-01  -1.2200251208625598e-01  -2.0374782059467872e-01   1.0202385425972413e-01   1.6167014324605078e-01  -9.4310072640862178e-02   1.8287139877353414e-01  -3.0096280368548573e-02  -4.8119194177777561e-02   1.3436523342599194e-01  -2.5490837252814241e-01  -3.7698091086472679e-01  -2.7474158783230077e-02   1.5111162802920075e-01   1.5608706040963319e-01  -2.0596397392572119e-01   2.0835990540134530e-01  -6.7533994207145995e-02  -2.3388175952992155e-02  -2.9482209126945202e-01  -3.8992329249698886e-02  -2.3229269060315269e-01   2.9657859287748861e-01   2.4791796337822583e-01  -5.9566099174374193e-02   3.0278363932140623e-01  -1.2520209004991498e-02   1.3177589422106356e-01
  -1.0009566955425574e-01   9.7378851060371918e-02   9.6924485592952053e-02  -3.3380270175661914e-01   1.3358858348592947e-02   3.1875821006053691e-02  -9.2877667836961442e-02   8.3159169653425929e-02  -5.4762828323597523e-02   1.2723202909129311e-01  -4.9906538044797395e-02  -2.0980179704972315e-01  -6.1243579055829424e-02  -5.4537685620640985e-02   8.4516201569274738e-02  -3.1339504984303496e-01  -1.8250194209863380e-01   1.7294097578663542e-01   1.4266870725859657e-01  -4.1183867380531147e-02  -2.1159475421301530e-01   6.9470464391129694e-02  -2.6938382524400711e-01   1.9500108634890309e-01   4.5714397976916760e-02   5.6848139476785087e-01   1.5012455708475342e-01  -3.3944653371559809e-02  -1.8041078044853004e-01   1.9546930062601128e-01
  -1.7813918607566015e-01  -2.6120026654420275e-01  -1.4151027915998224e-01  -1.5889123887598350e-01   1.5551192602303393e-01  -8.7242723770676878e-02  -2.1272523639139543e-01  -3.4383315244813001e-02   3.2002038817635407e-02   2.0050181058672101e-01   7.1790788981064627e-02   2.7885286329537934e-01  -4.7780713318502487e-03  -1.9114774681351474e-01   5.4107989110069192e-02  -2.7054947748164748e-01   8.0577804606881187e-02  -7.6638354653718252e-04  -4.1534348672140592e-02  -1.5493725150419194e-01  -1.9267797438544604e-01   2.3011068885995825e-01   2.0920317497180946e-01   1.2649642043954942e-01  -6.2126827354672017e-03   2.8767289484890036e-02  -3.2679685917697077e-01   1.3410651285705166e-01  -5.8970077683949990e-02  -4.7804331495927682e-01
   1.7076885442419770e-01  -1.1120804325327432e-01  -6.7884725284244399e-02   3.3661377896048217e-01   7.4260672635051317e-02  -1.7117556230117348e-01  -7.2048174504414461e-02   2.1623018738517222e-01   2.1330141014077339e-01   1.3331923935696766e-02   3.9263030476738403e-01   3.3737033367718378e-01   1.2552103034371159e-01  -3.4373251716194535e-02   5.9462101160445320e-02  -3.4823640502773523e-01   1.2160089625199949e-01   1.3030937038249485e-01   2.0829415376083438e-01   2.1343784263832077e-01   1.3306490509905192e-01   1.0013658782676621e-01  -9.6595467845455932e-02  -3.5244612983912710e-02   1.5427339877702284e-01   5.4510119295307496e-03   3.9713424640687799e-02  -6.6442125526268339e-02  -1.1191248656417985e-01   3.1150516398190697e-01
  -2.2645316023013237e-01   2.6739063445115197e-01  -1.4245167704116163e-01   3.3527241259036467e-01  -2.8791047909138595e-01   1.6278455547630705e-01  -1.4155762906191896e-01   1.1001277240822684e-01   1.3779273502283293e-01   1.2201374846878818e-01  -6.6064684291455886e-02  -2.5643694819301638e-01   7.0390238876866087e-02  -1.5735654942865229e-01  -2.0926548094755873e-01  -1.5753907314597684e-01   3.1032358735857152e-01  -1.7031645315603960e-01  -6.5743975621052345e-02   1.5882447124049417e-01  -7.2565652799045033e-02  -2.9030910616650286e-02  -1.3330661461004339e-01   3.4429176183846605e-01  -9.6210833432148715e-02   7.2306548869436951e-03  -2.1999225817323029e-01   9.8638263190910389e-02   1.8511951263734641e-01   4.1076951732864242e-02
   2.8074084176412528e-01  -1.7935884352961273e-01  -1.1162298015279579e-01  -2.9647283843525163e-01   1.1604312798366781e-01   1.6016052329950844e-01  -2.4464315708109033e-01  -1.9232651117168276e-01   8.8818628583013079e-02   1.2497054348407463e-01   1.7741801939622642e-01  -1.3295519265267469e-01  -3.9653114363083421e-02  -4.1096972386547297e-02  -1.8286231845983708e-01   2.4457997638388074e-02  -1.1476252403234444e-01   1.2157496378173262e-01  -3.3548259346707643e-01   2.3009098882655049e-01  -1.8904102779689574e-01  -2.1517504381830552e-01  -1.0275804695932057e-01   1.5393031302536134e-01   1.5253354136984215e-01  -3.1554681257081735e-01  -1.9024357236685813e-01  -7.6760651489703693e-02  -8.3567920936278128e-02   2.4719753572262321e-01
  -2.5296679396978750e-01   2.6410131353127886e-01  -1.4484490967934391e-01  -2.9203812256695438e-01  -1.7420783559193245e-01   2.7072065606471761e-02  -5.0533796824877533e-02   7.9171601151432243e-03  -7.1096089031285420e-02   5.6151631811611910e-02   5.1079418907298135e-01   1.9220651713903841e-01   3.7757264498705079e-01   6.8182018771115183e-02  -1.6842753397365934e-01   2.5971659937523817e-01  -1.7661194239144112e-01  -1.8166073413976594e-01   6.9524185377896550e-02  -5.7444999700687494e-03   1.4742305680098544e-01  -7.6587011379007155e-02  -7.1176258036324214e-02  -8.2593701156730287e-02  -3.6731245856133250e-02   1.5035315040385241e-01  -1.5562809911169373e-01  -1.3489970245799310e-01  -2.4314385661850235e-02  -4.1131851716399576e-02
   1.1743167897105217e-01   1.0738638866468912e-01  -1.0791071157515625e-01   9.1726174622335746e-02  -1.2565436922535611e-01   3.6733865874026141e-02  -9.5764847882860063e-02  -9.6070612140723072e-02  -2.1603749253216778e-01  -1.7278102219534741e-01   3.4778042028631252e-02  -7.9059858213752873e-02   6.0457277887376648e-02  -1.5255230494077224e-01  -5.3862524657510280e-01  -1.7906645355162099e-01  -9.3405143342189995e-02   2.6530064127123332e-01   1.3129819910939833e-01  -2.9192183578702563e-01   1.2402526229381905e-01   5.6121898358840031e-02  -7.4717212097127519e-02  -5.2250513895023845e-02   2.1094996117407332e-02  -1.9070281192046709e-01   1.8193799709256941e-01   2.8308819310376843e-01  -3.2633685582668720e-01  -1.4500376168603324e-01
  -1.7576102705305804e-01  -1.0977642015804109e-01   3.3726357559931641e-02   1.2204131050243443e-01   3.7193158798091769e-01   1.0805694168343632e-01   4.8880150731209986e-02  -2.4253171033890933e-01   1.1859100604635958e-01  -2.9893056131720819e-01   2.8571027272901595e-01  -1.7931461643725924e-03  -2.4866217139681532e-01   5.1802971485192383e-02  -6.8700470723288276e-02  -8.8894330060590443e-03  -3.6071543501079169e-02  -1.9026755629084866e-01  -1.4545958627078476e-01  -3.3005954161650097e-01   2.8235063087802664e-01  -7.6861322238661982e-03  -1.3147229164271884e-02   3.7817782350206763e-01  -1.2252611071896732e-01   1.5730532094480670e-01   5.2204935380710527e-03   8.2383607493186323e-02   3.8522476096900529e-02   1.9184470619381727e-01
   1.2349031928468632e-01   3.4200457010577945e-01   6.9879890623788993e-02  -8.5930816025856505e-03   2.1294818428058840e-01   1.6248305795257773e-01  -8.2300713340111020e-02  -8.8312070337367321e-02  -3.0001758234994291e-01  -6.7948770244370710e-02   5.9922081151456141e-02   3.0705216249511891e-01   3.8070705846226106e-02   1.2663790507184505e-01  -1.0263859986897156e-01  -5.8476947177975316e-02   2.2085621003418487e-01   4.3044131075359079e-02  -1.2050931038309796e-01   3.4344325891667818e-02  -3.7468492537464593e-01   1.7157666468847761e-02   2.4580030434121794e-01  -1.6003363953039701e-01  -5.5196531740149213e-02   1.6154625413714940e-01   2.7795746921958610e-02   3.2499657129947107e-01   2.4218546411687428e-01   2.5559495495854029e-01
  -8.3787703851554513e-02  -2.5902670463620797e-01   2.5795650088723282e-01   4.2224378812968429e-02  -4.7172961816895537e-01   2.2979050703132012e-02  -7.0918135537453783e-02  -3.1110292546798562e-01  -1.8315412076018325e-01  -7.8993704644986146e-02   1.2546449412493796e-01  -4.5224306281856655e-02  -1.1633379035624372e-02   2.2650987007983936e-01   2.1588723077819086e-01  -8.3930962570022624e-02   8.9236131507569108e-03   3.0508066610605578e-01  -6.9615248814304087e-02   5.1670960169206560e-02   1.9334103923515697e-01   7.5974985213436638e-02  -1.1291867589353771e-01  -8.5729398738770626e-02   2.6214955033869187e-02   8.2764427931516907e-02  -3.2413257911217069e-01   2.6139097738726724e-01   1.4438649291611796e-01   6.5790146467571281e-02
   1.6396523472649513e-02  -2.1304611478683322e-01   4.4814291243563439e-02  -3.3133773787638821e-02  -1.5451299628773657e-01   2.1112789788892306e-02   4.0036182484918281e-01   1.7843075819088633e-01  -7.9631805776163411e-02  -7.3698323917050432e-03  -4.0696313189465816e-04   1.4030847483779466e-01   2.3196695086029465e-01  -3.3206187249805436e-01  -1.8991467822204459e-02  -3.8054133696784787e-02  -1.0026398369451200e-01  -6.3707131635125896e-02  -5.5343520086396214e-01   1.5635150591740349e-01   2.3633170318719220e-02   1.2856667932512986e-01  -1.7545892819160469e-02   3.9012145044204319e-02  -2.8737624738031536e-01   9.4749071091075360e-02   1.5946434415929128e-01   1.7300716662128107e-01  -1.5512050721959783e-01   8.9854059185021318e-02
   1.0173323210229634e-01  -2.0096018337496291e-01   3.9739644885015346e-01  -1.6081430326922339e-01  -4.8787606736125283e-02  -1.6852771668645253e-01  -3.3623463896116132e-02   1.6031337551691049e-01  -1.7560512617002366e-02   1.4720677037028446e-01   8.0103137474124980e-02   8.4770147446902047e-02  -1.6165297051636557e-01  -5.9969528862688748e-02  -3.7713243377270461e-01   2.2159974827414786e-01  -5.4233349419722673e-02  -3.9100832570223010e-03   3.3908388256509353e-01   2.6331356528333139e-01   5.8395268879943771e-02   3.8344638613552792e-02   1.2988549667391067e-01   3.3012585872396627e-01  -1.3361424358578958e-01   1.1109022200660179e-03   1.1145538075148498e-01   1.8145768358463993e-01   2.6227157799432377e-01  -3.5095868711783801e-02
  -1.8627361223072386e-01  -4.3573439344579190e-02   4.3397257950008705e-02   1.7489319037498141e-01   3.5045224223993643e-02   1.3349993580372038e-01   1.0549715112729274e-01  -1.8656151755127071e-01  -1.7657802463632402e-01   8.6639371631132500e-02  -2.5898088566823785e-01   8.3061488493470031e-02   1.8346192040345383e-01   1.1901487850399645e-01  -8.5922924339945181e-02  -1.2611442513915141e-01  -2.2950568160970986e-01  -1.2177981871502502e-01   8.6068549149738591e-02   2.8154898851216914e-01   1.3682996073804954e-01  -1.8475044579822755e-01   4.5090161835056142e-01   2.1162636678834412e-01   3.4423677860471769e-01   9.8645214169851086e-02  -7.0381006582638655e-02  -1.3847181932214511e-02  -2.9638574842125559e-01   7.6333797341886889e-02
  -2.3268985002633824e-01  -1.8491473181839921e-01   7.0907724403401665e-02   1.9060498730265396e-01  -1.4600928126729615e-01  -1.6080908672431363e-01   7.7367199858661331e-03   2.7009395614831766e-01  -2.2259344020801736e-02   8.6856406570853306e-02   1.1258634656639299e-01  -1.5065424311447195e-01   5.5324254443253763e-02  -6.3229283853216715e-03  -8.6217729482044855e-02   1.6723184676218267e-01  -2.1278722183955825e-01  -1.5514269430281329e-03  -7.2942019649166662e-02  -4.3591470499590390e-01  -3.6428833772880514e-01   1.4671169515972746e-01   2.0634089652849402e-01  -2.7052236497720705e-02   3.0619516566825267e-01  -1.1927983054393210e-01  -3.4585739668031065e-02  -1.2233743142235017e-02   9.8546471597855262e-02   3.3316694227776988e-01
   2.7897737843674647e-01  -7.7697278664618452e-02   2.3194188912626840e-02  -1.1425454824343388e-01  -3.7787278199164198e-01  -3.3074697919388230e-01  -1.8868973448480073e-01  -2.6874316769636120e-01   4.1519795329743842e-02  -2.4040764036980056e-01   2.2707771607215196e-02  -6.4922480598747501e-02   9.0137997875383735e-02   3.1174526673412896e-02  -5.8275292952201935e-02  -1.5853596187318705e-01   2.2832835153958916e-01  -3.0916742535404101e-01  -4.1928569168118775e-02  -1.0355026769846178e-01  -1.2442207445939099e-01  -1.3319990460205836e-03   3.0827065132713677e-01   8.5346207505319752e-02  -1.2594317505424013e-01   1.3950797209147256e-01   1.4883753700959587e-01  -3.0438094428658302e-01  -9.1228935559637819e-02   6.4917362504635992e-02
   2.6290547079016391e-01   1.6632347785102225e-01  -2.5517897462259415e-01  -6.4236467478763395e-02  -8.3505634793859709e-02   1.2261860497027280e-01   2.4626805604980168e-01  -8.8616895083486191e-02   1.8044149006026614e-01  -7.4713138100005377e-02   1.6351630979308107e-01  -1.3853291061531789e-01   1.7720973469500292e-01  -6.9446901787727326e-03   2.2501188028406993e-01   2.2919790747793195e-01   5.8584835830772203e-02   2.9579096449947540e-01   3.8272265490548546e-02   7.7462042945944803e-03  -6.3437724594329996e-03   2.9697451454911866e-01   2.2971758452384003e-01   3.8458566430377256e-01   2.7110665099997600e-01   7.2031222437831610e-02   1.3630790236894996e-01   1.1528067249229364e-01   1.0817962788347082e-01  -1.4547233183536681e-01
   1.3788901293276906e-01   1.6658584164434390e-02   7.9279204682231291e-02   8.0993471006881076e-02  -1.7640819653479162e-03   2.6908711293095372e-01   4.6504567025489343e-02   2.1067514215787680e-01  -3.5926560340434643e-01   1.3321903041524039e-01   3.3968296367058687e-01  -2.7664940751952943e-01  -2.6707490509134824e-01  -2.7244317268537560e-01   1.3923285956161530e-01   1.8953355264936897e-02   1.6850284232757204e-01   9.1612766632779230e-02   7.5339716951261876e-02  -3.3295433218060694e-02   1.1760914655083846e-01  -9.3471274497960874e-02   3.5235666145299843e-01  -8.1694707027783656e-02  -1.6580906268162404e-01   6.0205717884428522e-02  -1.7092478279299650e-01  -2.3509281219392497e-01  -1.7958934060999349e-01  -6.7885941413594972e-03
  -2.1766156289582766e-01   2.2951924437235699e-01  -6.8093660934503433e-02  -7.8661104578451518e-02  -2.6668996366606967e-01  -1.0204406511135086e-01   1.1602871506581452e-01  -1.3401541144125176e-01  -7.2068928422922882e-02   2.0350905164786895e-01  -5.5442340415569218e-02   4.4487569901087753e-01  -2.8023520009954012e-01  -8.0555269386653416e-02   1.5445268137586479e-01  -9.6265154919549581e-03   6.1812380365651384e-02   2.7590243630822731e-01  -1.1436351158669499e-02  -1.6769678254449252e-01  -8.0075163857476934e-03  -2.1010114635587063e-01   1.2113589322707140e-02   3.0053902855100217e-01  -1.1033315020599525e-01  -2.8589781828346433e-01   1.5864704195589971e-01  -1.6204062283706172e-01  -4.9257515912496538e-02   1.7016785075161950e-01
   1.6350719863994903e-02  -8.6346952413824174e-02  -3.8146010848939321e-01  -3.5326483031804912e-02   5.7585384461399880e-02  -2.8236510516186542e-01  -2.1370269613890719e-01   1.3291878797156412e-01  -3.6977632402694027e-01   1.4901421867319276e-01  -1.7812261169864112e-02  -1.0527468518452961e-01  -1.7584140030897331e-02  -2.8814951572449600e-02   3.6485003029731795e-02  -1.1302737957402600e-01  -2.4296181381131165e-02   7.4578188454337141e-03  -2.3055432489196975e-01  -1.0061246832945327e-03   3.6027038580253873e-01  -1.8908381352272530e-01   4.2417822574584374e-02   1.9882607663820190e-02   1.9285983596708253e-01   1.2010124071663242e-01   2.5519395980107701e-01   4.6206672712074230e-02   4.1506466643671819e-01  -2.9118373965056829e-02
   2.2880299840253351e-01  -2.8127214390816963e-01  -2.4800143011055731e-01   2.4394472566847680e-03  -2.4560011730792239e-03   1.6643590554196536e-01   2.7642542935387532e-01   1.1232443235585939e-01  -2.2285376397052703e-01   2.1960393477034969e-02  -2.3757551136094873e-01   1.8592899738874519e-01   8.5628422852053632e-02   2.5237626291187953e-01  -2.9560974176706678e-01   2.7522218815957511e-02   1.5426905475429567e-01   1.0805633524746648e-01   1.0113853280909330e-01  -2.0003303670710593e-01  -7.8577320502402868e-03   7.2582518230749321e-02  -1.8158746384810423e-01   1.4303252748077450e-01  -6.8532565254908251e-02   1.7101376244144376e-01  -2.8379231755110479e-01  -3.3311903901055417e-01   1.2305301985456164e-01   6.9949635236201027e-02
  -2.0809955904030203e-01  -1.3538669422038316e-01  -1.8365981114990365e-01   1.8107380850382093e-01   7.2081614048099679e-03   8.1199389306664538e-02   2.1278822244990997e-01  -4.5011579681934244e-01   7.4869096440341384e-02   2.0248309157511135e-01   1.7388920769332888e-01  -1.0645238920421589e-01  -1.2908802705094985e-01  -7.5373373698999574e-02  -2.2256200857164676e-01  -1.2141828083616235e-01  -1.5210144370640868e-01   1.1220508489670827e-01   7.2470752523316306e-02   2.0478637123835217e-01  -1.8715071173678408e-01   1.5780206252253121e-01   5.4821899400855516e-02  -2.6578774548757433e-01  -1.3718540306796867e-01   7.9713267282895475e-02   2.5320161773565802e-01  -2.5050043223626867e-01   2.6461946660755076e-01  -6.3037887520817654e-02
  -5.7212744159342813e-02  -5.7922896931903729e-02   2.2534562064844560e-01  -3.2113301759567101e-02   7.0129846089857728e-02  -7.5418473645800746e-02   2.2516964799749328e-01  -5.3272238906763705e-02   8.3462418091038687e-02   4.4585091291790702e-01   1.7348978993098182e-01  -1.2206595137456080e-01   6.3576284500050165e-02   3.2576086226672674e-01  -1.4536510502068936e-01   5.9913729286778933e-03   5.0288508934373433e-01  -7.9981012353979516e-03  -1.7900958496961300e-01  -1.2782855491634537e-01   2.5294070584618147e-02  -1.5662207373701353e-01  -8.5347412442448423e-02  -4.4649708156363502e-02   1.9380994331505694e-01   5.3435552567538486e-02   2.0945684425174740e-01   9.1802211915257836e-02  -2.1061885347066500e-01  -1.4989899978005611e-01
  -2.2865843037020425e-01  -2.8371185866167270e-01  -1.4295478597375008e-01  -1.1580953278572613e-01   1.8226563008707672e-01  -3.9776153101398246e-02   3.3940392902121953e-02  -4.7047596561130833e-02  -3.1421968940676406e-02  -1.0127431174146735e-01  -9.8535604928134922e-03  -2.1063995976296626e-01   4.5823612354301957e-01  -5.2068935505547420e-02   1.6474051047740457e-01   5.4470969741089587e-03   1.9718514371532098e-01   1.7836868724949745e-01   3.2551781648550476e-01  -2.8362707451794110e-02  -1.0743704349799008e-01  -3.2133938163846654e-01   8.1223693241010378e-02   4.6537081785088925e-02  -3.3698674624672298e-01  -1.5118578062484372e-01   7.6114125275598452e-02   1.5965833807307239e-01   1.9692599444327125e-02   1.7469516704695148e-01
   3.4277883672375897e-01   2.3052175009437653e-01   9.7947033480490261e-02   1.1357274279887121e-01   9.4139415109422073e-02  -2.5592166592468785e-01   1.2456366224298933e-01  -1.9000115191695963e-01   2.3630282217048018e-01   3.9966816094473628e-01  -9.9539365022142418e-02  -6.7899819205715486e-02   1.8091946251756788e-01  -1.3677233582630841e-01  -5.9493091001014825e-03  -7.3781984691740951e-02  -2.6082801483829249e-01   6.9941850010929424e-02   7.1602224426729026e-03  -2.6627882843152129e-01   1.5711005114911655e-01  -1.5436404902579129e-01   1.0072076591737711e-01  -6.2247312213072836e-02  -2.1128455706629912e-01   1.2284313972920952e-01  -3.0626947589060749e-01   9.9716447715894801e-02   1.1593764768815482e-01   1.0275198001161481e-01
   1.0813347939847892e-01  -7.2260638648968620e-03  -5.5524768440875616e-02  -1.2870897940316639e-01  -1.9191774536438264e-01   2.1659349293851782e-01   2.4858918557368842e-01   2.7671655613966223e-01   1.6120203411446585e-01  -8.0669286807690727e-02   1.7748533630270741e-01  -2.2023770539000891e-02  -1.0662759527905259e-01   3.4287848398996046e-01   3.2350620906449939e-02  -4.7445928763379897e-01  -2.6316432351776153e-01  -1.3396414326235939e-01   4.3990732712429856e-02  -7.7291670253975167e-02  -1.0890894840696951e-01  -3.0804286735907249e-01   1.3115119084820190e-01   1.0869975189811559e-02  -6.9767260483224861e-02  -1.4493607268526021e-01   4.7524199176197449e-02   1.3370325986133846e-01   1.7699646666298999e-01  -1.7435866301526626e-01
  -7.5908026483683055e-02  -7.1032933865823350e-02   6.6823005333642577e-02   1.8458211232509930e-01  -4.9210376228862485e-02   8.0595804766292703e-02  -2.5459961839705253e-01   1.7314645586034830e-01   3.2974893557907975e-01  -1.8428096697768517e-01  -5.0579000634542993e-02   1.2678214122024575e-01   2.1082944424256934e-02   2.1325875803842258e-02  -1.4692492835701879e-01   1.8106100824036231e-01  -3.0073139060285074e-02   4.6024080135382339e-01  -2.2854882934179890e-01  -1.2198931558752919e-02  -4.2671482664067222e-02  -3.7499593964963562e-01   1.7011278577426794e-01  -4.8173889672312752e-02  -6.4686303611322965e-02   3.5091433293378882e-01   6.3568946169603291e-02  -1.3635876612218703e-01  -6.0205614054153773e-04  -2.0389161757994212e-01
  -1.1275704995539934e-01  -1.3589048748421409e-02   1.7353081530126879e-01  -3.3480482232738606e-01  -3.1240344771881999e-02   3.9986628549348807e-01  -1.4001797573228514e-01   5.2280916357860710e-02   2.6289201931541217e-01   8.1966018704655183e-02  -1.9040032896879072e-01   3.9701386986403325e-02   1.5073332870874254e-01  -1.2114124119482150e-01  -8.9840416596673689e-02  -1.8648837220679038e-01   1.4953606682969986e-01   4.5016877171041123e-02  -1.8939963314636418e-02  -1.5994726222210204e-01   3.8066214375447233e-01   2.3843037000816952e-01   2.1426681825313584e-01  -1.7776591597409561e-01   7.6137814138041340e-02  -1.2598526041087454e-01   1.1731064804788155e-01  -1.3510305017519658e-01   2.0238997035071499e-01   2.0867171364500423e-01
  -1.1740872140388127e-01   1.5731752827938325e-01   2.8762548323134296e-01  -1.4197149698823058e-01   1.3727494899468159e-01  -2.4819291730022194e-01   3.4634265265279496e-01  -2.4012275109232400e-02  -7.5737598753685520e-02  -3.5976530217525726e-01   5.5036502229756395e-02  -5.6532283674084256e-02   8.0170057181217058e-02  -3.0834248840718909e-01  -1.3050351892357623e-01  -2.2348012713976431e-01   1.2099250280421418e-01   1.4356798490584766e-01  -5.1454300513481481e-02   5.6470732547881791e-02  -4.1393176876358573e-02  -1.6171659683947465e-01  -7.0545955401077387e-02   9.1746730651035419e-03   3.1954196091571990e-01  -6.1752338607728288e-02  -2.1685405431441163e-01  -2.2487755315338501e-01   2.3419137450259064e-01  -1.2394941644765538e-01
   1.9715543212522152e-01  -1.2202494353129660e-01   2.9454117641282640e-01   2.3728929267117091e-01  -2.7681990441180998e-02   3.4257081266938227e-01  -1.5361445062121182e-01  -1.5115056822062192e-01  -1.6904646736294912e-01   1.0201197981102947e-01   6.8123110908419382e-02   1.6392777885892951e-01   2.8506550148802051e-01  -2.3974814169923764e-01   1.9772675789096600e-01   7.9015331472301262e-03  -9.1040622955040840e-02  -1.7997066729554051e-01   6.8942355420803861e-02  -1.9998577704043044e-01  -1.3182911228733485e-01  -1.7946024233507046e-01  -2.5786572185072199e-01   1.4541058348019481e-01   1.3378738557191927e-01  -2.4696932411994471e-02   2.4150467958944838e-01  -1.2002281306213222e-01   1.8463538487815187e-01  -2.0552292462492774e-01
  -3.8785110688608204e-01   1.7442778832383360e-01  -1.5371496607002079e-02   1.2609137667563103e-01   3.0505095744913051e-02   2.3250780407557844e-02   9.9310914969068423e-02   5.0189012547909040e-01   1.8716168680728967e-01  -1.7555710102747185e-01   2.1716251021797514e-01  -1.7309114082311214e-01  -1.4245968736523890e-01   1.1295245753791881e-01  -1.3434376573491962e-02   2.2065863725953480e-01  -1.9540250746897003e-01  -1.1480141360705261e-01  -3.8045060044618162e-02  -2.3545401776640895e-01   5.2736647512473256e-02   9.6174812914092675e-02  -2.6852273699516488e-01   3.4216918251650498e-02  -8.4028945792913284e-02   2.0518862943086902e-01  -1.5424642321575632e-01  -7.7945458099165407e-02  -9.2189113285497976e-02  -1.8386665789688053e-01
  -7.6203641241286285e-02   3.4392572164797236e-01  -8.5151174442791383e-02   4.5375875271083871e-01   9.9020130511095011e-02   1.7532656391686555e-01  -9.1631374090598822e-02  -7.1450458717131529e-02  -5.2699570234447110e-03  -2.8874706390573507e-01   9.3650098521885383e-02   1.9147099492857705e-01   2.3981517873419050e-01  -1.6090381675842835e-01   1.9482943039071418e-01  -1.3349769431676383e-02  -3.1695469815368839e-02   7.6647127338289614e-02  -1.2257193985467789e-01   1.2733999960740169e-01   9.7205980875158929e-02  -1.8050902434065186e-01   1.8117334231704021e-01  -1.4255879825093362e-01   6.7652297018132501e-03  -1.2163365744909751e-02  -3.8994242260425843e-01   1.3924574264812170e-01  -7.7926704662018868e-03   2.3096612404445430e-01
   2.5849893761957853e-02   3.6417208246817717e-01  -1.5654240808510644e-01   1.1998368587024824e-01   8.8457176075912344e-02   5.5308516236289122e-03   1.1326346046509062e-02   1.7585948736508976e-02   1.6874870997116539e-01   2.5641114957586631e-02  -1.0392337762897835e-01  -8.9157938757604888e-02  -1.8363288167554509e-01  -1.8263005952022862e-02  -3.5943319238242266e-01   1.3125922817111180e-01  -4.0191410244671447e-02  -2.1465127916536951e-02   1.1872991642850750e-01   4.8264915417636341e-02  -4.1809258976298294e-02  -2.0491647702572593e-01   2.0442236960876622e-01  -3.2029401568891530e-01  -1.3361051149254730e-01   5.6709025574115494e-04   4.8738163184766203e-01  -1.2016279832643828e-01  -2.6653620108676207e-01   2.0896399326562157e-01
  -3.0884085428303436e-02  -1.2612243818810515e-02  -1.5114980330502187e-01  -2.0336988155069979e-01  -2.1043165139290770e-01  -3.4315666610694634e-01  -1.7200392345033948e-02   9.2089880027691473e-02   1.1642116816664461e-01  -1.7311285165404816e-01   2.3709779986972435e-02  -6.3221740721419062e-02   7.7145983768573567e-02  -6.9830841536991470e-02  -2.6740116976977119e-01  -1.5107682744611545e-01   1.8422842809300941e-01   3.3123962549604469e-01  -3.0748976405105366e-01   2.2261164624205743e-02  -2.2549625955389008e-01  -3.1496940055605921e-01   1.4002247899009707e-01   6.7457879130101275e-02  -1.7603871239818616e-01   1.6262522028180340e-01  -1.5532200927185313e-01   2.1778659696741484e-01  -1.3915711662426009e-01  -2.2216421220589475e-01
  -1.3331901132333546e-01  -1.7036026077029282e-03  -1.6873008369178955e-01   1.4481883758905151e-01  -5.5163028285532933e-02  -8.8514060540757070e-02   1.0409217973783684e-01   1.6508091116422718e-01  -1.6077250991446333e-02  -4.8988070222612062e-02   1.5290294784262769e-02  -5.3512480161129090e-02  -2.0356467813659915e-01   1.2279984172611294e-03   3.2371465225521329e-01  -2.9760277231069354e-01   5.1813153849756777e-01  -5.1923686806620982e-02   1.7598374790115673e-01  -5.8943316570262999e-02  -1.8643775718422040e-01   2.6467643144275223e-02   2.0244843760218162e-01   1.5924894276651103e-02  -2.4362304655229866e-01  -2.6014242120179085e-02  -5.4001360352920330e-03  -3.8936055200433789e-01   2.0017627568188906e-01   9.6083725884142185e-02
  -8.6511104954243065e-02  -2.9708176264921410e-01   3.4465212194405692e-01   3.2761871217579022e-02  -6.8408747679387635e-02   3.2863373856678818e-01   1.2483068128163492e-01   1.8296826766389851e-01   3.9817730801075795e-04  -1.2163605591226863e-01  -2.8559418450899199e-01   1.7810754187987374e-01  -2.5442004968197501e-01  -2.2937006818841682e-01  -1.3999491126910205e-01   1.6680836620827988e-01   2.2023901482632429e-02   1.2808336590845915e-01   1.8215359437530385e-01   2.7645924889593593e-01  -3.1642021175629564e-01   9.8336938462734533e-03  -2.4709549487244187e-02   1.0213796059754747e-02  -1.5201222211825163e-01   3.0296885182880907e-02  -1.8549597798005932e-01   5.3305181129243498e-02  -1.4876494018035832e-01   1.3774623168195754e-01
   7.9482303795143733e-02   3.0308820463492758e-02   2.9242078839938462e-01   1.4599035183939510e-01  -1.8335463602600306e-02  -1.0919366766463413e-02  -1.8133720921949395e-01   2.5697715915888775e-01  -3.7688008066263781e-02   2.2088219865043981e-01   1.1902026121038271e-01  -2.0958253654648318e-01   1.0288779711446108e-01   2.1445701525455282e-01  -1.5039221416922874e-01  -7.2375605676777574e-02  -6.4945170565526872e-02   5.7421474603484812e-01  -1.8215237271879446e-03   1.3104278309333559e-01   2.1135150485855186e-01   1.0229553592601910e-01   5.7144676215509178e-02  -2.4617267199971982e-02  -1.4029616470948830e-01  -2.9932136526103797e-01  -8.4977669840807180e-02  -2.4803648662915953e-01   5.9382121414974474e-02   4.6519369177453085e-02
  -1.5071736247688336e-01  -4.6158764356724800e-02   1.0537069781437099e-01   3.7548755105078663e-01  -2.3074301401323306e-02  -2.0041026040238757e-01   1.1952232581999084e-01  -2.7909175723079646e-02   4.0401180400226833e-01   4.6375229078716435e-01   6.8315533109045548e-02  -1.7551158608026633e-02   1.7847483779822693e-01  -6.1007533420963760e-03   8.9626106359971022e-02   9.3946404343622614e-02   1.0167357568974845e-01  -4.0447825888282517e-02  -3.8777337805734495e-02   4.3505261898403230e-02  -2.4762556649694109e-01   1.9821697266436365e-03  -1.4312788281702313e-01   1.7031619772923531e-01  -8.5629921494217609e-02  -8.4042675100545500e-02   1.4825596066865188e-01   3.6738217367060483e-01   8.8576161789552882e-02   1.7293397517325099e-01
   1.6894499260696363e-01   8.1114863074748439e-02   5.2941684397156831e-02  -5.4661170932598695e-02   2.2200653307266427e-01   1.4901280270375994e-01  -9.7619930035390129e-02  -7.7429137103367171e-02  -4.6489806268273141e-02   2.9998548587909812e-01   4.4728036867928944e-01  -1.5462254676641299e-01  -1.5168793613596870e-01  -3.8147807507033954e-01   5.3516774712701796e-02   4.7454950925498680e-02  -7.3678853303048124e-03   1.4424344795155020e-01   1.8026080188247681e-01  -1.6014125462433293e-01  -2.5750595600477905e-01   1.3003911043373259e-01   2.1147704435628381e-01  -1.9715548775234559e-01  -1.6236782132753157e-03   2.3075916988525771e-01  -1.1392794463747856e-01   1.2101242095646957e-01   3.3347823754017049e-02  -2.3345106631875320e-01
  -1.6272100112906664e-02   7.4346580179696191e-03  -3.1747355074298200e-01   1.4111624551597712e-01   6.0519224079605562e-02   2.8052081275605079e-01   2.2869143153137966e-01   1.8658660209210962e-01   4.6788617446826247e-02   1.6382671180095018e-01  -6.2872294706511379e-03   2.3237645491596795e-01  -2.3910190806633629e-02   1.4620379913910531e-01  -8.2387877048797527e-03  -2.0324036896827441e-01  -2.6824475889440424e-01   7.8151644634824435e-02  -1.6070086913910303e-01   3.3271938926767836e-01  -1.8922535034188287e-01   4.1713514259761983e-02   2.3694079889021180e-01   1.7667342587927687e-01   2.3588186448292373e-01   1.0713437089610969e-02   1.4838323643346199e-01  -8.6985258008114852e-02   9.4216986422828303e-02  -3.5974004390480924e-01
   2.9023460456731498e-01   4.4118492028978683e-02   4.4428565592686195e-03   1.7018326111380233e-01   9.7853456760410296e-02  -2.0571341264297241e-01  -2.4057953308151131e-01  -4.6874163776931453e-02   1.4602731937082714e-01  -8.5397365144553261e-02   8.1594219132354859e-02   1.1942266805983898e-03  -9.0663481967250686e-02  -4.6156412950950035e-02  -1.6972742265321986e-01  -1.0579558874828839e-01  -1.9855994627678322e-01  -2.1871286165081197e-01   4.3955188922244570e-01   2.0323579594974917e-01   1.7588557064632686e-02  -2.7090674037092899e-01  -9.1417940414596485e-02   4.4697896641264706e-01  -1.2745748030122145e-01   5.6371726191137714e-02  -1.5959361748653073e-01  -1.2811111271803635e-01   8.2473823162577606e-02  -1.2455224106673740e-01
   1.9994681009635678e-02  -2.1190386377750903e-01   2.1019571806440410e-01  -2.5789555059077846e-02   2.0892636512493223e-01   1.0107229455317410e-01  -5.5135852623428305e-01   4.5876802148839158e-02   3.2350894292257126e-01  -2.0877128054587693e-01   3.6037435745848639e-02   1.4076509511428456e-01  -1.6465527634698282e-01   2.4734152714520788e-01   1.6006568151320133e-01  -7.7117920705400037e-02  -6.9725259122706246e-02  -1.1934561083141555e-01  -2.5074835055368183e-01  -1.8467358692224276e-01  -1.7795014654207855e-01   1.6517612030082490e-03   2.4535530791684776e-01  -2.6984703850043486e-02  -7.2443533882224118e-02  -1.3196626486235352e-01   1.5217480522200860e-01   7.0485667236533836e-02  -2.1740259793370794e-02  -2.6960419259621674e-02
  -5.3138447725835779e-02   5.4437548147643189e-01   1.0087781212266063e-01  -3.4036869634757683e-01  -7.0199641173064237e-02   2.4574202013909929e-01   2.8504774095257097e-02  -2.1120300978436388e-01   6.7466794305806779e-02  -8.8750139497111111e-03  -1.3696138171398340e-02   1.2536713398885663e-01  -1.5812604769797914e-01  -6.3377732257443170e-02   9.7559446277969378e-02  -3.3682675437587736e-03  -5.2207795392450525e-02   1.5000203150435068e-01  -1.5548097191301027e-01  -6.2927851607623587e-03  -2.8942995088922126e-02   8.5659028457177308e-02  -1.3632545671903173e-01   3.6275549407551633e-01  -3.6371132876482248e-01  -6.3890276726239204e-02   1.0751169002155357e-01   2.2842510868060981e-02   2.1429548025051826e-01   5.3110719190356745e-02
  -1.7749815577327743e-01  -6.3665575526675455e-02  -8.1273678240220970e-03  -4.2121022083156057e-01   8.4526470324051944e-02  -2.0109089454956142e-01   2.3434145556105004e-01   2.6413486813579343e-02   2.1019427362666576e-01   9.7510835313174310e-02   1.3540740491930695e-01   4.9723021763086045e-02   7.6935122064533720e-02   5.5580546332257001e-02   1.2993723738257434e-01  -2.4802833937285182e-01  -3.9101899230573500e-01  -1.4617665943881925e-01   1.6650791772457749e-01   1.9578336287579631e-01   6.0091570354670693e-02   6.6329353899438073e-02   2.2997516672224008e-01  -2.1142174559973481e-01  -2.2346561243265872e-01  -8.8988477241576006e-02  -2.2087446170436975e-01   3.5633996420803581e-02  -1.0526409161371780e-01   2.3862979840367521e-01
  -3.0049045096157315e-02   2.9732777575793407e-01   4.2089893317876381e-01   1.4414377196157614e-02   4.2750750608273719e-01  -3.5008958516121974e-01   1.7208072695928922e-01   1.1954565778218627e-01  -1.6573430367704081e-01  -7.9750649809764249e-02  -3.1288497242240343e-01  -1.2189031849974168e-01  -5.4073748973551342e-02  -2.6161935826326834e-02   1.2404458499663430e-01  -3.6949960082954286e-02   9.3744898349978373e-02  -5.2281488580476529e-02  -3.0931201197724179e-02   1.0008500179239868e-01   3.0749190898615726e-02   1.1458372637154865e-01   2.4713551081750615e-01   1.4447176220507055e-01   1.7095507685002700e-01   8.2124396717594972e-03   4.0685967595316126e-02   1.5662959064313900e-01  -9.3669528002513144e-02  -1.8543122391289618e-01
   2.9040869413892795e-01  -7.7500730005260060e-02  -3.9768366918307790e-02   1.9428529467298256e-01   3.3482540913016562e-01  -2.2235905024320435e-02   1.9932671538770286e-01  -1.5375268242078552e-01   1.5370385123863994e-01  -1.6579838838433988e-01  -1.1163147346563879e-01   8.3842907394925142e-02   6.8728733004301797e-03   1.1487540510357989e-01  -1.5456290412080326e-01  -3.3332680650148599e-01   1.7913910491700994e-02   1.2415132780317713e-01  -1.0268762687321537e-01  -2.7964782845858800e-02   1.4930296695417841e-02   3.4799341137111295e-01  -3.3971050188500168e-01  -2.3507043359358332e-01  -2.7907293841382785e-01   2.7322695473642949e-01  -9.9975414950610013e-03   2.8597297879159662e-02   4.8881622318083628e-02  -2.4952427013939987e-02
   2.8253984345292776e-01   8.6895837400184205e-03   1.0332784019267283e-02  -1.0088378075805400e-01   3.8131462404064564e-02   2.4864032451737614e-01   2.2607242460510382e-01   9.8151167371374054e-02   2.3014883004652137e-01  -1.4181218993599060e-01  -2.5336490476570855e-01  -2.2510793495970396e-01   5.4783236528230927e-01   3.4985248555567977e-02   9.8193844704117406e-02   1.8324927953795622e-01  -4.0839929260102791e-02  -4.0818252873524967e-03   1.8645504760051815e-01  -2.8934490132814400e-01  -1.7103417947666652e-01  -1.0665179653595783e-01   1.5680443702372798e-01   2.1473208796631321e-02  -1.2822347926015473e-01  -1.1016795327438512e-01  -1.9280994226171504e-02  -8.3220419524624237e-02   9.4781839442495533e-02  -1.5024680056598724e-01
  -1.7033091562742818e-02   1.1219043303306313e-01   1.3415217256274525e-01  -5.1497758753700690e-02   1.1355966472937903e-01  -9.4860741806124707e-02  -1.3946992544243260e-02   1.2690527385866152e-03  -2.8191258661729857e-01  -8.4214014937664131e-02   3.3461064353606046e-01   1.7947071804230158e-01   3.6838518530978487e-01   4.6452953012867212e-02  -2.6159689865890129e-01   4.2499315495349625e-02   6.3707498372055846e-02  -2.3152259950116277e-01  -1.3606031369882710e-01   7.2103852579042463e-02  -4.9176608130650129e-01   1.6649116850227835e-01  -1.0854527306114017e-01   5.2644960329194947e-02  -1.0058871998679145e-02  -1.2505876484029671e-01   2.1320086162421155e-02  -3.0079897233735192e-01  -1.4784714652072106e-01   1.0735351843033317e-01
   6.4337591019082707e-02   2.0236344657137384e-01   2.1667350069185548e-01  -5.6930672040102617e-02  -2.4437989363770679e-01   3.2758663232176598e-03  -1.2058665371165317e-01  -4.4143921729579219e-02   3.2743542282710486e-01   2.5036684695280309e-01  -1.7911075940263060e-01   8.3279979040542615e-02   2.7411962691859328e-02  -1.8625928371458156e-02  -1.1087301227912957e-01   8.4246327062857215e-02   2.0136433820793587e-01  -3.2459689999143554e-01  -1.9621662213617577e-01   2.2592192173576081e-01   8.3640959904758519e-02   6.7604932815643684e-02   2.8254717327616027e-02  -3.1182942959193727e-01   5.4921782156038830e-02   1.2365456743429917e-01  -2.7920141760035777e-01  -2.6299292528350310e-01   1.4508075133015502e-01  -2.5993883776028526e-01
  -1.8055761741197990e-01   9.5700715812879561e-02   1.4984627442308282e-01   2.2361239081082757e-03   1.2057486996482314e-01   6.4662318768543725e-02   1.7599921432503640e-01  -2.9830250547222581e-01  -6.5758096710365727e-02   4.2600484344560097e-02   4.0955602456962559e-02   2.9527276454027036e-02  -1.7875767483077321e-01   4.2287109054898092e-01   9.9225724093280048e-03  -7.6451697145711553e-02   4.0304103102672996e-02   8.6653973609735049e-02   1.7129908212838893e-01  -8.9006282096340608e-02  -2.1475049519630177e-01  -4.5132747930871558e-01  -2.3258028603154707e-01  -2.5864786383413063e-01   9.7992655570007983e-02  -2.3942566887195335e-01  -1.6882675983781531e-01   3.2655083125323087e-02   3.5618186896672725e-02  -2.3817211916524436e-01
  -1.0149914890447141e-01  -1.6257183877247561e-01  -1.1651087249848051e-01  -4.6366999718329673e-02   2.4775348747531564e-01  -1.3748687386658809e-01  -7.9686230443039019e-02  -1.4458593009889747e-01  -1.1787783278547415e-01  -5.7353181681002188e-02  -7.3765338744613176e-02  -3.1999989229129289e-01  -1.4124728790880184e-02   6.4679073757228880e-02   1.6522870653954641e-01   4.0203964051079011e-01  -1.6785661652471512e-01   7.5778921739097421e-02  -2.1861085834620303e-01   3.5208854866350481e-01  -1.6087090528931941e-01  -1.3904548885818929e-01  -2.9157200972956501e-02  -8.8350790217000250e-02  -1.2636754213030904e-01   2.2979907540021782e-01   2.8702312211264708e-02  -1.7610612988940161e-01   3.9033930606575090e-01   9.5584127926776230e-02
   3.0191627157091117e-01   1.1352009086780658e-01  -1.0148074861938908e-01   4.1958113968525730e-02  -6.4838332156530634e-02   2.8948550906348340e-02  -1.2699954242438946e-01   3.1639067579340663e-01  -3.2464044273722159e-01   2.8487151400825428e-01  -2.4821033750308794e-01  -1.6340527529716187e-01  -9.9348365379223785e-02  -5.8349620731437679e-02   1.9983562332365332e-01  -2.0693708845738801e-01  -2.1137308725559414e-01  -2.2522887514020756e-01  -2.4086979370779846e-01  -5.5708150550626813e-02  -1.9578393063033678e-01  -1.7122070967218833e-01  -2.3376806471803285e-01  -1.1763659015689655e-01  -1.9471967869410953e-01  -1.1785624692614986e-01  -1.1860747500425037e-01   1.1086932315802819e-01  -1.2821114956933871e-01   6.6905669694598560e-02
   2.3343244760106803e-02   1.5148621205473439e-01   3.8850157196822208e-02  -1.9777374121179817e-01  -7.1792583138212115e-02   5.0772651540762367e-02  -2.5259008225178081e-01   2.1372566234793219e-01   7.5440212131349854e-02  -9.7068057539243274e-02   5.7152774426687619e-02   3.6307217590848748e-02   2.4057742759862435e-01   9.2631557798275838e-02   3.6346274913550114e-01  -1.0750446880432982e-01   1.4526730751882380e-01   1.5549971911558810e-01   2.9733255580391449e-01   3.5924879599313037e-01  -6.9170525021390622e-02  -3.0847893874097931e-02  -3.1525240325983284e-01  -1.5663862893974506e-01   1.4862299845908078e-01   2.5905676559588897e-01   2.7243778085221726e-01   1.0277971658506246e-01  -1.4394463013053105e-01  -4.1736668425124024e-02
   9.3054332979964682e-02   9.8678741346368282e-02   1.9462073169641095e-01   1.4500551597797742e-01  -3.8919638541320556e-01  -3.5810146914867508e-01   3.9201845397183292e-02   5.7387145827222222e-02  -1.1880113634152506e-01  -1.0087471912597198e-01  -6.6894559076578278e-02   3.4905431848693363e-01  -3.5910506664130225e-02   2.1525044386728802e-02   8.1975108825379769e-02   4.8315125426694541e-02  -3.7324367794030150e-01   1.4531767922126720e-01   1.2784194222224626e-01  -2.5174013241259774e-01  -1.8837502909085518e-01   4.3659156791173798e-02   9.8443586726988747e-02  -1.8777725700775949e-01   5.2321248649131055e-02   1.7698253531082273e-01   1.2858045417997763e-01  -3.4616333214450602e-02   3.1938704694027564e-01   2.1483737259575683e-02
  -2.6685695075606108e-01   6.4272504471521719e-02  -1.1959800907727192e-02  -6.1910463762963594e-02   6.6437970508401473e-02   1.5163680375382706e-02  -1.5949339840383914e-01  -4.6437119879813485e-02   2.1557162990032408e-01  -5.3623563327815781e-02  -2.2901714610465673e-01  -2.6579495142879950e-01   3.5479617195504250e-02  -3.3648947823602526e-01  -1.5680858347665810e-01  -3.7848641360269214e-01  -1.6648719712160664e-01   1.0501103134168553e-01   3.1511397430586184e-03  -1.3334011606825485e-01  -2.1842623019888227e-01   3.7561937245459018e-02  -1.7370621890153731e-01  -3.8625793701417555e-04   4.4175222317065488e-01  -6.9206742600200793e-02  -4.6857543993072008e-02  -1.6882250457999662e-01   1.7333709608914297e-01   1.9278986880357074e-01
   9.4131975192153522e-02   1.2153407871950994e-01  -1.4507689661679604e-01  -1.8087314080317754e-01   1.1205788788171098e-01   7.7383006000174753e-02  -6.6901867621034006e-02   3.3264336005565587e-01  -7.5086478484411925e-02  -1.4738114924201118e-02   1.2918927432920977e-02   3.6627609263251051e-02  -4.8260014767916949e-02   2.6774451095675472e-01  -3.4707880322359996e-01   4.3078040752052307e-02   2.0181771803665055e-01  -1.1071413737155593e-01   1.4232504356108627e-01   1.5756290953498609e-02  -3.4387615739615914e-02   7.0200828835052825e-02   7.2395128845865075e-02  -4.7071340734521488e-02   1.2991318923087336e-01  -4.8645411619923258e-03  -1.3649642442608048e-01   3.9591568944190297e-01   4.9036538792804057e-01   2.5580167383820651e-01
   7.3550845318717917e-02  -5.9454054244931248e-02  -4.7969952539057351e-02  -1.1953425384173384e-02   2.8387735905615486e-02  -1.3451425168011105e-01   9.3491164159512474e-02   1.5196870798712736e-01   7.5275679730653550e-02  -2.7006152174413139e-01   1.6871460393792229e-01   5.1730632068613627e-02  -7.0350207062813863e-02  -4.0969784940417742e-01   1.9734888038746720e-02   6.9444296780802162e-02   1.6596200479709153e-02  -5.3241219184694544e-02  -4.3870756066547015e-02   1.7922789924635221e-01   8.4596778560404817e-02   7.6045179068584753e-03  -1.8842640627998847e-01  -2.4292167606888151e-01  -5.7733017512842849e-02  -5.6990197234477091e-01   1.8934067117982975e-01   1.0176804030362094e-01   2.4735810262477001e-01  -2.7517524602099874e-01
  -3.6042413240388566e-01  -1.1581729398211435e-01   2.6290742941973627e-01   8.4301469965647496e-02  -1.5578256899338738e-02   2.1412109788975675e-01  -6.3381614383573148e-02   2.0765401826080276e-02  -2.6081730243598950e-01   4.1045958737441282e-02   1.6529988487879635e-02  -5.7586609736629692e-02   2.6558183771124488e-01  -1.1647836889198734e-01  -1.9489862146090020e-01  -3.1581075948920434e-01  -4.3445233703086589e-02  -2.1291449633750989e-01   2.3993948899579752e-02  -9.7631808248018238e-03   1.8410393934800923e-01  -2.0875147017583251e-01   7.8950264799015984e-02  -7.0280675448755853e-02  -2.9893101945700928e-01   2.0182611653355076e-01   2.6665893571277610e-01   1.1118443786023990e-01   2.3861663960669721e-01  -1.6660313131689480e-01
  -2.1681174109452647e-01   8.9834568057417880e-02  -2.2091361180001395e-01   1.4666325669383040e-01  -2.4846087778600262e-01  -2.3301227470285832e-02  -2.4957877279296276e-01  -2.4834099788728009e-01  -1.2493372273939873e-01  -1.1482882129804201e-01  -1.9134632328170179e-01  -2.5345592593141492e-01   2.8228074696568572e-02   1.5092595394458894e-01  -5.0490024249851072e-02   2.8450436089893977e-02  -8.2513227772401262e-02  -5.2303938647309020e-02   2.3232252738430292e-01   1.2448200957001393e-01  -1.7919918369293397e-01   4.6774640657012800e-01   9.8429798558982790e-02  -5.3515517713560931e-02  -1.7246758428437900e-01  -1.8255537902855618e-01  -7.7763224206611525e-02   2.2438039615500452e-01  -9.1578237164077064e-02  -2.4793653748982172e-01
   2.5480143311575537e-01   1.4603895139655369e-02   2.6896120015045205e-01   9.4399630216618166e-02  -3.5337341024530916e-01   1.4570410846725401e-01   2.6335507778856204e-01  -9.8810583897871715e-02   5.8026583101814549e-02  -2.7631048150692761e-01   3.0408251476616222e-01  -4.6866219617073324e-01  -1.5319920223232900e-01   1.3421400470902131e-01   2.4154140147392894e-02  -1.6960705402540688e-01  -4.6294529948210532e-02  -1.6386138730697686e-01  -1.5166686031488175e-01   1.8027545072352225e-01  -6.2128119843659499e-02   8.1303609107429321e-03   9.1006049853693732e-02   2.3099706868786575e-02   1.6055354667870975e-01   5.6463083463850879e-02   7.9776088693717689e-02   9.9883365734259100e-02   1.8049064254129072e-02   1.5120043812437761e-01
   1.5031895604798939e-01   1.2039001138728760e-01  -1.4439344347791916e-01   4.0910030601203670e-02  -6.2506557767817897e-02  -6.1708706268215882e-02  -7.3191685847374247e-02   1.1688008286430547e-01   2.8297588745998575e-01  -2.7002443917899588e-01   3.6716337350523437e-01   1.5439934423117624e-01  -3.5513433261109235e-02  -7.1140323026058883e-02  -1.5548948173512539e-01   9.7946790836467318e-02  -2.9927421633666224e-01   1.8119801593030185e-01  -9.8353240922235394e-02   1.9390153449593267e-01  -1.1114123328429852e-01  -2.3966209752607812e-01   2.1501060344644887e-01  -2.6085025438788917e-01  -2.0107771597926280e-01   2.9843633981947876e-01   9.2658119064254862e-02   1.8062466758326956e-01  -5.8187993631976152e-02  -1.8466241166880284e-01
   1.0886119389001440e-01   2.4061831810968248e-01   1.5648501264674264e-03   2.9171336169777029e-01  -1.1957545742911678e-01   8.2569171245793369e-02   2.2951925288133021e-01   3.0496064691356756e-02   1.2596600777269412e-01   5.4973141009120215e-02   1.9318374220029885e-01  -1.5311284293231223e-01   1.8878529858389287e-01   3.4244152313946330e-01  -1.3247723525299021e-01  -2.4969310608854320e-01  -2.7997412825924106e-01  -2.7912659575003668e-01  -2.9828475776599789e-01  -1.2441686207346860e-01  -1.0447156384060760e-02   5.8737242115679877e-02  -2.9083354135695139e-01   3.3637024278369551e-02  -6.2003156611114343e-02  -4.3100285929451178e-02   2.0849426787608757e-01  -2.3607407321516033e-01  -5.2492034292027784e-03   5.4920020546571392e-02
   2.0947117141324667e-01  -2.0299560598095463e-02   6.6022109299984671e-02   5.7944698656679318e-02  -5.0629308714915812e-02   1.4104693500981486e-01  -3.5695500987815411e-02   2.7812458739817341e-02   2.9220574926125387e-01  -2.3032899621200290e-01  -2.3821516311422430e-01  -1.6979549995339405e-01   4.1924014455568030e-02   3.2721336057935624e-01  -2.0289215609043901e-01   3.2458069757952707e-02   5.0641272216478114e-02   8.0162424486130840e-02   1.3519307063710112e-01   1.2199112612790368e-01   1.7700901708241318e-01  -2.4748919679667575e-01   4.0771538819019559e-01   2.3282167848059332e-01   3.9166880269625462e-02  -3.8135295317531925e-01  -6.4452369312410468e-02  -1.2767778212839054e-01  -1.6048018394467034e-01  -9.2869704502483354e-03
  -2.9990394545450405e-01  -3.5924205404226639e-04   9.4812959498734889e-02   1.6639843020315498e-01   6.2889340892708756e-02   1.2536492686360737e-01   2.3028677281817375e-01   1.5873789897738841e-02   1.1206570194753319e-01   2.9543472678546904e-02   4.6097937867636662e-02  -3.2520862375460091e-01   3.1446264603603713e-01  -2.9934018931826628e-01   1.8371418769882847e-01   2.3076220021798158e-01   7.4736752363120662e-02   1.3485101657928331e-01  -1.3479062101369721e-01  -5.8623926339786449e-02   1.7636814403613857e-01   1.2988366772885399e-01   2.5352884002704151e-01  -1.8053371842454549e-02  -2.6175345876941869e-01  -7.7224842809506866e-02   3.2929662123408376e-01   1.6235768563393524e-01  -1.3173033639240070e-01   1.3795610743056758e-01
  -1.6513303548821207e-01   1.5500652007156396e-01   6.0002902647516745e-02   8.0356909004679469e-02   2.9051482527065253e-01  -5.0706847388160656e-02   1.5407984937009159e-01   1.3417555414654211e-01   5.0419954102336385e-02   1.6135509698413295e-01  -3.9379512816787782e-02  -1.4042172531600952e-01  -1.7640134169992641e-01  -8.1637061909570402e-02   9.6335464131637669e-03  -3.8986411249658148e-01   3.2435605765738457e-01   1.0498097512723517e-01  -1.3267224068676320e-01   2.6995330092115460e-01   2.5219142645447532e-02  -3.9463701870477752e-01   4.9030807808890423e-02  -3.5114744004001641e-01   4.2969145126658462e-02   9.1011083369624407e-03  -5.9937373251543538e-03  -2.5059917310860080e-01   1.2317895610806016e-01   3.8621689839602714e-02
   1.1553722889424661e-01  -3.2341439739273936e-01   9.4495503737527659e-02  -1.5242180624523488e-01  -5.8940869537085307e-02  -4.3403811319969912e-02   2.5250870659547353e-01  -4.8450834070826992e-03  -2.3332930456492168e-01   1.4545086853595474e-01   1.6509296747930163e-01  -5.4754501427694419e-02   3.5841417535724465e-02   2.4705787393819195e-01   2.9315963429333491e-01  -1.5025738033969713e-02  -9.5575785583719222e-02   3.0061601358782758e-01   1.1211680500926267e-01   5.3093470378666935e-02   1.4371799578905378e-01  -4.2242317211747465e-01  -2.7054714861437479e-01   1.5781101749112894e-01  -2.6864389285844614e-01   2.4873461058555577e-02   5.8146909418741628e-02   3.8805733313983112e-02  -1.4778361105877547e-01  -1.2166495303830621e-01
   2.2657551983975243e-02   4.2371058979589138e-01   1.6999362372492716e-01  -9.8827634427391398e-02  -7.9786509369306369e-02   8.5253960265247966e-02  -4.1968590745844470e-05  -8.9286860205825564e-03  -2.2372818210200487e-01  -2.0039338435739315e-01   1.9095443017673849e-01   1.4597253675240346e-01  -2.2681815880208128e-01   8.4382274026077411e-02   1.2722339307369721e-01  -2.9451884214803992e-01   1.4649367138658848e-01   8.0382881951335958e-02   3.4763670917311987e-02  -3.7953866411669590e-01   1.3655656468100744e-01  -8.8793605499259950e-02   2.6936228967861697e-01   2.3807957671806376e-01  -2.5833269591010507e-02   8.9317839931470189e-02   1.6654591841152491e-01   2.0590421010982835e-01   1.2805570571845237e-01   1.8431710271507096e-01
   3.8183380368451042e-01   2.5232948533065371e-02  -1.0752303248195626e-01  -4.6124932777190090e-02   2.7210101696872255e-02  -2.3180071410915357e-01  -2.0975367707690348e-01   3.4096533866827421e-02   1.5743136409220207e-01   2.8085319593521935e-01   4.0134617873994125e-02  -6.7805797222389455e-02   4.2186189170388064e-02  -5.9116924217638298e-02  -1.4083140804401856e-01  -1.6666592733936485e-02   1.5677903732914417e-02   1.7099805881942726e-01   2.9448229393698860e-01   1.4532645788473256e-01   1.9725555507053016e-01   1.2318844453546011e-01  -1.0408671893901976e-01   2.0259766040450895e-02  -1.2932002973403489e-01   1.7058083152779246e-02   2.8501329353658650e-01  -7.1569637332434309e-03   2.6816336824429682e-01   4.8179213142066724e-01
   5.4733148086512265e-02   1.0712739114297197e-02  -2.3084344435665069e-01  -7.6256709938731515e-02   1.5235328708650989e-01   2.8932475026589261e-01   2.9974802714437315e-01  -1.4813507618034327e-01   3.5068894439683818e-01   1.8087625230076759e-02  -8.2578378156151322e-02  -3.4545543930809511e-02  -2.1354582097951386e-01   1.8777110718857631e-01   2.5553018496754759e-01  -2.0004664704032127e-01  -1.7343658574472814e-03  -5.8642766403198605e-02   3.4207115599641125e-01   2.8399138218012609e-02   1.3277850603819052e-01   3.3375527165071345e-01   3.8558666031417495e-03  -1.6327324634150966e-01  -1.0055229204970011e-01   9.9807143119636940e-02   4.6678125837655744e-04   1.7305007291753088e-01   9.6510794912817929e-02  -2.5551103206114095e-01
  -4.4167612076325115e-02   2.0664462694667191e-01  -1.4295959673281519e-01  -1.6173989923408863e-01   6.6162398524742677e-02  -2.5425734711013170e-03   3.0114246487514512e-01   8.8700790778220906e-02  -2.3679886954953724e-02  -3.7726202142227727e-01  -1.4172668426877921e-01  -3.4996788901017911e-01  -1.5757506798838497e-01   6.4642952927785324e-02  -1.6993603337456575e-01   2.3796670836112654e-01   1.0506532439570830e-02   3.7363592077563063e-01  -7.9709758200816411e-02   8.1531375253680455e-03  -9.1367402599736372e-02   1.0008030302717322e-01  -3.0619369044986350e-01   1.1204557946063676e-01   8.9406386076670619e-02   2.0367404046583013e-01  -1.7974535470678715e-01  -2.1513555372050353e-02   2.9366329608404546e-02   2.2787645534938522e-01
  -2.2825579531306435e-02   5.1144630291164346e-02   1.1265074577163728e-01   1.6159749609842633e-01  -3.7848542424573883e-01   1.8249262444791761e-01  -2.8265911090519369e-01  -2.4592983362941664e-01   8.9303473172038281e-02   1.0220267163363385e-01  -1.3326761855618957e-01  -1.8323973374191133e-01  -2.9952415852677911e-01  -1.1717695125445821e-01  -3.1703343356198573e-02   1.2549465498690321e-01  -5.6856666926635664e-02   1.8191983523077757e-01   2.5145633073890058e-03  -3.5169714836464072e-01   2.3506101773884697e-01  -1.0891113588772770e-01  -1.4369362890453877e-01  -3.0345666305323021e-01  -2.0153622965176768e-01   4.6821998761429826e-02  -1.3321126280168583e-01  -2.1212766274665731e-01   2.0057303153125774e-02  -7.3085250139813762e-02
  -1.8034916518114660e-01   3.0106825499415923e-01  -3.0843624795381225e-01  -3.4633339382495448e-01  -9.8572714813667334e-02   1.9308851980107383e-02  -1.9204446610024437e-01  -3.1368869366596502e-01  -2.9691118432486779e-01  -1.2899708277553443e-01  -7.3041244265633617e-02  -1.8704959408295310e-01   2.1502114038772874e-01  -5.5811281120574679e-02   9.8676318403155869e-02  -1.2758788727832759e-01  -2.3027349868622154e-01  -9.0105202976931923e-04   8.9763809294935659e-02   2.6562450624018774e-01  -3.9337134268555327e-02  -2.1099378576276105e-02   7.9296090842406977e-02  -1.0371440003140702e-02  -1.4396717097831382e-01  -1.4668603577686182e-01   1.5161638880558320e-01  -2.5077214103267631e-01   9.3669558236230577e-02  -1.3775828363142931e-01
   1.9020034539473687e-01  -2.9136052056695876e-02   5.1959712880703848e-02  -1.7067733241605582e-01   2.8144728567757132e-01   9.1434058658723200e-02  -2.3400766835251016e-01   4.0627007396249365e-01   1.5942538794358416e-01  -2.3425365778788204e-01  -1.5335709273624779e-01  -2.1391947904722977e-01  -5.1427202707835816e-02  -3.2818655872850877e-01   2.5090039096830813e-01  -5.1243276782583544e-02  -1.8107141411329050e-01  -2.4031305720645491e-01   2.0351980774180128e-02  -2.3261047593500900e-01  -2.5473450667709792e-02  -1.9819993749946674e-01  -2.2826585301015678e-01   1.0549036118882776e-01  -2.4794185338915635e-02  -7.8264972684728817e-02   1.5408378854191201e-01  -2.7716384762162184e-02   5.7162135732835566e-02  -1.2455938245378326e-01
   1.5936184343809202e-02  -1.0996912640012012e-01  -2.0633355531022587e-01  -1.0783444272886644e-01  -1.4061954956166448e-01   3.2913790881475657e-01   8.4167858332842418e-02  -2.0174029098426291e-02   1.0528076825781055e-01   6.6007906375333866e-02   4.2960180357826139e-01  -3.7025473884229269e-02  -1.6004570071243191e-02  -7.8238839958677850e-02   3.3294050467764028e-02   9.5411388046613810e-02   1.3483711334129653e-01   1.4262709397526571e-01   1.5806113261034832e-01  -1.9056990672449869e-01  -4.2944828178476618e-01  -1.2302218722103915e-01  -2.7012800019247114e-02  -1.1766880606113835e-01   2.8402040001803586e-01  -3.7857207405273186e-01   1.0072814573376719e-01  -8.7595358198620257e-02   1.0455352590208224e-01   1.1489385486967545e-01
  -1.1976659705830546e-01   7.2180472414292794e-03   4.5982763360817031e-01  -2.0326260474814006e-02   7.1754081978754797e-02  -1.9932473205161580e-01   2.3583904545801301e-01  -2.7889413554813197e-01   5.9407637336306232e-02  -1.2394096926662598e-01   8.6418089941412285e-02  -3.0536526992121393e-02  -9.0914069004271680e-02  -1.1396176857833364e-01  -9.8751095386655115e-03   8.9686955527779361e-02  -4.2945115081761098e-01  -9.9246923606674517e-02   3.0937826947003533e-01   5.9170672134105276e-02   1.3428148186985792e-01  -8.6192927389211985e-02   7.9333258498536438e-03  -1.3200153388708058e-01   4.1912223420596278e-01  -1.6765652654975198e-02   1.1884536318918371e-01  -5.2010636561112801e-02   5.1754027795799872e-02   8.2996378806693930e-02
   2.3800817122203964e-02  -5.2788151097196451e-02  -8.5230881936136760e-02  -1.7072928952606994e-02   5.7920524653948820e-02  -1.4430716698362081e-01   3.5490191309391783e-01  -1.7985174508395274e-01   6.6492373392844223e-02   2.0487503697185755e-01  -8.4197567182998714e-02  -4.0951148754667731e-02  -1.1216983733606603e-01  -2.4193873638948798e-01  -2.5750910390668347e-01   5.3332929728449052e-02  -7.8364833539779757e-02  -1.9385449600728477e-01   8.0873903095463051e-02  -2.1435798075923224e-01  -2.7135770176068380e-01  -1.9396123013953370e-01   2.3910820440753061e-01   3.3150203138918866e-01  -3.4691975478011056e-01   1.0162204025522305e-01  -1.2189296352496047e-01  -1.4011729932007330e-01   2.6008522819540486e-01  -6.1874896224594855e-02
  -3.8305496593185689e-01  -1.9692758485309331e-01  -4.9669657284678551e-02  -4.0748793802725572e-02  -2.5616113457275359e-02  -1.4067171738062911e-01  -1.9573392516305513e-01   1.7932350321040602e-01  -3.3273636822874868e-02   1.1168357572825055e-01   3.8022735868922131e-02  -2.5514688588009460e-01  -3.9807905970841612e-01   3.3285292486824930e-01  -2.0338394532858242e-01   1.2368104085117201e-01   1.7639832477969665e-02  -6.2009280721371587e-02   3.2490389032587253e-03  -5.4500287199024874e-03  -5.4586218031888588e-02   5.3271758330946925e-02   7.5386535912974603e-02   9.7881443362805215e-02   6.2363306288197064e-02   7.2390629344048191e-02   4.7280612497964952e-01   4.5786945221504463e-02   9.1796621709796078e-02  -2.1195547533056422e-01
  -2.2109204324903781e-01   2.1571277038218636e-01   6.3427416684418730e-02  -1.1210885427833098e-01   3.5510912881802532e-03  -2.1250991505109501e-01  -3.1252755749590702e-02  -3.0342721346040243e-03   2.9297319450676762e-01   2.8308647648489414e-02  -2.0327401988653163e-01   1.8440115951211694e-01   4.8095419954464191e-01   2.3953871829747206e-01  -1.7940588003947922e-02   1.3622175454104107e-01   1.7195486830094114e-01   1.2897810948731980e-01   1.1053877708615603e-01  -2.7985836171951262e-01  -4.3383271767203087e-02  -2.0849954932833592e-01  -1.7046479865417580e-01  -9.0795781641382162e-02   5.0272754529737292e-02   3.0127826568751244e-02   5.1992286327750242e-02   1.1820380150225587e-01   2.9787275015670184e-01  -2.0991643661964360e-01
   3.0189511983794916e-02  -3.6991663808912813e-02   1.7747832754686388e-02   2.7571561614473028e-01   2.4512507181560514e-01   1.9002249153912595e-01  -7.8240940205608192e-02   9.7864639077144683e-02  -3.2945383307693649e-01   1.2029052274736142e-01  -6.2307970757375888e-02  -1.6872476372691700e-01   8.3242586748304981e-02   9.9066189979485644e-02  -1.3741748805776555e-01  -6.5671262759036148e-02  -3.6896497100182896e-01   2.0739937487620583e-01  -1.5028196816497814e-02  -4.1961826024442359e-02  -3.5794748595438734e-02  -9.0542063525047515e-03   9.5374720957780143e-02  -1.1747316543808420e-01   1.8345276270458725e-02  -2.0191895760584369e-01  -2.1286467590572081e-01   3.8328001715235949e-01   4.1484791025471279e-01  -5.8095570210256096e-02
  -1.5895906571555549e-03   9.9131218586668901e-02  -2.5266274123740823e-01  -2.4202968345546094e-01   3.2862668199939593e-01   1.8785026257555293e-02   9.4992848547175747e-03  -2.5472938834469255e-01  -3.8879997716805219e-02   1.2694820191790401e-01   5.8146214566734925e-02   2.1406667160307240e-02  -6.2833699594540382e-02  -4.3874819772370156e-02  -3.9987658895511163e-01   4.4821315938298974e-02   3.0715358573837826e-02  -1.6542046006925781e-01  -1.0506708082484814e-01  -1.8486932928430239e-01   2.7977769336332020e-01  -1.9890285175933153e-01  -1.6247268799625247e-01  -1.1618851128088684e-01   1.9411195649696209e-02  -1.9543346131125178e-01   4.4732101170753664e-02   3.1719169551220472e-01  -3.6331499920303822e-01   2.7192177755046253e-02
  -6.4143998989345488e-02   2.0026695196230182e-02   3.2171467839352619e-01   1.1170840876631098e-01   3.4797471446667450e-01   9.9326428127166230e-02  -1.8213953131378738e-01  -1.8860491606080793e-01   1.2410928429895501e-02  -2.4366157708852459e-01   4.0282781782310872e-01   3.0514762998029341e-02  -2.5378036352829304e-03  -7.3608215190871865e-03  -1.9024341973854625e-01   7.4766997166669541e-02   2.5648557608349676e-01   2.8627741824710680e-02   1.1822853596743692e-01   1.4056946684333477e-01   1.3035078307350656e-02   1.6634241916602199e-01  -2.4273755743075251e-01   1.6598628221832640e-01  -3.0899061106349479e-01  -1.3447267545555658e-01  -7.2636233295554450e-02  -1.4441553716592820e-01   1.3753433912895843e-01  -2.0488149284642448e-01
  -1.5602192344351879e-02  -7.5501694441784339e-02  -2.6360333334991537e-01   2.0790113822256892e-01   3.5247473508777455e-01   2.3427991067438414e-01  -9.3498012914198805e-02  -1.0549814752379995e-01  -1.4222552270092531e-01  -8.3367063346513656e-02   2.2684427732213859e-02   1.4217172151722635e-01   5.4628083132314070e-02   2.3956404751778010e-01   2.0122329612876727e-01   3.8294744889538751e-01  -8.3095913240087485e-03  -1.8017205962823782e-01   3.5451614500503832e-02  -7.9686933985609068e-02   1.3915883222643485e-01  -2.1772326274161946e-01   1.1739400290779799e-01  -4.3579188079364818e-02   5.8571892475137000e-02   3.1660912044351291e-01   5.0618087058129771e-02  -2.9085456023307671e-01   1.1515405906654540e-01   2.4546073613951314e-01
   1.6429800382823861e-01  -2.8481879034204660e-01  -4.7653377854005752e-02  -2.1686258066853831e-01  -2.4606425849532393e-01   9.1669657116353581e-02   1.6598036833375590e-01   5.9795869807836036e-02  -1.1562839915992176e-01  -1.7689298521615598e-01   1.5556478861504819e-01  -1.3069191439390301e-01   1.8746938902055724e-01  -1.3097733978105333e-01  -2.1052611985578790e-01  -1.6107895281006195e-02   2.0910771734469988e-01  -1.7199798000126570e-01  -1.7258418367247561e-01   1.2742033799351186e-02   4.4578872844394457e-01   4.0806584983333017e-03   6.1210083991864964e-02  -8.0452651028161015e-02   1.7620162841175435e-01   1.3780552422577802e-01  -1.1138745723789529e-02  -2.6204144202893520e-02   4.0021665614246987e-01  -1.9090264131452478e-01
   2.2603226886684277e-01  -2.4004455151110940e-01   2.4820560225801314e-01  -1.1445525329501141e-01   6.2852534872603560e-02   1.5607132720812392e-02  -2.9481510093975590e-02  -1.7050606834819318e-01  -1.7921066717504397e-01  -2.1520500654619407e-01  -1.6586900911313338e-01  -2.1282721846944169e-01   1.6554130351242807e-01   1.6585427223491567e-01  -1.5040452591287126e-01  -1.5957547273120593e-01   1.5695913298588091e-01  -9.9660017273256879e-02   1.0607496675203011e-01  -1.5939611834981243e-01  -3.8277905955193942e-01   4.2568264805332726e-02   9.3822982266501986e-02  -3.9801792710992900e-01  -1.7239560384406946e-01   2.0225644579723470e-01   1.6809491163402510e-01   5.3255829003459501e-02  -1.4889409880848958e-01   1.3244555278017217e-01
   9.4998791625407183e-02  -6.5990582354408481e-02   1.8060481355095404e-01  -2.6042157209357802e-01  -2.3420944147086410e-03   1.1485854435842140e-02  -3.5148946892026633e-02  -3.0105207570640263e-01   2.0353664030264917e-01  -9.6906127283422679e-03  -9.0265233039025908e-02   6.1004824599534761e-02  -2.0530586523573086e-01   1.5667958328127021e-01   2.4775297670376839e-01   1.7853995870518855e-01  -1.7575898878358410e-02  -1.0144485799752036e-01  -5.5265680679577323e-01   1.9261868606638538e-01  -1.0799797359234975e-01  -3.9794595547405859e-02  -7.8787462747033667e-03  -2.7143421645859440e-02  -1.1184496210914870e-01  -1.9726900211964821e-01   2.8590546624362792e-02   1.8275109259889893e-01   3.0281368376119416e-01   1.9056993350486057e-01
  -1.5250367914653162e-01  -1.0512138329759305e-01   1.7080377271479860e-01  -3.1817092855657403e-01   7.1560610617637466e-02   3.6361734380682553e-01   1.3108246050952538e-01   2.5706625028314239e-01  -2.4568278579260666e-02   5.3858718121272312e-02  -1.8918809898092087e-01   4.7386334012176939e-01  -1.0849140862600748e-02  -1.2087387009832640e-02  -2.7305181244866816e-01  -2.7764411762294203e-02  -2.2845676013433680e-01   2.0111739865403272e-01  -5.8776055952790868e-02  -2.9234283090023332e-02   6.6200231281783803e-02   1.4281207949069741e-01   1.9010485821753725e-02  -8.8479972278786650e-02  -1.6416729385156412e-01  -5.2660832048090550e-02   1.7461759588281064e-01  -2.7701660701424491e-01   1.0991765388575991e-02   9.0852322797475710e-02
   2.8499893904976764e-01   1.9272066629451891e-02  -1.4505743285473305e-01   3.6734343931865582e-01  -8.6043324347662934e-04  -1.2937206042153321e-01   2.0845423542498909e-01  -1.4189974200540326e-01  -2.1383548706029681e-01  -2.1066186258761099e-01  -2.8637912718885150e-01   2.5449665029127433e-01  -1.4728352071621778e-01  -1.5383776004233296e-01  -7.2461067065527577e-04   9.9003858986083271e-02   1.2954857936924619e-01   1.6138612625112184e-01  -6.3503151384840376e-02   3.8563218216902933e-03  -2.8713630167058059e-02   1.2518235160598504e-02  -1.1538178903619326e-01  -4.1200464071524300e-02   5.6169598543222989e-02  -2.2431736469120614e-01   4.5256110165507307e-01  -2.4405848418264105e-02   6.1904736683657494e-02  -2.5390596834486268e-01
  -1.4181358402729652e-01  -3.7651564841031893e-01  -1.4284928532043203e-01   8.9948837509596521e-02   1.4202858404194177e-01   7.4315685657812981e-03  -1.8135657646184541e-01  -3.4730998324481255e-01   2.4254322133268860e-01  -1.2309753470346101e-01  -2.6647204453215164e-02   2.3681348709817345e-02   9.9461892998052900e-02  -1.0289329458000793e-01  -2.7708091063533322e-02  -4.4262032153060382e-01  -1.0693372376917404e-01   3.3735181006320453e-01  -2.1035792659470207e-01  -1.3488654466315192e-01   3.6252346233209649e-03  -1.6031982011942393e-03  -1.9198077161260846e-02   2.7003257007597714e-01   2.0302383865734552e-01   1.7959760930340624e-01   7.5416499764124678e-02  -3.4170117959776453e-02  -5.9266818730137789e-03   4.6075798752026401e-02
   3.1762476937350514e-01   1.0910688208986039e-01   6.8387471218311235e-02  -2.0885199096363752e-01   2.9703069477458605e-01  -2.4193637902059417e-01  -1.0321425147581068e-02  -8.5297057634678014e-03  -2.6107203250491928e-02   2.2880935149713413e-01   1.5759058741181153e-01  -1.2094267875090950e-01   1.8704990372285429e-02   9.0867307255025398e-02   1.2290864367884699e-01   1.2286813345564879e-01  -4.8154304301286484e-02   2.6456462749514637e-01  -2.2378006801185746e-01  -2.6405043737398148e-01   2.8991051812917362e-02   2.7380475533440851e-01   2.7603093381698834e-01  -6.8910994216373006e-02   1.5112244343521569e-01  -9.9631840701416841e-03  -4.6627524457591794e-02  -3.1166520008433712e-01  -9.1818989586266886e-02  -2.8482504768357053e-01
  -2.0493555744704123e-01  -2.3611986614045560e-01  -2.2772484208352706e-01   2.7200131606644876e-02   1.2265133629535144e-02  -4.5954884996816148e-01   6.8731597696977120e-02   1.3153582398590333e-01   6.2592413956886750e-03  -3.3902983347224019e-01   1.1601527852312443e-01   8.8049654909301542e-02  -7.9332420654880609e-02   1.0876392219707776e-01   1.0003248684301141e-01  -1.0783429883470488e-01  -7.5697464477058246e-02  -4.0619943324404696e-02   2.6690855614653244e-02  -2.4675911205616541e-01   1.4073584121433860e-01   1.0298155331484078e-01   5.5914364011286771e-02  -2.4474372049142418e-01  -2.5307285654355705e-01  -3.5470162307210829e-01  -1.8246717371917320e-01  -1.0753166194433493e-01   6.6308603228577984e-02   1.9698969481219453e-01
   1.8946583731622885e-01   1.4776360279624148e-01  -2.9584309476187665e-01   2.6853481875745627e-02   2.6521014148878452e-01  -1.7788191462898917e-01   1.8641315649319734e-01  -9.8602106543866266e-02  -4.1413947225774889e-01   2.1712678166564919e-01   1.2905733287214985e-01  -1.8585333042308808e-01  -2.4519812688596015e-02   2.7481472981816163e-01  -3.3984764353280811e-01  -1.6065326939944863e-01  -2.3540972212643292e-02   3.2207298517235652e-02  -2.3555484266335874e-01  -1.1308878406397369e-01   2.1991760039913842e-03  -1.1459308433747270e-01  -2.6240599461091818e-01  -3.3127807910744378e-02   1.0022100215443494e-01   2.1809905036726741e-02  -6.5899780851503026e-02  -2.2367056902803562e-01  -4.5260372893337585e-02  -1.9837949026805475e-02
   9.2983281524222333e-02   3.8412477822875241e-01   2.9128994930405494e-03  -9.8551311845718234e-02  -2.8966346702981949e-01  -1.5907525474727808e-02   3.5630593472241165e-02  -1.8881829290148180e-01   2.1517779444389387e-01  -8.6169014678336861e-02   2.3952950563495726e-01  -2.8454862882034171e-01  -1.4222861560941208e-01  -7.7257970218921945e-02   2.5590019271777109e-01   3.2973891743052083e-02   1.5231529670483243e-01  -1.6429716604181183e-01  -2.7282406602784637e-02  -1.3058342795435832e-01  -4.7884773557587446e-01  -1.0560203853340094e-01  -1.5888318212630073e-01  -4.9154266799734718e-02  -1.1928167545268441e-02   3.3075014505254491e-02  -1.7605214993425899e-01  -1.7502978731643676e-01   1.4874869562682305e-01  -8.4105231915512710e-02
  -6.0293382760415772e-02   8.6976356218286616e-02   6.2041734758969902e-02   2.3534009767664432e-01   2.1857804865172685e-02  -4.1355798406029265e-02  -2.0009796133554072e-01  -2.1084129261110637e-01  -1.9605934666000621e-01  -5.7740813614567488e-01   1.7773026489468075e-02   2.8169317553288598e-01   3.9104353969777600e-02   1.1884319438766412e-01   7.8722041806059073e-02   2.2697192889703566e-02  -1.3204414583168220e-02  -1.2097146254902688e-01  -1.2337243465775968e-01  -3.3733446579126086e-01  -7.2365199213284687e-04   1.0528369799663762e-01   4.7038210711041271e-02   1.5269191406076538e-01   3.0033461656602045e-01  -2.9830691443657537e-02  -6.4252557318381393e-02  -1.5495660405660305e-01  -1.8101997994990243e-01   1.9125264753964630e-01
  -1.9443068766896617e-02   4.5437826750874561e-03  -2.4120637960277574e-01   2.2908992901694200e-01   2.5657714701063344e-01   2.5340207883776494e-01  -6.5791756681578634e-02  -4.5099255316210306e-02   1.1728185861216975e-01  -2.8405854105204874e-02  -1.3070218434078561e-02   1.2344632120874864e-01  -1.9266354769729675e-03  -4.0392480294887567e-01  -9.4248354577175175e-02  -1.9212492040564333e-01  -1.0581740071094252e-01   2.1490152435392629e-01  -9.1521029493892882e-03  -3.9133658919492276e-01  -2.5391757675121013e-01  -1.3074885847337089e-01   1.0932627034848704e-02  -3.9860153652315378e-02  -3.5017451985778009e-01   1.7038350469399910e-01   1.6650310477619548e-01  -8.3860166083349064e-03  -1.5542614255990025e-01  -1.2695180205825468e-01
   1.7375901242830372e-01  -2.4137851976062322e-01   3.5894710508931604e-01  -9.4921495274621334e-02   1.1329398906310773e-01   9.9273281393752105e-02  -1.0411919296420258e-01  -1.5440794716735606e-01  -2.4555212093409887e-02  -1.4113760266477263e-02   1.9810588003033959e-02   2.0382128428157392e-01  -2.3104162118098082e-01   1.7490848835829809e-01  -2.9066574368194120e-01  -1.0429633587404882e-01  -9.0468249816575308e-02  -1.1036282795476782e-01   2.3482301752822313e-01   8.2017772600418412e-02  -1.9661941391941445e-01  -1.4301005143327511e-01   1.2248991550482402e-01   1.7041515571665200e-01  -9.6487410580050850e-02   3.2225969849735603e-01  -5.9312802441724245e-02  -2.8499810708937706e-01   3.3301925499737778e-01  -6.9456965092988829e-03
  -2.8407599529751727e-02  -8.7883904101484125e-02  -1.7209670002780011e-01  -1.8501731542863935e-02   8.5352124316919603e-02   3.0753246796558092e-01   2.4600777558447415e-01   2.2673028616559479e-01   2.1247743394179140e-02  -3.4283711662552235e-01   1.9049673905245876e-01  -9.3338012841697737e-02  -1.7916167648968059e-01  -5.0479737004418608e-02  -1.9859394248166012e-01   2.1786373581326993e-01   2.7401786113346321e-01  -3.2933026240355884e-01  -1.0973053995494891e-02  -8.2069893140062314e-02   2.3498233949710284e-01  -1.4901355082256537e-01  -1.1391687482222564e-01   2.0283899442154760e-01  -2.2845432183113908e-02  -1.1440277583577441e-01   2.3960080178333026e-01   5.7236869352503834e-02   2.2167225469637075e-01  -1.3343737098577776e-01
   2.3953528040527672e-01   8.5115312728712006e-03  -1.8258059718386149e-02   7.6285034932730103e-02   9.0868130849930062e-02   2.4417438094730584e-01  -3.8271458104740941e-01   4.2033760002496076e-02   2.0478561043257494e-02   3.2313350357313453e-01   3.8576007034244730e-01   1.6631208167677430e-01  -1.7196003325389170e-01   4.0903059797440813e-02   8.3443121437033377e-02   1.6259587993164623e-01   6.9081925781830714e-02  -1.8967685846916127e-01  -5.6203526242206592e-02   7.5121288149449392e-02  -2.8806588300530546e-02   2.7193462389395817e-01  -2.7672493917291674e-01  -1.2228278849607171e-02   6.3760953643485718e-02   1.7579130077620295e-01   1.3985173059051484e-01   1.9760568740590578e-01  -1.7598846831249723e-01   2.2075076603576430e-01
  -1.7579128879714145e-01   2.6470403389480185e-01  -1.0972794730128686e-02  -1.0393561353810186e-01  -1.5773273114005098e-02   7.1466973520158669e-02  -2.5085076508033582e-01   2.5388380671967853e-01  -6.0829853161424925e-02   1.1044894138027759e-02  -2.0976472522653838e-01  -5.0251490831463221e-02  -2.3272621711921574e-02   3.1867137897697784e-01   2.4082980609728807e-01   7.4884864731576947e-02  -2.0500965292033438e-01  -1.6843413406627189e-01  -1.6396643414506115e-01  -4.5590593260276556e-02   2.0169303268353828e-01  -5.5411312410037918e-02  -6.3411096479608256e-02   7.8048655841898365e-02  -5.1929630150311223e-01   9.5642529808044746e-02   9.3876838533286225e-02  -3.1243771614702953e-01  -2.0757238272179783e-02   2.0383734456046233e-02
  -1.8025745442659333e-01   1.2800939553349622e-01   1.6284332988055560e-02  -6.0585253973359773e-02   1.5738765047980285e-01  -2.6993311845902767e-02  -1.5210472570133413e-01   6.3691324412531114e-02   1.5743514826290869e-01  -1.3094358239732745e-01  -8.4815205796503312e-02  -3.7600161102098778e-01  -3.9429287776620386e-02  -7.1517683948889049e-02  -8.8023494056987187e-02  -3.2394542340670135e-01   2.7500368649822318e-02   8.1352163104575631e-02  -1.1891480467675025e-01   1.3024846535782889e-01   4.6080346692736779e-02  -1.1245978429768953e-02  -9.4385306584116299e-02   4.9319834137587731e-01   1.0225143604413789e-01   3.3306906392249158e-01  -1.7124811974371829e-01   3.0642287854233691e-01  -3.8537311052734974e-03   2.1707842608987873e-01
  -2.7312902180866039e-01  -9.5725467842296019e-02  -2.7845811310502855e-01   4.1957498913497243e-01  -2.7362728175487655e-02   6.1403266495721212e-02   1.7459561334557241e-02  -3.6283192730441227e-01  -9.9838681831216136e-02   3.0725783260468716e-02   1.4178268091698631e-01  -8.4993782048583252e-02   4.0004561900714442e-03   2.5631086384955515e-01   2.6224835654310258e-01  -1.4122448250230279e-01   1.1322946663515399e-01   8.9534696058097329e-02   2.7789689111590271e-01   9.1196527228061472e-02   1.3345535139649273e-01   2.2472230661279419e-01  -2.4951099001768312e-02   3.0544718918502342e-02  -1.5909435949132983e-01   9.0493686887149399e-02  -8.2779021705120387e-03   5.6200885278072196e-02   3.3322295264483298e-01  -9.7491862784503752e-02
   2.6777621873010460e-01  -3.2809780547635684e-02  -3.4524022057865367e-02  -3.4199353147136548e-02   1.6589655196416930e-01  -3.1129225899888591e-01  -3.7550927409160961e-01  -1.2356697561160043e-01   2.2644665502622095e-02   3.9595050445724644e-02  -1.0807161072663524e-01   2.6326772465632996e-02  -2.0855609139732598e-01  -1.5716523793414036e-01   4.4680476005679468e-02  -2.5482108854693014e-01   2.7119855006484717e-01  -2.1322795945222683e-01  -1.8716315185709462e-01  -3.1420533829945044e-02   1.4326373835857989e-01   1.2958186267889987e-01   1.7994894362622171e-01   7.8947098961298673e-02  -1.7023961540059027e-01  -3.3900929894668524e-01  -7.1548863443221034e-02   7.1907137925604186e-02   1.1375343572487912e-01  -3.1060693147003438e-01
  -5.7027029958798124e-02   6.7478816727260610e-02   8.5491056827859763e-02   2.1139974859442276e-01  -5.8612830783261738e-02  -1.4456589137883630e-01  -1.4062110912199044e-01   3.6671894506532338e-01  -1.7070650784162764e-01   8.8345821496932972e-02   2.3628727749084848e-02  -2.4423268648696819e-01   1.1233388715933262e-01  -1.6455721561944436e-01  -3.8884185592560822e-02  -3.4681945679551035e-01   1.0768037939586056e-01  -2.7427646000075789e-01   3.4514185690853710e-01  -1.0461743274232434e-01  -7.0474268669777296e-02   2.1564864811206653e-02   1.2939855994385790e-01  -1.6610502971705549e-01   1.5083660929595077e-01  -1.6751469137976267e-02   3.3091187267670752e-01  -1.8462863919877043e-01   8.8754006932377949e-02   2.4859594620834555e-01
  -4.9538815563613198e-02  -4.5538740554737500e-03  -7.9124424692821493e-02  -3.4951199235126307e-01   5.0776431677579718e-02   3.2028301551217025e-01   4.6994526501151213e-04  -1.7403026447662501e-01  -7.2205454722235093e-02   2.1736464595062992e-02   2.9372195775266296e-02  -8.1427672866993900e-02   1.1670076034270722e-01   3.4622593549711200e-02   2.9403202050851521e-02  -8.6684103066348522e-02   1.3125060436759636e-01   1.3229113320178670e-01  -4.2603810234972861e-01  -3.3541572142950019e-02  -8.9499494384438827e-02   1.9750696069511481e-01   4.1176866214063557e-01  -1.4535025294077819e-01   4.9757983608338600e-02  -1.0274709273796801e-02   2.4986798971613650e-01  -4.4590670413145454e-02   2.9976292175421615e-01   2.9216751179675882e-01
   5.9171412735335521e-02  -7.9330381392138938e-03   2.9032163417580703e-01   1.0793656669102493e-01  -5.2524387468204210e-02  -4.2994518920237407e-01   2.9267112462900879e-01  -8.6879138108931997e-02  -3.6101656523703993e-02   7.6754688673082438e-02   7.6079420829176223e-02  -5.6970514468988494e-03  -6.0350188949474623e-02  -2.5508574532119320e-02   7.1327627324799373e-02   1.3495015340314967e-01  -2.0339823731128567e-01  -1.0389373501967247e-01  -2.0778177518710902e-01  -3.5861316128415593e-01   6.6861291812236490e-02   5.2105889799412587e-02   1.8842381653621027e-02   3.5163227248171725e-02  -1.7375465518084748e-01   2.3630857319600129e-01   2.7194114623529830e-01   3.6200676868647108e-01   2.1725479952168089e-01   9.0135102261640634e-02
   1.8165898292966320e-01  -7.3551591728044124e-02  -1.9209269231035112e-01  -5.7194192025847863e-02   1.9225997290162250e-01   3.6986316678995282e-02  -1.6061006866181349e-01  -8.9996392503735825e-02   7.0275976323683126e-02  -3.0613853220521392e-01  -5.8882579112123398e-02  -2.1171883515266840e-01   2.3234101262374840e-01   1.4194393559739013e-01  -2.6699854804161822e-02   3.1151780305570097e-03  -3.7339097282158834e-01  -3.6891484016502696e-01   6.6685324919816574e-02   1.0494061482300233e-01  -5.2334862453383958e-02  -9.3310493032852132e-02   4.2442935239187435e-02  -4.4267115333639095e-01   8.7490659935078267e-03   1.1158249623336866e-01  -7.9706362605625136e-02   3.1720045875234132e-01   5.7704006028175193e-02  -6.6169857439805926e-02
   1.0166290616252816e-02  -5.3472898878460490e-02   3.1057620569662009e-01  -6.2122383095953436e-02   4.9661437991860881e-02  -2.3057121457934496e-02  -3.3430186201092854e-01  -1.2416233657113265e-01  -1.4076976532792507e-01  -1.0408666240154470e-01   1.5019059916017116e-01  -1.8451416297146883e-01   4.9481767320119802e-01  -2.3911410833335933e-01  -1.0153638143849113e-01   2.0368562221338371e-01   6.1573554238569791e-02   2.4466516724913984e-01  -2.1518775897337413e-02  -7.3565409814243697e-03   1.3729278195608977e-01   2.2426425526133852e-03  -3.8132482973094262e-01  -1.2656151127995709e-02  -7.7251058487566207e-02  -3.3718470600108429e-02   7.3423509905362588e-02  -1.2046889065675041e-01   2.2551874666690963e-01  -1.3790725442302068e-01
   2.7322610404306691e-01  -4.9570675587263613e-01  -2.9376988496396604e-02   9.1057598380786704e-03   1.7391833287765332e-01  -2.4063611525703049e-02   1.6734996121949253e-01   2.6499367490695791e-01  -1.2659209249964185e-01  -1.4791986725527870e-01  -1.6332408005443541e-01  -5.0195013629335650e-02  -2.5853492822827923e-02  -5.7544875322684819e-02   5.3228681984056903e-01  -9.2351597086210102e-02   1.0885525261273581e-01   8.6242638052443282e-02  -1.3466532262732736e-01   2.0294091080104375e-02  -1.4286339676790744e-01   7.1233108531426025e-03  -2.5879737437736722e-01  -2.1721559316530966e-02  -4.9740029201264697e-04   1.0008942451312489e-01  -1.0251175318311215e-01  -1.3288746727445352e-01   7.5256229077803161e-02   1.3073720923116117e-01
  -2.2181499530067833e-01  -2.4890039194066051e-02  -4.1127778617149731e-02   1.1042940767972947e-01  -8.0447793103733539e-02  -1.3974066132310714e-01  -4.3798024357218843e-02   2.9763299336328521e-02   1.5693846738961131e-01  -8.9603057277645420e-02   1.3205876243805870e-01   1.8180162618540116e-01  -1.4752209051726373e-01  -1.1828948271072517e-01   4.8335603526586252e-02  -2.1282542199157214e-01  -2.7108241788616155e-01  -7.7160441881992201e-03  -3.7117374394656860e-01   3.8940425356334013e-01   8.5716806868613334e-04  -6.4743702747694448e-02  -1.4609993509951491e-01  -9.8486820163572700e-02   2.8078667382584516e-01   1.0691513397097641e-01   3.4775197655936863e-01  -1.9319688518195477e-01   1.0150822729881441e-01  -2.8971118138452373e-01
   1.6752310733498249e-01   2.9649307703019268e-02   7.2984864435436184e-03  -3.4086201091659170e-02  -3.0780204626989743e-01   1.4445047074691303e-01   7.7021343405345652e-02  -1.1496204441988490e-02   2.8756953733268620e-01   9.1276121421702688e-02  -1.3494738855526811e-01   2.8937760467516305e-01   3.0909911601812012e-01   1.3865103489738179e-01  -5.0843869035416628e-02  -3.8869291519596150e-01   2.5646085862863355e-01  -1.1374586488580166e-01  -8.4379098533795507e-02  -2.3190590582337153e-01   3.1977509652529346e-01  -1.0193427975183364e-01  -2.1258086507277299e-01  -1.3498457969956473e-01   7.1057200626418085e-02   2.2940529973274970e-01  -8.2845233027723397e-02   2.2258886551564671e-02   7.1537844493878150e-02  -3.0608258348973297e-02
  -1.2278176003450682e-01   8.5775293903267408e-02   1.2008221149297173e-01   1.5484436069393170e-01   6.5898064597001954e-02  -8.8706277112521673e-02  -3.9515644152371451e-02   3.3911876664932955e-01  -6.6567140042453884e-02  -1.1403482317472019e-01   3.6663120513836023e-01   2.7837391124485045e-01   1.6280641428046644e-01   2.3826928362509894e-01  -4.5158490430391843e-02  -1.4130126543065646e-01   1.7931822366705660e-01   1.2607829284341476e-01  -1.6856400320820514e-01   1.4948610834308423e-01  -2.5879275751064362e-01  -2.6557975813186263e-01   7.3473274527000920e-02  -9.1966704816856412e-02  -2.4864338248567752e-01  -1.8351115066031978e-01  -1.8523402392922042e-01   2.7154958274599039e-01   1.2442231395116841e-01   8.1008902669729488e-02
   2.2472640375928526e-01   2.6750300754489059e-01  -1.1359379522610136e-01  -1.3385830513007820e-02  -5.3506541094469513e-03   6.3369433776055750e-02   8.8070782609349849e-03   4.2323750721005754e-01  -1.0141263318436869e-01  -4.3431034198235879e-02   1.6166912847148124e-01   8.9207997204514333e-02   2.3340929756076087e-02  -1.0186394178735815e-01   4.3795172632863102e-02   4.4893913625973253e-02  -2.3385961580182943e-01   1.9186210057134115e-01   6.4592398995456601e-02  -1.2594471590401754e-01   1.2374604483271551e-01   3.4679073474252881e-01   2.1719970571576638e-01   5.6397883848879650e-02   1.7205390650034502e-01   2.0333578042571018e-01  -2.7861443013911424e-01  -2.8898872335210310e-02   2.9702069737273462e-01  -2.9220866093208708e-01
   7.0379167629302214e-02   8.7891678978828991e-02   4.3272855257980786e-01   1.0794280357339414e-01  -3.2975679681621932e-03   2.3186271429502758e-01   9.5568172873987042e-02  -4.8427876910894785e-02  -2.4133250698636824e-01  -1.4710391195260297e-01   1.0763245529642899e-01  -2.5483410580120924e-01  -2.3686213776955878e-01   1.8353718182621600e-02   8.6794904014334623e-02  -1.4111265017807165e-01   1.8874232298774257e-01   1.1176749753951289e-01  -7.3177194690319372e-02   9.1339464677678603e-02   2.3167858607953651e-01  -4.2244213051675451e-02   1.7385973561041088e-01  -3.0651531203301519e-01  -5.4990101228080457e-02   2.2319930805395871e-01  -6.8281991054038038e-03   5.1704699746593287e-02  -3.5124451954721997e-01  -2.4997459499998312e-01
  -4.0296600692363127e-01  -6.7282866139510150e-03  -1.3422292127722055e-01  -2.4612157646235194e-01  -3.7874121975667314e-02  -1.8295218861698356e-01  -4.3807190494378818e-02   2.2655317847048013e-02  -2.6015480549421005e-01  -8.0317684909959650e-02  -1.2295745280679177e-01   2.0586157750859810e-01  -2.2274341818009916e-01  -2.7058062732877192e-01  -1.7357905753921066e-01   9.6623992790940125e-02   2.3521884348336855e-01  -1.1051435733366267e-01   1.6694925257463748e-02   9.8359094651988502e-03  -7.9601272223372328e-03   1.6390349110263780e-01  -1.7054747300963788e-01  -3.6187547633173378e-01  -1.0291759505971657e-01   2.9737816175115817e-01  -2.4371544129453782e-01   4.3035980899057705e-02   7.3477104070772722e-02   8.4622917823402852e-02
   1.7104608632456272e-01   2.3017904329382147e-01   1.0165209241284261e-01   3.2420325169053321e-01  -5.5642389976173753e-02   1.3470289653946577e-01   1.8887087402025493e-01   1.2721087058885791e-02  -1.0600480562357552e-01  -6.6795822339725655e-02  -4.3830218872309817e-01   4.7046510835678054e-02   1.7367154788219893e-01  -1.5477463101752489e-02  -2.1440701682461966e-01   6.6550976560663944e-02   1.2244195385328935e-01  -1.4879161426820131e-01  -1.4646987242304349e-01   3.1278861013536241e-01  -3.1975483666434562e-01   3.7372926690161895e-01  -1.0457200009152204e-01   8.7092145702490159e-02  -1.3095387959342797e-01   1.6842887307355746e-02   9.5681812531176150e-02   5.1768017830116766e-02   3.4254804732641468e-02  -8.4405068276260528e-02
   3.6365449165095137e-01   2.0495830543952850e-01  -2.7328490312132336e-01  -2.5776961923592068e-01  -1.5418698354201013e-01  -2.4402229279706666e-01   3.9443204457539210e-03  -8.8155081437106431e-02  -1.4325029643216863e-01  -2.8548521481157435e-01   6.7333092786120111e-02   1.6741629542381584e-01   4.0477901731705838e-02  -2.0576610470635293e-02   6.9852080200856786e-02  -3.7248614790733527e-02   1.2923135639290217e-01   2.1795413153617782e-01   2.5995786946497268e-01   2.6429926131729281e-01   5.6233902000039977e-02  -1.0817684146493356e-01   4.5783147821214731e-02   1.1053311751577391e-01  -1.6220853044263600e-01   1.8458933484190376e-01   3.6493986371573034e-01   5.4577609869765120e-02  -1.1502793816459587e-01   1.0003048109809302e-01
  -1.0427424533030033e-01  -1.8552153524182394e-02  -1.5424076114777321e-04  -1.2328620287719505e-01  -1.4447910701658342e-02  -1.7635260708325183e-03  -2.5627872088433529e-01   1.3440928667132016e-01  -9.0061851938690943e-02   3.9152933986271204e-02  -2.9976995582861116e-01  -2.6530929450644530e-02  -1.1945380881112747e-01   3.7495073779555232e-01   3.4624227614093860e-02   9.8875737850892750e-02   1.8272038484697245e-01   2.2358396372903805e-01   8.7735426796221927e-02  -2.5575659762208425e-01  -2.8203334592614171e-01  -8.7686026013787277e-02  -8.6904435557745033e-02  -1.7976227389681861e-02   2.8508762280608546e-01   6.4655014024434396e-02   2.8529208182886401e-01   2.6718805944650442e-01   5.7914716905916354e-02  -3.6111100962058168e-01
  -1.8550224476541777e-01  -6.0890293218787125e-02   1.2726571625018773e-01  -4.2955698353810146e-01   3.4646913263257681e-02   1.0113178018634827e-01   2.0346646975927030e-01  -3.5691938505882911e-02  -2.2038537096201499e-01  -5.5582550661513429e-03   1.9702773352590960e-01   1.0898568270607420e-01   1.7586024032579453e-01   1.5387559403316639e-02   1.1456964598528364e-01  -3.6937061631757029e-01  -1.7220749522698811e-01  -2.2726113730999303e-01   1.4429961301243266e-01  -6.6059962654889115e-02  -1.6380777910063682e-01   2.8659108409906864e-01  -1.5964050264307822e-01   1.9755598943022795e-01  -7.9931206615343295e-02  -1.4536198518115798e-01   6.5250221425556407e-02   1.1506849374081793e-01  -1.9968600085450078e-01  -2.4935897314540506e-01
   1.1509352989664201e-01  -2.8299145525825559e-01  -5.9917445713449646e-02   1.8562541974003414e-02  -5.2138731701461560e-01   2.3484921766056720e-02  -1.2887016422461553e-01   1.0678854497534870e-01   3.1332300582154450e-02  -2.1837787976627412e-01   6.1621898748947718e-02  -1.9768313567474124e-01  -2.5352440894156286e-01   1.2407902172345843e-01  -3.2086258069616191e-01  -1.6591098513826433e-01  -2.0557829636360073e-01   2.2158306211689766e-01  -6.8364327558555954e-02  -1.0862856619586907e-01  -3.0653692068891229e-02   2.6653338311117419e-01  -1.4839399577887008e-01  -7.5726485562280926e-02  -1.9815738808889458e-01  -1.9677413093161211e-01  -6.0680878872041155e-03   3.6325984083440482e-02  -3.0787163371061105e-02   1.1300496280696233e-01
   7.8115467017975213e-02   2.9750432181699188e-01   1.1713859834395626e-01   9.7334318718016177e-04  -8.2911045532649968e-04   2.7585636845288342e-01  -1.5058846412187021e-03  -1.0904597937346089e-01  -2.6318632388647711e-01   2.3683902096041876e-02  -2.1230121483856479e-01   1.4226436086697791e-01  -2.7569706779358516e-01  -1.7578808093957923e-01   1.3277921073241558e-01  -1.6568527566452168e-01  -2.5365653738117705e-01   9.0019576851343597e-02   1.0217657359904117e-01   2.3962255438277333e-02   1.2313294717366539e-01  -2.3339640099336148e-01  -2.5772078010269606e-01  -7.1408435903146897e-02   8.5185880172130399e-02  -3.2170845440176521e-01  -1.2648547638603458e-02   2.2052434858925851e-01   3.0162068371175704e-01   2.0349868503536461e-01
  -9.6355474997863039e-03   2.1406504049974573e-01   1.6609820988507204e-01  -8.8161501123336636e-02   4.6062618796539134e-01  -1.2933524252987144e-01   1.5329914052402141e-01   3.2592131058196673e-02   4.5438244952995599e-01  -1.8322189703852038e-01   1.8397425152513747e-03   2.7604778315516679e-02  -1.4230375624084007e-01   1.9516235310271202e-01  -4.9159380598267674e-02  -6.9434200499174162e-02   6.3472875215727448e-02   2.0063301755146132e-01   1.8476367136421470e-01  -4.1365595352494913e-02   6.9075255090677024e-02   3.2977342844971652e-01  -1.9825272736922073e-01  -2.5248814042697582e-01  -2.5182328537101770e-02  -1.3572386754911742e-01   1.1618864361015220e-01  -1.2162263567958050e-01   3.5013758448641880e-02   1.1661624772501779e-01
  -6.5199829093712774e-02   3.6829783172133521e-02   9.5081656214135751e-02  -1.0382167230644888e-01   6.4232172128822582e-02  -2.0678306060411109e-01  -1.8470004832804188e-01   2.1144188414383139e-01  -3.4032670533889017e-02   1.0659840823614410e-02  -1.9972097732854990e-01  -1.1461137502989074e-02  -4.5446553452238936e-01   1.0143934404481780e-01  -1.8410103098410638e-01  -2.8863018703626170e-01  -4.8987825642424232e-01  -6.1640985607036715e-02   1.0143866119458074e-01  -1.4247022683784824e-01   3.1136142389492583e-02  -2.8843621224737465e-01  -3.5148782838159760e-02   2.3877878026856838e-02   2.6059569262230988e-02   5.5163427520886071e-02   1.4477496615124635e-01   2.9124792291417639e-01   5.1995807626079700e-02  -3.1559320377460238e-02
   7.9299538199599211e-03   9.8870817413266074e-02  -6.7871588510292069e-02  -2.3513613341588296e-01   4.4956276466575601e-01  -1.8018166250712864e-01  -1.5590748130702453e-01  -1.6507103081770777e-01  -1.8455621826301780e-01   1.8160407075959634e-01   2.2166130546244964e-01  -1.7331365733351453e-01  -8.8359590435167876e-02   2.2770618061505160e-01  -1.0912655885416145e-01   3.4665674887651815e-01  -6.6415405401535149e-02   8.3170972927343989e-02   2.8058250963221731e-01   6.0464167959785091e-02  -3.1359995089210313e-01   3.6359959860476368e-02  -2.7634682083257138e-02   1.1511905011781418e-01   7.9936908950555649e-02   5.9113579903991256e-02   4.7515753178525751e-02  -2.3308292786009221e-01   5.2946019732936431e-03   1.7971455438969258e-01
   5.2603680781475523e-03   1.3979319094956325e-01  -2.6882529870942470e-03  -8.0196868688374667e-02   2.4154686682880639e-02  -2.3292362215993292e-01  -2.9302349938450606e-01  -2.1468184359510076e-01  -1.3230511229232195e-01  -1.2437710437867162e-02   8.9971863870478230e-02  -4.1094684044087981e-01   6.8334653751690400e-02  -1.3499345891935921e-01   2.1221588544014283e-01  -7.8949542576089077e-02   2.0434277227144901e-01   8.5642812431049667e-02   1.6342305467891359e-02  -1.5757705875571321e-01   3.9568116335404396e-01  -1.4841550782047169e-01   4.0323251154879197e-01   2.2888516906846710e-02   2.2391820593403330e-01  -3.8214187681580459e-03  -4.7528684287418535e-02   1.0679059386666803e-01   4.8228706763914914e-02  -1.9070374289257458e-01
  -1.9787523529802842e-01   1.4512171406899915e-01   1.3586745170936024e-01  -2.2563108411749894e-01  -1.2351396470830106e-01  -2.0480393631281624e-01  -2.6801273708291915e-02  -4.6145003461678380e-03   2.1620299659019770e-01  -1.0134295449455138e-01   1.2672087281708971e-01   3.5148265435916642e-01  -2.5065764139251101e-01   1.6931793283828744e-01   2.2189005986880592e-01   3.8633764016610567e-01  -1.9571572012077196e-02  -9.6757239409457130e-02  -9.4304347883754261e-02  -1.1257281331613700e-01   3.4656946228367247e-01   3.2495854162893079e-01  -1.6849686650670857e-02   1.4162984243107943e-01   1.2081137727872397e-02   5.3893157816210714e-02  -7.7527783043197532e-02   9.0946595877359121e-02   1.4594485877882996e-01   9.9393790941175383e-02
   2.5735049120276552e-02   1.9746792850554418e-02   3.2616952577153704e-02   2.4708629895470105e-01   8.4287008739546754e-02  -2.6785214471286456e-01   4.5080592863314006e-02   1.8298596965936745e-01   2.2206341839227350e-01  -2.7457786233199305e-01   1.1409220014052109e-01   4.3245553684715304e-02   3.3894223806888174e-01  -2.5754414141325399e-02  -4.3369029540077747e-01  -1.0143744166088507e-02  -9.4807114166132495e-02   1.4260608782516790e-01   2.7469869281988751e-01  -1.9236441940555163e-01   9.1122791351260127e-02   1.0245112767637071e-01   2.4140450763117383e-03   3.7836608087544105e-01   6.4073415173577744e-02  -1.5962928772556340e-01  -1.6777287486074610e-01  -3.0573803001445687e-02   2.1713857243353896e-02  -1.2745139775565831e-01
  -3.4527659578573039e-01   1.4243792942815189e-01  -9.0916007349572267e-02  -1.4640387310011457e-01  -2.3715746749126418e-03   1.8023717981266169e-01  -9.4420511372367479e-03  -2.4759033242839060e-01   3.1189370555579060e-01  -2.1608325048024282e-01  -1.6277214102114065e-01  -2.0093683762255496e-01   1.4538791709407570e-01   3.2272603617137280e-01  -1.2394136851776608e-01  -9.2150643466210422e-02  -8.8550123893811741e-02  -1.8544940414138336e-01  -2.1682978745067388e-02   1.2254702309233617e-01  -1.2086940912024763e-01   8.0700419317793370e-02  -5.7754615846269473e-02  -1.0214403581233011e-01   2.3417268279873177e-01   3.1385595450675874e-01  -1.5264336564001771e-01  -6.1845159789447861e-03  -3.4084177621708373e-02  -3.2630911400792217e-01
   4.6007066386811452e-01   2.8998655157621733e-02  -6.8036401585736234e-02  -5.1427176874408037e-02   9.0733123399694415e-03  -1.2992163776568394e-01  -2.4729275206137816e-01   1.7414543189687798e-02  -5.8732975926708238e-02  -2.4320823131030195e-01  -1.8099558189602891e-01   1.8495423214778670e-01   1.8643615275528475e-01   2.6491861121693888e-01   9.8384214899670586e-02  -8.7170229564613746e-02   6.7691959018582179e-03  -4.2525733768835150e-01  -3.3324413897022481e-02   8.3970445284856400e-03  -1.6944191701604472e-01   5.6050517868292841e-02   3.7144250230444692e-01   1.0305591104948997e-01  -2.2089483807331312e-01   1.0648363388265172e-01  -5.0713753415417138e-02   3.2561104346696679e-03  -1.1542108695304783e-01   1.0707475276521869e-01
  -9.1969221710053395e-02   1.5732225976520611e-01  -3.5844602672067183e-02   1.4745833158727292e-01   1.6958837725425535e-01   7.4710391148650693e-03   1.8061033020195047e-01  -3.2715510359827776e-01  -2.8046713198232232e-01  -6.0685559753702274e-02   7.1189423370676144e-02   1.8485278583415778e-04  -1.6263542848940418e-01  -1.8599012715719399e-01  -2.4525669033503569e-01   1.1150871793022915e-01  -2.5212235791657078e-01  -1.8385284597700743e-01  -1.2632707796477910e-01   1.6320334509928282e-02   8.3483326113951248e-02   2.3635797847303114e-01   2.0100081479035176e-01  -1.2023471824206385e-01  -4.3180612776172017e-01  -1.5077616409019809e-01  -4.8966624058488072e-03   1.2961952080474126e-02  -1.7107963709433963e-02  -3.3659538628466545e-01
   2.8160868089003815e-01   1.5331695626176478e-01   8.7124513312878862e-02  -1.0471590862976932e-01  -1.6529074290040160e-01   1.1455681926231302e-01   1.9191180209745881e-01  -2.8326005212009901e-02  -1.3420805077953887e-01   2.1715565448491105e-02  -1.9870754740492391e-01  -1.5818776055225189e-01   2.0305115674089572e-01  -2.6415153878591557e-02   1.6343682782654237e-01   2.4306043154028098e-01  -5.1925761385482427e-01   2.8562078498445964e-01  -1.3838244608370603e-01  -4.1777689126671708e-02   1.1419272137067576e-01   6.1171690576282564e-02  -4.2912193023838037e-02   2.0834565590176679e-01   1.1246803635917610e-01   1.5670034223077955e-01   5.4815722532611015e-02  -1.7549312607744956e-02  -3.3921033548788360e-01  -1.1579516294544583e-02
   1.6127848302245595e-01  -1.6904707279375930e-02  -1.4299681521991667e-01   3.5651768213176066e-01  -7.7701552238127081e-02  -1.1270569450127013e-01  -1.4272349517511801e-01   8.3281549845823005e-02   1.1515913085785213e-01   9.4796837972837417e-03   1.8120192724853859e-01  -2.1406290619934740e-01  -1.1243445033494001e-01  -6.2269588681558907e-02   1.0666605340717249e-03   2.7713977689031183e-01  -3.3958760429886305e-02  -4.3037447956738756e-01   7.8789387392463439e-02   2.3912728381056586e-01   1.0938642168642095e-01   4.7367713999886485e-02  -2.4641594806006484e-01  -1.2395753815589741e-01   2.5558645339401281e-01  -1.0622914894521898e-01   1.2349409629758629e-01   2.0207115905464862e-01  -3.4894455896904347e-01  -1.5941989922016918e-02
   1.5958262543625779e-01   1.7366531534490093e-01   1.4861679400401734e-01  -2.8530448976176553e-02   4.1607723466698311e-02   1.6343570685935715e-01  -2.4382085629598924e-01   1.2573390867507772e-01  -1.8115627052795025e-01   1.3792918505486268e-01   2.6115779005903489e-01   3.3102506553279887e-01  -7.9348725898521558e-03   7.4638831295282870e-02  -5.6187700350771093e-02  -2.1821085539786989e-01  -1.2617700290125838e-01   5.4528450131787955e-02  -2.5047827753171437e-01   1.4059119633702141e-01  -8.3187691478935136e-02   1.9463408196791207e-01   5.3943308680152048e-02  -7.3747481439396148e-02   4.6862791528754244e-01  -2.5437835214159898e-01  -1.1160767279263487e-01  -1.1151525217514685e-01   3.6905610350692813e-02  -2.5810445264962839e-01
   2.4033149563207284e-01  -8.0449468460323748e-02   5.6967330811215230e-02  -1.4853982226626219e-01   9.7958891075302756e-02   3.1036212186961887e-01   1.7980466227937345e-01   7.1012182856931741e-02  -1.3756885486535500e-01   2.4054123116511186e-02  -7.2380474013934520e-02  -2.3993351028967241e-01  -1.5711433418987192e-01   7.6858798962264357e-02   1.2111369928286579e-01  -1.8715052035154606e-01   1.8082338826105743e-01  -2.1257693663193294e-01   2.8754571454996458e-01  -1.7297536447645800e-01   8.2822899439107464e-02   4.0254512918932317e-01  -2.0643485603206529e-01   3.0817031697997616e-01   3.4946844043910658e-02  -6.3394959846393248e-02   1.3808514905890099e-01   9.6680185986297934e-02   1.8159795021862063e-01  -2.0238887122676733e-01
  -1.8612677967950278e-01   2.5152356762448708e-01   1.2772960381843473e-01   6.1664808162789388e-03   2.3595391392717510e-01  -3.5766235590458106e-01   7.3478626739346790e-03   3.0414648060642335e-01  -4.9289328278985939e-02   1.9551856126948874e-01  -1.9938350684874090e-01  -1.8742614041841599e-01   8.2176376373610069e-02  -9.4725757787205628e-02  -2.4792365279188048e-02  -2.6107361321110989e-01   1.7363255941582836e-01  -7.3491914759730548e-02  -3.3786993854932673e-01   1.4641349457193228e-01   7.7365574836897086e-02   3.0048661574193636e-01  -1.6873611212826201e-01   8.0053537325991964e-02  -1.1150775326718815e-01   1.4976738303623288e-01   6.2605386041276120e-03  -1.5233920472504880e-01  -1.9291049634589225e-01   1.0917554199073591e-01
   2.1285966034592343e-02  -8.3613306719529393e-02   1.0848873830075155e-01  -1.2602797679112310e-01   2.0446657900883405e-01   1.8326865536675015e-02  -3.5145600416881778e-01  -1.4274722045063479e-01   7.1101621724745809e-02  -5.0029590850089867e-01  -2.0824460996688934e-01   1.0524747734357091e-01  -3.1993606102305241e-03  -3.9554458161680056e-01   1.1599045067613108e-01   2.3194795744301538e-02  -3.8156056034828204e-02   1.0124218943924057e-01   2.2037826261616430e-02   2.6349227002274073e-01   3.1432483899862008e-02   2.7371403687480846e-02  -2.2961362056357779e-01   3.7487328940663769e-02   3.7837980537216336e-03  -7.3967788007198762e-02   3.2567203578805670e-01  -1.9746658349583118e-01   8.2269531864633760e-02  -6.1779660703378800e-02
  -3.0460582285773766e-03   3.2092750629930217e-01   3.0631304892373479e-01  -3.4770392291816853e-02  -6.9333894226882575e-02   4.3145746517000497e-02   2.0710216898782802e-01  -1.7269965349039210e-01   1.4505079362232476e-01   2.5001702926676309e-02  -2.9533209284302187e-01   1.3113251705885154e-02  -1.9831412057589159e-01   1.1557188509839003e-01  -4.0896905306906206e-02  -1.4891863613403035e-02   1.6082869929436494e-01  -1.2153180037135225e-01   1.8114179119220181e-01   9.8718812094482217e-02   6.9246814705750781e-02  -2.5378262619904690e-01   9.8625236885967443e-02   8.6364167245886178e-02   7.2159295628176523e-02  -4.7903726988760614e-01  -4.4896007158640831e-02  -2.9121794942956036e-01  -2.4422245301744094e-01   9.0581462933072288e-02
  -2.3517243428707740e-01   2.3954556702401469e-01   9.7638796231272071e-02  -1.9721080814171066e-01   3.8815864778388824e-02   3.6854585335649781e-01  -2.0699618747385456e-01   3.3614102770428156e-01  -1.8462671316448465e-01  -2.6240998193149567e-01   1.4508594937640962e-01  -1.9658511001854087e-01   1.6923775200641439e-01  -5.0934756305928690e-02   5.6246166113019552e-02   7.4843232305906088e-02  -6.6549602412085837e-02  -5.5544314676206061e-02   1.0844973163353484e-01  -1.9507470318028720e-02  -2.6643166961869314e-03  -3.1732991359115351e-02  -6.0611652616938183e-02  -1.1661153635278440e-01  -2.1266991536128982e-01  -2.2951663529020769e-01  -3.0016005568880205e-01   2.1916953396732500e-01  -9.3782493036564316e-02   2.4555656185454439e-01
  -1.5528430923709780e-01   2.5158960117742660e-02   2.8717930813582498e-01  -7.4058536879429177e-02  -8.7927173787618620e-02  -2.4740042977276291e-01   2.8816550843714855e-01  -1.8242574783010676e-01  -1.0856506388498556e-01  -8.4794637699293976e-02   3.3866911098712288e-01  -9.6549769057992403e-03   3.7941006173003688e-01   5.3684486605427906e-02   2.0482066501227386e-01  -2.2225126229029621e-01  -1.8768818741087695e-01  -2.6831489447661033e-01   1.4825044881793632e-02  -3.0702323404498962e-02  -1.2943771359873188e-01  -8.0637446435822310e-02  -9.6488864312011896e-02  -5.3502458931482880e-02   6.8797206145709708e-02  -1.1777754884852623e-01   3.6481978201438392e-01   6.5957459264779472e-02   1.2272867461169909e-01   1.2316978950525602e-01
   6.7073526612732789e-03  -1.3620300543315506e-02  -2.3068613414025019e-01   2.2538777802291451e-01  -5.6603595763082229e-02  -1.0409268435635868e-01   8.1498445028288874e-02   1.3042635630521954e-01  -2.1744026943767530e-01  -3.4530060602305174e-01  -1.2830854020003462e-02  -2.3111920027641708e-01  -1.7712014151613611e-01   2.2792443999262837e-01   1.8466364328506096e-01   6.1921422172906339e-02  -7.5505018655476319e-02  -6.1191495920398353e-02  -3.1780235795603134e-01  -2.0353373293173913e-01  -2.9068588331497551e-02  -1.6574321570705122e-01  -2.0591512424185801e-01   2.4782623474476510e-02   6.4623509247825228e-02  -1.4005729586537169e-01  -1.5639262568626910e-01  -4.2048854614563014e-01   2.6114241369087604e-01  -1.5948135721015645e-02
  -1.0243989345472743e-01  -6.6835190240052772e-02  -1.4058568494919893e-01  -7.7372704783292556e-03   1.6876106797812811e-02  -4.3103123169763537e-02  -1.3710725851768132e-01  -2.4929562564150964e-01  -8.3658859776271050e-02  -1.0871226694907339e-01   1.3467514682382076e-01   1.0691618153384670e-01  -5.8467553787208776e-02   3.1746168696208160e-01   6.4494722502322452e-02  -1.4980529640627760e-01   2.1145135360961290e-01   2.7160857437690272e-01  -2.0391732370056875e-01  -1.0735532977809367e-01  -7.8410652543907264e-02  -5.4622111517178225e-02  -2.6273123377006780e-01   2.6262415630588887e-01  -1.8042759247169873e-01  -2.0338598859736109e-01   9.5336756892311261e-02   2.7684487751242365e-01  -4.5563312958764085e-01  -1.3024337312320403e-01
  -5.0728435285155540e-02   2.6628905604388353e-01  -3.0498825518460748e-01  -6.5480816654209101e-03  -3.7386969620974486e-01  -8.5579617896612434e-02   1.3858890351415920e-01   6.3844622257979280e-02  -1.9726579798110455e-01  -3.0556860312172862e-01   1.3351059130796233e-02  -4.1416282588309622e-02  -1.9294225698820572e-01   2.8066553280897501e-02  -1.6091262433078748e-01  -1.4178684437195266e-01   1.0746684849161081e-01   2.5837955501006749e-01   1.6438861896199194e-01   2.1270407753711554e-01  -9.5706318471316568e-02   2.9678254645470653e-01   2.1520897980966153e-01  -7.6872229519090493e-02   1.4048358350566922e-01   3.0729812589639763e-02   2.5937343421811665e-01   5.4513915253235616e-02   5.0251670819900784e-05   2.3219467308160752e-01
   3.5681868659887639e-01  -1.6067697043569090e-01  -9.6964406690871488e-02  -3.4838706675494929e-01   1.5795984173364319e-01  -2.2397622418338262e-01   2.1679388196018737e-01  -3.8006264150912503e-02   9.9646916153321788e-02  -9.6680746152300032e-02   4.2224346892966252e-02  -5.6609876284729563e-02   4.0856485380191702e-02   1.9202506699362870e-01  -7.6821206177943080e-02  -1.4372854689894848e-01  -4.6052968058154391e-02   1.6340280569070376e-01   3.5980730035065765e-02   1.8285531490401832e-01   3.2813402106010403e-01   4.9373712279609391e-02  -1.8490614885491863e-01  -4.6413983335275394e-01  -8.0345247091574312e-02  -1.5796201460650736e-01  -2.1482521701097251e-01   3.8006999951582236e-02  -3.7153501136872446e-03   2.9446245834838760e-02
  -1.6132662719574770e-01  -3.8391040712577618e-01   1.0795086034430465e-01  -3.2083711473584281e-01  -1.1231752356272984e-01  -4.3616681770096213e-03   5.7021854833916814e-02   2.1402530946696546e-01  -3.7590279336742344e-01  -9.8346626151926214e-02  -6.7026826270649750e-02   6.7695364400995661e-02   8.8394332252755073e-02   7.0497854871664017e-02  -3.8470778137161182e-01   2.4510583904343577e-01   1.9661088078336769e-01  -1.7486676947605409e-01  -9.2228269512752092e-02  -4.9627174735357708e-02   1.7949179459859205e-01  -1.2049590343839825e-01   8.2106229735200237e-02  -2.3969732403125027e-02   1.4889080609196317e-01   5.4202052636652114e-02   1.8599132933402315e-01  -1.2574914969993850e-01  -2.0037309589938623e-01  -1.3955787358683616e-01
  -2.4879951313800552e-01  -2.0203213129923936e-01  -2.4523441617683930e-01  -6.1869078214669054e-02   2.5442319550768161e-01  -9.8423165820967606e-02   2.5576416503261162e-01   2.4080425061506094e-01   1.7002601616512389e-02  -7.4819181350471192e-02   1.6688572645164351e-02   1.7299723680525433e-01  -8.9936691067814600e-02  -1.4918975928681155e-01   4.5855886081769015e-01  -9.5610186198344632e-02  -1.2512170704071074e-01  -1.7994380825145401e-02   2.4824646930529881e-01  -6.1625805344152004e-03  -1.0047927904621164e-01   4.2787988874593785e-02   2.4945885400244286e-01  -2.0034077278887348e-02   1.2529588214547291e-01  -4.7288919512643537e-02  -1.1309690369443093e-01  -1.0439971034292249e-01  -3.4698906963383241e-01  -1.8817048084881696e-01
   1.2837788614190576e-01  -3.6297623886996172e-02   3.7502246146861845e-01   7.5355669083586188e-03  -5.4447744137323714e-02   3.0638479321515942e-02   8.4073995062617868e-02   2.7721815477682982e-01   2.2055824867488466e-01  -1.5062571440817280e-01   3.8752121752322377e-01  -2.3583201254302610e-01  -2.1407476091405478e-01   1.4190690695267139e-01   6.4887866076280609e-02   4.0113481621605045e-02   6.2635096910570384e-02   1.5507182098245340e-01  -6.9900482205646597e-02   3.1410622201043431e-01  -9.9134265208156144e-02  -1.2506348489267188e-01   2.0230779889690223e-01   8.4509516424558687e-02  -2.6343887126720084e-01   1.8068960996696978e-01   1.0329578860215169e-01  -8.3042582355705857e-02  -2.6016915148077982e-02  -2.8182091467308779e-01
  -1.2225082761003446e-01  -2.4454384112294003e-01   2.7297786120912199e-01   4.2243310099782194e-01   1.5137438334219019e-01   2.0085187480597022e-01  -9.5401727376545190e-02  -1.6340021302582486e-01  -1.7499526995127934e-01  -9.7331112419995550e-02   6.2784849217115690e-02   4.0304679194945597e-02  -6.1694522739934934e-02   2.6853833918544068e-01   2.7873016002208165e-02  -2.0212094475247216e-01  -1.0434349263586203e-01   7.2413297574001834e-02   1.6583192543865138e-01   3.9454920685029045e-02   3.5963440165364446e-01   1.3544653372187734e-01   7.0412913832067214e-02  -7.1118570549710158e-02   3.6587725075824570e-02   2.3843742138094406e-01  -3.7685547877131347e-02  -1.7101385326591351e-01  -1.4490282786765318e-01   3.1189290040034923e-01
   1.3227096011877557e-01  -7.7009535284198192e-03   4.3441339369940235e-01   1.0038413612835395e-01   4.7536590763074225e-02  -1.9697312625937613e-01   1.4041191224299210e-01  -1.1763405155113689e-01  -1.7402138640148002e-01  -2.4936928315273871e-01  -1.1621870594080916e-01   1.7064099572652879e-02  -1.7020065122894101e-01  -1.6879821999808367e-01   6.0137683421398400e-03   1.0591394241002629e-01   2.0745321248826842e-01   7.0159862186793959e-02   9.1530132175073869e-03  -2.0539641016852939e-01  -3.6807876006251056e-01   7.2262434382446478e-02  -1.0230449858629648e-01  -2.1149895124549009e-01   2.0526143901759550e-01   1.8379200569461951e-01  -3.1620232863785769e-01   2.5343283420136681e-01  -8.5733836405249161e-02  -2.1295544040615188e-02
  -3.2119748874721468e-03  -1.7713459877474441e-02   8.3138848558253486e-02  -9.2238908201760006e-02  -4.4258761677422670e-01  -1.2970151170819777e-01  -3.1620007517972160e-01  -1.6844484142890671e-02   5.1641230216528972e-02   1.2837772861899155e-01   8.3256599048273025e-02  -5.5202943552035075e-02  -2.0935339781005945e-02  -5.6372860962311706e-02   2.8159742008523732e-02  -1.0152405113085587e-01  -6.9217437947732302e-02   1.2994610048599935e-02   2.7425108283983596e-01  -3.4140024583252965e-01  -9.4296941987820723e-02   2.0809092367443499e-01  -1.5754236980191919e-01  -2.6832033698846114e-01  -2.2482460655503445e-01   1.7790034315681456e-02  -6.5659231473172500e-03  -4.0051991690800232e-01  -2.0184680729367099e-01  -1.7216116948446505e-01
  -9.5114101137805246e-02  -3.9095863957751692e-01   1.1951315312406782e-01  -7.3779713678711403e-03   2.6722294312267837e-02   3.3944952319166499e-03  -9.2910223792856017e-02  -7.5862599014194093e-03   2.7469794074213155e-01   2.3961207592775681e-02  -1.5701549401099241e-01  -3.1754128420706385e-01  -2.7706724443462741e-02   7.7776120690715697e-02  -3.4552488710266616e-02   7.3079641574237311e-02  -1.3118728558704379e-01   8.4774885472817571e-02  -2.6681697084620204e-01  -1.3401699367167735e-01  -2.0973179985307316e-01   3.4540962319536195e-01   3.0915597592427935e-01  -7.9244025148092714e-02   7.3490907867012858e-02  -3.9971897992428151e-01   1.1781078435989992e-01   8.3033412785978700e-02   9.0369201990563447e-03   1.8640776585576663e-01
   1.0885846216063383e-01   3.2414270395253275e-01  -3.7645675301939449e-02   9.8895812059731664e-02   3.3850779491784583e-01   1.7554570866914226e-01   6.6501777749203433e-02   1.7068064755813081e-01   1.9776718379468144e-01  -9.7219308656723569e-02   2.3354112155239453e-02   9.3618318019719135e-02   5.3063283077872288e-02   1.1053714153073371e-01  -2.0659617368358113e-02   9.6661496986143403e-02   1.3090954921799194e-01   7.3811132915997307e-02  -6.5057655523207053e-02  -4.6866454060900953e-01   6.5460373753044962e-02  -3.8364888045430270e-02   5.6017865437446149e-02  -3.6848041304060880e-01   3.4720448642567528e-02   7.1169022050618050e-02   4.4876660013753950e-01  -3.1731999745298299e-02  -9.7652147177396176e-02  -3.0098682442174507e-02
  -1.2348720188263811e-01   3.6256370752923664e-02   1.0804466976064278e-01   2.4757831479793371e-01  -2.9587684413684992e-02  -1.5420651145225536e-01  -9.2380794432483815e-02   1.6405757832513457e-01  -2.0715265711200684e-01   1.2770214107661371e-01  -3.6448650588405923e-01   5.8282553540486073e-02   2.2673784440711547e-01   3.4821583695221209e-01   2.1327412881768359e-01   2.3459658989961263e-01   3.3513313110568037e-02   1.8399594727347438e-01   2.3339098116741253e-01   2.1198557469342585e-01  -1.2439643410687852e-02   4.8606045279362860e-02  -2.4957845559461664e-02  -1.8200966634794583e-01  -1.0590717380913758e-01  -1.5329686588431313e-01   1.0788590990819727e-01   1.5630975076967260e-01   2.0975864637405778e-01  -3.1027218093739922e-01
  -2.5369026476349321e-01   4.2835550534960229e-02  -2.2934409541951534e-01  -3.0710393906698052e-02   3.6128827904743893e-01  -2.3327813555199314e-01   2.2448078367645272e-01   1.3088292295856391e-01  -1.7074278587608245e-02   4.6960940610924894e-02   1.8072260160769432e-02  -2.4665977791792829e-01   2.7108490909505945e-01  -2.4292667352729308e-01  -3.8013211039774758e-02   2.0415532961461272e-01   1.2346543800682609e-01  -3.0184955541823449e-01   6.0153005874944807e-02  -1.3973736190831202e-02   1.2174563914478871e-01  -1.5761659127615799e-01   2.0486573486938438e-02  -3.5809184856674203e-01   1.6354343532978310e-01  -2.1831825897063412e-01   9.0846265911106575e-02   1.4464618670888862e-01   6.5133563104670139e-02   4.6830512775179120e-02
   1.1884620097335175e-01   3.2108478866681633e-01   5.7976212527380548e-02  -1.1214689468546156e-01  -1.5484864528328948e-01  -1.8808199770518214e-01   2.4488257788338014e-01   5.3561675484462756e-03   2.8125938637712712e-02   1.5864007788173040e-01  -1.7350550351192798e-01   7.4528894443970206e-02  -4.1682521542078882e-01   8.7243268580151304e-03  -6.3694534005984280e-02  -5.8469916071331535e-02  -2.5002416977104241e-01  -2.0907559005327178e-01  -1.1716507897066651e-01  -1.7730757592429855e-01   1.4179241406223661e-02  -2.2415977622064531e-01   8.6975311212615328e-02  -1.5357642541517003e-01  -1.2381308269321147e-01  -9.8202431845898080e-03  -4.7505608822495396e-02   3.1224418521549008e-01  -6.3606885920804185e-02  -3.9034182718054539e-01
   1.5707666160076561e-01   1.8709115656058515e-02   1.0048344549232040e-01  -1.5607253802957713e-01   7.3155252869113591e-02   1.6414803164149894e-01  -8.6101069718822282e-02   5.3757416935179825e-01   5.5072311119662924e-02   2.0189702729033127e-01   4.3461512296235114e-02   1.3981165892248903e-01   2.1716637502083670e-02  -1.2610090192999693e-01   6.8090526096967974e-02   6.7538857274928085e-03  -2.9251878542865378e-01  -1.9468719275306703e-01   9.9627907601933172e-02   1.6984741670470008e-01  -3.2267252776993249e-01   8.7882322598650288e-03   1.0538609750856058e-01   4.8816345310360207e-02  -1.8430033579645424e-02  -1.1825147116506482e-01  -1.6916818892690724e-02  -1.0997266972413201e-01   4.6593452598689072e-01   4.2575035988899723e-02
  -2.9724148744143969e-01  -6.9769598320687465e-02   1.1555342789717407e-01  -6.8810006759234738e-02   4.4289849794995582e-03   4.3897433606234010e-01   1.3973015857033816e-01  -1.1928902299000380e-01  -1.0762003402906596e-01   1.3552165144186867e-01   6.3102017414042033e-02  -2.7775463192864053e-01  -1.2528175582344891e-01  -2.7065631729566730e-01  -1.2418231434078494e-02  -1.2467457902959064e-01  -2.7670178182423788e-01   4.0772090594639171e-01  -1.0680388300265140e-01   6.1711693785563002e-02   1.7186133781303192e-01   1.1561222410220051e-01   6.4461760878895352e-02  -3.0752062452351026e-01  -6.4769407009088023e-02  -5.4139074400766415e-02  -1.1258150881651688e-01   2.8828175366556769e-02   1.5342228062651644e-01  -5.1780865952623135e-02
   2.5728013720777398e-01  -9.0459752523942283e-02   3.2115983761795669e-02   2.0853292812986340e-01  -6.9382675362553187e-02  -1.6078232907423687e-01   1.1479451125640236e-02   2.5176735565082314e-01  -2.8515412475770113e-01   2.5250369127762823e-01   2.0807019586955414e-01  -3.7618757412986548e-01  -1.8526743308780992e-02  -2.3356807997274787e-01   6.8590445265467953e-02  -1.1178273671466342e-01   3.1196637180951892e-02   1.6160973671830553e-01   1.8682642552823736e-01   9.6446710545435958e-03   1.4214564435751978e-01  -1.7501421790544278e-01  -2.7116897711284277e-01   2.8521713266609472e-01   1.0883018184823816e-01   4.5394484646594679e-02   9.2603664197198121e-02  -3.6625048467716456e-02  -7.9653208952258248e-02  -2.9491262711916322e-01
  -1.3243925941941323e-01   2.0344224692363114e-01   4.0776676071447460e-01   2.5524031596097363e-01   2.8204379342276242e-01  -1.3832536806383769e-01  -1.5306824589058560e-01  -1.2342964189010221e-01   1.9690389758848414e-01  -1.8184976590148169e-01  -8.3049552625374612e-02   1.5506945479448024e-03  -2.1634215668616266e-01  -3.6468824554392915e-01  -1.0537600042726870e-02  -5.9622124683272673e-02   2.6441758341599175e-01   1.2958126245107268e-02   2.1523798507583777e-02   2.6140057003693401e-01  -9.6280908409682384e-02   1.7534088080094240e-01   6.6391104755401331e-02   1.5996285605644950e-01  -8.2367475046244421e-03  -7.2079940970381784e-03   1.2710888753664490e-01   1.7746631593245488e-01   1.5867638075541879e-01  -1.6809991529519502e-01
  -8.5196831193348296e-02  -3.3043884482094765e-01   1.7607645875811753e-01   1.4218546500166968e-01  -2.3025118150407445e-01  -9.9182979892802753e-02  -6.4268014594659972e-02   1.3315192157135506e-02  -2.4597572445535937e-01   4.1373906379490594e-02  -1.7539988113221561e-01   1.4309562877114593e-01  -1.6084511559267414e-01  -1.3994831009843381e-01  -1.6986700818983022e-01  -1.2122021867490830e-01   6.7792311549758608e-02  -2.7087447498841671e-01  -2.7389602133293162e-01   3.6660191541435150e-01  -3.5934702847849533e-02  -1.7531527467004915e-01  -2.7087152484511184e-01  -1.9231244933131159e-01   7.3947181436725851e-02  -1.6549035933950254e-01  -2.1966943437811692e-01  -1.0432136127436085e-01  -9.7466342564461322e-02   1.7733815802468028e-01
   1.7068479540329426e-01  -3.3661234042482377e-02   2.0066253643980961e-01   1.8280108944884665e-01   1.3340335745241849e-01  -4.5493881141966813e-02   2.8245546638096190e-02  -1.1196910919937918e-01  -1.5558416946475104e-01   3.4269624530662229e-01   2.2127420504973547e-01   2.6271819160941529e-01   1.9353468562460546e-01  -1.3495428724373404e-01  -3.5083019467689887e-02  -1.7087731366231532e-01   1.4336601148836703e-01  -7.1295823833244912e-02   2.1737611983539346e-01  -1.6792175618999267e-01  -5.1811723154703726e-02   7.1199335657659166e-02   6.6239366464440758e-02  -3.1266319860005565e-01  -4.6161738166043170e-01   2.2558743829462546e-01  -4.3136365978721905e-02   8.2134407967503487e-02  -7.9049876133537492e-02   1.6522617054038924e-01
   1.1134842479987320e-02   2.6431772316271424e-01  -1.2914494221970471e-01   3.3393666531700483e-01   1.8559342598732173e-01   2.3478841884897686e-01   6.0406620443314490e-02  -4.0283617901038890e-02  -3.2056898041861648e-01   1.5642647578415787e-02  -5.6425704024482902e-02   3.6490678230135570e-01   4.8108282812312275e-02  -1.0758004165389176e-01   9.9532981719267638e-02   2.0598869065919562e-01  -1.7693436533967995e-02   2.1053814883108296e-01  -2.8388704508846807e-01  -2.1311819030910803e-01  -2.1513554935401186e-01  -1.4081807331146121e-01  -1.7371548957189992e-01   6.9541402877677447e-02   2.0362354238289887e-02  -3.0892987661788307e-01   1.6097162409554913e-01  -6.7887531485074482e-02  -3.3517737552339832e-02  -4.6138583415334222e-02
  -1.0698441931157238e-01  -1.1499863771532318e-02   1.1192393347280997e-01   5.4738456331137685e-02   5.1252901051705869e-03   1.5493633095074291e-01  -2.3381700977550374e-01   2.7030101223314240e-01   1.8279125737479607e-01  -7.7742667898139522e-02   1.1593665809886716e-02  -1.2605519538710808e-01  -8.7319491091252255e-02  -1.1111959685895632e-01   1.3832489887459498e-01  -2.0933232413403127e-02   2.8211285529470842e-01  -1.2501216944269586e-01  -3.6570246439826143e-01  -5.0637603031735923e-01   1.3431592016396574e-01  -2.4676413976897901e-01  -4.8286428189157293e-02  -4.5491076607777285e-02  -4.6771066157568930e-02   2.9093927163316585e-01  -1.6193872420467958e-01  -1.3928559875498356e-01   1.5439496870312530e-01   3.3294049742253216e-02
   1.3384996041789804e-01  -2.3819427852598146e-01  -2.7974065945326740e-02  -9.2611330717329465e-02   2.3516285674796084e-01   1.5528059466513117e-01  -1.5993023388920705e-01  -5.6789482207652245e-02  -3.7543080957882974e-01  -2.0941774122809037e-01   2.5855587352838011e-01   1.4667893578095370e-01  -3.4837459949568345e-01   4.8200195239669272e-03   3.1755358208323876e-02   2.1002965451715178e-01   7.3220469729279758e-02  -4.8456478578400304e-02   1.7145041366730829e-01   3.8415217420146308e-03   1.1499791816583982e-01  -2.1849072097096811e-01   3.6731729784414874e-01   4.1616465323981576e-02   1.9016284378850737e-01   2.8104194579376126e-02  -1.9401513059092360e-01   2.4204867359703366e-01   8.4205124457399257e-03   1.0248004674760461e-02
  -2.4555000350948427e-02   3.3611851494775330e-01   1.5835642498102867e-01  -2.2810021614263412e-01  -1.6868629395596007e-02   3.2373472255213233e-02   2.2292736736826402e-01   7.8550648548762064e-02   4.8569241042724157e-02   1.4460179472095241e-01   2.9598225138561585e-01  -7.5290376495220995e-02  -1.5849733243124775e-01   1.6449950402593876e-02  -3.7367851752583803e-01   4.7455226174610440e-02   3.6522544197189555e-01   1.1513712685337951e-01   3.2502579377365434e-02  -1.4393576623822063e-02  -1.8477508473059073e-01  -2.3771780845277028e-02   1.1085752500071563e-01   6.3938154743850728e-02   1.0964173490015450e-01  -1.9281389103420687e-01  -2.3944764871617297e-01  -3.3011692213745508e-01  -2.0612920904122242e-01   1.0629582016140497e-01
   9.0344506925577786e-02  -8.6620347322806879e-02  -5.2457944407354559e-02   8.0858185396223744e-03   8.1515031009257041e-02  -2.9174979283739100e-01  -8.2760880147333682e-02   2.9427702990794752e-01   8.4494590228934185e-02  -4.3253214821283031e-01   3.2166911919902380e-01   1.5531565971504890e-01   2.4192058181422130e-02   6.1221431285826210e-02  -2.7004832316113909e-02  -3.1310952365561101e-01  -7.1626917974268095e-02   2.7693343517285562e-01  -1.6256670822126190e-01   3.7729761587908001e-02   6.1691982721664040e-02  -1.8678637251156517e-02   9.9196435489629739e-02  -3.1444754820059301e-01  -1.4445201234188049e-01  -2.3629875133061559e-01   7.0752093366875948e-02  -1.2954255021146563e-01  -8.2316580266807146e-02  -2.0874969670861854e-01
  -5.5789207173010801e-02  -1.8016182182119689e-01   2.5069896349461810e-03  -5.2785892055837247e-03  -8.2449282181243116e-02   1.9316788426357223e-01   1.3101607038871702e-01   8.5607472246799932e-02   1.5259656784626643e-01  -2.3750035026729416e-02   1.7855251385243184e-01   4.0606704020638040e-02  -3.2474306466080227e-01  -2.3908157593396109e-02  -2.4584316447670945e-01  -1.3528636700426111e-01   3.8702306697918458e-03  -8.9470245362771872e-02   6.4302567394270177e-02  -1.4624385431041906e-01   3.7912883062844523e-02  -7.2575763444446648e-02  -1.1375992824365533e-01   5.6583511939093840e-02  -2.4592825311447689e-03  -7.1251138189878188e-02   6.7574405570522567e-01   1.5411845948302755e-01  -3.1616154732128504e-02   3.3284298401592688e-01
  -6.6786267380981021e-02   2.8087020263047607e-01  -3.5101706679383154e-01  -2.7849429470689374e-01  -1.9906084647043254e-01   1.9817519175248342e-02  -4.8806713566857191e-01   5.3320638588696054e-02  -2.6268161668900403e-01   1.3197791222707878e-01  -7.6404871061684703e-03   1.2893873002178610e-01   5.4238797438433788e-02  -2.1895537544133892e-01  -2.3851100037218895e-01  -1.6825942357313411e-01   1.7140361171786025e-01  -6.0569265206342440e-02  -9.0184328758734292e-02   1.3327957766063443e-02   2.1039262924405169e-01   2.7387770859708382e-01   2.7812330834896013e-02   2.4656705440236553e-02   6.3000924728623276e-03  -1.6274767405656816e-02   1.1106044933190097e-01   1.2132340436675938e-01   4.0958877807702132e-02  -6.7626094665106593e-02
  -6.3239845027548022e-02  -2.4509611398891316e-02   2.3080178697006981e-01  -3.7991537389506630e-01   2.0151555461649889e-01   1.3312758369824712e-01  -1.6828034446021967e-01  -3.1766316262045025e-01   7.3506173957424717e-02  -1.3710230929436878e-02   1.8987652753555989e-01   1.1460164298751638e-01   1.1767569901599345e-01  -4.4690704564425712e-02  -4.2430166232106502e-03   9.7658010051081406e-02  -1.4959215376552121e-01  -2.5502606189226756e-01   6.2373997091664274e-02   3.7555521152716917e-02   2.0602980803457394e-01  -2.2163291138836469e-01  -2.9924087522665982e-01   8.7881305999429823e-02  -1.8026292784259082e-01  -1.0981368540235152e-01   1.2325565980439576e-01  -2.9982696477853987e-01  -6.6461150178605669e-02  -3.0731713589614906e-01
  -1.5115589039378458e-01  -1.6352100965479591e-01   7.7174202335368647e-02  -3.3060486168132242e-01  -5.8119845587817180e-02  -1.4583950834564308e-01   8.1129860521319250e-02   1.2248753264490671e-01   4.8189216042047740e-02   2.6345731243512294e-01   1.8523196970773748e-02   1.7380623052008104e-01  -4.9928938215899166e-02   1.7817429722641759e-01   3.6222620520523435e-01   1.5915500626048590e-01   3.7996893142349708e-01   3.0131739253474532e-01  -9.8365430106133842e-02   1.1845191819995216e-01   8.6481397504913154e-02  -4.5487449759477702e-02  -1.6235772602646939e-01   7.7031429286732220e-02  -2.0997918714740729e-01  -1.9323886446959823e-01   1.1381137204005132e-02   3.0959617150670432e-01   1.3267506518139199e-01   1.1512105871241934e-02
   7.8232308833168590e-02   2.5913788134428273e-01   1.8773172936924704e-01   8.1033252113992482e-02   1.2136053904685265e-01   1.3361783752399783e-03  -1.4149845374640280e-01  -2.8271163453922398e-02  -1.7071694853695762e-01   4.7227694202220817e-02  -3.2086223805091102e-02  -2.8242740437218389e-01   2.0609441871786918e-01   3.6600604023191363e-01  -1.7779370073252457e-01  -1.1075974673381632e-01  -6.7534565174346264e-02   3.9337404002216698e-02  -2.5651076278479629e-01   2.3010569567479128e-01   1.6849614614037414e-01  -3.7619957376001922e-01   2.1563379008181002e-01   1.3872406460293038e-01  -2.1336169113283868e-01  -5.1159296266078305e-02   1.1704500200961074e-01   1.2366267786206994e-01   1.3630679463444839e-01   2.4628672652647332e-01
   6.4436140679706051e-03  -7.1047407003592264e-03   1.8205406764273518e-01   1.0612840704039504e-01   9.7079124405484801e-02  -2.5649989406563711e-01  -3.2212338129524226e-01  -1.3627888287229140e-01   7.0020740712020524e-02   2.8173254668695691e-01  -1.6104887868144466e-01   5.9934158406418171e-02  -1.5949100930831611e-01   2.0854135208526445e-01  -2.1664676622106388e-02  -7.7951832562816875e-02  -1.0952184689491645e-01   1.5182898730187094e-01   2.4527687288967470e-01  -3.2989849621509659e-01   1.9875531091670715e-01   3.4659693141832273e-02  -2.1748754430110817e-02  -1.6259883526654592e-01   3.2951036619919116e-01  -3.2560854123251570e-01  -1.8511192875795272e-02  -1.5422630593458533e-01   2.0522248321940678e-01   1.2716735385264263e-01
  -1.6762605168826905e-01  -2.6566348918853749e-01   3.5314288264629887e-02   2.6880202149281926e-03   1.2157557385688360e-01  -9.2072884577768771e-02   1.2991341654556260e-01  -1.1340499243590901e-01  -2.8629290274640357e-01   6.0511106117090187e-02   1.3673553924644008e-01  -1.9779797014419581e-01  -3.1534158885526388e-02   2.2518321400208843e-01   2.1660111822653434e-02  -2.1676453126386439e-01   3.6599357560759591e-02  -3.1177497408833271e-01  -2.5804793455247094e-01  -2.5820551420460064e-01  -2.0123279574187444e-01   3.8153303730688692e-01   1.3701675093713761e-01   2.4245821250031144e-01  -8.6997999452572181e-02  -2.1503772098528379e-01   1.1912689675911269e-02  -3.6056672287854502e-02   1.3543391368627350e-01  -1.8828765519796034e-01
   1.1816921551679890e-01   2.2214393139132127e-01   4.8429267496189150e-02  -1.0657499946809720e-01  -3.6527808871491996e-01  -1.4976894946055161e-01   1.0998230547156864e-02  -3.5290939849777953e-01  -1.4936083638603073e-01  -2.1154278124846215e-01   3.4729199316044018e-01  -1.2740307463819855e-01   2.1057125100212876e-02  -4.9038671959222221e-02   2.4330986882074743e-01  -1.4629935059924690e-02   4.6577460943567080e-02  -3.2717730823482033e-02  -8.8110290593567623e-03  -1.8888716772158653e-02  -2.6771428188213603e-01  -9.7909305948060674e-02  -1.5864998325415652e-01  -2.2130466992017650e-01   1.5895109691364656e-01   4.9540028245576136e-02   9.0815415669108820e-02   2.3331965156146058e-02   4.0597726827479702e-01   1.2605300902330402e-01
   1.8598764336015516e-01   1.1026552307934767e-01  -1.7814280853692913e-01  -5.8222597512116864e-03   8.5956541633440076e-02  -1.1806569408158547e-01   1.9152750020538345e-02   1.7850292289327861e-02  -7.4836321801391700e-02  -2.5409577533819933e-01  -8.8366059468804159e-02  -2.0847225510494630e-01  -3.0249006672137063e-01  -1.2410136925526868e-01   1.4641601708324150e-03   1.8166203867304653e-01  -8.5862739182763520e-02  -3.6286494263413599e-02   1.2278340896614824e-01  -7.2335591780129813e-02   1.6660563002814283e-01   1.8569567588166447e-01  -2.5726352451300993e-01   1.0269670142943661e-01  -5.0643952994777219e-01  -2.1636027121623130e-01  -2.1539856009481112e-01  -8.6727123688411234e-02   1.0576463632558711e-01   3.1900315516907801e-01
  -2.0046793216577183e-01   3.2756767170924794e-02   1.5685812023210333e-01  -3.7489515897412573e-01   2.2901821609386244e-01  -1.5231004683786198e-01  -7.7464023116143532e-02   8.2358072915161118e-02  -1.8990749512779379e-01  -1.6703601431677592e-01  -1.6880285087369029e-01  -2.7885196340209903e-02   9.6851945010850093e-02  -1.2601060954983925e-01   1.6913936312106279e-02  -3.0064494009859988e-01  -2.0639041946547054e-01   1.6109600293216628e-01   8.8490953869468925e-02  -2.1620993842212619e-01  -3.2936173625204451e-01  -1.1786034975076962e-01  -1.9947987695165881e-01   1.4084214600263587e-01   8.2806737087275234e-02   1.0811492215617252e-01  -1.0086415373197941e-01   2.2400581302649697e-01  -2.4166415627421259e-01   2.3143557430944869e-01
  -2.9366367076077909e-01  -1.7838707573722809e-01  -6.0706521861157645e-03   6.4765997843967693e-02  -3.6409096875692326e-01  -5.4020206901039106e-02  -2.0060716263180825e-01  -1.4766901951182040e-02  -6.2322683700966532e-02  -8.6071079706492637e-02  -1.8243327690427491e-01  -1.2156782907781413e-01   7.9007956262265353e-02  -1.0027719804588774e-01  -1.4966269837434804e-01   2.0196412508875733e-01   6.4267851361340195e-02   1.0391445649945116e-01   3.0869579341067044e-01  -1.4963345452459628e-01  -2.8682692194065457e-01  -2.8240194464382101e-01   2.8475305837450737e-01   1.2235492982190350e-02  -3.3216169941923196e-01  -1.7801558889627969e-01   9.5023965792571899e-02  -8.2946743270549822e-02   2.5890189229036610e-02  -1.6870080262619588e-01
  -6.3456234310563811e-02  -4.4676999836439205e-02  -1.7144341199601448e-01   1.7287480794711776e-01   3.5697678328497941e-02  -2.5600044046978836e-02  -3.9445054577224348e-01  -8.1981926558738163e-02   3.3370545382312522e-01   2.2622774593058390e-01   4.0417059742642852e-01  -1.6759858380128267e-01  -5.6918181615918710e-02   2.7397372613599823e-02  -6.6605946681447190e-02   1.9217567566316160e-01  -2.2182773922013652e-01  -1.0694703606839755e-02  -1.6970758252355636e-01   3.3305246500107348e-02  -2.8580644578719727e-01   3.2906135654076907e-03  -1.3904700013396115e-01   5.9743718922571445e-04  -3.7039679980570936e-02  -9.9644779961784752e-02  -1.8410522121122533e-01   3.1553544095989317e-01  -2.1258868280047810e-01   3.0040590114283186e-02
   2.2395478431766541e-01  -2.6393513815410063e-01  -2.1427810108471537e-01  -1.8273560977064815e-01   2.7190639010402012e-01  -2.2867776574616336e-01   2.1693512581033709e-02  -1.8116427758933407e-01   2.1533158638702692e-02   1.2990779711448641e-01  -1.4224600643990595e-01  -1.5087669129522939e-02  -1.0747343397718168e-01  -6.8604366903924296e-02  -3.9699837848147507e-01   1.4543437510949461e-01   3.8533234737558181e-02   2.6586614588712865e-01  -2.4058708652822655e-01   1.6816382628832564e-02  -2.0758749646199787e-01  -7.6443972007055550e-02  -5.2320090714947309e-02  -4.5045284783489216e-02  -2.6159766683465105e-02   3.1904072878505407e-01   1.1418328182004386e-01  -1.4734791812301740e-01   2.8390884657660592e-01  -8.1719505445010748e-02
  -3.8236699887876563e-02   1.2350236992633764e-02  -4.1194444213195142e-01   9.6172787559006850e-02   1.4297019263188288e-01   2.4468414153510015e-01   5.5448416745195413e-02  -1.5134933139943882e-01   1.7149672854510090e-01   7.9276640078508234e-03  -5.5320706967328902e-02   2.7014437459203781e-02  -6.0514065486643842e-02   1.1851936414177908e-01  -8.3058934177511878e-03  -5.3252240957688979e-01   2.2824630759439080e-01  -3.6125219745358969e-02   2.5400950786480958e-01   8.4847498098032673e-02  -1.1121776612196209e-01  -2.9173889676594994e-01  -1.5816357425900412e-01   5.2317367911872019e-02  -5.2990809874802501e-02  -1.1226351793315364e-01  -2.2510270201548069e-01   5.1856312399458808e-02   2.1289472779314109e-01  -1.1863088173041868e-01
   2.3242804339866494e-01  -4.9698238702441382e-02   2.5392389374953039e-01  -3.8338551611365882e-03  -2.1568384420762952e-02   2.7951030239511371e-01  -3.0402502246591620e-02   1.4823351267056201e-01  -5.6183365749813433e-02  -2.1603383471835841e-01  -1.0005500356569604e-01  -1.0091893188602512e-01   1.9527017334962751e-01   2.4713302961016326e-01  -3.7348091944286060e-01   1.5282404730019089e-01   1.5901726743248062e-01   6.9018017146996475e-03   1.0334575051528727e-01  -1.2138112218631941e-01  -5.8099227705516059e-02   1.7495854603417785e-01  -3.4386956963458459e-01  -2.1558073983496409e-01   5.1842208650576801e-02  -9.3725777128584972e-02  -7.5147869350616570e-02   3.3596128851925400e-01   1.0387765380593997e-01  -2.3498996395874092e-01
  -2.2681634519483219e-02  -1.0600339167546290e-01   5.1489280668137391e-02   7.0697788078271318e-02  -1.8937764887188585e-01  -1.3652534060816043e-01   2.3207056932631082e-01  -9.1000858450678984e-02   1.6262743480846825e-01  -7.7353521584358514e-02   1.6797936539138303e-01   2.7576915255088147e-01   3.0069671638481782e-01  -2.6054268373351286e-01  -2.9774114875414781e-01  -1.3679073637838393e-02  -1.5240944350592900e-01   5.7447770086812885e-02  -7.4450130407814119e-02  -1.7414632876329478e-01   2.5271951611218529e-01  -7.2848458243235548e-02   4.5927125343729280e-02   3.8100161364399393e-01   6.7966191792247638e-02  -1.0577732435637083e-01  -2.6834768219915212e-01   1.9623738547757563e-01   2.6529038485672862e-01   6.7621151843558797e-02
   5.4430901863311720e-01  -1.6236175379916407e-01   3.5575983683458282e-02  -1.9288784921604987e-01  -3.3114716267568969e-02   1.4567582446156405e-01  -4.6724197845978060e-02  -1.8634823577119344e-01   1.9535644068629029e-01   3.3760721797948923e-02  -2.0847880650328499e-01  -1.7582222674611045e-01   1.4458066875096617e-01  -3.0955838516985912e-01   1.7650293011123372e-01  -1.2525238727285135e-01   1.3665522277800771e-01  -1.2062882573561411e-02  -1.6848479357266186e-01  -8.5879677655128578e-02  -6.1558094925476606e-02  -2.3589200534270119e-02   2.3760579759763975e-01  -1.0137889442986943e-02   4.3127006923759037e-02  -3.6673042237282388e-01   4.4545952393146425e-02   6.9086838060076636e-02  -1.9597702387208926e-01   7.3571155625540910e-02
  -1.1404617765829791e-01  -1.0362115276113487e-01  -1.6024409076785037e-01   2.0874272841303065e-01   2.1610690909199887e-01   1.2177312583103314e-01  -8.4740726736141470e-02   1.7805290448443739e-01   8.9428710136513184e-02  -1.3524265272865410e-01  -1.0152651120188042e-01  -7.3362179777255315e-03   6.6150134420844761e-02   1.0906407478110153e-01   2.5345592874159573e-01   3.4078953043018012e-01  -3.4250436375845350e-01   1.2752680142136980e-01  -8.0814371733176932e-02  -1.0021366822262094e-01  -2.0965238370086489e-01   3.8903638114270161e-01  -1.1773937162524258e-01   6.8033360019125855e-02  -8.0043563194297909e-02  -2.0102221771036261e-01   1.0852475595029316e-01   3.7200203820501104e-01   5.3502124480904537e-02   9.7513353974240213e-02
  -5.6655670572648351e-03  -1.4355808501424128e-01   9.3677419564762499e-02  -9.8440985865853620e-02   8.9845443797468436e-02   9.8113163149845944e-03  -3.0763191216215352e-01  -5.2342543463820235e-01  -7.8564609070689878e-02   4.3749059695651092e-02  -8.5873585717542000e-02  -4.2787456581855265e-01  -1.4085180937121303e-02  -8.4862856157986458e-02   1.0682636175342744e-01   6.9210706177645770e-02  -3.0035261226521767e-02   1.3710196636295408e-01   3.6168624543916963e-03  -3.3154670304097515e-02   8.7980507350701342e-02  -2.1044625344687026e-01  -3.6434693638802867e-01  -1.2255645128432199e-01   1.2540494853313294e-01  -1.8488169931776415e-02   5.6439832080354427e-02   2.0851304625127298e-01  -2.8040560202965348e-01  -2.5400792400771394e-03
   2.2109086803867986e-01  -6.4767476110272676e-03   1.1687429443735198e-01  -2.2513707917427425e-01  -3.7123572046293907e-01  -3.5855120858634223e-02  -7.1886885427888958e-02   7.2516745252238127e-02   1.0830336105125105e-01  -1.0339113581419318e-01   1.3865763481499530e-01   1.3984725963758574e-01  -1.6495835663936073e-01  -1.0388503929805740e-01  -8.0843283061518736e-02   8.1376980041294025e-02   9.9675939579601663e-02  -1.0778474752455787e-01   7.4585403443986245e-02  -4.4322837656055081e-01  -1.6272272855381015e-01   2.4236906751393481e-02  -6.9679282163298287e-02  -2.1650748724996560e-01  -3.4122589246026298e-02  -3.7697663230230966e-01   2.3996467440975774e-02   6.7736797309578350e-02  -1.6585091315570444e-01   3.8279038661819820e-01
  -1.8294552321497026e-01  -1.7762892545812697e-01   1.9838162635273776e-01   7.4423244174063402e-02   1.2213449940931233e-01   7.0392058569412636e-02  -9.9491473201595029e-02   1.1982814732975844e-01   2.5611606203020820e-01  -2.0493994313920927e-01   4.4047211044678342e-01  -1.3708408069004746e-01   2.3274108680328606e-01   9.5763128669367564e-02  -7.0843399719774741e-02   1.4084847168011051e-02   3.0522971462931481e-01  -5.5732250026232236e-02   1.6396676479772596e-02   1.7886140517525245e-01  -3.5735575828277616e-01   7.4182341322390780e-02  -2.0555694530669671e-01  -2.0462142769479635e-01   6.9562618706510870e-02  -8.1072129768918658e-02  -1.6252086741073393e-01  -1.6336373007837196e-01  -3.9750392396705414e-02  -2.1223135922555988e-01
  -9.6102293386868071e-02   7.4831553551147317e-02  -7.0307050260225004e-02  -2.4484591686810653e-01   1.8133191950858857e-01  -5.8101324316533726e-02   2.0181842311145445e-01   3.6553930107071719e-01  -1.0114823507810040e-01  -1.4406145479126631e-01  -1.9807098374687115e-01  -1.2376795234146182e-01  -2.1282190820097019e-01  -2.4187929751656623e-01  -5.4411611974458651e-04  -9.7863070279534392e-02   5.7953934379645820e-02  -1.3846458563206210e-02  -1.5432459210728577e-01   1.0863014010935837e-01  -1.0377696266380242e-01  -1.7721314407714078e-01  -2.8004686489602898e-01   4.7527081552178815e-02  -4.8236385167289264e-01  -8.2584662598736189e-02  -7.7660898170545750e-02   3.0815200594836660e-02  -2.9277525073292415e-01  -1.2858586996158858e-01
   3.7691436048913375e-02  -8.2519177757511358e-02   7.5760065578805491e-02   7.4205027724743675e-02   6.0942318343978258e-02   2.5221695227182067e-01  -2.1492863837496989e-01  -8.9220178247326181e-03  -2.7873222484363352e-01   1.1243517144814147e-01  -1.8211181167748466e-01   2.2174490914316633e-01   1.9265106346062014e-01  -2.2174618170238314e-01  -2.9470044037449783e-01   1.9881083311376738e-01   1.0836047335679744e-01   5.0745541192402958e-04   1.0425953036614478e-01   1.5572448854479679e-01   1.9951969889929064e-01   2.3123253727666696e-01   4.6876410405917036e-02  -2.2979259285573736e-01  -1.9468190770865432e-01  -2.7741636427714172e-01   2.9096525397065742e-01  -1.8841692168669155e-01  -1.1958936102056439e-01  -1.9268806747331696e-01
   1.8928347018508962e-01  -1.6152415372200712e-01  -1.1585895274066940e-01  -4.1190003486490917e-01   1.7905573822616622e-01   3.9984516042853524e-02  -4.1105725719896624e-02   2.0737941419117101e-01  -2.2388250458425782e-02  -1.9406660112078822e-01   9.1723443596356424e-02  -1.8924429589065733e-01   2.2342866009950055e-01  -7.4509445548862546e-02  -3.7019417155237966e-01  -3.0077858636926630e-01  -7.7604760189529040e-02   1.8992907183793156e-01   5.9242335331128770e-02  -6.2187322568306405e-02   2.0919926298721164e-01   2.2435424095578094e-01  -5.7854756771574881e-02   2.6643608105247535e-01   2.5838343462904256e-01  -5.6703845285610538e-02   4.5408329670059783e-02   9.2979268033366841e-02   9.6582923086896352e-02   5.7864918558927683e-02
  -1.0154661062028530e-01   7.5096316503274918e-02   1.5299334295128919e-01  -7.9067402575516185e-02  -7.5894934335969069e-02  -5.2684630412929578e-01  -4.4739546685651693e-02   7.0329717246371271e-03  -1.4596266576326530e-01  -5.1974572992775102e-02   1.2830110154181756e-01  -1.1281951664234816e-01  -1.0933108456332639e-01   1.8577381706112325e-02   1.7939308496704079e-01   1.1950283603353300e-01  -1.6595949564722087e-01  -1.8438839723364475e-01   2.8857481516091665e-01   9.3485758068139649e-02   3.1243800787082604e-01   2.5898654312995761e-01  -2.8424343342768985e-02   7.1940083254348003e-02  -3.4469848950324719e-03  -3.2853890660443735e-01  -2.3707734814226120e-01  -3.8991720106286959e-02   7.4131656188451245e-02  -2.4829870164018020e-01
  -2.4851005542569152e-02  -3.3542291655166057e-01  -2.6646626273024110e-02   9.5715829594788276e-02  -2.1464686440955197e-01  -2.5197233892457739e-02  -1.2623450194421415e-01  -9.8834276971543580e-02   1.3287499839613653e-01  -2.2196268745141606e-01  -2.3713983441713749e-01  -2.3017599556000121e-02  -2.5882959148894336e-01  -2.2532959338907817e-02   2.8319377841983330e-02  -3.3668553647452976e-01  -1.0270101056920818e-01  -1.5746267056664673e-01   1.8736021138106551e-01  -1.6364441970037069e-01  -1.1466073485968843e-01   2.5680121437843645e-01  -2.1164170251230363e-01   4.1111577769922837e-03  -1.5889320893149442e-01   2.6395160762824443e-01   2.5822411131348072e-01  -2.3502597399297762e-01   1.5718732232589896e-01  -1.9123859117542061e-01
   1.9044349670781779e-01   2.8473751931157931e-01  -1.7919645903955977e-01   2.3929972981063602e-01   1.9390776859195524e-01  -9.5771464557058650e-02  -2.0900738597494910e-02   2.4301689148493344e-02  -8.5569784823474992e-02   2.4768108025188182e-03  -8.2602296689230317e-02  -1.1320322661667567e-01  -2.8244531309406809e-02   1.3086393858212117e-01  -2.8804230180648716e-01   5.6990340361407550e-02   1.5271154938118675e-01   1.2305986397169469e-02   1.3910923952601778e-01  -3.5582351973245419e-01   5.5263576690794639e-02   2.7751227727610106e-01  -8.6807891777754609e-02  -2.8456980157574591e-01  -6.0779137252905749e-02   3.2964912476367253e-01  -3.5991417211263094e-01   8.3313154243915971e-02  -1.4757213514631565e-01  -7.5751287078741958e-02
   9.7404522660346007e-03  -1.5519526311666917e-01   2.4749421441665173e-01  -5.4005167751406506e-02   1.4209174500171640e-01   1.8552683081152085e-01   6.2404060229877045e-02  -4.6665685426545917e-03   1.6178705148356815e-01   1.1215694416457839e-01   1.9806579222457091e-01   2.8739562941760749e-02  -4.3342445039070698e-01   2.6765847923345193e-01  -9.1466189180351543e-02  -6.9791239281950385e-02   1.1023082183613128e-01   2.8445659469584861e-01   1.3351433788993294e-01   5.5609811668043005e-02   2.7586511624230031e-01  -3.6127684836101265e-02   6.7067946700200470e-02  -1.6984949577560096e-01  -3.1532638699682392e-01  -3.8321934897392981e-02   3.0093127187451378e-02   3.2307870761468216e-01   2.6096627174145964e-01  -5.0512925003189532e-02
  -1.1972337902717527e-01   3.2366808310697126e-01  -2.7465113100477923e-01  -5.0528057438805986e-02  -2.3766000894634187e-01   3.5983226431804960e-03  -3.2278153243874869e-01   6.1152812476958834e-02   1.9464955184171909e-01   1.0086645439743833e-02  -6.3634722579810302e-02  -2.3204479821342933e-01   6.5356754107763718e-02   2.5357934480623595e-01  -2.3127082497287987e-01  -8.3494974474606548e-02  -2.0283877126766958e-01   1.8344341728127392e-02  -2.3107061861737538e-01  -9.3520850381556900e-02  -5.7401150553921185e-03  -2.3284851859603464e-01   9.4582504560554490e-02  -1.6486238944900472e-01  -9.9385078117358944e-02  -2.6339784085788492e-01   8.9369521181085515e-02  -2.4920449728793388e-02   1.9454211634105942e-01  -3.0638717647662639e-01
   2.7417362389324845e-01  -1.1857151625825199e-01  -5.9070590378746499e-02   1.2383322927154067e-02   2.4278185087629711e-01  -1.8955563917116330e-01   1.0312123298087723e-01  -3.6205428212355839e-01   8.7841722413382575e-02  -1.2166549821920336e-01   1.0354042527290500e-01   2.7109050376550087e-01   6.8079682185337720e-03   2.0579237522647748e-01  -2.2794850928565411e-01   1.5634950106533418e-01  -2.7011323978920965e-01   1.3460785425890837e-01  -1.9905851799832722e-01  -1.6078500796182921e-02  -2.6222321932216928e-02  -1.0803528267254248e-01  -2.0607320246055411e-01   1.4061315608985042e-01  -2.3453218630332162e-01  -1.2927242318906657e-01  -1.2259835290624309e-01  -3.8480447809077017e-01   3.0608824166198284e-02   6.0697964657098230e-02
  -4.7058485763588696e-02   1.6525328745786763e-01   2.7724773401054159e-01  -2.2139965568406833e-02  -2.9755354069572078e-02   9.9547384866547253e-02  -1.5298879109406954e-01  -1.5033551360731942e-01  -1.7807455108343837e-02   3.0750671645743816e-01  -1.1348350620131983e-01   2.3283621409084224e-01  -3.2403723468528441e-02   1.1468135898710519e-01  -1.9066157719394509e-02  -4.2970924601385563e-01  -6.7160781753181506e-02   1.7382502502361827e-01  -4.5638925677863734e-02  -1.9950479481006748e-02  -3.1060594086379639e-01   2.5138899281754035e-01   2.4261162733897633e-02   2.8253368854137473e-01   1.2429972121031498e-02  -1.7996028697153066e-01  -2.4691063614125391e-01   9.2865688530303844e-02  -2.6374533679989898e-01  -1.6171327296107865e-01
   3.7833290248428672e-02   5.8719138393921906e-02  -1.9095581331819939e-01   8.0429876905338468e-03  -2.5767890543494554e-01   4.1530535023315621e-04  -4.3315775844854826e-02  -6.8624894218117793e-02  -1.0907575337662738e-01   1.9448631460920804e-01   1.5847607035731953e-01  -2.6526373881603205e-01   1.3941025744545088e-01   1.3016977535910443e-01  -1.1775119802658529e-01   1.8239918780063233e-01   1.7940802244972501e-01   9.5446031074035709e-02   4.1477895644651780e-01   1.1380400077535194e-01  -2.2954951747216468e-01  -6.5782423727651917e-04  -4.0205292066282067e-02   4.3098857776991795e-01  -3.9149273260217810e-01   6.0990917043658659e-02   1.0239786422209243e-01   7.9576935628014062e-03   2.4280904894708702e-02   1.4971872493979246e-01
  -1.5980212251164938e-01   4.8262549860709469e-01   4.1383352141238228e-01   5.0518752321513372e-02  -5.6583412661670995e-02   1.1739970567995436e-01   3.6540127562288438e-01  -3.1149038778749197e-02   7.0418660038588321e-02  -8.0787217941843056e-03   5.0078943191540062e-02  -1.8543641378807851e-01  -2.4147863870864180e-03  -1.1523733604375752e-02  -1.0152736938258936e-01   9.7375118791186252e-02  -7.4785639943088192e-02   1.0538268689311731e-01  -9.2263794131316870e-02  -1.3439337420352326e-01   9.9050253765449833e-02   1.8052336931929253e-01  -3.0727030347081036e-01   8.3979217997528222e-02   8.3582535795435092e-02   4.4575487411826896e-02   3.4749265607683721e-01  -1.8177436943622161e-01   5.6769208734101753e-02   3.5739133469487254e-02
   1.0606440650105319e-02   2.0080167512655653e-01   2.4449848226048902e-02  -9.4548463769409202e-02   7.1461139429222179e-02  -1.2374059496999826e-01  -5.6461950837331520e-02  -2.4139144186521710e-01   2.4724163052066483e-01  -4.4192287871403607e-01  -1.2358571083080752e-01  -1.3242438649703536e-02   2.2299682048387817e-01   1.4596736683628933e-01   2.4982686643026347e-01  -1.3571590334015207e-01   3.1309347519656322e-01   7.8306367354945700e-02  -6.7897832195913443e-02   6.2552954942839897e-02   1.8009462578563673e-01   1.8492039676606783e-01   3.3504363867424408e-01   1.7127066459099526e-02  -2.5817750664865852e-01  -9.0776794420803757e-03   1.5262646622916048e-01   7.7266641404727544e-03  -2.1262674915003232e-01   1.3134344225707889e-01
   2.1128659220641224e-01  -8.8260661322340436e-02   2.8785770437202157e-01   2.9704526080680971e-01   1.2495702393662665e-01  -8.6607996213663122e-02   6.0121652947517423e-02   1.8422719669777379e-01   1.7361270295892717e-01  -1.3307154919669070e-01  -4.5929679554399683e-01  -1.9127736953201102e-01  -9.0006118693468126e-02   1.9895630680694285e-01  -2.1088609184822471e-01   8.8338805867862219e-02   4.6606645952763731e-02  -5.3996440885377424e-02   2.5730025300407244e-01   5.6781689001181655e-02  -9.2785355716585652e-02  -2.7269538840629692e-01   1.5202810736954997e-01   1.7252941720285217e-01   2.1802491301676918e-01  -2.2005409115223054e-01   4.8285075109685605e-02  -8.8865063104697894e-03  -1.0821956864390543e-01   1.5638231130719119e-03
   8.7998548473607288e-02  -3.7868248791686786e-02  -1.4106045242131751e-01   3.4579030260962686e-02  -2.1099619584288964e-02   4.0573249667299427e-01  -1.8060097636828386e-02  -3.8057621025008953e-02  -6.9891251374659499e-02  -1.7323636069803139e-01   2.6329609899982781e-01  -1.9586330809690447e-01  -4.0834464679528470e-01  -1.1551832799753886e-02   8.1535807319567777e-02   1.9954199731079422e-01   1.1529186871709993e-02  -3.3700553642719192e-02  -1.2309420764172202e-01  -1.6057054272805510e-01   8.6921023560764948e-02   7.3684583585367974e-02   2.9722876778373131e-01   2.9209389480776110e-01   1.0487544682567748e-01  -4.2071125601392527e-02  -5.0124961733704662e-02  -2.2089920348068171e-01  -2.9277425288227305e-01  -2.6137392894030009e-01
  -1.2313447519794421e-01  -1.0922941587243776e-01   2.5775405906057963e-01   1.4370727982043355e-01  -1.6031487566506242e-01   1.5554147542977748e-01   1.1369011534106285e-01  -1.6744982192455235e-01  -3.3566441343316328e-01  -2.8724462886022450e-01  -6.2497476405515680e-02  -3.0163964196422710e-01   9.6719589721082064e-02  -1.6011657351430689e-01  -1.7428356409228407e-01  -9.0743999308968440e-02  -2.0693568201763252e-01   1.5875794551305666e-02  -1.3378540782091758e-01   1.5569370747980336e-02  -1.1630216384432297e-01   3.1556556015453874e-02   2.7620031289456859e-01  -1.0740903376221705e-01  -2.1401711704272261e-01  -4.0779226487710811e-02  -3.4742478643566049e-01   2.6873037205436399e-02   2.2876514472493348e-01   2.1563557976181699e-01
   2.8188699801431555e-01  -1.2576957246995760e-02   7.4761979134102707e-02   2.5337891635606885e-01   1.3017456273692132e-01   1.2301748365374171e-01  -7.3398195920321596e-02   2.3758326712001657e-01   1.0515759904641273e-01   2.6821771285368290e-01   2.0135359825105431e-01  -2.4145274456063262e-01   1.9882050383037964e-01  -1.7937567305085944e-02   3.0017612202162963e-01  -3.2476725988645233e-01  -2.9532574517951521e-01  -8.0828385208327483e-02   8.7404576276863932e-02  -6.5190510525859419e-02   2.0079946230844944e-01  -5.8966151210001400e-02   6.7300414678107354e-03  -1.1049177181421163e-01  -2.2231949856700511e-01  -6.3442377612682926e-02   1.0231833952660342e-02  -2.4621363055237416e-01  -1.6165899121086735e-01   1.9340551421439428e-01
   1.4047116384089414e-01   2.5155971289461065e-01  -1.2805961915070246e-01   1.4261529784277485e-01  -1.3151836895699054e-01   2.3006493742345488e-01   1.4034788312141316e-01  -1.7315817545853240e-01   2.2082221900794674e-01  -3.0195685546266282e-01   1.5439561358937348e-01   2.1138555032629106e-01   4.4145003041632644e-02  -2.4080177525320623e-01  -1.0562097774284354e-01  -9.2805056861076762e-02  -3.0222820851862803e-01  -1.2156370553369318e-01   3.4639691466263955e-01   2.8314865737053108e-01   4.0361425940107637e-02  -1.1958325338910594e-01  -1.0299047316101763e-01  -3.0891494459296939e-02   1.5473564419512670e-02   4.1842721682898197e-03  -5.3404409737544983e-02   3.1062976508404638e-01  -1.3881149185751976e-01  -1.3975426961165602e-01
  -1.3579745403079241e-01  -7.9755576649765750e-02   1.9799712183000368e-01   8.1893849864855595e-02   4.3915607968419146e-02  -1.7357574826410624e-01  -2.5045826518461212e-01   2.7219856122148181e-02   1.7031883032980663e-01   1.0526290553864311e-01   1.6581881714432145e-01  -3.1357158644559208e-04  -5.0147283986568057e-02  -4.0325321239932793e-02  -3.7081020640079748e-01   7.5846572079810881e-02  -1.1742921998105504e-01  -4.7668774515192025e-01  -2.9869809572616307e-01   6.8436338545024317e-02   1.2522123320704265e-01   6.5995782523065524e-02   8.7593795949914302e-02   2.1184659620725788e-01  -1.4026202975768839e-01   2.4302544130780210e-01   1.1551053213815059e-01   2.4238573251215303e-01  -2.0210425119568576e-01   1.3998526247104856e-01
   7.6736737644192865e-02   9.2510930160986146e-02  -2.1221006205921070e-01   4.6779821182958314e-01   1.3760596739320105e-01  -2.8087121439776036e-01   1.2602970927058508e-02  -9.7788386323552412e-02  -2.2072526661756625e-01  -3.8317617871487700e-02   2.4453053352822232e-01  -5.3243905352552294e-02  -2.3399497116536580e-01  -2.0147755496515332e-01  -6.7611818494060269e-02  -3.1298460925937144e-01   2.3021218518232908e-01   7.2836398610446301e-02  -1.6394456841566135e-01   6.9403325812969666e-02  -1.1371105665615090e-01   2.8504160063479597e-02  -1.2653263426163380e-02   2.3207653269872584e-02   9.2766214678166065e-02  -2.8176191591768290e-01   2.8671581984846112e-01   1.1292454012341313e-01   1.0180672148229523e-01   7.5413721408145729e-02
  -4.1706323022664360e-01   1.3254175008852750e-01  -4.8504326608499064e-02   1.8065377397397642e-01   1.0722124821372626e-02   1.2958357209247912e-01  -4.1466462847040692e-01   1.5649653634886562e-01  -5.1661410793177959e-02  -2.1821434094438166e-01  -2.5332210032780425e-02   2.0105959995506384e-01  -1.5861868940006579e-01   3.5156438432839360e-02  -3.6556845684161642e-02  -5.2879363674619734e-02   4.3842159760512742e-02   1.6983399650778613e-01   1.4258884514795467e-01   3.3860121544534320e-02   2.5665335644141823e-01  -1.4616887795140873e-01  -2.1157884586554818e-01   1.4730133729288350e-01   6.7948691479852732e-02   4.9725959401480365e-03  -1.9179845127122669e-01  -2.1001622335023476e-01  -7.7933903476572154e-03   3.8306238751105487e-01
   4.4830785891610930e-01   5.5203616520870406e-02   2.3211847969185725e-02   3.5189179861564154e-02  -3.0396608615553261e-01   1.7069014218615838e-01  -9.3292259358627005e-02   9.0630024152122957e-02  -1.0778831245690575e-01  -5.5982086947007334e-02  -1.2692733295653411e-01  -5.0270049351018184e-02  -7.2445177746628522e-02   2.5713432845116385e-01   1.0525578005357525e-01   1.4602416544399473e-02   1.6990923147971285e-01  -1.5912610053511159e-01  -3.3181042860049353e-01   4.1410701042686759e-01   1.2736546398640461e-01   1.7905188195683161e-01  -3.2953425165786715e-01   2.6064633460785490e-02   5.4484012914145938e-02  -4.1204235487962391e-03  -1.3771917402217487e-01   5.8239737992161908e-02   1.1900257931587210e-01   8.2868471931661955e-02
   2.2724063280944778e-01   2.0965716759558825e-01   2.8877508165839239e-01  -5.9131242260247109e-02   2.4381824179955347e-01   8.4440104508148539e-02  -2.9848180132654917e-01   4.4004804071002754e-02  -3.2086680941395712e-01  -2.2531466162798877e-01   1.0807644026774800e-01   1.6352271997783072e-01   1.2312634058465535e-01   1.1814267992492859e-02   1.7916146513673137e-01   1.2772690998051017e-02   5.3141056923259322e-02  -2.0487418138349064e-01   5.0097842494967341e-02  -2.8006938073001475e-01  -1.1682077106217736e-01  -2.6404934383319323e-01  -4.3361664589835168e-02   1.8160863085490295e-01  -1.0488839578630429e-01   1.0571196618145356e-01   1.0559191633295439e-01   1.2726656372498149e-01   2.9566510756047937e-01  -1.9821876571456298e-01
  -1.4970085876732758e-01   1.3672514411860395e-01  -1.5846577808396900e-01  -2.6256138313079225e-01   3.3876460457500618e-01   1.9637763959566987e-01   9.7832394991623356e-02  -1.6981784924912258e-01  -1.8855513403017790e-01   3.2832837661090269e-02  -2.5412092049816683e-02  -6.6008199993827801e-02  -1.6643531408058049e-01   3.5031248119792524e-01  -3.9743741213119133e-02  -1.3264293102990324e-01  -8.0180500714089997e-02  -4.7834608556464520e-01   1.8631362917562808e-01   1.4059392363094866e-01  -1.6855940921782012e-01   8.2426170894174769e-02   2.7352534716335267e-02  -1.6899463385782065e-01   8.3629479152588782e-02  -1.2932692956219641e-01   1.0898039948702437e-01  -8.5798948393028568e-02   4.0749063086294160e-03   2.5430847025124903e-01
   2.0875125947897638e-01   2.6174868902770448e-01   6.1396646823539999e-02  -1.7855361044274332e-01   2.0869146395104393e-01  -3.8835093487179895e-02  -3.1067877959874601e-01  -2.1274100348407071e-02   2.8908594637512652e-01   9.5783257235227931e-02  -7.1429486821245294e-02  -1.2974973173652748e-01  -2.6617144032310958e-01  -4.2661484344878886e-01   2.0413965197962888e-02   1.5791660820496642e-01  -5.7956452786551198e-02   1.1127525335509188e-01   4.2451055951332722e-02   2.5097989478401278e-01  -2.3957883822741677e-01   1.4863422270404669e-01   1.5533432882553716e-01  -5.8022325626331583e-02   1.9334818576081589e-02   1.0461156720802829e-01  -7.4898114912033575e-02  -1.8084916496803627e-01   2.5342090224496655e-01   1.2635640346791466e-01
   9.1742006201513029e-02   3.3678961463685680e-02   1.2747342874310685e-01  -8.1793881928128129e-02  -1.2671807550470388e-01  -2.1675057075708254e-01  -1.2144838508922459e-01   2.0519469890998970e-01  -3.1953828195562373e-01  -1.7657068609071180e-01   1.7010262408366950e-01   4.6968898923487573e-02  -1.1187918909792015e-01   2.4861790685636709e-01  -2.9105265225629756e-02   1.8145323073663296e-02  -3.0935951922312399e-01   3.2184852634473610e-01   3.4193206298035385e-02   2.3226402812048336e-01  -1.8954061459264970e-01  -9.3920582904248318e-03   1.3432813717538214e-01  -2.4118976960842603e-01   7.7200205548566866e-02   2.7986171909969537e-01   2.5496845223982745e-01  -3.5020476074824572e-02  -3.0061740180049945e-01   1.2841554670413535e-02
  -3.7654765933458434e-01   2.8561249891720576e-02   1.6282813896675538e-01  -1.5184939747220821e-01  -6.7883204533211061e-02   2.7784677963677125e-02  -3.7315206936718581e-02   1.0581476547365076e-01   1.2827403452589595e-01   7.6724330459379986e-02   2.3632959412096280e-01   4.3011078909969816e-02   6.2079152509601443e-02   3.9775565100600069e-01  -2.4689382158616299e-01  -1.0397604367698215e-02   4.4905870731744811e-02   4.2937904874864846e-01   1.5645790244649124e-01  -2.2469420065858894e-01   1.0017428018052880e-01   4.5480693567027712e-02   2.5149677594554115e-01   1.5811092110562936e-02  -1.6933200423738667e-01  -2.3396559269751696e-01   1.3270521818251352e-01   1.1312312880717340e-01  -1.8808036032081171e-01   2.3164815660256952e-02
   1.6326968565656289e-01  -8.4717767752081743e-02   8.2367347989983353e-02  -3.7598777311037279e-03  -1.5744875551455548e-01  -2.2144414133713181e-02   2.3258681809429743e-01   1.5666367862878225e-01  -1.0178088288414381e-02  -1.7547737877056702e-01   1.5144250097721515e-01   2.7871355405423776e-01   7.2562944826346315e-02  -9.2997996331057417e-02  -2.5435080500676832e-01  -2.8035029913079113e-01   2.6643709551096106e-01   5.2080377345480329e-02   7.2610015116517740e-02  -3.6811630295594158e-02  -3.0030350326700456e-02   1.0832692946689877e-02  -6.3697189873698531e-02  -5.3440942619343468e-01   3.1551933660241838e-01   1.0426511444703129e-01  -2.0423772518286773e-01   9.3359616819225624e-02  -1.8143682901095107e-01  -4.4269256510596766e-02
   2.8228193213291491e-01  -3.7660852233648685e-02   2.8151728450369251e-01  -1.5094022800435655e-01  -1.0980550858710990e-01   2.3688371048139836e-01   3.6250547794356013e-02  -1.5919310632030853e-01  -5.2472536740061290e-02   1.8551543902999354e-01   2.2812436608722071e-02  -1.8743072344028715e-02  -9.2539265989982827e-02   1.4983542738983380e-01  -8.8476260018050500e-03   2.0916727527988990e-01   3.8330763986337238e-02   1.7229220875153670e-01  -4.9391204433941238e-02   2.2426948814479281e-01  -1.2571663399412231e-01  -3.5504885419234961e-01  -3.0736150053960820e-01   5.2492208939156335e-02   2.7133463168394205e-02   1.6133702496855448e-01   2.9454561577947841e-01   2.0847738166879265e-01  -2.6456076554694113e-01  -2.4329459998674577e-01
   6.3496539319485193e-02   7.0121191131854263e-02  -5.8015756396659537e-03   2.6917808147881894e-01  -4.0674046453133694e-01   1.1060140073091317e-01  -2.3493188661189501e-01   5.5498874012832689e-01  -6.4762001960873741e-02   5.0367197093261998e-02  -7.5416860926966645e-02  -1.0933479291105873e-01  -2.3536192356463595e-01   8.2365440044664659e-02  -1.2445803803594165e-02  -1.4240782976642313e-01   1.1358113693948138e-03   1.4300579537736044e-01  -5.1643043244914061e-02   3.4975516604472547e-02  -5.6676572740690580e-02   1.6455827828572836e-01  -2.0952098511497391e-01   8.1862277647889725e-02  -1.6742189086730674e-01   3.3014473938029310e-02  -1.2996255369798498e-01   1.6561378504481752e-01   2.3237404439143886e-01  -1.9500634420516696e-01
  -9.2562528484271933e-02   9.2862028793120929e-02  -2.3449398789561668e-01  -1.8546158220591934e-02  -1.2550433889911219e-01   2.6214119832186900e-01  -2.1555349646644417e-02   6.1447505822196428e-02   2.2501495285036605e-01   2.7330816985627754e-01   4.2801258867827895e-02  -2.9457618499986843e-01   1.3806859324697218e-01  -2.2752158455161861e-01  -1.8303671150483117e-01   5.1873055079511766e-02  -4.2198392781993527e-01  -5.9924667371776742e-02   2.6853030500455372e-02  -1.7145891609728836e-01  -1.6223184228631696e-01  -1.3517347842913496e-01  -8.4554064197723461e-02  -2.3923728923343335e-01   3.2025382133074398e-01  -2.8015300668284870e-01   7.3973280871651503e-02  -2.9903347362280397e-02   7.1000709653065187e-03  -9.7922385773822368e-02
  -8.8584821759869106e-02   1.5086758098564720e-01  -2.9765806211218354e-01  -3.4160424314347193e-01  -3.6517695159685414e-02  -2.4702539435176453e-02   1.8542146606295951e-01   9.1691368624870054e-02  -3.2850292880452041e-02  -1.0750109048223536e-01  -1.7520113421608488e-01   6.9364248553193911e-02   1.6072962930566931e-01   1.1575867897343242e-01   1.0444752859669948e-02  -2.0977572850245366e-01   1.9160216623243570e-01   1.5063603036035386e-01  -4.4292840571995984e-01   1.2125582240671510e-02  -6.5214417617735554e-02  -2.9557333278682635e-01  -1.2380780987292826e-01   9.1667099693252513e-02  -1.0120513086532992e-01  -1.8537173356059422e-01  -7.1589308647697442e-02  -3.2112374819918438e-01   5.8296976519011820e-02  -2.4605304482852203e-01
   1.3613519652186579e-01   3.0844543149938525e-01  -4.1718105946622230e-01  -1.6318202169886500e-01  -8.8657540114477421e-04  -1.6941395308929208e-01  -3.8399832481337876e-01  -1.3854967921843062e-01  -3.4524908845241994e-02   1.9312617460534920e-01  -1.3313089706060127e-01   9.8682515654478969e-02  -3.7828004085673057e-02   8.6875197205757648e-02  -1.3127637482300394e-01  -5.5847727020423274e-02   1.3665760721181530e-01  -4.9209970553608373e-04   3.5562872712536187e-01   9.2093490955098126e-02   1.8173663553554217e-01   5.7493658228459834e-03  -3.1653721046090105e-01  -1.7805931361880870e-01  -1.4082765292606758e-01  -3.3633125627091386e-02   2.2682682688670169e-02   7.4697112320534637e-03  -1.3439502294640265e-01   1.9193350328648653e-01
  -1.4574937450448183e-01   1.4896034128199442e-01  -3.2292738395031585e-02   8.5011579991385144e-02  -1.0583192784004683e-01   1.3855047355710950e-01   2.1445989886574807e-01   7.5041640081350919e-02   8.6849510820161180e-02   1.1124415301307344e-01  -9.3690824451791943e-02   2.0949245969488428e-01  -2.6966675690036662e-01   1.0527451880824196e-01   4.4991108903715554e-01   1.5796606655407736e-01   2.2017378293189263e-01  -5.5316626220817351e-02   1.1342000765321997e-01  -8.1950964654378650e-02   1.5250705851966845e-01   2.4837541023947199e-01  -5.4380892083395048e-02  -1.5397406216239121e-01   2.5384662315153450e-01  -1.0264874292590317e-01   3.5998362667994810e-01  -2.8018920229335598e-01  -1.1818305550369021e-02  -1.2875807166231595e-01
  -1.8773128461622882e-01   1.2515212717984678e-01  -1.8949918132696164e-01   2.4610951295846170e-01  -1.0226412349165824e-01   1.1791847694604651e-01  -4.9651714131614566e-02  -7.5905141160811762e-02  -5.7807687409184072e-02  -1.6818472322006706e-01   5.1349881719630536e-02   4.9418846209323491e-01   3.2417128628122058e-02  -7.8285514558703737e-02  -2.6797063491510725e-01   1.5160211417616784e-01  -1.0933869910206748e-01  -2.2725408031811820e-02  -1.6707560641780175e-01   3.6173390489021845e-01  -2.3655094419555278e-01   1.9926834689430947e-01  -2.3020625523811934e-02   2.6455844726860267e-01   1.1889499646885993e-01  -1.7294001055659997e-01   8.4894920834386767e-02   7.3668780973388429e-02  -2.0388456925284987e-01   6.2424418695993966e-02
   1.2705657002062651e-01  -2.8857484890475543e-01  -1.5681226749260280e-01   1.4140584889772083e-04   2.9504364782290760e-01   1.0589661818220196e-01  -2.8244082346818133e-01   1.0287932368502219e-01  -1.4756192907981319e-01  -1.1468716870758007e-01   8.1951115101807845e-02  -1.4256126007346359e-01  -8.7922408149880060e-02   1.6896423019615259e-01   2.1217450711487015e-01   8.8512800420998780e-02  -1.2873245918461981e-01   5.9332422339757357e-02  -1.9036319093449999e-01   1.9734157966042717e-01   1.4195948871368061e-01   1.7405684444010855e-01   9.4097452461113909e-02  -2.5836391275094295e-01   1.5263585682067076e-02  -2.5639176518426826e-01  -1.9245262660369794e-01  -4.5789583106350264e-02  -3.9702247852522160e-01  -2.2849524709566910e-01
   9.3999415338866091e-02   1.6947178099942992e-01   2.6289218624398019e-02   7.5551090577886462e-02  -2.5861368391512402e-01   1.2155945746687284e-01  -2.2018850989643751e-01  -5.1977302793540414e-01  -7.9003199092197079e-02  -3.3018865324744529e-01  -1.2491275482522732e-01  -1.5229453718959712e-01  -5.4041556879508096e-02  -1.9132220127290635e-02  -1.6172747411372226e-01  -2.1113295125187792e-01   3.4335264634873436e-02  -1.8705661577044473e-02  -7.3219069332235390e-02  -1.6688721446610993e-01   1.7930490476225514e-01   1.4492636323748803e-01   2.3622108949083551e-01  -4.5418497506699837e-02   3.2362831336526093e-02  -2.8367780866853788e-03   1.7664845872996882e-01   3.3568842792546502e-02   6.6195639405517981e-02  -3.7964479818037311e-01
   6.7895518531942284e-02   8.5075993754730905e-02  -4.6683862846357560e-02  -5.9852009704466386e-02  -4.1596312665795492e-02   2.2554480090991944e-01   3.3107630276337746e-01  -2.0256302465234824e-01   1.2496984015927017e-01   1.7017437066672916e-01   4.5097172401874263e-03  -1.0067992180734259e-01  -1.2138717746631991e-01   1.6986437157823209e-01   1.2239907171877526e-01  -3.4299095259373802e-01   5.8980393369296516e-03  -5.4350746640578720e-02   2.4593268379792418e-01   2.5633316342767171e-01   1.0649691760659938e-01   6.4702392882169793e-02   6.3406110008928651e-02   3.2204432830164720e-01   1.6531925290358915e-01  -2.1703546740682589e-01  -4.2740789638558374e-01   1.9207392940574289e-01  -3.8660012659112827e-02  -1.6167461961171980e-02
   2.4468803683567325e-01  -3.8940457788623656e-01  -2.5350981628581187e-01  -3.6598662280069344e-01   1.3888654772196611e-02   2.8660547915379192e-01   1.2220509887946507e-01   2.4143573947842314e-01   8.0620777955994427e-02  -8.2597483209356864e-02  -1.5671959969318389e-01   6.4171288436719265e-02  -1.2749617235926949e-02  -1.8024357939284377e-01  -2.3674264396744693e-01  -2.7154966542384133e-02  -2.5989531791505864e-02   2.7788880167590485e-02   1.7314135913646989e-01   9.9455127809751909e-02   1.9744664456525307e-01   1.9159130511796590e-01   1.7415064947892112e-01   1.6832991689138974e-01  -8.0283570511795160e-02   9.2352147369546347e-02   3.2049195253959939e-01  -1.9651132944230026e-02   9.6412022632727454e-02   1.5428533446721123e-02
  -1.2679941660201949e-01  -2.7451608612167035e-02  -1.9316655086137652e-01   1.6354748415562909e-02  -5.8304310636937652e-03   3.0399658671936108e-01   2.9877302621294477e-01  -1.6021746503424797e-01  -4.0816872973298590e-01   7.9606568211796069e-02  -2.7850874971438322e-01  -2.1536808295898928e-02  -2.3792339973221810e-01  -4.2695305282398274e-02  -1.0573514023696924e-01   2.7115404749492866e-01   2.4101171949724831e-02   1.1619532758505198e-01  -3.5855852242787561e-02  -3.4538813314939887e-01  -1.2084597196419579e-01   7.2409841447735213e-02   1.5721216382590976e-04  -1.3458866197820135e-01  -2.2495241974090835e-01   9.8124071717977088e-02  -2.6495939319906542e-01   1.1419541257739542e-01  -1.0481829836928537e-01   1.3044208067055280e-01
  -4.7126485486334774e-02  -1.1053449183189090e-01  -2.9256727333762087e-02   6.2814763649898117e-02   9.6679861994093660e-02   1.0076476201520640e-01  -1.3056076631664792e-01   1.3272778667336671e-02   1.8472930083507766e-01  -1.3654828615855996e-01  -2.6222379296583292e-01  -2.4326359176431794e-01  -9.3033367388981755e-02   3.8395060900987477e-01  -1.4424255800637850e-01  -9.5601148996627944e-02   2.1110186627664512e-01  -1.4006618056655240e-01   1.7413989008093056e-01   6.4752413793432037e-02  -5.9357038356533676e-01   2.0707121432721017e-02   1.0730039025310908e-01  -2.2145438876285686e-02   1.0942946516251234e-01   1.4850384104430825e-01   4.3866474251086064e-02  -2.4697812863059285e-01  -8.4059106450647389e-02   9.9166817670268526e-02
  -7.4160548171424673e-02  -5.6721015190491886e-02   3.7709449463735473e-01  -3.1371106091887746e-01   9.9721898825794228e-02   2.4151027974995729e-01  -1.0399408535852328e-01  -1.3580079982557908e-01   7.5984242098848034e-03  -5.5250069700938792e-03  -1.3824453293647543e-01   2.2581756073606202e-01   1.5593992100054604e-01   5.0428765762617941e-02   1.1163919601792482e-01  -1.8279280088813854e-01  -1.6588692926255361e-01  -1.2540719081398305e-01  -3.9506521685785334e-02   2.2115433285048239e-02  -2.0092725736383915e-01   3.2725776890814989e-01  -2.9536404762792934e-01  -2.4078777925532430e-01  -2.1940272648472764e-01  -2.2021352980597042e-01  -5.4907449752436485e-03   7.4956195027671840e-02   2.5775919628998678e-01   5.9213292774865811e-02
  -4.0385488054314228e-01  -1.3873931087006142e-01   7.0010015343337603e-02  -8.3677413085537347e-02  -4.2827411199473492e-01   1.5999246210825374e-01  -1.4287494364861553e-01   8.9519232908195065e-02  -5.1470262347418028e-02  -3.4259044283113133e-02  -2.0508303401896349e-01  -3.1770297896136342e-02   3.0344968954482876e-01  -8.6651255401526378e-02   1.9352031155190380e-01   6.2356707267465688e-03   5.9999786391326693e-02  -3.5200236252834999e-01   9.7911015524324740e-02   1.4573180654900822e-01   1.8828090305575015e-01  -2.0139911710683592e-01   9.3392046374485810e-02  -3.0726935072571356e-02  -1.1176853500820158e-01   1.4542816369227335e-01  -9.0259135018967901e-02   2.6300625445005287e-02  -3.1087666315312135e-01   3.4697038713367795e-02
  -1.4379581673981984e-01   8.6578949237491376e-02   9.0358831949013077e-02   1.4665961437649572e-01   4.1991789740161861e-01   4.3152125505067779e-03   7.7434031466734415e-02   2.2501802543032651e-01  -6.9010000934629612e-02  -8.6351189547417995e-02  -3.3754454120888655e-01  -2.6215350157220024e-02   1.3160693684266422e-02   1.9721906267831091e-01  -2.3791107078508045e-01  -1.2622133980103201e-01  -2.6021272382117752e-02  -2.9867151553886018e-01  -9.7943960788183002e-02  -1.7217688354128388e-01   3.0284369972397340e-01  -8.9682535226305787e-02  -2.2031768044121910e-01   1.0078894262507879e-01   1.9832134735913751e-01  -3.4485428949860175e-02   1.6680717676837248e-01   3.2140232497946686e-01  -9.2296684837488707e-02  -5.4691365628102846e-02
  -3.4121527818477881e-02  -1.9000651505068392e-01  -2.1451385022304284e-01   1.0420713191976755e-01  -1.3866141835367140e-02  -1.8769750712846189e-01   7.7605036549545009e-02  -5.6021601755144076e-02  -1.9121144685153502e-01  -1.4491490769497062e-01  -1.7853512547108069e-01   8.4777465744469316e-02   4.4027145925900041e-01   2.2357849723416837e-01   1.9824967332044083e-01   1.6223798895045860e-01  -1.4489563028904173e-01   2.4635763908539299e-01   3.8112999069289066e-01  -4.3363650876464092e-04  -1.1034589804898914e-01  -1.0064403751726066e-02  -6.2724036312701403e-02   3.9263254724859276e-03   1.7261069534772230e-01   2.5319873063130709e-02  -9.0778411747159844e-03   1.9669747039448804e-01   2.4460294999876278e-01  -2.8807466458688602e-01
   1.0664274517782665e-02  -3.6775988260490410e-02  -3.3633544037378248e-02  -1.9432458087925075e-01  -1.9971736188867398e-02  -2.6281705805248640e-01  -1.5090346269725693e-01  -4.1952308269599635e-03   3.8063727666100344e-01   5.1613858292907169e-02  -3.3811322884991118e-01   2.2658878145317340e-01  -1.8045744244162693e-01  -1.8880821752795063e-01   2.3805375838683349e-01  -1.1445942528907808e-01  -1.6500910841323446e-01   1.7119778151827095e-01  -1.1555182083154894e-01  -2.7484454903058447e-01  -1.7852824301016204e-01   7.5299872112587637e-02   9.3677732943292916e-02   1.2379341763946222e-01   1.0317849148601588e-01   1.4703308047578098e-01  -8.1341606843179273e-02   2.6506970271039954e-01  -3.0302298253646526e-01  -9.0258745044611038e-02
   7.4986005917304796e-02   7.9957909743492220e-02   9.8449375439646700e-02  -4.2000666473330880e-02  -1.2558212120544351e-01  -3.4846576724874495e-01   3.0489087125283593e-01   5.6285994584571356e-02  -2.5671829384711925e-01   1.0353478291078334e-01  -1.9224965090704075e-04  -2.8011499417794261e-01   1.7575302019314429e-01  -5.7306242740711222e-02  -6.4917866287966641e-02  -1.5799312040477945e-01  -1.6880647009861438e-01  -6.8225076377977867e-02   5.8687219489284528e-02  -9.3170538382975933e-03  -1.2422264245555396e-01   4.2683059473113105e-01  -1.5000915649176558e-01   1.2297395272978381e-01  -1.2814504850218866e-01   6.0930481282411662e-03   1.7165509880220192e-01  -1.8464775806027767e-01  -4.0382062642656480e-01  -9.8753861072125873e-02
  -2.5844526023113601e-01  -2.3570435777566690e-01  -8.3789486918941003e-02  -1.4664561590774006e-02   3.8517635336233480e-02   1.6337114759684998e-01  -1.2896424368265105e-01  -1.7203680207276636e-01   1.0843557147822788e-01  -1.4748513849627956e-02   2.5330278923882737e-01  -1.9191558895463645e-02   3.0731854530537388e-02   6.4679096033605707e-02  -6.4516134578046641e-02  -7.6119145728656357e-02  -5.1306400434538040e-02   1.3470983274748688e-01  -6.1773330921248565e-02  -1.6604153032190394e-01   1.8736350498544704e-01   1.9016370249908335e-01  -4.6807999749517432e-01   2.1411771229865714e-01   1.9354442380704784e-01   4.2887025402987161e-01  -1.6125428437149084e-01  -2.5850682825238025e-01  -2.3639399162211538e-02  -3.5592121865782693e-02
  -1.8887030664530174e-01  -1.1158983695222655e-01  -2.2149227443828359e-01  -3.1580356257799219e-01  -8.4613061094100661e-02  -2.5222681988883644e-01   2.1927784136994585e-02  -4.4512650888243063e-02  -5.6720548887948849e-02   2.3415331936340955e-01   2.7978594892013137e-01  -3.2143064509280094e-03  -1.7208824748128138e-01   2.0496710974390739e-01  -1.0531552788755993e-01   1.2825019336769650e-01   9.8908806221140871e-02  -4.2928086655166275e-01  -1.7633213234944320e-01   5.0942447963085717e-02  -1.1256307003660788e-01   1.4985240362810362e-01   1.0058422022528804e-01  -7.9789675397571341e-02   4.7454562150024922e-02   1.3861576305926299e-01   1.7624950107528427e-02   3.0220730484871816e-01   1.9147843764366360e-01  -2.5536466137092617e-01
  -2.4535573683024076e-01   8.5438095067127441e-03  -6.6434925078867169e-02  -4.6357769220035053e-02   2.3573348032500774e-01   7.4649416340546518e-02  -7.4700365455073248e-02   1.2503012724236097e-02  -2.4574732754946198e-02  -1.3713959372777501e-01   1.6462278388135787e-01  -2.6782627112594315e-01   2.7232713960185635e-02  -4.7573352992207379e-01   1.3598432661812074e-01  -4.1395698366528018e-02   5.0641498208152558e-01   1.1121768547076692e-01   1.4091555539200420e-01   1.1547590221814718e-02  -1.9572784694134471e-01   6.7364022008828378e-02  -1.6011396438285891e-01   1.0396639959801872e-01  -2.9175981415989247e-02  -1.6070738034190432e-01   1.0823121706290149e-01   2.7871402449920013e-01  -4.0156339894779805e-02  -1.2238690441108206e-01
   2.4411127095538077e-01  -1.2327145639300134e-01   2.2887511583870032e-01  -1.2513207244692287e-01  -9.9319972427627218e-02  -3.8883683573583933e-02  -2.3410033396875654e-01   5.1978335883156979e-02  -1.2069366547367544e-01   1.3427786711447703e-01  -7.1234504453632178e-02   1.2023459151633986e-01   1.0161661044993371e-01  -3.9549592735390326e-02  -1.6778951499138761e-01   3.1361284382890442e-01   2.7692125651344307e-01  -1.7842781338909841e-01   9.1944936926867310e-02  -3.1839745781659401e-01  -1.0158780911187574e-02   4.7610570631016182e-02  -1.9463315955091889e-02   3.1711037702970463e-01   2.2226861263605513e-01  -3.3269847016046233e-01  -2.5987084269537730e-01  -1.8748852659080387e-01  -1.3332397357012568e-02  -1.1468036660826353e-01
  -1.6398044900868863e-01  -5.1758654468974423e-02   6.2942406253595970e-02   1.0457086497263919e-01   2.3561254392425074e-01   8.8412671524275496e-03  -3.0209720571498566e-02   2.3411743583852933e-02  -1.2211182692531597e-01   1.3845545853410746e-01   7.3127786175166104e-02   3.0013174334340603e-01  -2.4783720812751139e-01  -1.7119775679912511e-01  -1.0784238429722032e-01  -2.1568361519460777e-01  -1.7492683703079911e-01  -1.2394386126125734e-01   3.6523246926812125e-01  -1.2116130924410216e-02  -9.2143053522807147e-02  -2.4974000090089701e-01   6.8714033570104860e-02   1.5890526841868251e-02  -2.4604692729526026e-01   4.1301986796753315e-02  -4.8201291616883774e-02  -2.5395328655865818e-01  -2.9675558050938071e-02  -4.8457648345437632e-01
  -3.1740034708010206e-02  -1.5681358752253813e-01  -2.8299428562197054e-02   4.2096048614860312e-02   2.2288954461598683e-02   6.4510976361002670e-02  -2.1684223314796111e-01  -2.4969118835669730e-02  -4.9280739969734300e-01   4.2325058682539346e-01  -1.1757425695922639e-02   8.0520319818222927e-02   6.1399270544489140e-02  -1.9084785701119850e-02   1.1803844095529266e-01  -4.2908734137519661e-01   5.9357703979463036e-02   1.4164657364800559e-01  -1.4657242195359033e-01  -2.9778336242161516e-02  -8.0011333665032394e-02  -5.0429996925634005e-02   2.0547579647660835e-01   6.0029551834352046e-02   3.0111292617826790e-01   2.8117811223959975e-02   2.1476156338599151e-01   3.5387799518181995e-03   5.1266629227652967e-02   2.1856921645918523e-01
   3.9090382197114609e-03   1.1564703756942322e-01  -2.0501203934510846e-02  -3.3594667249080468e-01  -1.2481037426725952e-01   2.8678636979803246e-03  -5.3501337256103829e-02   1.2684497395855238e-01  -3.0634427385497692e-01  -4.9396401894803582e-01   2.4878208419534023e-01  -8.4921238484543110e-03  -3.0299106596679998e-01   7.0443089275269100e-02   1.7694070297425604e-01  -5.3589295391855071e-02  -2.7304395576671736e-01  -1.0443425638884193e-01   1.8430339003594548e-01  -1.7846483869045687e-01  -1.0527668725402914e-01  -1.8777569809995259e-01  -8.8940546198312112e-02   1.2927610383512350e-01   1.8141784600313565e-01  -7.0023676634440896e-02   5.9212703897504992e-02   2.0363281016999371e-02  -3.2741722684360042e-02   2.0732442292453074e-01
  -1.7809021480905657e-02   5.6635242546359632e-01   1.3323369520629288e-01  -2.7354493725317752e-01   2.2981681863524961e-01   1.9174981380514305e-01  -1.0421897524230794e-01   2.0761197280498417e-01  -1.2641136497228317e-01   3.8911458627686385e-02  -2.1539307627692253e-02  -1.8912787833037001e-02   1.7498875884975626e-01  -5.3601703730657160e-02  -1.0339550098328404e-02   1.6040920250054422e-01  -4.2989770101061912e-02   1.0331079017321909e-01   3.9330621362461279e-02   1.4678163347452022e-01  -7.8896170789289344e-03   1.7437082373928800e-01   2.5314405508879201e-01  -2.5476740291048017e-03   1.9296273604749692e-01   3.8297899298595373e-01  -1.6839179313369387e-01  -4.7372294064578740e-02   3.2682641506445259e-02  -1.3931763569248756e-01
   3.1934937711169736e-01   1.3772702355917912e-01  -2.3456816746332290e-01   1.6527728734776187e-01   6.7744826056366919e-02   2.9934151979011947e-01   1.5606338388826774e-03   6.3269434092135701e-02   9.6352847339770745e-02   2.1451653868440532e-02   3.1040008168338762e-01   1.6755290774340109e-01   3.3601011698275557e-01   1.5820319821660406e-01   2.2198140349725737e-01  -1.0364170004528923e-01   5.8608551627056686e-02  -2.5510390501560692e-01  -3.0088878478826547e-02  -3.7691258740622524e-01  -1.3576077430378747e-01   9.1945218208825466e-03   6.1352407887655142e-02   1.0242803199924186e-01  -2.5693989493431724e-01   1.1368156333090819e-01   7.2971316554342622e-02   1.1934662857601759e-01  -1.5051848682703892e-01  -3.1228825390690093e-02
  -1.1781111458301458e-01   3.1810957374539267e-01   1.6377273932199507e-01   5.2662100783703397e-02  -3.3028866123243527e-04  -5.0941712801196817e-02   1.2842177713056918e-01   9.5304858318305583e-02  -4.2489357625855695e-01   5.7230954838713599e-02   6.9406942939092678e-02   1.7578368466289121e-01  -7.0005266791819620e-02  -1.4367333765194173e-01   2.2415170583452187e-01   2.4925810472737733e-01   3.3049162572395333e-02   8.8476388844547019e-02  -4.2821027993674321e-01  -1.1776255269990289e-01   6.9746544253509193e-02  -3.8047514443999522e-02   2.3471981299215966e-01   1.4093474973507777e-01  -6.9180058253414320e-02   3.9013549040375001e-01   1.2818229289266370e-01   4.6309090847587962e-02  -6.4389481230736526e-02   5.0840860683105470e-02
   3.0752271521277563e-01  -2.0306696043039807e-03   1.7781693707374049e-02   7.3099377404199778e-02   1.7535338602020595e-01  -5.9767987660511730e-02  -9.0604083098069256e-03  -1.1521140017136958e-02  -1.2583196701103340e-02   7.6777080455362065e-02  -2.5564922969162479e-01  -1.5846510212238332e-01   1.9529168061003868e-02  -4.4906265512824298e-02  -1.0517719051268834e-01   7.9257415252895591e-02  -1.8219309674318424e-01   5.8487971024519114e-01   2.4948160253358709e-01  -2.8166696205065234e-02   1.4412383140102553e-01   1.3550121734655618e-01  -4.8356148993441012e-02   1.9827631291327458e-01   3.0519976097472229e-01   1.9583198502388463e-01   1.7075697544599802e-01   7.3045647932023505e-02  -1.4027813145399418e-01   2.1024189184796954e-01
   8.8156526834613530e-02   2.1056136333676992e-01  -4.2390349375105274e-01  -1.1374533226175743e-01   1.6613073934834821e-01  -9.7020979258145679e-02  -2.6970919204508331e-01  -1.0382589906624710e-01   2.2206392794211274e-01   1.5608977609740249e-01  -5.5352756462055265e-02   4.4017894730403384e-01  -6.9431587707065465e-02  -2.1100265524829701e-02   1.5351374519732525e-01   1.4526906006839818e-01   4.0964159762402858e-01   2.2994682867306174e-02  -8.1265064027042963e-02   9.1340313484155208e-02   2.1103412687707903e-03   1.2879740899336523e-01  -1.1940397398924281e-02   1.8420583906573479e-01   1.3570507353951694e-01  -1.9628628584317440e-01   1.5127686170560464e-01   6.6692396165997942e-03   1.2606778087976042e-02   1.7592971177345339e-02
   7.3439084902674451e-02   8.0462802181358165e-02   1.6486618189635224e-01   4.8188067362105159e-02  -3.2680875396904430e-01   1.0869158144864619e-01  -8.4979129004009585e-03  -9.7842723341642429e-02  -2.2398105289392686e-01   2.7436558617521556e-01  -4.5718702150720145e-03   5.3425607820250225e-03   2.9640699716704139e-01   1.0803459295855702e-01  -2.9812415688002658e-01  -2.1893597108680091e-01   7.4172415848114293e-02  -1.6104031637551319e-01  -1.3485924025233154e-01   3.0471383076042233e-02   2.0983722090220508e-01  -7.0936658930775016e-03   1.2758103678596272e-01   9.0912164879995427e-02   2.3888551629961721e-01  -3.2665757693731995e-01   3.9561370625789533e-01  -3.3231533461738572e-02  -1.6701831426861807e-01  -8.7851347818904430e-03
  -1.5674476705438367e-02   1.1167846227722426e-02   7.4894475306230390e-02  -6.4707691393039973e-02  -2.2513995299657094e-01  -2.7739650212187350e-01  -6.3772031382508393e-02  -1.3268267339823686e-01  -2.7130610355340555e-02  -1.5382739583791308e-01  -3.1448096027680311e-01  -3.3987728791562444e-01  -9.2297299288287671e-02   1.1740462864554513e-01   2.4714953823552618e-01  -2.0538769097272033e-01   3.4189439464761640e-01  -5.9017573266348107e-02  -1.1851083133439784e-01  -2.0827551615106774e-01  -1.9559317807136611e-01   3.0696203743184841e-01   1.5080863345469747e-01  -1.0741742997059239e-03   1.8574416530317042e-01   2.1270372134280818e-02  -2.1316266018595828e-01  -1.4987933785263682e-02  -2.4242838642556769e-01   6.1062075945963371e-02
  -2.7660395881317901e-01  -3.6706210429895786e-01  -3.1142106884015969e-01   8.0222310244725287e-02   4.8617614973909470e-02  -2.7548853393027561e-01  -2.6385881157204343e-02   9.1826735994347014e-02   1.2261949350582842e-01   3.2089387625745910e-02   7.4122435642370926e-03  -3.7883663486746932e-02  -5.4342771576038756e-02   1.0079334491953246e-02  -3.7096413321219690e-01   1.1382185783451775e-01  -3.6174078682669607e-02  -3.8699833950203266e-02  -2.6634004167020814e-01  -8.1693214167801020e-03   2.3457033390008963e-01   7.7377774237346666e-02   2.4038104563985518e-01  -1.8297478650079155e-01   2.9167930794019065e-01   2.5562344110453655e-01   2.2107337764043552e-02  -1.4312130516691413e-01   1.7602306055876073e-02  -1.7025055696914396e-01
  -9.2196134776270332e-03   1.1062559282468912e-01  -3.4103378809585455e-01  -2.0434054375734240e-01  -5.5431137349809652e-02   2.6589290757488043e-01  -2.4115981046319054e-01   2.4944802804413743e-01  -2.4840416784808558e-01   1.6492587183011369e-02  -8.7990827987735512e-02   6.4407406812820603e-02  -1.4261741372668309e-02   1.4693920907520297e-01  -4.8225435090530823e-02  -5.0252847510477927e-01  -6.3640540961719061e-02   2.4756299177911995e-01   1.7020554210077062e-04   2.9792468967530010e-02   2.5386253759251742e-02   1.9623071539155187e-01   6.7654937191305026e-02  -1.1525323520142233e-01  -2.5354715911029374e-01   1.9980885462639786e-01  -1.7841514884270829e-03   2.2445717602468340e-02  -1.8243896657061543e-02  -2.3802358247721173e-01
   1.3632331990487934e-01   1.0845023925269368e-01  -1.8705915719647170e-01   5.0883295156683925e-02  -1.4398324189597000e-01  -1.7127336310045418e-01  -1.6285283359476976e-01   1.2452278939079611e-01   1.0212380463602412e-01  -3.6626432688552485e-01   2.8236228566800742e-01  -6.3087552370237734e-02  -2.1940299506432276e-01   2.0985693915849035e-01   5.5924976804261277e-02  -6.2076843658069231e-02  -3.5420455200440776e-01  -8.5224091913700464e-02  -3.3461836593030737e-02  -9.7073465051481372e-03   1.0933310772788340e-02  -1.2848016054866462e-01   1.2945574561987702e-01   3.7893632480691530e-01  -5.0788056594904651e-02  -7.7390351370539595e-02   1.5148919334264904e-01  -3.3014866913123836e-01  -2.0238135328841952e-01   1.4193412596530425e-01
   1.7982174771928783e-01  -5.7990831828012818e-02   1.9635068766148095e-01  -2.2189309679558533e-01   4.1931668990871701e-01  -2.8113728707815733e-01   4.6795160633900997e-02   8.3873559895261629e-02  -1.8003213831842257e-01  -4.6649167388792490e-01  -2.4395467781130631e-01   2.3810656202178962e-01   2.6805827395177878e-01   1.2104862630445047e-01  -5.5459362708540252e-02  -5.8947352041118853e-02   9.6661145140181284e-03   5.8691876779314433e-03  -1.5971484560262386e-01   1.2476799830225734e-01   9.7725244662019053e-02  -1.3625406534828546e-01  -1.7748169039897604e-02  -1.5003891440287187e-01  -2.7915880267973214e-02  -1.6818961351085762e-01   1.6425339129544615e-02  -5.3058554364029308e-02  -1.2617495187958919e-01  -1.1362496914500947e-01
  -5.3383997238959516e-03  -2.2366217138972910e-01  -1.1646739343305575e-01   4.0017732325463784e-01   4.6727246580829648e-02   3.2893778565036497e-01   2.4383266998969833e-01   1.6235984220727065e-01   2.3053014744429008e-02  -9.4633379641732476e-02  -2.3840389813333562e-01   1.7909350724313280e-01  -2.9953618990194725e-01   2.1079761237534855e-01  -9.2835483793679355e-02  -3.1183267021084791e-02   5.7059208633871615e-02   8.9457163529574474e-02  -2.8824264241565561e-01  -1.9835339997072987e-01  -2.1390543869659281e-01  -1.2626708981502210e-01  -1.2882633039288255e-01   4.5587757282036533e-02   1.6821739507402740e-02  -1.9347021178783858e-01   4.2559552701905749e-02   2.0322056280979778e-01  -1.9886318041161391e-01   5.8869433388450874e-02
   7.7549860929371855e-02   7.5444510215881375e-02   9.3413805642296455e-03  -3.3732037761367982e-02  -3.5709583517593159e-02  -2.4730345654956029e-01  -6.9393955003594590e-02   2.5845929226631575e-01  -3.9817985066995971e-02   1.4303576670950763e-01  -1.4723375720788612e-01   2.9547689425788705e-02  -2.0062101710784011e-01  -6.5254586781446811e-01  -3.4603981595167399e-01  -4.5618461287958365e-02  -8.9310969635438719e-02  -7.4539301803221186e-02   4.0806151111582381e-03  -1.6453400869448617e-02  -2.0793313497378044e-01   5.3344911206794417e-02   3.7216410371970765e-02  -1.4786066323909539e-02  -2.1647516238199840e-01  -2.2178935337724201e-01  -6.8899393471433507e-02  -5.3024710033020526e-03  -2.3451410362953526e-01   5.6599328904973788e-02
   3.5760360592160145e-01  -1.4230376813637396e-01  -1.7624619666392988e-01   1.5324686850257996e-01  -4.4253616332245883e-03  -9.7766512255394178e-02   1.7874866059590329e-02  -1.1128569164404131e-01   3.0682835633922788e-03   1.5838704587312646e-01  -1.3738999701696480e-01   1.7148324308302293e-01   9.3004881268650100e-02  -2.3099056517496186e-01   3.0033701648171446e-01  -4.0245010901596368e-01  -2.1607726722877776e-01  -3.1967183156124029e-01  -1.2709509000803365e-01  -1.3815077426564437e-01   1.1438443258368972e-01  -2.1094464143267685e-01  -1.5588294187322910e-01  -5.3693789307715498e-02   1.5189127347251699e-01   2.5949444765798696e-01  -5.8001200104909306e-02  -8.8172135053625512e-03   1.0253058530341697e-01   1.1933895742671738e-01
  -9.2277995634808638e-02  -2.9678242749385736e-01  -3.3540788051185447e-02   1.3433322815479963e-03   1.2548058720103253e-01   9.8796338219833010e-02  -1.2870945639710277e-01   2.3216145080943462e-01  -9.4770373551481740e-02  -2.0446907154522348e-01   7.0700692152340039e-02  -2.2898949410934938e-01   1.7183838223202727e-02  -1.8272304725280855e-01   1.3642600550282921e-01   2.1221514537589761e-02   1.9621550321240791e-01  -2.6230848424004871e-01   1.3217009269751331e-02  -1.6539477605906676e-02   3.9128680624022072e-01   2.9550699351076576e-01  -2.4254067517646719e-01   1.5780499002265072e-01  -1.8079085110633628e-01   8.0030378724572178e-04   2.8469084586420890e-01   2.3490642513503687e-01  -4.1434748737419688e-02   2.0686334438953285e-01
   1.5946216126326119e-02   8.8909459756342291e-02   2.1931115029611298e-01  -2.4530917384076541e-02  -6.3202576066695507e-02  -7.8429746911890252e-02  -3.6992676859349877e-01  -1.6138342971589426e-01   2.1867470634134670e-01  -1.4138188158033771e-01  -1.3433367652681827e-01   8.1903796836674564e-02  -1.7316779175507294e-01   1.3544822789743666e-01  -2.8759205844493596e-01  -7.1154760572075523e-02   4.8786465185303787e-02  -1.2543730713828830e-01   3.2091309165250465e-02  -2.6426413795041528e-02  -9.1546904320701492e-02  -2.0978604382894139e-01   1.5409897161448721e-01  -1.3064622155934896e-01  -1.4091856622475940e-01   3.0124180752171653e-01   2.8123459685816038e-01   4.0923122818781005e-01   1.4762701500651543e-01   2.2232507417733818e-01
   2.6905353341053861e-01   3.0540018336858898e-01  -4.9305998306281296e-03   2.1294900756841717e-01  -2.7810635680823309e-01  -1.9609290033065183e-01   1.1639837939751353e-01   3.5246187864434664e-01   1.5185098141450801e-01  -7.1526581733686284e-02   1.9393742835448755e-01  -5.3853999758872298e-02  -5.3148928737386636e-02   7.3751345970021823e-02   2.4404403076031603e-03   2.1520209543298696e-02   1.5262300360664469e-01   2.1944822003562334e-02  -3.3267238970088056e-02   3.1912576613866833e-01   2.1526263207708998e-01  -2.2831744703623022e-02  -2.1115963411144223e-01  -2.1323731792834644e-01   1.3879006505783384e-01   6.9570035032654270e-02  -1.5215398499857685e-01   3.2397154062371963e-01  -1.0869340949705313e-01  -1.7409603399305931e-01
  -5.1176365926991598e-03   1.7661776662895906e-01   1.0199214422493602e-01   2.4531911691810840e-03   9.9906938384175845e-02   2.3898500125821812e-01  -2.8085149355807772e-02   1.1333270486054671e-01  -1.2839678378391478e-01  -1.4516129731677119e-01   4.2423148565002039e-02   2.9813996525065178e-01   1.7764538683476581e-02   7.5217006342827061e-02  -3.1642351565668414e-01   3.7025503995126836e-02  -1.0019804058318846e-02  -3.7819209818159155e-01   2.0174887472577319e-01  -3.5060104566293770e-02  -1.0312156615649706e-01   3.1430884024952399e-01  -1.2449145084069704e-01   1.3930374643114699e-01   3.4151420554549855e-01   2.6328546836985772e-01  -2.9672940363991818e-01  -1.0502117567865171e-01  -6.9769285842214354e-02   1.5048149558749299e-01
  -1.6063430228320391e-01  -8.4942931782829176e-02  -1.6898339766068506e-02   6.3360604198475681e-02   9.1952411569689418e-02  -1.1437932767539651e-01  -3.2779716007358178e-01  -2.2630553533832878e-01  -4.5533257352517637e-01  -5.2813112422171876e-02   2.7424413119549129e-01   2.1638005962004020e-03  -2.8070355542119424e-01  -8.4567470899686914e-02  -2.0488064312757306e-03  -7.9311007455212815e-02   8.3774560011471086e-02   8.7079781358060854e-02   2.0169787654642321e-01  -1.1734377220678130e-01   3.8680447818260050e-02  -3.2140401792167278e-01  -1.9115273808857233e-01   8.6819465617992038e-03   2.7110863301794247e-01  -9.9613813445100924e-02  -1.0328651884486108e-01   1.7475518351842198e-01  -1.3895780127811622e-01  -2.2472737356284384e-01
  -1.9863507192442847e-01  -6.3741223614949494e-02  -1.3354585328321422e-01  -1.8147240376682312e-02   7.2262702894906106e-02   5.8920025537371690e-02   6.9155147626745683e-02   3.1484856787442989e-01   1.0424994469107321e-02  -7.9307610195941569e-02   6.4298214375236445e-02  -7.3357435601398596e-02   2.7485117066810094e-01  -1.5362746329332416e-01   2.1382194406910732e-01  -9.6269329446825008e-02   5.4091836336212312e-02  -5.6326756072450551e-02   2.0514416885245867e-01   2.4451499129977705e-01  -4.7166371418372066e-01  -2.1254057476786489e-01   2.3939435982798682e-01  -1.5358451506020325e-02   3.2315631527878524e-01   9.3291399072363432e-02   2.7685914224304142e-01   1.3871493762090181e-01  -1.0766401178445224e-01   4.3497322494726390e-02
   1.0019142056819003e-01  -1.3270466703448866e-01  -2.6091342240662013e-01  -3.9648764112718171e-02  -2.4027725929742738e-01  -2.8751574038092853e-01   4.2445601472620276e-02   6.2766935573772248e-02  -3.8981230730200295e-01   8.3382280607902440e-04   1.2285006763135511e-01   1.0626620063607567e-02   1.5846502427896933e-01   1.6993136638680539e-01  -1.6994237448737931e-01   1.2170832698102241e-01   1.2401973098926471e-01   1.2071784396523863e-01  -4.8235461669746238e-02  -4.4272141209574303e-03  -2.8519684739797457e-01   6.9525339374380286e-03  -2.7534766600340305e-01  -1.1232470268090329e-01  -8.1902420478467186e-02  -9.7871879335429280e-03   2.4365667052561137e-02  -5.6139714715569583e-02   3.0628810645027171e-01   4.3039832418638313e-01
   2.0873911880731136e-02   3.6373801604224515e-01  -5.2311718532793178e-02   6.6790132043390724e-02   2.0397230021279314e-01   1.2063923698865535e-01  -9.1725751778549025e-02   1.3051144015560487e-01   5.3811745176389619e-02  -1.5844077767820458e-01  -8.3454774457217634e-02  -4.1579318016939548e-01   7.4784599059158227e-02  -1.5410412366642798e-01  -1.8559522496602754e-01  -8.5691047085615493e-02   1.3072872212907602e-01   3.9448929644258605e-03  -2.6008060197890981e-01  -1.9914485473921864e-01  -5.8476178061717322e-02  -1.7545801348594919e-01  -1.4750568196884209e-01   1.6922893228558819e-01   1.7424080424192112e-01  -6.1957012390666658e-02   1.5807340155758576e-02  -1.1347010529567512e-01   4.7209168015103598e-01  -1.4239733657368722e-01
   3.9140432236481831e-01  -6.2855647570580583e-02  -2.1493797954935670e-01  -2.9708600962417098e-01  -7.8981996482247005e-02   6.1098609148116899e-02   3.6230555720146768e-01  -1.2933852593542594e-01  -1.3232347791759144e-01  -6.5023785944857124e-02  -7.4599623551413682e-02  -1.2501681426439373e-01  -2.0664501111462444e-01  -1.5108301381223585e-03  -1.2216304914947071e-01   2.1742379087704639e-01   1.5765767609788625e-01  -2.4290389883274488e-01   2.0634868604478013e-01  -1.0639607994118484e-01  -7.6225598067522507e-02  -8.1966724935283578e-02   3.2627833688011747e-02   7.9485908780112580e-02  -6.3642309359065383e-02   1.9160065700595302e-01   2.4851425477808595e-01   6.2535997007200908e-03  -3.4894224521509726e-02  -3.7569713141492728e-01
  -1.9620775947790348e-01   1.3067058040979418e-01   1.3205889532286913e-01  -3.8488427184265976e-03  -1.2041556313710472e-01  -1.3252746300263413e-01  -1.0739455716226981e-01   1.1810839083301580e-01   1.1045003734204691e-01   2.1947139287363020e-02  -1.0648315251090151e-01   1.1152876723171637e-01   6.2367651681091707e-03   4.7010846539314255e-02   1.4933331305395672e-01   1.1799153397583939e-01  -2.1493669179717553e-01  -2.0248513634389960e-02   5.5442023262995285e-02  -3.0719338146320474e-01  -1.4885430760041751e-01   1.6107850247155200e-01  -4.7533011931588681e-01  -2.8020246965668666e-01   8.1427931353752148e-02   4.5719491607418769e-02   4.3173144418153869e-01  -1.8734021658816477e-01  -7.9994064623184979e-02  -2.4755508415364755e-01
   7.8646508948220312e-02   7.6529475752454029e-02  -1.8656862520924569e-01   4.2382285330461267e-01  -4.6683377835346401e-02  -7.7404736747899147e-02  -2.0341659053956607e-01   4.1265535931286956e-02  -2.1794994593007933e-01  -8.1242329044994149e-02  -2.4985027167219026e-01   5.2459841652950021e-03   2.1329910094460078e-01   7.4598135963161449e-02   1.0267172487762204e-01   3.0619237067682703e-01  -2.3683964133616850e-01  -1.7379905672371795e-01   2.2816320708202656e-01  -1.3383541752070055e-01   1.0840430892642670e-02   1.4747210379460846e-01   3.0874974864222016e-01  -1.9740848612078778e-02  -8.2445939611712760e-02  -1.9951696393763052e-01  -7.6082377722681477e-02   2.2489995323470155e-01   1.8849773064391173e-01  -1.9494897107568185e-01
  -4.1114830818179085e-02   3.6355564885136832e-02   1.7444710325721055e-01   1.4921458089234779e-01   3.1882361017974392e-01  -2.8925675171012122e-01   1.4349074780266319e-01   3.3397209435351394e-01  -8.8904240966026296e-02   3.8312982262384970e-01  -5.1509447052646089e-02  -2.2188798796177651e-02  -2.8732726135056086e-01   3.1583970858204591e-01   4.8812357369128562e-02  -2.1140227630873940e-01   1.7856932101101763e-01  -1.4066595908167573e-01   2.9698203573693072e-01  -2.5620891070790519e-02   7.0626272921228070e-02  -4.6077823028447817e-02   1.0657694496328270e-01   5.4097409310564712e-02  -7.5753401297949996e-02  -2.5509458400890223e-02   8.6941727768098054e-02  -1.6887129697240660e-01   1.8462609557884385e-01   3.3842834394469445e-02
   2.0017450826490764e-02  -1.3292177744284156e-01   1.5409670115739837e-01   3.2306072971716115e-01  -1.7730501833019394e-01  -1.0858528738793288e-01   1.7305722632825807e-01  -8.9924225153942910e-02   8.1737253169970769e-02  -3.3012510437907744e-01   1.8540264581874538e-01   3.1792424376352474e-01   5.5693829350367256e-02  -2.5291830693877804e-01  -5.2178162531430372e-02  -2.7554371317629073e-01   2.5476692875823809e-01   2.4108072853440624e-01   1.7947136856634172e-01  -1.1049695915797311e-01  -2.0647741434793913e-02   2.0106525147979809e-01   1.1499272695011456e-01   1.3921996103802217e-01  -6.4581481525986417e-02   5.5979912554525113e-02   1.3347889280715391e-01  -1.2115311993814092e-01   2.4593063219479416e-01  -1.8584492887071621e-01
   8.1294796405715075e-02  -7.7862528042961987e-03   2.4170039022189348e-02  -3.8368809856539315e-01   6.0117779865764109e-02  -7.9178691810710369e-02   1.7737790779913251e-01   1.5671585816247507e-01   1.0019195654522323e-01   2.3282046582258548e-02   3.2980911908164806e-01   9.2744926925074647e-02  -3.7148618911386162e-02   4.0883110877553697e-02   3.0612948279730746e-02  -9.0925911146880367e-02  -2.1337035375478525e-01   4.6146976697140608e-02  -5.9154805411701122e-02  -4.6874021687116174e-01   1.3808828775990099e-02   1.7781138054125387e-01   1.8527979989064580e-01  -4.1466742621876149e-02   2.1221214645981279e-01  -2.4017980331917155e-01  -2.9843484530464561e-02   4.0772601327409619e-01   1.6868955952536965e-01   4.8732654144376705e-02
   1.9148721033229213e-01  -2.1658514357379338e-01   1.4023059275205821e-01   9.5659335598003409e-02   1.7016662443033759e-01  -1.4952309576752937e-01  -2.1163556682441106e-01   3.0818151549382878e-02   1.0603847714207514e-01   2.6249719980580322e-01   2.4482892447699975e-01  -6.5438706144946776e-02   3.1247019463687037e-01   1.5705873036189882e-01  -8.9983766619601308e-02   1.3479139235767630e-02   2.5204536742999970e-02  -1.6658677002097194e-02  -1.9709655977093316e-01  -6.6186931512121641e-02  -3.2022070231267813e-01   8.2735456831042123e-02  -1.1754578739673226e-01   3.5904264972832456e-01  -1.9273622634266185e-01   1.8251525256689144e-01  -7.8429567399156463e-02   1.4756049332005505e-01  -1.7005911771015073e-01  -3.0337878305196819e-01
  -1.3285366004188889e-01  -3.5537484140328382e-03  -7.1348386858332141e-02  -1.1938162637118641e-01  -2.2052584122125360e-01  -1.9102336761405297e-03  -3.6776361217528419e-02   2.6607288837197018e-01   1.5213968032191938e-01   1.2647763881662957e-02  -1.2683185894371038e-01   1.1133757895364110e-01   3.1484241997733720e-01   1.8794509942770737e-02  -4.8272235810471562e-02   9.7392142385703317e-02   2.4094437961999837e-01   7.7560069621100181e-02   2.3365411820709794e-01  -4.4897636065975333e-01   2.4436547975988510e-01  -4.2049018367508662e-01  -1.2456396080509635e-05   1.3306067342723632e-01  -1.1302507434079598e-01   8.5868121549045703e-02  -2.0560739816464335e-01  -5.7879654432350353e-02  -1.8526994960035689e-01   6.7498670899529822e-02
   2.0707349319413992e-01   1.8359586918717360e-01  -1.3490068446748169e-01   2.4756970185033161e-01   3.1957257545994111e-01   1.1937807569544623e-01  -1.0538394436825381e-02  -1.3883588994242135e-01   3.4411306878078959e-02  -1.0371495316008103e-02   3.4144824355741793e-01  -1.4109484292733573e-01   1.2779625634890759e-01  -2.1782548919816840e-02  -5.6508085304252685e-02  -3.8425533519493571e-03   1.8430678813359502e-01  -5.4390148710843286e-03   4.6714224166642060e-02  -2.7908701699674288e-01  -1.6233750762460111e-02   4.6054474311642390e-02   1.5054387840759798e-01  -4.9187106696363392e-01  -1.3119625580489927e-01   2.4711725502351733e-02   8.4281162209225560e-02  -1.6172099430502213e-01  -2.9639347727077542e-01   1.7428302713407992e-01
   3.9497659832574028e-01  -3.1874602841271615e-01   2.8998143276429716e-01  -6.9840430393100117e-02  -1.3883803493067198e-01   2.6625720291716931e-01  -3.8956316081598719e-01   3.1331222866629599e-01  -3.6667169196405502e-02   3.1570757459703454e-02   4.2566144962144142e-02   4.3677898623033493e-02  -1.5784564683883628e-01  -5.0717691907543078e-02   1.5009683197757015e-01   2.0965630766760318e-01   1.3365697415756433e-01   7.0269936430227276e-02  -7.5816060182872166e-02  -7.8281157957387493e-03  -3.5641030912827373e-02  -4.6498283555574352e-02   1.7288066023487531e-01  -1.8537047096063802e-01   1.6172622806492884e-01  -3.7600340103309149e-02  -2.6577231032473378e-02  -2.5703125334453181e-01   1.4741137534873638e-01  -3.0611184807745322e-02
  -3.9334679806441793e-02   3.7140267909316037e-03   3.4377067763553087e-01  -6.9497735678603206e-03   3.1478015619261784e-01  -2.2312101477492463e-01  -1.0190935050341543e-01  -1.5985155070879700e-01   1.2659267749667719e-01  -4.0059154479464718e-02  -2.3773741302497498e-01   9.4033831953288419e-02  -3.3625192295809686e-01   4.8700429777568371e-03   2.3642977595863235e-01   2.2612102571619966e-01   4.7812175929501148e-02  -2.1749263318836486e-02  -6.2718506727312343e-02   2.7857507790658913e-02   1.3980669134618273e-02   1.4159912844096242e-01  -1.1585787494928919e-01  -8.3722832077550075e-02   2.4638420147839839e-02  -2.7190013409896274e-01  -9.9948094850783820e-02  -3.1718278089958218e-01  -3.9723552622822150e-01   3.4925306024080074e-02
   1.3829562859860098e-01  -1.6782632379530793e-01  -9.3332028939298955e-02  -1.0422632715841071e-01   3.4262856076029580e-01  -1.9291627046720598e-02  -2.7081704059429923e-01  -7.9353738310710492e-02  -2.4147324088791922e-01   6.3160711226780061e-03  -1.6934336865956359e-01   2.8284649453680655e-01   1.0827490436991993e-01   1.0918570771432989e-01  -3.7809639838830081e-02  -1.4390788100458982e-01   6.9519166246388014e-02  -7.3983034818266763e-02  -2.8139017832108243e-01   9.7474623347155398e-02  -2.3242287529153019e-01  -2.0009219647673926e-01   1.5573205885717878e-01   2.2713779288198513e-01   9.0141229603030726e-03  -3.5897177725859819e-01   5.2508230162800429e-02   5.2090239015675874e-02   2.4654403470198785e-01  -2.4255057536815339e-01
  -2.0350950001414003e-01  -2.9610699643594668e-01   1.1821239958138922e-01   1.0222190869190804e-01  -7.4219579642905459e-02   3.6241847521792409e-02  -5.7753939763151838e-02   4.7062826938771792e-02   1.4080288059545287e-01   5.0913534351894774e-01  -1.3193033264575257e-01  -2.1887465490982100e-01  -1.5196029678721337e-01  -2.3513048986883631e-01   1.5798286269340558e-01   1.2211263279458243e-01   2.6296654416579808e-02  -1.5142408542101499e-02   1.6629247250305182e-01  -1.8620447818208502e-01  -5.9875031899559665e-02   5.4727197654281384e-03  -2.3749586563814873e-03   2.7091448527880613e-01   1.9449798245766256e-01  -1.2094178890489067e-01  -1.9164982885975265e-01   2.7310047484565619e-01   1.5967439522469706e-01  -2.0488306421905900e-01
  -1.7192473929009655e-01  -3.0361410663587052e-01   1.2757219620956473e-01  -3.8544468852856770e-02   1.8317294165075873e-01  -1.0976509933589167e-01  -9.5140915814747068e-02  -8.7243560286571334e-02   2.9843959522351593e-01   5.8198049981165151e-02   7.3312380618497042e-02   2.3207190804213190e-01   6.5926577951204421e-02  -1.4961682192239550e-01  -2.7341229368627024e-01   9.7228406865053546e-02   2.9909026234516789e-01   1.1811280311929134e-01  -7.2689313862898078e-02   1.7119445761067295e-01   2.1472014530785503e-02   1.2966343119148552e-01   2.8181437569386292e-01  -2.5956920525805283e-01  -1.4098638053092039e-01   1.5873538380143415e-01  -9.3697165108292291e-02   1.9070160522577526e-01   1.8243413023217919e-01   3.3172733931437276e-01
   5.8707015014413916e-02   1.3090871070414872e-01   2.1961274315003268e-01  -6.5359831428791515e-01   5.7169567562274384e-02   1.7149015586550842e-01  -9.1680531072672405e-02   3.4562184073386770e-01   1.2850871541871053e-01   1.1520164406353979e-01  -1.0217543142172002e-01  -1.2441845890378202e-01   1.4827912337732546e-01   1.0653823548516982e-02  -4.7610187417641170e-02  -1.1063449020752281e-01  -1.6274995495333960e-01   1.6858925410277023e-01  -2.6415017568763421e-01  -1.0987457933251603e-01   7.1445467783519248e-02   2.0350856354292457e-01  -5.4897046017917145e-02   6.8800648906543554e-02  -8.1524666375310667e-02  -5.3742585761309268e-02  -5.3883685615887376e-02   1.6474536256150710e-01  -1.2345453524854158e-01   7.2809315375801958e-02
  -2.3386347140370428e-01   6.8737479777106272e-02  -4.0754861466562160e-02  -5.7352441759842339e-02   1.1597839849303382e-01  -1.2008194503812490e-01  -7.6085179481682419e-02  -3.1766099964164357e-01   1.9469169535096312e-02   2.0566908269126402e-01   2.9022114903453744e-01  -3.3080097026699112e-01   1.1029176262339337e-01   2.1638817618121889e-01   2.7193922703180495e-02   1.5271658285388456e-01  -3.6285598054204893e-02   3.4186135986536204e-01  -2.7625624296498641e-01  -1.1552555675142485e-01  -1.9292467992227752e-01   8.9439393699831837e-02   6.7428271425476777e-02   1.1482073830198417e-01   4.4239221975728847e-02   1.8488440003351037e-01   1.6211162051496991e-01  -3.4978645954399651e-01   1.4402933834292900e-01  -7.3242700365496349e-02
  -2.6867443727401763e-01   2.0689926527502234e-01  -2.1164408753204780e-01  -2.0599259910406095e-01   4.1569196974042315e-02  -1.7956554387199478e-01   2.3825896536200120e-01   1.5654846348306795e-01  -6.5306930477584471e-02  -8.5012425265296607e-02  -2.0311457074874217e-01  -1.0678033390326222e-01   1.0421226662660130e-01  -4.0824132766167309e-02  -1.2669664865315886e-01   3.1840361343352230e-01   1.4121616772367191e-03  -1.7215775416092824e-01   2.7274316583790276e-01   1.8957691311733130e-01  -1.4273383894632649e-01   3.0000612816380395e-01   6.4570794624510430e-02   1.6577454130613303e-02  -2.4574189221002291e-01  -2.1167631539752696e-01  -1.0365351693440342e-01  -1.4463693715392434e-01   2.7823068290763342e-01  -1.3915152424802887e-01
  -1.0431657344717689e-01   1.2554413935203226e-01   3.6286094454989731e-02  -3.3733614268177792e-01  -2.5441046969329706e-01  -3.9199097896177770e-01  -2.8671036612319872e-01  -3.3567881345456502e-01   9.8430021227659981e-02  -1.4820168473012296e-01   8.8184872877636045e-03   1.1047576703229962e-01   3.0306662919610527e-01  -5.9131864673159951e-02   8.5435872126680357e-02  -9.9648902532543979e-02  -1.3565997325549686e-02  -2.4429178496213019e-01   2.0098002295013576e-01  -2.2771570504582286e-01  -6.3776219655884842e-02  -1.2253007404684219e-01   7.5150194482148158e-02  -3.3565471490863245e-02   1.9776457008774709e-01   1.0639138399114861e-01  -2.1110744700744538e-01   5.9696337292215303e-02  -7.8455171997141901e-02  -7.6087567231058459e-02
  -2.1796350857963698e-01   2.3468549037320430e-01  -5.7022737931689882e-02   1.2280993830926942e-02   1.8074111966740788e-01  -6.2727083534237268e-02   3.8737319995538572e-01  -4.1215463137012950e-02  -1.7831446505111637e-01  -2.4730809112396737e-02  -1.2636966748509212e-01   2.0299585829893582e-01   1.5222740313451943e-01  -2.8184089254436523e-01   2.6641505570942237e-01   6.8816487681209432e-02   2.3386390842556778e-01   8.3818687425837646e-02  -3.0106987209844804e-01  -3.6837277066815860e-01   1.9990052992314222e-01  -1.3081084291960682e-01  -1.8445165981631750e-01  -5.3923354332454584e-02   5.5039809709161211e-02   2.0521032620329560e-02   2.7903383179913331e-02   1.3207085140803471e-01   1.6038363212309475e-01   9.1065969098199362e-02
  -6.4916544621211214e-02  -1.8003948142980078e-03  -3.0119894764486610e-01   2.5221725494552755e-01   9.1236775910794321e-02  -4.1948850470600535e-01  -1.5106482105258220e-01   1.1497106535708206e-01   1.3154987947337998e-01   7.1800736926713876e-03  -3.5422276656763763e-01  -1.7510981889464541e-01   8.0583678822321120e-02   9.9513168285381287e-02   5.9160175275943097e-02  -3.9994767938756692e-01  -4.7923686584698262e-02   2.3630354374097154e-01   7.6556695945419806e-02  -4.9547720525044213e-02  -1.1366634165744370e-01   9.7272170166810751e-02  -1.8125963347316959e-01   7.8801778387226420e-02  -1.2917479758482414e-01  -3.2078535178015476e-02   8.1913444888460502e-02   1.2733135016287514e-01  -5.4350002752525120e-02   3.1028205148538163e-01
  -2.9924281968753857e-01  -5.4409703746563877e-02   1.9675950864259592e-01  -6.1853402936622282e-02  -1.1918016562329897e-01   1.3735351029779891e-01  -1.2765476985729768e-01   5.0729373976839832e-02  -2.4855972305810847e-01   3.6086792538285832e-02  -1.3208277766308407e-01  -8.4142753807832718e-05  -7.8652222358342572e-02  -6.4491628229733380e-02  -1.9217571443482395e-01  -4.0850813459617330e-01   2.0026487283827896e-01   6.7524197242094547e-02   1.4488657231790930e-01  -7.1973169312760488e-02  -5.8576850840302997e-03   1.8647739321163720e-01  -1.2507369569505036e-01  -3.8696535259049536e-01   2.6993492395085333e-01  -1.0755231483236244e-01   2.4766029529761846e-01  -2.5482885374069880e-01   1.5468725710561979e-01  -1.1252930976567371e-01
  -6.4999847104208919e-02   2.1456788635274587e-01   2.7193505998713485e-01   2.6923208417376737e-01  -2.7505332216601658e-01  -1.5784385443061294e-01  -1.2526633984353695e-02  -4.1458646048163607e-02  -7.2538890931542380e-02   2.2196231983448578e-01   1.0236558760209866e-01  -6.2832502227885556e-02   6.7717014336370673e-02   2.4660551968754899e-01  -1.8629229810802383e-01  -9.7511448968130646e-02   7.6374185169616068e-02  -3.5492227311678531e-01  -4.1295050649951204e-01   1.2453765660709096e-01   6.5537575642888965e-02   1.1351113876910712e-01  -2.2156468742339755e-01  -1.3785825358687981e-03  -1.2096844299739073e-01  -1.6590254167242435e-01  -2.6515316518096632e-01   8.3605380344378644e-02   1.1066658917071230e-01   8.0459944880135095e-02
   6.6847004378788266e-02   6.5688243585788383e-02   2.4342395621370244e-01   4.7650347506376305e-02   3.6093568053218289e-01  -1.7112914996288811e-01   2.3022073277450053e-01   2.0076520009055524e-02  -2.0786318426577518e-02  -1.3343288072149617e-01   1.0922715424997953e-01  -2.9060047301286712e-01   7.3281601456999412e-02  -2.3264487264063535e-03  -4.9376730108502015e-01   9.2576674120169289e-02  -3.3673749195417664e-02  -5.4390707041597805e-02   1.2031077445278643e-01  -1.0377971417782274e-01  -2.2488401654765375e-01  -2.0450207360451661e-01  -1.0733539168666367e-01  -2.6504654855785098e-02   3.1728675397553896e-01  -1.0287025318189005e-01   1.1224041095922155e-01   2.6321325262146772e-01  -1.2925661715456985e-01   2.3758991359501502e-02
  -1.4978252676168979e-01  -1.1430765457896894e-01  -1.9124821848774926e-01  -6.1916351666515490e-02   1.4009944525682230e-02  -3.7789581934417488e-01  -9.5369451899015689e-02   1.7201284380705442e-01  -1.8888515496106711e-01   8.6811287935845499e-02   1.4374423325255389e-01   1.1277383584521372e-02  -7.1450465283908471e-02   1.2663064593426740e-01   1.5765114456223646e-02   1.3606686877717170e-01   4.1942051858385364e-02   2.2458499584188923e-02  -1.0832664661369017e-01   1.8297621529832353e-01   3.7464337359887590e-01   1.0126880791031392e-01   7.9903563846362262e-03  -1.5511136334901593e-01   5.8558282194969259e-02   8.1520747749416186e-02   2.4264004157395755e-01   3.2468636387724226e-01  -2.7066995714150965e-01  -4.1067056205166713e-01
   1.6183729962937862e-01  -2.4919943657631760e-01  -1.8682874747794787e-02  -1.2405853792479862e-01  -2.0304807265111890e-01  -1.8927604784589358e-01  -1.7981575896418045e-01   3.0458896131290025e-01   1.0166149638274301e-03  -2.1700851828921427e-01   1.8860387250380115e-01  -2.1162400275656723e-01  -1.6261314932190910e-01   6.8715885685620773e-02   2.1307493660740548e-01   2.6383439308234924e-01   9.6783904487540914e-02  -7.1439986719444154e-02  -1.0306029122971939e-01  -2.4162032832214539e-01  -1.2133096019747827e-01  -1.9497754796745478e-01  -1.1630330456620797e-01  -2.7613462346184225e-01  -6.4285104720006661e-02  -2.1813450222916764e-01   1.1281901990869046e-01  -2.6203681457807181e-02   2.9984544371946165e-01   1.9788444028968202e-01
   7.5797289752097735e-02  -3.9754889642443371e-02  -6.5021559422816733e-02   2.2288253093055130e-01  -1.5399254793601808e-01   1.8852715051382982e-01  -2.5804048868860986e-02  -2.0494967447285243e-02   1.1547696697008160e-01  -2.4205581839375923e-01  -3.8627678037153818e-01   3.5292539276523534e-03   1.9113871708574490e-01   2.3047017091440292e-01  -1.4350615136091484e-02   2.7027257137811195e-01  -9.3682253870548196e-02   2.3769387481819745e-01  -2.1749432264955484e-01  -5.7295521248472432e-02  -1.5995246728421034e-01   1.7783981441767846e-01   2.0888415671182586e-02  -3.2069449744808648e-01   2.7727478091883123e-01   5.5766350302409992e-02  -2.3886636274684747e-01   1.5661532941711750e-01   1.6996255540053726e-02  -2.3697257433679622e-01
   3.7988757470663786e-01  -1.1778489989402349e-01   1.0441289109180220e-01   2.0085849964750879e-02  -1.6632949328562371e-01  -2.7369526549590628e-01   1.8768714778223566e-01   3.1024411458525622e-02  -1.6730186899713798e-01   2.2604075209327895e-01   8.2789094765827853e-02   2.6979407554739487e-01   2.3369139742964609e-01   1.1844491835746589e-01  -1.1571748067877094e-01   9.7156268283181788e-02  -3.3707221066419928e-02   3.7762646311507542e-01   2.2897442445064417e-01  -1.4049191301283032e-01   2.3238983862704179e-01   1.4964307010690719e-01   6.0584715423742649e-02   8.8096537379552281e-02   1.2844599835922438e-01  -2.6710557693396103e-01  -8.3432675757456082e-02  -1.7643030182614183e-01   5.6271669819334777e-02   9.3334938911865437e-02
  -1.0009098054490366e-01   2.4594061905482345e-01  -1.5111196869538565e-01   2.6487626160984781e-02   1.0052307073408075e-02   2.1308312271010796e-01  -3.1362631119195677e-01  -1.6828679507190833e-01  -1.1087849748190802e-01   2.5457255556774888e-01  -2.3409172761680172e-01  -1.1279270983189726e-01   6.0466672166761243e-02   9.6930892858412360e-02  -1.2198342224001345e-01   2.9540784738205478e-01  -1.5840126987421857e-01  -7.6590689801445511e-02   9.7894204171083368e-02  -4.1264492567237493e-02   3.2414771989614227e-01  -2.3533621757479514e-01   1.9810851667093446e-01  -1.5788165915982164e-01   4.4051902254639910e-02  -2.1646795937661262e-01   1.8846742145749218e-01   5.5381200245612203e-02  -2.5226456972602927e-02   3.4504681433923573e-01
  -4.1041863597666001e-01   1.7595044223525813e-02   2.3393828576147861e-02   6.6659781983554434e-02  -3.4287379563710002e-02   1.4424824485558427e-01  -2.4667056271978538e-01   1.3000012912132863e-01   1.9063286472266722e-01  -2.2011298326465953e-01   2.1515780856283873e-01   3.4122890486067187e-01   8.8771944565945018e-02   1.0261514656753032e-01  -1.2054861335103763e-01   1.7847796527320167e-01  -8.3177701302775339e-02   2.2251151493473842e-01   1.2781624706075145e-01   6.1121714047401715e-02   6.2885795469552197e-02  -1.3764507868989340e-01  -4.6511447849070497e-01   2.7421633152632641e-01   1.9307392382600562e-02  -1.4624223675359463e-01   1.9941514351763355e-03   1.3644952403580858e-02   3.5780652925955371e-02  -7.0446793821886990e-03
   8.1143090930086370e-02  -8.8823152670684816e-02  -8.7134477888429276e-02  -1.8054070005688194e-01  -1.0090839225204228e-02   9.8027264253280705e-02  -1.5071472128377175e-01  -2.7202104575770669e-01  -5.4552401370543246e-01  -1.4173174343004438e-01   6.7340020880913218e-03  -1.4787940448201076e-01  -1.6236966421879873e-01  -1.9063593234983224e-02   6.0499445210174694e-03   1.2958603239848318e-01   2.1006982536922095e-01   1.2698707788234831e-01   8.3152074096777551e-02   1.4564825899165773e-01  -5.2380459508183611e-02   2.3632411810940510e-01  -2.6441921511328575e-01   1.7874197004706774e-01   7.6265243211966927e-02   1.3253475097211112e-01  -2.4151801093542954e-01   2.2350506193918204e-01  -2.2441156368730314e-02   2.7340483671491689e-01
   1.2138230723692525e-01  -1.4197950017000466e-02  -2.5822570937888473e-01  -1.1036546262158146e-01   1.0194301581542013e-01   3.3233426166021603e-02  -5.5197475245022290e-02   8.8455723796826952e-02   4.6459566623352613e-02   2.6441201810091564e-01  -1.0516913999457322e-01  -4.1231196704870438e-02  -2.9981246265400573e-02   1.0861001960346045e-01  -2.8906896384491415e-01   2.6860923712277347e-02   3.6243532564884567e-01   5.1542041591005970e-02   6.3888320306732360e-02  -1.4811476986699332e-01   3.4470802956228001e-02  -3.5604177545817911e-01  -2.6663951001451963e-01  -1.5769194004034529e-01  -2.0013519979485947e-01   1.7652294460536014e-01  -3.5919805014976713e-01  -2.4284639532224256e-01  -1.4233825202628500e-01  -1.9646955946563396e-01
  -7.7196364772539605e-02  -1.8745941040159778e-01   1.9108095928624252e-01  -8.8816453071968629e-02  -2.0226424920898622e-01  -1.2291253783082406e-01   1.0972268481969931e-01   4.2574133297731652e-02  -8.5033928964900779e-02  -2.8597094986716212e-02  -4.1856385927208617e-01   1.8976821831287066e-01  -2.0606633171053346e-01   2.5343440152965113e-01  -2.3731798319254263e-01   1.6751058786653322e-01  -5.4578108518895031e-02  -1.5275259604670421e-01  -7.0962025820375252e-02  -1.9877947198656629e-01  -1.9743888544914788e-02  -6.2326476236359819e-02   1.2411266049920835e-02   3.0520790668266362e-01  -6.1832758267267633e-02   4.0949196016331074e-01   2.8504575115071024e-01  -6.2873671930079589e-02   4.8921255578353945e-02   8.2191874461410075e-02
   8.0171428719742449e-02  -4.1822092718677933e-01  -3.6538841925379817e-03  -8.2771767222746942e-02  -8.8244153256571492e-02  -2.4924624533286560e-02   1.0115413269462879e-01  -2.9329415335495423e-01   1.0861878428569147e-01  -1.1446480731969091e-01  -1.8810982687372788e-01  -2.7074135424318763e-01   2.8191657092847688e-01  -3.1612037376145741e-01  -1.0192681912051337e-01   5.0720981535738903e-03  -1.7849036958647627e-01  -4.7957987398963717e-02  -1.6122945526525292e-01   2.4501026154498054e-01   3.0999163576460942e-01  -1.0441360952418183e-01  -3.1165661584611820e-01   1.2768800443402437e-02  -7.1400573502789888e-02  -7.5266341773527853e-02   1.1292495963619045e-01  -1.6875495444958574e-01   4.9974929912639167e-02  -6.9011877157966833e-02
   5.0432148484171442e-02   2.0616177868317176e-01   2.1532130384352463e-02  -1.1646109467261107e-01  -2.0393694772626922e-01  -1.6560842295955200e-01   5.9392216541075224e-02  -1.9246594603355396e-01  -5.6197824170303133e-02   1.9410054812954902e-01  -3.2691749722446782e-02   1.9710153155724186e-01  -3.5566183860701883e-01  -2.4441402393559633e-01  -1.0264846067418285e-01   6.6702192477302224e-03  -3.7956589588413825e-01   3.1135932021135443e-01  -5.4457573860428737e-02   1.7023401733118684e-01  -2.8298335037372435e-01  -2.1469520525474231e-01  -1.3809051763382421e-01  -2.5077743287879684e-01  -1.6852390283852595e-01  -1.6422806253725344e-02   1.7716127918703251e-02   1.6364608585528559e-01   1.0397536568213703e-01  -7.8150494519653668e-02
   1.3266869350935717e-01   1.7080055950402853e-01   3.3968122642611270e-01   3.2821667379167391e-02   2.8079458387609968e-01  -1.1896052608772602e-01  -1.4080968678409550e-01   1.6821754768941097e-01  -4.8991796620181591e-02   2.1416303611670726e-02  -1.1307504926740722e-01  -8.0783973102212608e-02   7.0249809308539024e-02   1.2214142731194329e-01   2.5000709553907707e-01  -3.8384678751423561e-03  -1.0593992559373555e-01   4.5058804484521500e-02   1.9349005469626634e-01   3.1467520508858210e-01   2.1431973085347242e-01  -1.7663216066040724e-01  -9.3691983214457070e-02  -6.7485692309193324e-02   1.2029759470414723e-01   3.6622524691835001e-01  -1.0832444137072983e-01  -3.8632084189165118e-02   4.3189154510476457e-01  -5.0744070223426585e-02
  -9.2395255606938925e-02  -1.1889608616834303e-01   3.5816294932451431e-01   2.2108738287867671e-01   4.0913453512816812e-02   5.9202365699035343e-02  -1.5871964105981110e-01   2.1296445094073316e-02  -3.5488272771026341e-01  -4.3471643372590331e-02   6.3628662353315858e-03  -6.2191217452694750e-02   3.2333296197179118e-01  -9.6857168143308206e-02   6.9639320969166654e-02   7.2080851189192191e-02  -9.3424458073049985e-02   8.8807800990640284e-02   1.4012322923160109e-01  -2.1718282390122859e-01  -1.2161287821103864e-01  -2.8912014054702402e-02   6.4256250208500509e-02  -1.0468319817185506e-01  -5.7945371515075161e-01   5.0893714667543999e-02   1.2997174792082952e-02   7.5200499640953392e-02  -1.8570851406684877e-01  -1.4433394443948078e-01
   8.2889727194000035e-02   7.0123331439896089e-02  -1.3879944053234358e-01   1.9999529594278934e-01   6.8100136323707913e-02  -1.2377828057577407e-01  -3.3751177052876469e-01   3.1433019122948425e-01  -1.5477977073677651e-01   8.1726751119730167e-03   4.9585684745829611e-02   7.7945057230041817e-02   8.5022949768191990e-03  -5.2136267061246000e-01  -2.2918142527822996e-01   1.2897669355393007e-01  -2.3276651611604510e-01  -1.1586313748025302e-01  -2.2036852333627274e-01  -1.0110754467720726e-01  -2.4636785081774519e-02   1.6270271655663929e-01   2.4143585844257531e-02   7.7607066313057110e-02   1.9121793962553713e-01   1.9843455795637413e-01  -1.1475034309494235e-01  -2.6471253618127566e-01  -2.4853144841265825e-02   5.2829907085298819e-02
   1.2951935618660265e-02   2.3761405438675087e-01   1.3388785329363764e-01   8.1524201557959600e-02  -1.6624885363834294e-01  -8.7983656212633987e-02  -1.1733443215478229e-01  -2.4222709860063217e-02   5.6378805311596725e-02  -3.7234805518825143e-01  -8.2954254868179172e-02  -2.4460115167063237e-01  -2.6421216153267874e-01  -1.4791498627992036e-01  -1.9356602916887988e-01  -7.8939641027317264e-02   2.3773126669241984e-01   3.1729255420358154e-01  -7.4241531159441973e-02  -5.6951660072507605e-02   3.0502236246695941e-01  -1.2690654792381045e-01   3.2597322726509348e-01   2.4837852049757508e-01  -1.1248202649670440e-01  -1.2452009404019596e-01  -1.0073835061247231e-01   1.2369184515546749e-02   9.6333389556829241e-02  -1.8538506896428805e-01
  -9.3045152671243664e-02   6.0376678432090075e-02   1.0541900411641890e-01  -1.3768805123360012e-02  -2.9985041690363323e-01  -4.2912635418238004e-02   5.3093893267231428e-02   2.4742342543882595e-01  -8.8761501147269245e-02   1.0259363993341362e-01  -1.1922793062894331e-01  -4.7991430061664786e-02   2.5540245909429876e-01  -1.3191153887610174e-01   1.4072561007079618e-01   1.1124572313581477e-01   3.2217554896110900e-01   1.4222220774547178e-01  -8.9771316342131230e-02   4.3682741986444551e-01  -2.8201019518156800e-01  -3.0254992444522438e-01   1.2364265409338097e-01   1.0038302750571068e-01   1.7520136731082320e-01  -4.1234634583604164e-03   9.5114829115352781e-02  -1.1103238208650150e-01  -2.8342977863997604e-01   1.3827777816559772e-01
  -4.0243634248836718e-01  -2.8764797055989089e-01  -4.7996055749275499e-02  -6.1480842522303097e-02   5.0919544246012804e-02  -4.5381364557902287e-02   2.1160975891163589e-01   1.2703894040515132e-01  -2.4168729965657776e-01  -1.0582469630554271e-01   4.6870095271926884e-02  -5.8340572407616365e-02  -1.0288119043597699e-01   1.5710212442625673e-01   5.6408693639107971e-03  -1.7732480113762941e-01  -3.5887695058791513e-01   5.6776650163204857e-02  -9.1476792818242947e-02   2.1200092722207825e-02   9.5402065813543019e-02  -2.5752555036547348e-01   2.3814062931465221e-01  -6.6213042518689480e-02   9.4974871532466823e-02  -4.6723458667131165e-02  -4.5655325780265066e-01  -1.1845652943427880e-01  -7.2624680811384942e-02   1.5936258356757782e-01
