# Supplementary material for: An improved crayfish optimization algorithm for solving engineering optimization problems
Source: PLoS One. 2026 Feb 26;21(2):e0340464. doi: 10.1371/journal.pone.0340464 (PMC12945318; doi:10.1371/journal.pone.0340464)
Supplement: S1 Dataset — This folder contains the minimal runnable dataset required to reproduce the core analyses and results presented in this study. The data and scripts are designed to be executed in MATLAB. [file pone.0340464.s001.zip › S1/input_data/M_24_D5.txt]

   5.6300342098480627e-01   7.3070665706535132e-01   0.0000000000000000e+00   3.8612812547104602e-01   0.0000000000000000e+00
  -8.0094280633821480e-01   5.9760034181660082e-01   0.0000000000000000e+00   3.6938495309728203e-02   0.0000000000000000e+00
   0.0000000000000000e+00   0.0000000000000000e+00  -2.0213699303398036e-01   0.0000000000000000e+00   2.2554457646067361e-01
  -2.0375909534170467e-01  -3.3006304364630207e-01   0.0000000000000000e+00   9.2170527734437391e-01   0.0000000000000000e+00
   0.0000000000000000e+00   0.0000000000000000e+00  -1.0234790423138374e+00   0.0000000000000000e+00  -1.3821601493701676e+00
  -2.3371790458075303e-01   0.0000000000000000e+00   6.8081967246127917e-01   0.0000000000000000e+00  -6.9416173523761637e-01
   0.0000000000000000e+00  -1.8295269517195418e+00   0.0000000000000000e+00  -3.5970693346011695e-01   0.0000000000000000e+00
  -8.6390511357680189e-01   0.0000000000000000e+00   1.8218285096671338e-01   0.0000000000000000e+00   4.6955017149341255e-01
   0.0000000000000000e+00  -7.0485575498399533e-01   0.0000000000000000e+00   1.1438862332652724e-01   0.0000000000000000e+00
   4.4614335791787268e-01   0.0000000000000000e+00   7.0943215489809619e-01   0.0000000000000000e+00   5.4558420228449478e-01
  -8.1278375445459305e-01  -5.3056445250950257e-01   0.0000000000000000e+00   0.0000000000000000e+00  -2.4059079414637541e-01
  -2.4107587364777272e-01  -6.9643480606301045e-02   0.0000000000000000e+00   0.0000000000000000e+00   9.6800424004960073e-01
   0.0000000000000000e+00   0.0000000000000000e+00  -5.8322760043554212e-01   1.2172998521476086e+00   0.0000000000000000e+00
   0.0000000000000000e+00   0.0000000000000000e+00  -1.1462933008295073e+00  -1.3220681744148346e+00   0.0000000000000000e+00
   5.3034421995498238e-01  -8.4477875644593015e-01   0.0000000000000000e+00   0.0000000000000000e+00   7.1301199274704352e-02
   7.1045024560933856e-01   0.0000000000000000e+00   3.7232483233430591e-01   0.0000000000000000e+00   0.0000000000000000e+00
   0.0000000000000000e+00   1.8595519842473579e-01   0.0000000000000000e+00   6.5809611528894907e-01   7.2960959918329737e-01
  -1.6707347548872393e+00   0.0000000000000000e+00   1.0719445169493708e-01   0.0000000000000000e+00   0.0000000000000000e+00
   0.0000000000000000e+00  -3.4645405042635535e-01   0.0000000000000000e+00   7.3878480587531081e-01  -5.7807145021264605e-01
   0.0000000000000000e+00  -9.1945106184178704e-01   0.0000000000000000e+00  -1.4528080963903567e-01   3.6538093988142911e-01
   7.1419799319376553e-01   0.0000000000000000e+00  -4.3029381316409110e-01  -5.5205838538211216e-01   0.0000000000000000e+00
   0.0000000000000000e+00  -9.6133453333547142e-03   0.0000000000000000e+00   0.0000000000000000e+00  -1.4134215675440853e+00
   1.9353921076211422e-01   0.0000000000000000e+00  -6.3656549012726271e-01   7.4654333476136248e-01   0.0000000000000000e+00
   6.7265429487633266e-01   0.0000000000000000e+00   6.4002469572020737e-01   3.7135507058969813e-01   0.0000000000000000e+00
   0.0000000000000000e+00   1.0478182112809391e+00   0.0000000000000000e+00   0.0000000000000000e+00  -1.9685280387201073e-01
  -7.3735478419485856e-02   0.0000000000000000e+00   0.0000000000000000e+00   1.1734111944179629e-01  -9.9035051416677511e-01
   0.0000000000000000e+00  -2.1274554542745239e-01  -1.1584651197993912e+00   0.0000000000000000e+00   0.0000000000000000e+00
   0.0000000000000000e+00   1.1377115126118968e+00  -1.0333841029940307e+00   0.0000000000000000e+00   0.0000000000000000e+00
  -9.1148232701067283e-02   0.0000000000000000e+00   0.0000000000000000e+00   9.8810443217423904e-01   1.2386133695829393e-01
  -9.9310376038847104e-01   0.0000000000000000e+00   0.0000000000000000e+00  -9.9401674059192591e-02   6.2162917374496585e-02
   7.4180948610082065e-02   1.4403279501283004e+00   0.0000000000000000e+00   0.0000000000000000e+00   0.0000000000000000e+00
  -8.9942853267226774e-01  -2.9290785214643689e-01   0.0000000000000000e+00   0.0000000000000000e+00   0.0000000000000000e+00
   0.0000000000000000e+00   0.0000000000000000e+00  -5.9589376375387892e-01   7.2547574870031550e-01   3.4437706132516066e-01
   0.0000000000000000e+00   0.0000000000000000e+00   7.9915417010925294e-01   4.9344095629951312e-01   3.4332001841315807e-01
   0.0000000000000000e+00   0.0000000000000000e+00   7.9140600934189967e-02   4.7979262259224015e-01  -8.7380535852662122e-01
  -8.7256628707564499e-01   3.2584705667338509e-01  -3.6393923986884830e-01   0.0000000000000000e+00   0.0000000000000000e+00
   1.4881532374285972e-01  -5.3229560568566514e-01  -8.3337589813183266e-01   0.0000000000000000e+00   0.0000000000000000e+00
  -4.6527634162756554e-01  -7.8133544897503704e-01   4.1597216505031459e-01   0.0000000000000000e+00   0.0000000000000000e+00
   0.0000000000000000e+00   0.0000000000000000e+00   0.0000000000000000e+00  -1.3658728531588398e+00   7.2940637326678992e-01
   0.0000000000000000e+00   0.0000000000000000e+00   0.0000000000000000e+00   3.9331214205083886e-01   1.0509611761880473e+00
   9.5256741777374199e-01  -2.6354113706728310e-01   0.0000000000000000e+00   1.5218864500726823e-01   0.0000000000000000e+00
   2.4181740184039127e-01   9.5908311838340976e-01   0.0000000000000000e+00   1.4725459652967621e-01   0.0000000000000000e+00
   0.0000000000000000e+00   0.0000000000000000e+00   3.9110416297722783e-01   0.0000000000000000e+00   1.2215767991491666e+00
  -1.8476920404393157e-01  -1.0346806804631940e-01   0.0000000000000000e+00   9.7732016255254539e-01   0.0000000000000000e+00
   0.0000000000000000e+00   0.0000000000000000e+00  -8.6875684219318094e-01   0.0000000000000000e+00  -4.4930490517069016e-02
   2.6927679788086756e-01  -9.6302807727406459e-01   0.0000000000000000e+00   0.0000000000000000e+00  -8.1809843445118657e-03
  -9.4469177670213877e-01  -2.6247934301417791e-01   0.0000000000000000e+00   0.0000000000000000e+00  -1.9662665516709973e-01
   0.0000000000000000e+00   0.0000000000000000e+00  -6.2613175701521112e-02  -7.0972374241501746e-01   0.0000000000000000e+00
   0.0000000000000000e+00   0.0000000000000000e+00   1.5391322044449181e+00  -9.6913708885544692e-01   0.0000000000000000e+00
  -1.8720965027044567e-01  -6.0675504717011497e-02   0.0000000000000000e+00   0.0000000000000000e+00   9.8044430233081248e-01
