# Supplementary material for: An improved crayfish optimization algorithm for solving engineering optimization problems
Source: PLoS One. 2026 Feb 26;21(2):e0340464. doi: 10.1371/journal.pone.0340464 (PMC12945318; doi:10.1371/journal.pone.0340464)
Supplement: S1 Dataset — This folder contains the minimal runnable dataset required to reproduce the core analyses and results presented in this study. The data and scripts are designed to be executed in MATLAB. [file pone.0340464.s001.zip › S1/input_data/M_24_D50.txt]

   1.4664009668167485e-01   7.6651665234108712e-02  -2.2784652352858364e-01   4.0390956662538571e-02   6.9076187470300102e-02  -7.6133266889972379e-02  -1.4997068905284697e-01   1.7337186809573119e-01   7.0233506886450026e-02  -4.4607706560606135e-02   5.7499815605111262e-02  -1.2926690290872786e-01   4.2389840417112787e-02   8.2411950931299993e-02  -1.8686856439345712e-01   2.7342437147213206e-01   9.4201477093804248e-02   7.6792953463749036e-02  -1.7064650519737368e-01  -2.6918169469013303e-01   1.6542806420736164e-01  -8.6252340487968010e-02  -2.8900171838495525e-01   1.2305568202469050e-01  -4.6732382125336126e-02   4.9982148653860414e-03   1.5540849535584506e-01   1.6851250922890509e-01  -1.3402874944130158e-01  -5.8950432337067760e-02   8.1383496880129191e-02   1.2807518999688955e-01  -2.3773752146316263e-01   1.2365634173423548e-01  -1.4375600919195153e-02   2.0125636317296754e-02  -2.3625404824642832e-01  -6.5570503693329479e-03  -2.5613469670746636e-01  -1.9208015875081946e-01   8.9255775704076057e-02   4.0060476726876904e-02  -7.5600842195002418e-02  -2.2283628272298892e-02  -1.1908727235846558e-02   3.6507300545582433e-02   1.3274687246185321e-01  -2.2641566022744794e-01  -8.0435477309587101e-03  -2.1146756180712012e-01
  -1.8355127748300275e-02  -1.1407946307205186e-01  -4.5364259826200806e-02   1.5558138899205775e-02   2.2488512287149012e-01   2.6565164074419545e-01  -2.4958404758766370e-01  -3.0299992001139175e-01  -4.8998547903015291e-02   8.3577728615701202e-02  -1.7590919472771732e-01   3.8849464238050191e-02  -1.5875780279197999e-01   7.2812504658647192e-02   3.2964724715082092e-02   1.5215191631403652e-01   7.3473061910400719e-02  -1.3057694259541325e-01  -6.6034100761002065e-02  -2.0874930734473884e-01   4.4087441927229361e-02   4.9748344052345711e-02   1.9139513989683797e-02  -4.7431804029553326e-02  -4.0023587501826580e-02   2.2197282236290308e-01   1.3135120948313037e-01  -1.0547152819002603e-01  -2.6112261648789797e-04   2.0291993342950004e-01  -1.9562706606919636e-01  -1.0086930628352753e-02   1.4286488748955183e-02   5.8587793779788212e-02   1.2040208263031721e-01   1.3501556096155293e-01  -3.0168491228473787e-02  -8.2177265338245126e-02  -1.1866542188706597e-01  -3.4424292794908812e-01   1.3769301207953361e-02  -1.3505378856272168e-01   6.5373918972343986e-02   2.3725857110016568e-03   1.4151345881308502e-01  -5.3304881612166899e-02  -1.6419224290335849e-02   2.9402435273880689e-01  -7.3381390648281808e-02   2.4902016711357028e-01
  -5.0061682902315219e-02   2.2301908297058862e-01   1.0738062980584867e-01   2.7149682851430514e-02  -7.0875057044655826e-02   1.0092182467026614e-01  -1.6215551034954707e-02   6.4848473645275073e-05  -2.7130838980160366e-01  -8.9871740909026165e-02  -4.3069665392083248e-02  -2.2494424299367616e-01  -1.0182093017172077e-01  -7.2981596029579585e-02  -2.3095613801945578e-01   7.0387957643245333e-02  -9.1682982393191309e-02   7.4343692654465734e-02  -1.4486503269319356e-01  -7.0147038473421880e-02   2.4088934661018115e-02  -1.0225434189351326e-01   6.1826684021289290e-02  -2.3024146189052466e-01   2.5450180201209156e-02   1.7527625978802791e-01   6.8933323340748948e-02  -1.4203389729028463e-02  -3.2705293049462381e-01   1.8059131204251103e-01   1.4419787186811256e-01  -2.3531000649833383e-01   1.5317704047231889e-01  -3.5392693883237253e-01   1.5714270242530468e-01  -5.7521248230049296e-02   4.3405620904576503e-02  -6.3489079719859596e-03   2.0124758735662127e-01  -8.6885565088196462e-02  -4.6027578280941131e-02   1.7538644602710846e-01  -9.9949813994034492e-02  -1.1367574204131481e-01  -8.3260063341328711e-02   1.3711351641550218e-01   7.0928846079129929e-02   2.2790857944749717e-02  -1.0758682512538885e-01  -1.6359252199397056e-01
  -2.5148282584219506e-01  -1.5210452094690599e-01  -1.9943111582180185e-02   2.7812696112227722e-02   4.9265805169059422e-02   9.9471333169490299e-03   1.2237911242778449e-01   1.0535183233063861e-01   7.9696481290221138e-02  -7.3709529806746082e-02   5.0100475674838718e-02  -4.8698083082248544e-02   6.8339152498865588e-02  -1.2625773584958119e-01   5.8923831733328491e-02  -4.4052879534610808e-03  -1.3174156931878331e-01   2.1053040739492584e-01  -9.0342906034494061e-02  -2.9489315888580836e-01   6.8264166242029342e-02  -1.9631944500709864e-01  -5.8836459377866614e-02   2.8396119750032622e-01  -8.5114401639021009e-02   8.7875226334581558e-02  -3.5426383298308550e-01  -9.3889341101077300e-03   8.5907458358073022e-03  -9.5559222799743299e-02  -8.8379524870819778e-02   1.7659573181385158e-01   1.2250253526354681e-01  -1.7115037370290359e-01   2.9710907868440162e-01   1.6673049062378639e-01  -5.1683973361266636e-02   1.8990043180107531e-02  -9.9066645940576264e-02   8.6645314317430153e-02  -1.8059529252780213e-01   5.3898796563972569e-02   1.3509060797737768e-02  -1.5741417277712125e-01  -7.8035297476869436e-02  -1.8984711647868321e-01  -1.1786747040494380e-01   2.5500756090649745e-01  -4.3629470042507223e-02  -7.7816862088400773e-02
  -1.5331522282299107e-01  -9.4012031025688336e-02   1.8188004496912777e-01   3.2221433738791033e-01   4.1717743314443570e-02  -7.8951345940255588e-02  -5.7226716028538863e-02  -1.5832905985926285e-01  -1.6273187979676593e-01   1.0097657547641992e-01   1.1307493630464228e-01  -1.4093780298189734e-01  -4.8844733909146565e-02  -3.0099315444737103e-02  -1.8445049301702435e-01   3.9732596265627085e-02  -9.8650700493340765e-02  -1.0395011683868212e-01   8.6372722629472959e-02  -2.4096425062107192e-02   1.5754291275525162e-02  -2.1693451059528891e-02   2.8913048544521203e-02   1.9608891272002937e-01   3.0939122328541457e-01   1.2623546590772622e-01   1.0949783209576909e-01   2.6301310114334892e-01   6.6131911700676602e-02  -5.1492107555929929e-02   4.4929430836181290e-02   5.2876136952375495e-02   4.9669155842213932e-03   1.4840458690808730e-01  -9.7207023707989212e-02  -3.0498297789037088e-01   7.5551740975597109e-02   2.6408788920466153e-01   4.6603056944170603e-03   3.6142639502068481e-02   3.1434497919529909e-02   3.8093087088917309e-03   8.7181520377981214e-02  -3.4752030974264747e-01   1.7083732297795667e-01  -2.1282515498672816e-01  -6.0149415663997917e-02  -2.2883355230047850e-02  -5.5942630709431888e-02   2.3540643296641139e-02
  -2.2520130164905519e-02  -6.5373338522911620e-02  -1.0714823840379731e-01   1.0202479079747480e-01   9.3860891254567036e-02  -4.3710287776124082e-02   6.6396437527849766e-02  -4.3787937375647701e-01   2.7473282778736052e-01  -2.5634158199451584e-01  -2.3203748564153626e-02  -4.4467952288746941e-02   1.8632147292685466e-01  -1.2860908711584057e-01   1.3085954985248408e-02   1.5082924002499420e-02   8.8198050771571807e-02  -9.9005686358864475e-02  -9.5997201767554618e-03  -4.2721823328122389e-02  -3.4534922131385426e-02  -6.6306855289025218e-02  -8.7062254752152415e-02   9.4166648674072678e-02  -7.1755655706466276e-02   3.4880008612972024e-02   1.1054391608774287e-01  -9.8012988831399275e-03  -3.6189402579176277e-01   2.6606481125444829e-02  -3.7515573125696602e-02  -5.0504386094830191e-02   2.3039070832689942e-01   2.6479732283739760e-01  -7.6472213022734464e-02  -6.6146072644148726e-05   1.0556599262779606e-01  -6.0492009239359004e-02   7.7445497830798501e-02   1.4867256203248627e-01  -1.6717057096708182e-01   2.6723579611417619e-03  -1.7734371547971362e-01  -1.2782013019633001e-01  -2.0554730573079474e-01   1.6032628995960213e-01  -6.9719980718533275e-02  -1.0711545036513578e-01   1.9615441629628474e-01   6.9247534535124028e-02
  -3.8888482311224132e-02  -1.0854424423177406e-01  -6.1643963199979633e-02   7.3483329293033486e-02   1.2046229409369189e-01   2.5379226891830975e-01   4.2306034997470862e-02   2.0718213314799500e-01   1.2422200030048097e-02  -3.6356174044950597e-02   1.4083734005479409e-01   1.7671185412274412e-01   4.9135489191361646e-02   2.2836411443230273e-01  -4.4166316652087950e-02  -2.5364975381382947e-03   1.0195908511785354e-01   8.0373114644471833e-02   7.7824461798557731e-02   1.7624181256589333e-01   1.7766213289372293e-01  -2.5625535703152208e-01   1.3076936481241841e-01  -2.7767397786759629e-02   2.3920680134500327e-01   1.3693599017017047e-02   9.0165254155369690e-02  -1.8448416678318674e-01   1.1640291967150254e-01   1.3233340961337173e-02   2.6922626702488511e-01   7.7487354777210637e-02   1.1419956228717741e-01   1.5091406277469763e-01   2.8176627362028157e-02   5.1147015239158655e-02  -1.6201625148676840e-01  -2.4842413273761386e-02   1.2447079663739231e-01  -1.7914769629644728e-01  -1.6336976176049584e-01   2.5545781186497735e-01   3.8237605715213049e-02  -1.8051055623141954e-01  -1.8661461614245814e-01   2.4529370184161167e-02   1.7774201143785778e-01   2.5521466726677242e-02   2.0396102987722156e-01   1.8710018056637917e-01
   7.7617078388687128e-03   3.9064557763415712e-02  -1.7632158324426198e-01  -1.6506831477939257e-01  -1.3192746692771506e-01  -1.2266041480278350e-01  -1.6524516060863986e-01  -3.1564755692015035e-02   8.2975007929631514e-02  -7.4100968306932094e-02   1.5156650805598695e-01   2.3432917204984031e-02  -1.9885722582598139e-01   7.7478125766834119e-02   6.1846404728378469e-02   2.5238400698839359e-02   4.8900706249469870e-02  -1.8668192987915638e-01   5.0226506925452469e-02  -2.5932105785938819e-01   5.1700643244091481e-02   1.0385536644734150e-01   2.3464527263292213e-02  -9.4824244750271333e-02   2.2909446967438601e-01  -7.0046766329036905e-02  -6.7626462517481417e-02   1.3012297479142243e-01   1.6766870446095705e-02  -7.8408313220883305e-02  -1.5390156142085701e-02  -1.3232503880699784e-01   2.3283437952511879e-01   3.4017059072219427e-02   1.1878367274725579e-01   6.2309123086849237e-02   2.8532083370054606e-01  -3.0293350617017090e-01   3.2631300438402761e-02  -2.4715556109380619e-02  -1.0436612832128973e-01   2.1092742213043306e-01   3.3324708404642900e-01   2.3360337469724879e-02   3.3874194063353028e-02  -2.8251100958401165e-01   9.3542686441197911e-02  -1.6056934274066853e-01   1.1239171582114342e-01  -1.3043516727367105e-01
  -1.0488942481465699e-01   1.5444743039929951e-01  -1.8095397951113285e-01   2.4397497100554402e-01  -4.9629345074428677e-02   8.5285012750003081e-02   1.2131706088632777e-02   4.8476251520533434e-02   2.5933721440504010e-01   2.0477434928078853e-02   1.3674855361651814e-01   3.1663183759673491e-01  -2.2421455343368174e-01  -1.4777387391259394e-01  -1.5874978953580984e-01   6.0784330104963889e-02   7.6114568454439105e-02  -1.9074109556183418e-02  -1.5034556742188551e-01   1.8118881668618403e-01  -2.3842960401506900e-02   2.5180284671118969e-01  -8.1841174986024695e-02  -3.2073963445014614e-01   1.0134195371559354e-01   7.8902839069972114e-02  -1.7563483355727164e-01   9.6801142539033547e-02  -1.8273593484585951e-01  -5.4541469356542194e-02  -8.6224873991536388e-02   1.2319910084791073e-02  -8.4258926757741132e-02   1.6974048448862772e-02  -3.3239385787293810e-02   1.2275481547706465e-01  -1.5985278218999815e-01   1.3253662249866163e-01   2.4262708785570110e-02   6.5457628908379584e-02   1.6213186539071203e-01  -1.1519272765398530e-02   9.9238617804003559e-02  -1.3642481280675486e-01  -2.2693180534535065e-01  -1.1373623244089626e-01  -1.6302201405921923e-01   1.2207668461468439e-01  -6.7529582370096999e-02   1.7222650363136811e-02
   2.3807703025469404e-01   7.3780665030683396e-02  -1.3997851588630530e-01   1.6157032500540472e-02   1.1340773955084676e-01   5.7164811957605997e-02  -4.9603549654776993e-02   1.2547879885583751e-01   3.0420876756802849e-02   1.5642725969753149e-01  -1.3653736992585791e-01   6.0519769770520079e-02   3.2003098359304927e-02   1.6128789070189603e-01  -9.4598591851030339e-02   2.0583217475635442e-02   1.3690018976048010e-01   1.4533410044975503e-01   5.3107900079202693e-02   7.0486909264437486e-02   2.4612589732911511e-01   3.9539416349988782e-02   2.6494768011050307e-01   9.5250031112701652e-02  -1.5325085385045192e-01   1.2773849524024608e-01  -1.3718829602794164e-01   2.5769783938911955e-01  -8.7273958530215384e-02  -4.5740996469505205e-02  -1.1426466381427630e-01   1.1607581945066157e-01   2.6181487495422551e-01  -2.5256915641483104e-02  -1.6103420669931609e-01  -2.5773705576344957e-01   1.9849845171817293e-01   1.5970121897671566e-02   1.0488273248496184e-01  -9.4569129526163087e-02   6.4869897021354872e-03  -1.3823187595639774e-01  -2.0261493474143855e-02   5.5611988964823680e-02  -3.4029610337173152e-02   1.8763304255077735e-02  -1.2255074847913612e-01   2.3937824060402391e-01   2.3576421714489876e-01  -2.7572920352633157e-01
  -1.5249326249919035e-01  -4.3391688147322617e-03   8.0311996654442233e-02   2.1422356579886415e-01   1.2930983504135049e-01   5.7481189523757886e-02   2.8455192453492295e-01   2.4650811248232797e-02   4.0933684505370993e-02   1.2702163834383678e-01   5.8364848927264040e-02  -1.3341507373208278e-01  -1.5476838791377176e-01   2.0609824574292706e-02  -1.6950114066372687e-02   2.4085581601160347e-01   6.9033588253969269e-02   2.8537087212254086e-01   1.3087982039497456e-01  -1.8392639939512553e-02   9.3703254645172679e-02   2.6711921785720216e-01   5.8660017147378930e-02  -5.4494480165749502e-02  -2.6750664941721500e-02   4.4364381390808616e-02  -1.0135472473098214e-01  -1.1545048410941364e-01  -1.4256232206919184e-01  -8.6409642123893141e-02   2.2277279359126167e-02  -2.0238509752787545e-01  -1.2486067356274351e-01   9.3853412539072492e-02   1.9753929303966242e-01  -4.3430266909893260e-02   1.8222932371794162e-02  -6.9013841141387630e-02  -7.5907645468324139e-02   1.5394232185203327e-01  -1.6654132725413184e-01  -2.0987523433095848e-01   1.0198644637104175e-01   1.0574034656224487e-01   2.5017169679710877e-01   9.4226876469805557e-02   2.5886677757427290e-01  -1.0687212405027473e-01   2.6524379206043236e-01   4.3172267410828288e-02
   2.0822999114849222e-01   6.9203776011706228e-02   2.2632189882022408e-01  -6.2438873451303924e-02   2.1274949189303366e-01   1.0785399462787995e-01  -3.5604151154991714e-03   1.8676596089554101e-01   8.7305839227246537e-02   2.6451816291187008e-01  -7.7418383962494397e-02  -3.2506785769476486e-02   1.3364722463918893e-01  -2.7747969615793933e-01   8.0629464849033314e-02   3.0544550578616082e-02  -6.0308665238026499e-02   1.8991188266266539e-02  -6.8745245042991102e-03  -2.3476679704226933e-01  -1.3282603972852333e-01  -1.2856934820219895e-01  -1.7242160646696564e-01  -3.6497912141564265e-01   1.4277553506460186e-01  -5.4865809612063374e-02   1.0258903108617866e-01   2.2486491433420899e-01   1.4192945528824144e-01  -7.2680811381490795e-02  -2.0877831515349519e-02  -2.4940635589786571e-03   1.3366462029958118e-01   2.2416538227429386e-01   1.0860690908522837e-01  -2.8302786594179584e-02   4.8202855868835909e-02   1.0167953025217383e-01   3.2692965025345730e-02   6.7542829909354452e-02  -2.2940548572952230e-01  -1.4711070890366368e-01   1.0973863652682304e-01   2.6052092753437485e-02  -1.9438141004497525e-01   1.2468425877416393e-01   4.9704273232845132e-02   7.1503354544768985e-02  -6.6565441471950607e-02  -6.6209725951205580e-03
  -1.4791294544772374e-01  -1.1392302114488276e-02  -1.6284376569271483e-01  -1.0543793887266083e-01   9.6080248687766170e-02   1.2555071289918046e-01  -1.5271469716927849e-01   1.4668748293159159e-02  -1.3318309830990116e-01   3.8493526226473049e-02   2.0025917765500834e-02   2.2332405896090899e-02   1.4879664981047486e-01   1.6547367447429509e-03   3.0951534693599524e-02  -2.9880792513046112e-01  -1.2925362369410173e-01   2.0169838340408569e-01  -2.2095693879190759e-01  -6.5664223287552309e-02  -1.0514065964818316e-01   7.4113969625436552e-02  -1.4305468133692899e-03  -1.3188878698124445e-01   2.5453885339457716e-01   4.0793690640524925e-02   1.3978773551501167e-01  -8.1438275433714569e-02  -1.2116956195124333e-01  -1.6511190350248534e-02   1.5198246776775099e-03  -4.8008155385799250e-02   1.9079756178234245e-01  -2.8337577556805004e-02  -2.1582870161691464e-01   5.5940946836033012e-02  -1.2936754200249445e-01   1.2724629797954715e-01  -3.5764040152607907e-01   1.9093509371243056e-01   2.3822858245102902e-02   8.9998985558124411e-02   4.3371630770738481e-02   8.8529339982550984e-02   2.7392044011850780e-01   5.6949758043693371e-02  -1.3433537998897704e-01   2.9298790108837836e-02   3.0708093911993811e-01  -1.0435570907907035e-01
  -2.6069621200957363e-03  -1.0737396421095499e-01   7.8055882827641115e-02   2.4939012297728208e-01   2.3209256917009452e-02  -1.4152893467378957e-01  -4.1530644162325998e-02   1.6276084532964991e-01  -2.5323389452747275e-01  -1.6024092544907262e-01  -1.1319628669164827e-01  -7.5726827149548773e-02   1.6528368363560644e-01   1.1859134904124692e-01   1.2424957696803275e-02   1.6131020385215900e-01  -2.2094360672753521e-01  -1.5510650473015883e-01  -7.4826741912645517e-02  -1.5068020780894406e-01   1.3122460508701062e-01   1.2137141126836822e-01  -9.0058355919552260e-02  -3.6203024169665887e-01  -2.4158127945418464e-01   8.3771340175126927e-02  -4.2919297041833407e-02  -1.9409870935729118e-01   6.5499704623216734e-02  -2.3719975698253293e-01  -1.6373373910394756e-02   1.5614020127341105e-01  -1.0480901315159789e-01   3.2122710509672366e-02  -2.1706007950333717e-01   2.2964476202965572e-02   1.3049979740372153e-01  -1.5880932563784009e-01   9.3793993211619228e-02   5.1850738385252448e-02  -7.7239255108432223e-03   1.1415126789349306e-01   8.1427374159174212e-02  -9.6777862812164023e-02  -3.3590447495771530e-02   3.8588169386909988e-03  -1.9441047038042727e-01   3.7718604312244990e-02   1.9197638930391520e-01   1.1567039406243713e-01
  -1.7906051072298940e-01   1.8696393892103724e-01  -1.5548597619133375e-01   1.0174318746941546e-01  -2.4330806281348472e-02  -5.4433294880718311e-02  -2.5047633221838495e-02   1.9439922819912336e-01   1.6204722414165756e-01   2.7802466941785547e-01  -5.5778318784854571e-02  -1.1783091550828358e-01   1.8444041680039011e-01   2.6905928673655599e-01   1.2156337927567643e-01   3.1676661744479639e-02  -4.1121865927961590e-02   1.8106658542533679e-02   1.1160964086854849e-01   9.6736201363560592e-02  -1.0631189657005244e-01  -1.9229272220505936e-01   5.3944030476963251e-02  -8.9423217825441159e-03  -5.3423931916104665e-02  -8.9195075831050991e-02   1.6070045293196827e-01   1.8411339123923165e-01  -1.1543920718202219e-01   7.2238087855460917e-02  -2.4323693247796643e-01  -9.8731005880612371e-02  -6.1199673359014252e-02  -2.1590238810272952e-01   9.9383063706690949e-02   1.3940008347383906e-01   2.4279810158507223e-01  -4.0420639717508762e-02  -1.4942491500234170e-01   7.1256966319568470e-03   9.4064294556057471e-02   2.3552676477868646e-02   8.8613166933531606e-02  -2.8088266315840349e-01  -1.9548087445499240e-02   1.2124124785153069e-01  -9.6043307001905914e-02  -1.1305979630779819e-01   3.0327338670342478e-02   2.8957734889011078e-01
  -2.3229694601726672e-01   1.4030415103438817e-01   6.1413947194720521e-02  -2.3072156730540808e-02   4.3622972691146977e-01   4.7348048836208440e-02   7.7922415407232340e-02   6.7731780015399715e-02   7.0077436044612681e-02  -3.1257220711336499e-02   1.4320135381246002e-01   2.0377793768903141e-02   1.2025431294776671e-01  -6.6908644576647774e-02  -1.0709752987237742e-01   1.2951653117909556e-01  -1.0153361017324128e-01  -3.1434261742847452e-01  -2.3815376538862723e-01   1.4525332551382922e-01   3.8693447627774907e-02   1.7033388760694942e-01   2.0782515816910169e-01   1.6502905173364740e-01  -5.4759223471497274e-02  -1.1876436621213304e-01   1.7100476745116602e-01   1.3208806103090809e-01   1.5877126154925247e-01   1.6286677267674018e-02  -1.2731750926130578e-01  -7.8222722566071906e-02  -3.8902755908582567e-02  -1.7167911436240818e-01  -1.7405779746452979e-01   5.2214502917623314e-02  -1.2058842534860460e-01  -2.1541160451851391e-01   2.3051340010558249e-02   3.7306126949609435e-02  -2.8288603555484271e-01   5.0201279359425935e-02   1.4595630308751611e-02   6.5785636549050674e-02  -2.9340874224356543e-03  -1.3072210318497077e-03   3.4785337855649960e-02   1.0821300024955856e-02  -9.0685264545278532e-02  -1.4787708250475681e-01
   3.1381160169675973e-02  -6.2253526905118373e-02   9.4681711715346284e-02   1.1451770231008612e-01  -5.1548861935619271e-02  -1.6001023595377808e-01  -1.0717005326258758e-01   1.9321917275477640e-01   1.5868810249113155e-01   1.9621075342313662e-01  -9.9520623167254144e-03   1.2133060996791480e-01   7.4905106612195207e-03   6.5910852579835394e-02   2.8311089316440780e-01   3.9645530994305969e-02  -1.0746463932642439e-01  -5.3819559034579537e-02   5.4524893382450597e-02  -7.0951280160542779e-02   2.8198304191095580e-01   2.5045811762306986e-02  -3.8840776581133968e-02   2.6362271728465062e-02  -1.2165537987031098e-01   7.0380190144299415e-02   1.1418819080683229e-01  -2.5537591094855328e-01  -2.0056069642592345e-01   2.7447683017301999e-01  -9.1400874402292435e-03  -1.3701464880145378e-01   2.4920688428372628e-01   4.7557880944836019e-02  -2.0470385271485619e-01  -1.0557487537401800e-01  -1.6797771509703285e-01   1.0537200256557012e-02  -3.8756092486692859e-02   2.6425499240786904e-01   2.4171107846724778e-02   1.4657193303365613e-02   3.6698489632671964e-02  -7.3687355452975375e-02   9.0267624509672226e-04  -1.6145679805566432e-01   2.2141174209815592e-01   4.5209000168190870e-02  -2.9170927594185736e-01  -8.5142071159301752e-02
  -1.3532005883710840e-01  -1.0209737438008280e-01   4.7169488234998655e-02   4.5679176338077158e-02   1.3329315080578483e-01  -1.7734334448223010e-01  -1.2017062716735979e-01  -8.0377728068142834e-02   3.5110621765205005e-02   6.2033087002172513e-02  -7.1950743660122440e-02   3.7240698373199610e-01   7.5383831433926046e-02   6.0677162394673835e-02  -3.3979363415450187e-02   6.8910227446961722e-02   2.9719451495940286e-01   1.2686672028563503e-01  -3.8501255701095666e-02  -2.0848038751218262e-01  -9.8343729225087065e-02  -1.9145575713334304e-01  -2.4445048082912167e-02  -6.9602037136430442e-02  -1.1789073976659911e-01   1.1241473232137938e-01  -2.2377558945831430e-01   1.5034563508499074e-01   1.8425133162973203e-01   1.7625510717449216e-01   1.9213744293994628e-01  -2.9067728146647220e-01  -9.7229855275093244e-02  -9.8351050104786786e-02  -6.4994791224552734e-02  -1.6408257818987465e-01  -1.1875066265431601e-01  -7.2220220769209684e-02   1.1150752788376440e-01   8.8876471765188023e-02  -5.3447010281443594e-02   1.2405774118181799e-01   6.6656524442346834e-02   2.1949250922390869e-02   1.4865454257336552e-01   1.5200431424488936e-01  -2.4155513929715200e-01  -1.6714628082041524e-01  -2.1102999933227774e-02   2.8557451446002864e-02
   2.5777329312303726e-02   1.1252561444063376e-02  -1.4952497417714189e-01  -4.4613272272947188e-02   1.4473383530208805e-01  -1.2699602302476759e-01   1.7363352187207634e-01  -1.9556814623155586e-01  -1.3113974467610170e-01   1.3292009726093162e-01   6.3823462130298589e-02  -6.2405999102193105e-02   1.3515522050350412e-01  -5.2694597116004259e-03   7.4283832482110151e-02  -1.9087480932197518e-02  -1.2855403606377786e-02   2.5647268084130470e-01  -2.5634389692868642e-01   6.3183880839132803e-03   1.6625082377018707e-01  -2.4189761940739705e-02  -1.6261744499037148e-01   7.1000550502090629e-02   1.2089688254472873e-01  -1.9608789600276116e-01  -4.2568092303764491e-03   4.3765358838118662e-02  -2.0136349260571820e-01   3.3487929827456069e-02  -9.6057607192132799e-02   1.4609573306797566e-01  -7.4111365507076865e-02  -1.3983239578483596e-02  -8.3870681997881127e-02  -7.7583010595530022e-02   5.9639616392342196e-03  -8.2296348815856252e-04   3.9460461282605058e-01  -2.4771774010868983e-02   1.1052352731794220e-01   1.5405198319554858e-01   3.6310849155201580e-01   2.1336079906559555e-01   3.6683981070987172e-02   1.0594897586908639e-02   7.4955577377915306e-02   1.0337949304203026e-01  -1.4282524141010522e-01   2.3905810382712245e-01
  -2.4525399245958226e-02   1.4028318619069144e-01  -3.2171226079849922e-02   3.6010542024223033e-02  -2.9569288397207703e-02  -7.2285277004719012e-02  -1.6991841125214291e-01  -5.5891732845142809e-02   6.3983532718124278e-02   1.7088817596259057e-01  -6.0948441871695902e-02   2.9266983146215998e-03  -3.2237237810499884e-02  -5.4579846856119128e-02   1.6325034578935443e-01  -4.5027891186749359e-02  -9.0456897691107901e-02  -1.1954339797137056e-01  -2.1599777317058103e-01   6.9813690440977794e-02  -2.0832671057361676e-01  -1.6004891555659734e-01   2.2473722277675065e-01   2.1810081221560480e-02  -5.7884348961339815e-02   3.9881473614833002e-01  -1.4004752123733538e-01  -1.1395787894331184e-01  -3.5285292200591303e-02  -2.9184349875245497e-01  -1.5776743024850465e-01   2.3660631783504080e-01   7.2574223774286850e-02  -8.6346284200249125e-03   7.2157123326603970e-02  -8.3790504868597529e-02  -2.2750796816666280e-01   4.0181955338661840e-02   1.7804641714398070e-01  -7.6395486828483489e-02  -4.2601705059728288e-02  -2.7603978798446713e-02   8.0307496068366721e-02   3.5934816718623461e-02   6.0993701615873488e-02   5.7501990708854929e-02   2.2644926878273430e-01  -3.6494135230855251e-01   5.2249317159480939e-02   1.6275410350625821e-02
  -4.6009229667108642e-01   9.3590422871013629e-02   2.6266954978859886e-01  -2.1512083015681063e-01  -3.1471055553752504e-03   2.0959742554906433e-01   2.4224292713224332e-02  -1.0124035225279168e-01   2.5596020492729677e-02   7.0779844185989371e-02  -1.7684465485571460e-01  -9.7880103832000687e-02   8.6896184408443058e-02   2.6056041540321730e-02   2.0805725655446503e-01  -7.5458694747986083e-02   1.8025902727339807e-01   7.5319388432537937e-02   5.5681185743740091e-02   1.8599318632112460e-01   1.5044120179117226e-01   3.0243329117941684e-02  -2.8479580268311011e-01  -1.4092724964168368e-01  -1.1239991421003302e-01  -6.9579647456120188e-03  -1.8967135128049144e-04   1.2757406876392843e-01  -6.0967907545198374e-02  -1.6214517682931814e-01   1.1233455581916987e-01   8.2866697225789238e-02   7.5271266722585856e-02   7.3263880092732631e-02  -5.9186393350727742e-02  -1.0432843920503182e-01  -8.6368522623527941e-02  -2.2695240598656219e-01   4.4557488831375386e-03  -1.8666598695903708e-01   1.4455608116800309e-01  -2.3892873016702010e-02  -8.7754173009241872e-03  -1.0791829754790881e-01  -5.9502415023894827e-03  -1.9822301422367100e-01  -3.5434749841729778e-02  -9.1251347726739526e-02  -1.4491735262951123e-02  -1.5932485389529363e-01
  -1.0529697760730093e-01  -2.1043715156394896e-01  -5.2326158043428668e-02   7.1646688251136820e-02  -1.3129430840181144e-01  -2.2818720733492354e-01   1.8277552092669389e-01   3.7778090191446026e-02  -1.6545891997694911e-01  -4.6001807732516484e-02   1.4081292310582999e-01  -1.0388870391446571e-02  -8.6897853976298747e-02   1.3884695923094509e-01   1.4903466515583638e-01   1.8720089235868934e-01   8.3003607244664976e-02   6.1547246657163761e-02  -2.0444032569051471e-01   8.4983684327383652e-02  -2.5881682286439511e-01   1.5529069119189828e-02  -1.5463267042420953e-01  -6.7800096913226374e-02   8.7021983562928090e-02  -1.1083514567244167e-02   1.6233409323118603e-01  -2.0031414740816010e-02   1.5722566145643024e-01   2.0560612120884503e-01  -2.4306387792950523e-01   2.1944880868864342e-02   2.0421421511268378e-01  -1.0130614144296866e-01   7.8106331676273427e-02  -3.2195371292220304e-01  -1.3408266597185173e-01  -8.3189918813352193e-02  -8.5510320389093383e-02  -1.4296937477616736e-01  -2.0017643597256461e-02  -1.9941345625752177e-01  -1.9110906351555802e-02   5.2647528786108476e-02  -2.8921379276483922e-01  -2.7378285408628904e-02  -2.7417615289874572e-02   2.0706787383349481e-02   1.7945811612478188e-01  -8.4913081305753035e-02
   7.9692316644735042e-02   1.5079063462916661e-01   1.6895878946435744e-01  -1.8437506629358513e-01   7.4354348100896597e-02   7.0164823556351560e-03  -1.1512961828412252e-01  -3.7522524731418514e-03   8.6256697414619471e-02   1.8370125481767113e-01   2.3705426888470910e-01  -3.0285827244151402e-02  -2.2497361702682628e-01  -7.0465586715253881e-02   2.5065313014675433e-01   1.4747726126126373e-01  -9.2896906837154125e-02   1.7132670934192532e-01   5.6804643062806401e-02  -2.1701089189443581e-01  -1.3332357964315772e-01   2.4470591819060791e-01   1.8420029860316905e-01   1.1686574570267455e-01  -7.5621023389786657e-02  -1.7522226525663243e-01   1.1635572404262379e-01  -1.1578615933318356e-01  -8.8726821024708052e-02   6.8936556941384137e-03   5.5103520504511790e-02   1.0630884748834871e-01  -8.9936837434858641e-02   4.1802349021954913e-02   3.0341924023257073e-02  -1.5182559630895057e-01  -1.2612099084079681e-01  -8.2350835889150736e-03   1.3037874577923178e-01  -7.6691700832194093e-02   4.3456632964582527e-02   2.6333851799029173e-01  -1.7393298741639959e-01  -1.6556815326958862e-01  -6.8625832882513046e-02   1.8505820102777445e-02  -3.3256179249793527e-01   5.8339505741928106e-03   1.7373340328982634e-01   6.6849221802837852e-02
   6.6487960394810877e-02   6.5342216899522063e-02  -9.6033397647937641e-02   5.4510691456643084e-02  -1.1994887842765058e-01   2.5651915838690126e-01  -1.7098642987525486e-01  -3.6093605748044058e-02  -1.1934137311471117e-01  -1.3551221145621101e-01   4.3473170048668450e-02  -1.4167738847171507e-01  -5.0750530191754128e-02   2.1806548500835557e-01   1.8057090587764976e-01   1.1664582036716606e-01  -1.6598508442874774e-01  -1.0523611255099173e-01  -8.8831345740244413e-02   1.4090181710040151e-01  -1.1151819667275960e-01  -8.0920679629364334e-02   4.0478882426774186e-02   2.6244748819729331e-02  -2.2798207093521650e-01  -1.1783311513812285e-01  -1.4189794924287938e-01   3.2166051289376046e-01  -1.2716992698412000e-01  -4.5635285396101476e-02   2.6927924246294865e-01  -1.0325900273450035e-01   2.2393240967134506e-02   1.1470922552419013e-01   8.6830893369760215e-02  -2.0371521073144513e-01  -2.1111125341971243e-01   1.3958282612393257e-02  -1.3827482598033125e-01   2.1113319640573575e-01  -1.6438447834323405e-01  -1.0635788762936074e-02   1.1417105832266131e-01   1.9675419397438340e-01  -6.4028247830177618e-02  -1.0530252711747247e-01  -5.0868894409220038e-02   1.2847441485650346e-01  -4.3367810361493758e-02   2.2957147609380948e-01
   6.2030225120805180e-02   8.0282307576627437e-02  -1.1350048035772413e-01  -7.8399411033417729e-02  -4.0378249919802441e-02  -7.4304274047122087e-02  -1.1542409462082280e-01   9.4388515038473064e-02  -1.8831212384970478e-01  -4.6054020698571632e-02   1.6728664889187242e-01   7.1995857893955850e-02   4.0799198026116021e-02  -7.0725480711809396e-02  -2.1925776358408845e-02  -1.1535525696059126e-01   1.9411973169000571e-01   4.8380664516200253e-02   9.4167710267865107e-02   1.6977523770225145e-01   6.8643954356420692e-02  -7.6576310124968128e-02  -1.9575777943206051e-02  -1.0666706931139983e-02   1.0959824398008436e-01   1.1647287693072134e-01   1.0127261585635022e-01  -1.7312383767418460e-01  -1.4139548731628129e-01  -2.2940448918034226e-01  -2.0866223814709986e-01  -1.0815389107605839e-02  -1.5905891993378823e-01   1.6979815042268032e-01   1.8877959000213224e-01  -2.6201158466556873e-01  -9.0927126296557054e-03  -3.4193325649648643e-01  -1.0092296683560252e-01   1.0500662064362529e-01  -2.5013198130618275e-01  -2.1844558478625591e-02  -8.4921472747133166e-03  -1.2005794000147044e-01   1.2092628543956870e-01   1.4990885943045987e-01  -2.1305221622547241e-01   1.5721854582085756e-01  -3.1170575270713924e-01  -2.6355079192873283e-02
   1.3112093087684259e-02  -1.3461428352609028e-01  -1.6426597171891352e-01   9.7648221193606888e-02   6.1789131913456405e-02   8.0511517168508934e-02  -2.6747742442748627e-02  -1.5860389382409892e-01  -2.1543553831727730e-01  -5.3562071538842446e-02   1.4341445431597716e-01   1.4942635229414586e-01   3.8434939720123143e-03  -1.5455400410411440e-02   1.6964568832872756e-01   1.4236156862651503e-01  -3.1877912338570563e-01   3.5591152288253880e-01   2.0873763849224514e-01   1.6540643212728065e-01  -5.8326710359497866e-02   1.7726451998586301e-02   6.4679631276344990e-02  -1.6728949745905877e-01  -1.2847308388724593e-01   2.4294350906022725e-02  -2.3369963848385855e-02   2.2623659349490399e-01   7.6519281801796818e-02   1.2475345464706623e-01  -1.6423665121666198e-01   6.5660432122689377e-02   5.6078690563177422e-02   1.8619299711922754e-01  -4.9968984048037984e-02   2.3655592953114307e-01   5.7450206859334406e-02  -3.3862096324817618e-02   3.0664903302552119e-02  -9.0972580600517883e-02  -8.0409672238516749e-02   1.2339270486708229e-01  -1.2196277209649831e-01  -4.6712094639122501e-02   7.4484375580746123e-02   2.2073429473931035e-02   4.1870230297043926e-02  -2.1628492050519016e-01  -2.2964635189927984e-01  -2.3434559236552746e-01
  -5.0390823232820812e-02  -1.6649084760596561e-01   2.1517485652364644e-02  -1.1879130404392396e-01   9.8370371417190572e-02  -2.3114308538211703e-01   3.6469461956683359e-02   3.3135342908528057e-02  -1.6324964247542934e-01   2.4236677751574734e-01  -2.2859833443675762e-01   1.2667387491620111e-01   9.2193376130706772e-02   1.0327008040966994e-01  -2.7584104159248618e-01  -1.6731137817649644e-01  -2.0418406661676256e-02  -5.2615086246695829e-02  -1.8720417745350049e-01   1.3721308337329551e-02  -1.0011486898675147e-01   2.7587936587773071e-01   1.6205976332983565e-01  -6.3431294948662481e-02  -6.3333152946536783e-02  -1.2683376665295423e-01  -1.4980430317356305e-01   1.0172036738705788e-01  -1.5994041714571330e-01   1.0908787873291509e-01   7.2114371249351328e-02   1.3916786484259219e-01   4.6951526801819889e-02   2.4011362790838953e-01   2.8086853853534610e-01  -5.3122275601578152e-02   2.3970957811822530e-02  -1.1450168447063962e-01  -1.5872926308454058e-01   3.5391688940216187e-02   1.5220149168263563e-02   1.6878675511317645e-01  -2.2427641528838424e-01  -9.6235752163132529e-02  -1.0512881018988372e-01  -7.9874417822268659e-02   1.8601849146193336e-01  -4.1328583477147809e-02  -6.4686997577191818e-02   1.2251619526013680e-01
  -1.0681638967141947e-01   2.3109723537261043e-01  -1.2374334202633780e-01   1.3349231273756232e-01   6.3845192758414687e-02   8.7042403250974773e-02  -2.9114180269725776e-03   5.1517170508254731e-02   2.4895723043547160e-02  -3.3323551288179362e-02  -1.8044379662969229e-01  -7.6677076839606791e-03   8.6499584070569721e-02  -2.3221417825275073e-01   2.7770861882542519e-02   1.6565810539365414e-01  -1.4249195564806608e-01   1.4975176099720289e-02  -6.4557195152487507e-02   2.4743754596028844e-02  -1.1923379927317800e-01  -2.4463825101605333e-01   7.4414549372678940e-02   5.6260222554228023e-02   8.8386748738349771e-02  -1.3360245863714906e-01  -2.1522703565746112e-01  -2.2979477491832789e-01   1.1538447380422984e-01   5.0368075429967532e-02  -1.3687367738803535e-01  -2.7274087292146154e-01  -1.0309059928279972e-01   2.9701707388811610e-01  -3.2782411976605530e-02  -2.5916695523062711e-01   1.5686578597599854e-01  -9.3274708977284002e-02  -9.0943019969285305e-02  -9.2659394871445935e-02   2.8835961508358060e-01   2.0811474551458442e-01  -9.8936546977538412e-02   9.6555409852988938e-02  -3.0043556228709196e-02  -1.3574599175531205e-01   1.0045407595782752e-01   1.2426777699233339e-01   6.8030617809167720e-02  -9.8040848213564041e-02
  -1.2552271421211098e-01  -1.3138828904890715e-01  -4.9340507158296354e-02   9.9550024772354709e-02   1.2854959907935021e-01   3.3189158820437860e-02   1.1647601274630283e-02  -5.8643266856559885e-02   5.3393855952741098e-02   1.5870676737180366e-02   1.8403012794147047e-01  -1.8979548315522993e-01   1.3387721202880137e-01   1.9366711429243338e-01   1.1212590375400330e-01  -1.0637460069200033e-01  -3.5482056563159309e-02  -7.5696560953612921e-02   1.9192605952551525e-01  -2.2565723157842757e-01  -1.3452009789933134e-01   1.4990962312637632e-01   1.9239819324807955e-01  -2.4235463623331647e-03   2.0415465076253761e-01   1.2083944426126311e-01  -1.8296577116428980e-01   1.9557530830202445e-04  -3.7468016003547315e-02  -9.3991348139164307e-02   1.7860254856747396e-01   2.5751793626947158e-03  -2.7538144544311454e-02  -4.1343227886185153e-03  -8.4650509745353444e-02  -2.7726372898854667e-02  -3.6360702918354144e-02  -1.7098346907393688e-01  -6.7579428583903214e-02  -5.4858287586266562e-02   3.1133344808842867e-01  -7.7783119446585183e-02   7.7134313056940476e-02   9.3155643948267960e-02  -2.8934904195365535e-01   3.6214558796880925e-01   4.6978569416656721e-02   1.0244228379991964e-01  -2.5332642073216505e-01  -1.4383432804087448e-01
   3.0512827898632855e-02  -8.2149826424746802e-02   4.4613639856141252e-02   1.4709177610895352e-01  -7.3451673620519450e-02   8.4801943060793555e-02  -2.3934317947647740e-01   1.2369903093084161e-01   1.0954458803730392e-01  -1.4742600930625363e-01   1.8143952820022838e-01  -1.8082859821236488e-01   2.5454067906261124e-01   7.2014871335861125e-02   1.1658949910086855e-01  -6.4039664642561112e-02   2.8778254769439587e-01   1.4144591711593574e-01  -3.6388282802056882e-01   4.4951096948740471e-02  -5.5083367647005131e-02   2.7254335379538408e-01   3.1969107038986880e-02   2.9067042914945145e-02  -1.3297094478349106e-01  -1.8595064320846667e-02   6.3332227351098211e-02  -3.6250189910957313e-03   2.1480941142512475e-01  -9.8102425514092859e-02  -3.4200059909712414e-02  -2.0926973155128761e-01   1.2335315105111314e-01   1.3136707241494450e-01   2.0202972583625425e-01   7.2728848258297216e-02   1.3279108299316716e-01   1.6515571290541772e-01   2.2195286486389884e-01  -1.2026591798861178e-02   1.2433177807309670e-01   3.9152478732274364e-02  -9.2989383554157728e-02  -1.0895494361372708e-01   1.4743594271075056e-01   8.4517839092477405e-03   8.6055424678601264e-02   6.1907338445787025e-02  -1.1536849157867103e-01  -2.2658208423263899e-02
   6.3217117947557064e-02   8.5816447451977466e-03   1.8002526957847981e-01   1.6056815135022842e-01  -2.4658696931540397e-01  -1.2923914305289511e-01  -1.2358118205366261e-01  -3.2284770086789788e-01  -5.0751033920009708e-02   2.1604812137389690e-01  -9.4966818622974514e-02   4.0860865203458142e-02   1.2217838152832058e-02   5.3858587095467585e-04   1.0088620941508905e-01   1.5591280468425631e-01   2.0014022821996175e-01   1.5122461308336227e-01  -1.6928943463466797e-01   5.8802123058589770e-02  -7.5251071280172860e-02  -1.3874501204950448e-01   2.0165174014232301e-01  -3.0678231348581133e-03   6.7340910362965467e-02  -1.1373747128454566e-01   1.1826503956763978e-01   1.8820895679249147e-02   1.6620126809733272e-02  -1.5776927412815356e-01   1.1420406207397799e-01   6.1920005973449106e-02  -2.0078848800587448e-01  -7.6088675916917786e-02  -1.4146959270349815e-01   2.6084540097195563e-01   3.4758185872901200e-02  -1.4661844428397913e-01  -1.3360156451035451e-01   1.4018341623270142e-01  -1.1225577547474634e-01   6.1753267686951080e-02   2.6099764410174028e-02  -7.3298075840395827e-02  -1.3770917484190986e-01  -2.8646972571242820e-02   1.8914343289779059e-01   2.9366727614237914e-01   7.6231779862027116e-02  -2.1730641645919388e-01
   2.0364986290744383e-01   6.1591119545270731e-02  -2.4381049095436216e-01   1.2151407663458123e-01  -2.6430429530725025e-02   3.3186582890193203e-02  -2.7485748549223261e-02  -4.4355967181100645e-03   1.0750098047143128e-01   4.7670946024256824e-02  -2.7721312608869492e-01  -4.4469404511090105e-02   2.3099385366292857e-01  -7.0978996543362548e-03   4.3322787967654430e-02   2.6654974345636771e-02  -1.6612217674836480e-01   3.0503351187421538e-02   2.2543892404793774e-02   7.8785190273097452e-02  -2.3625162353970958e-01   2.2739029480075862e-01  -1.4317383517935095e-01   8.6999472331846503e-02   2.0493104547435290e-01  -1.0100142618537007e-01  -1.1192379046970174e-01  -1.2805771816976122e-01   1.9538362690681578e-02   1.4784645260965934e-01   2.8371996014937351e-01   3.4311142482101452e-02  -2.2255542401854064e-02  -1.2230160449309625e-01   2.2624076406352875e-02  -2.2116795392741431e-02  -1.2536169717083426e-01  -2.2049205530588442e-01   1.8991063279779233e-01  -1.2349190174457536e-01  -1.8546563215066236e-01  -2.3542522414036229e-01   6.1756807005039660e-02  -2.9178433519894853e-01   1.7699257113541311e-01  -1.0345093187492127e-01  -7.2698009436383756e-02   7.6096791725539722e-03  -5.3934383501578215e-03  -1.2309487692034332e-01
  -2.6503965539962791e-02   3.3802593800313731e-02   3.9035933922224880e-01  -7.6735740834924567e-03  -1.2214446479357842e-01  -7.2191584465992581e-02  -3.3820564741270043e-01   6.8424580607948024e-02  -2.4371433285490272e-02  -1.3067989106795308e-01  -9.3073773383044511e-02  -3.5999393701215067e-03  -2.8131310999574572e-02   5.3843093502792469e-02  -2.1797797948318295e-01   1.1523434557193718e-01  -1.4004555354311998e-01   1.0679159536661995e-01   2.3852103452661868e-03   1.1662466686285625e-01   1.0287783081307444e-01   6.8561503825570122e-03  -2.7316584879367865e-02   1.9366969552542879e-01   1.8150078346727697e-01  -2.0971323639057451e-01  -2.1581945313643322e-01   2.0559450729744067e-02  -3.9583455081241926e-02   8.2711798997171085e-02  -2.4372361693163089e-01  -4.1825379710884410e-02   1.9475721143175415e-01   1.6106307841971199e-01   5.4259869722712139e-03   1.9161925656623743e-01  -2.1370843120840741e-01  -1.4197028952015056e-01   4.8834354394132001e-02  -6.2502409383223909e-03   8.4942255047546558e-02  -1.3241373597378228e-01   1.7100431879006608e-01  -2.0993914595839429e-03  -3.3519488876851342e-02   2.8913812478616252e-01  -9.2190495173840870e-02  -5.9353380986559873e-02   8.4861902965130478e-02   4.3418610896849598e-02
   3.4836269101696186e-03  -1.3335257999411898e-01  -2.1646519858485522e-03  -9.0531413640898672e-02   1.7347448745255181e-01  -1.2059398346609970e-01  -2.1210351446559966e-01  -5.5768595942417454e-02   3.0964327339103764e-01   5.5345706134616396e-02   1.5777111465634697e-01  -3.3850479106613096e-01  -2.3334515347817272e-01   1.3836356521493740e-01  -1.7539182133797342e-02   1.2276650954813749e-03  -4.4977600835911499e-02  -9.6817449722685460e-03  -9.0481419067290250e-02   1.9809247843367789e-01   5.0643169092474793e-02  -1.6285081863208811e-01  -1.6078939473422982e-01  -2.6964765234569710e-01   1.4211688600528721e-01  -3.7242022691110543e-02  -2.9292712835142776e-01  -1.0083879191189088e-02   7.4771930060197944e-02   1.3365269843335767e-01  -2.6064150721506182e-02   1.5996600341942885e-01  -7.0978427376519923e-02  -8.7803784970733045e-02  -1.1988890996359944e-01  -7.8886923755995375e-02   1.0047709230505403e-01  -6.0879159251097513e-02   2.2450502930399765e-02   9.8777520189918158e-02  -1.0160089867094428e-01   4.1483823673076750e-02  -3.2909147985629761e-01  -7.6188647352078663e-03   1.7566012275938706e-01   5.4729710273299932e-02   8.6074932571851406e-02   1.1958977196683043e-01   1.1250799043106788e-02   3.2270020159931523e-02
  -4.1261895255666203e-02   1.9107172259619037e-02   1.4259633839528080e-01   4.1849361630098630e-01  -1.4437584812007978e-03   1.1484510762803041e-01  -2.0476733129802888e-01   4.7216530086962596e-02   4.9660844405516415e-02   8.7463029296563341e-02   1.5695796758930888e-01   6.2205253706686212e-02   1.1742667380038659e-01  -1.6815515308012610e-01  -5.3996605336100588e-02  -3.0984811803065705e-02   9.0653365402784875e-02   3.2740790156175203e-02  -8.9626185229263761e-03   3.4702471096982504e-02   1.9333391017478531e-02  -3.4815691917705331e-02   2.1026829790871285e-02   8.2328789865210202e-03   2.8393990200520844e-02  -1.1455178764403234e-01   5.3259192032163075e-02  -1.2359290006657911e-01  -1.0356287020729149e-01   1.5462396892840685e-01   1.6704696778268763e-01   3.3512240165650387e-01   1.0558182833089715e-01  -1.3192183570841459e-01   1.2434839334628464e-01  -3.3069086402047074e-02   2.5033191413338879e-01  -1.4247853706723795e-01  -1.1758457286627524e-01  -7.1153547269420053e-02  -2.5676772711127824e-02  -4.4435714577713829e-02  -5.2229657619106223e-02   4.1951544243890881e-01  -5.3258866914245237e-03  -1.3058653240106338e-01  -1.8854857391617311e-01  -2.2962216276078121e-01  -7.2857075717937883e-02   4.4829081044524918e-02
  -3.3865269113144530e-01  -1.2478398701141898e-01  -2.4712915872464244e-01  -2.0810296058708558e-01  -1.2821515065922356e-01  -1.6879814567238802e-01  -2.2927648203034415e-01  -1.1182575074202308e-02   2.4292272511858219e-02   4.6100978312201842e-02  -4.4317116859761939e-02   1.6227887703336813e-01   1.0514365664506171e-01  -1.6953073774171459e-01  -1.2958165222607260e-02   3.8559215286205323e-01  -1.1682273827285206e-01  -2.1092693886395002e-02   6.8288241080893611e-02   3.1472392311882057e-02   1.4600262413308385e-01   6.1745012125565241e-02   6.7938106526269484e-02  -5.1795124755296323e-02   6.1897683491266647e-02  -1.8266643164652130e-01   6.4221863257487022e-02  -5.9572269757108290e-02  -1.1715672419178870e-02  -2.6873217363427376e-01   1.9662622745419853e-01  -1.0594949370594809e-02   1.3724268423236710e-01  -1.0882187961350884e-01   3.3998960481397986e-02  -9.9033421805145627e-02   9.8457997235707168e-02   2.5661524436880584e-01   2.6900836484786365e-02  -1.2222415794645132e-01  -6.3574579458410038e-02  -1.5598858758426215e-01  -1.2094309228830850e-01   6.9534567758077898e-02   2.9245971620000078e-02   1.7659434100929491e-01   5.1593182984412518e-02   8.5194220547363961e-02  -8.6325890753067056e-02   9.9034031136921788e-02
  -9.9859929257925112e-02   1.3555355673727243e-01  -2.7171738677650818e-02  -1.4235229829719082e-01  -5.0950744073511599e-02  -2.8197078111069807e-01  -6.3652808378083500e-02  -5.6442069999628738e-02  -4.3449587033585785e-02   1.0482156935843613e-01   2.6558490487372333e-01  -1.4380630561381547e-01   3.1356463079466756e-01  -7.3387956761662723e-02   9.2902679270346466e-03   1.0052806690459075e-03  -4.8528041241052894e-02  -1.4645426896987024e-01   9.2530676298510958e-02   1.2371982425747616e-01   1.4634618215709419e-01  -6.2614111581891618e-02   1.0827123614814672e-01  -1.1955438177237701e-01  -6.3214502714084658e-02   2.1644139339441706e-01  -1.8394360765314168e-02   2.7091176437423273e-04   3.7567482647230671e-04   3.4141685384347786e-01   1.2171220898478034e-01  -1.7502231654195052e-02  -1.8476344379726775e-01   2.2703648758072179e-01   2.3332363943926612e-01   1.7203360930625727e-01  -1.0601854844927991e-01   1.0579516625079234e-01   8.7931940092650887e-02  -4.1593101440757452e-02   2.5085600881831701e-02  -1.2577066229099346e-01   1.0421092727768450e-01   9.9660377651144133e-02  -1.1813923229329823e-02  -1.1470900591039901e-01  -1.3236498504849362e-01   1.3676686913930183e-01   2.4457926091735013e-01  -1.5275661132078444e-01
  -9.1357202055684913e-02  -3.0084871303795857e-01  -1.1070854713850223e-01   1.0670238357213929e-01   9.6329271043778059e-02   9.0590874810504082e-02  -3.2445076110596854e-01   4.3440807553753069e-02  -6.5481069978462592e-02  -1.0237002621349389e-02  -1.0365878283192857e-01  -6.3428887763581826e-02  -1.2741385649120898e-01  -2.6268890165496500e-01   8.8916101704653028e-02  -2.7243710606256855e-01   5.2464680319519313e-02  -8.7242499325606515e-02   1.2730924850815342e-01   8.7489814951405523e-02   4.6151503131216111e-02   6.3856874444028391e-02  -6.3664101099510359e-02   3.1350268025315424e-02  -1.9490105837124955e-01  -2.1011330593931904e-01  -1.7509707912933435e-03  -6.2863655409610749e-03  -5.6915029834405641e-02   1.2598145276367265e-01  -9.4869069715912205e-02   5.2628900504362612e-03  -2.6390467969116527e-01  -1.1821717778226663e-01   9.6640174040454149e-02  -1.6057477427699626e-01   7.1970365294431763e-03   1.3538191314127163e-01   2.4869749402602233e-02  -2.2904998030845232e-02  -8.9146498267027197e-02   1.0633047798366801e-01   2.7988442349419812e-01  -1.1407494450907600e-01  -1.7857205770788412e-01   1.6767821354363588e-01   1.6056010860701464e-01  -2.7723311499399300e-02   1.8471164103725479e-01  -2.0250294014685766e-01
  -4.1444039868376886e-02   1.9036347724883304e-01   8.1042482492382661e-02  -5.0131357104568772e-02   1.0168893355608458e-01  -1.1769734247483860e-01  -2.0706166900771095e-01  -4.4373210566692786e-02   1.5982396816492397e-01  -4.3678409220476139e-01  -9.8280849049207225e-02   5.2731380802454590e-02   1.9859434633045422e-01   4.5373462650044036e-02  -8.6700793517129116e-02  -2.9587618127107054e-02   1.1878275103881942e-03   2.9784348892876344e-01   2.7314257570071382e-01  -1.0608020255241271e-01  -9.1938310557271211e-02   1.0185045014751137e-01   1.4460151637820090e-01  -1.5283802344261180e-01   5.0040490770455068e-02   6.9168927019826507e-02   1.4768855624696284e-01   8.3701186152978557e-02   4.4728907427211445e-02   4.9623545860319099e-02  -1.3278294197520304e-01   1.7245858524895630e-01  -1.1511546778119855e-01  -1.7210093509374347e-01   3.6510756082770018e-02  -1.9041569054499996e-01  -1.1475096690613447e-01   2.4767518604015709e-03   8.0806063368082243e-03   1.1913532664407349e-01   2.0178400613570673e-02  -1.8591643037015659e-02   1.0227866247124141e-02   4.5690797204239512e-02  -7.6383550431641634e-02  -2.4329757641728558e-01   2.6578645585588934e-01   9.2416025893178780e-02   1.3413378945623852e-02   1.5630570397414120e-01
  -3.4642876977975484e-03  -2.8915575907390390e-01   1.4638922829059262e-01  -1.1410537447674440e-01   1.3355777964941404e-02   1.6766184166644191e-01  -1.5479273255659531e-01   1.4385406844701501e-01  -4.0313977522750902e-03   1.0574650336989544e-01   1.2735735767368189e-01   2.5491010404654524e-01   1.1048973832223058e-01   1.3564027103341414e-01  -5.4117514928208030e-02   5.2882142024498577e-02  -1.9837444915936558e-01  -3.2752562712683619e-02   1.6257942661800300e-02   2.2170114974954757e-02  -2.1579963747912306e-01  -4.0160098764378413e-02  -2.3085331577121823e-01   1.7018294561727179e-01   9.7545827050455503e-02   1.9178117994220883e-01   7.6120813608173243e-02   7.0251183646329179e-02  -2.9378561144557563e-01  -1.2370876470895664e-01  -6.7756332519235907e-02  -1.8081229088223058e-01  -2.5088973868164749e-01  -5.7548057214840645e-02   1.1249750940907716e-02   3.4809917846566674e-02   1.5213242253597659e-01  -9.8057839684617634e-02   2.7176370477503486e-01   5.4662536279626209e-02   5.7625390231005345e-02  -7.2215874309998665e-02  -1.7266093214439157e-01   1.4961146901035266e-01  -5.5577066190110262e-02  -1.7750325999518726e-01   9.1546661493850101e-02   7.0725497063930345e-02   1.5312263482566887e-01  -5.7941080997711968e-02
  -1.5274903966724597e-02   4.0531277846693269e-02   1.0584468111122811e-01   1.5926178081838060e-01   3.3894548142048737e-02  -1.6883861922724372e-01   8.8425589096207374e-02   1.7927060734738268e-01  -6.4958292052216426e-02  -8.8540415328445921e-02  -4.8108382308110133e-02   8.7596117308604143e-03   6.5861800549980268e-02  -9.8180503558522488e-03   1.6306962714448886e-01   1.0380558541720941e-01   2.5822624707185321e-01  -2.3616301188382252e-01   2.6937749822999990e-01   3.8278047906999360e-02  -2.8294221704288730e-01   3.8595464325042864e-02  -1.1041710875152884e-01  -3.1972061134341451e-03   6.1086985652471976e-02  -6.3288821988063751e-02  -1.0173853659938795e-01   1.1429956625433024e-01  -2.6833800953300491e-01  -2.3248740482579106e-02  -7.9923434977867330e-02   9.7189945391975813e-02   1.2933042652193161e-01  -1.5493389521074145e-03  -2.7731419448440740e-02   1.2067767540235172e-01  -1.4067891767319846e-01   1.5772462434702547e-01   1.1002800778689148e-02  -2.1776567979146061e-01  -9.3662614740716521e-02   3.1908936882269179e-01  -5.6879905611423330e-02   1.4373432666362954e-01   3.0270236529139383e-01   7.1750874701535974e-02   7.4660379490672057e-02   2.4674542552238893e-01   2.5860932271256971e-02  -5.7178401588602337e-02
   6.4370220583917240e-02   4.2738967917950045e-02  -1.3435316606353673e-01  -2.2401373393587394e-02   1.6127866107801617e-01  -4.2107808892433436e-02  -1.7372275516929805e-01  -5.4283219774486288e-02  -2.5198846718425677e-01   2.4030241080588674e-01   2.3682175245890869e-01  -2.0184369229358509e-01   6.9273486045449334e-02  -1.2391454280888320e-01  -2.7136575920470957e-01   2.4267371036711073e-03   2.0331365812961016e-01   7.3580054940782291e-02   2.4739416103559364e-01   1.2985581270104761e-02  -1.8519787327547416e-01  -2.0520254879714768e-02  -1.1231134693347153e-01   2.0767082753264741e-02  -2.1107224202667002e-01  -8.6013823207468587e-02  -1.4809620243566129e-01  -1.6593687909907287e-01   3.6677944969829762e-02  -1.5027106725422573e-01  -4.5532937971631611e-02  -1.8334458887067029e-01   2.2571756283665706e-01  -9.3562442130645920e-02  -2.2877191902530802e-01   1.2345534499804528e-01  -1.4241658356064479e-01  -3.4786710646607509e-02   5.1398320695743988e-03   1.7835997106182347e-03   4.3840011875513592e-03  -8.3516509379711668e-02  -2.8454816524342876e-02  -4.8717082594947544e-02  -1.6612213339288420e-01  -2.5646351651524757e-01   7.9927910363541577e-02  -3.7054015485483538e-02   6.9413130310611677e-03   1.6006262432578172e-01
  -7.7755185750237377e-02  -2.0642828131294165e-02  -1.2087570905292151e-01  -8.4291040559643302e-02   1.6872636845458916e-01   7.2544273092295164e-02  -5.1065590918488855e-02  -1.4387347848684236e-02  -5.3168901681680085e-03   6.3923865665437729e-02  -2.8438522633111096e-01  -1.5253014233925255e-01  -1.0459902016811483e-01   2.0583794403991451e-01  -1.3013534022202819e-01   2.8151296992115182e-01   1.2200348864094002e-01  -1.5565763404118966e-02   1.2494279180362816e-01   1.3496173820011392e-01  -1.5103061205635701e-01   2.3559765327347503e-02  -9.2169771976940637e-02   7.1903073560096939e-02   4.6219632633973065e-02   8.8898869506883291e-02   1.6895249665957071e-01  -1.9362534882309831e-01   1.1729709665295543e-01   1.4048742981008257e-03   8.5684181657521164e-03   1.6883780989834843e-01   7.8356655101407949e-02   6.6272898832997723e-02   2.0287327462339233e-01   8.7580632141509240e-02   1.9018767360935749e-02   1.3413893753110256e-01   1.3703746891189375e-01   4.3126339674007996e-01   9.6720234539389938e-02   1.9271080548841948e-01   1.1808821030797320e-01   1.4328090853524930e-01  -9.0125690926521743e-02  -1.7054008964023992e-02  -1.9087841331905747e-01  -4.6026205989542220e-02  -1.0204375313603750e-01  -2.2866976423780083e-01
   1.5884738779815885e-01  -2.8664207911331362e-02   2.0225342673684038e-01  -1.0748757655628340e-01   4.0559234589289334e-01  -2.2938796711607082e-01  -2.2527187737249873e-02  -1.2432876576100805e-02   1.6323245399142372e-02  -2.0106405631075502e-01  -2.3483555509321984e-02   4.1851983319493025e-02  -4.3297254664043681e-02   1.5739686779169401e-01   1.3278426996033135e-01   3.8644532249970220e-02  -7.3682423209382054e-03   9.8312074280080416e-02  -1.2094852986588120e-01   2.1420901952579260e-01  -7.6310945491620943e-02  -7.1040245683127737e-02   7.0657190597711181e-02  -2.2014052183947398e-02   2.9742255993195153e-02  -2.9999000760060329e-02  -9.5989407109107916e-02  -1.8867176470350261e-01  -2.2274305736915079e-01  -1.2153790056373928e-01   1.2759751876817238e-01  -1.5578480969707445e-01  -4.9553883969694311e-02  -2.1112444948715278e-02   1.5994841747670980e-02   4.0863499026798547e-02   1.9840057008197337e-01   2.6312726240616252e-01  -2.2104750656405511e-01  -2.2797262540863861e-01  -5.3853393214322684e-02  -1.1636626532076996e-01   2.1654611996846057e-01  -7.4219081079924060e-02  -1.1472933300142621e-01  -1.6671330827889203e-01  -1.2753287031279678e-01  -1.1799005149512318e-01  -1.1836691308531619e-01  -9.2538667606794148e-02
   3.7838875921010220e-02  -1.4761284239892036e-01  -1.3137603398969397e-02   2.0467018577962842e-01  -9.3265578581479505e-02  -1.3526845735149032e-01   1.7010098562411674e-02  -1.1560812757022729e-01   2.3212006184120981e-01   1.4953542973525386e-01  -2.0043206551524656e-01  -1.7752136036718769e-01   2.0844605273124858e-02   1.1826167080926910e-01  -9.4661998042045004e-02  -2.0354877581222316e-01  -1.6330433242058684e-01   8.8233748928751077e-02   9.8948011560236207e-02   1.9968770158834345e-02   1.7115500035729450e-01   5.2219217442026095e-02   3.1915002548643830e-02  -7.2180064502674085e-02   7.8301561860383284e-02  -1.4355405201011306e-02   1.2192560896548041e-01   1.3299183232092206e-02   6.0186896226502792e-02  -2.3096966153479886e-01  -1.3375255323592042e-01  -3.1966580814402440e-01  -3.8401870505433984e-02  -2.3981255365611479e-02   9.6705696015063541e-02  -6.3705307887330217e-03  -2.5756900110669778e-01   5.0462328140346568e-02   3.2221138899947113e-02  -2.3262715814315010e-01  -1.9424149716073319e-01   2.1107216542604873e-01  -1.1870453209882563e-01   2.8604633475617741e-01  -1.1800894997656122e-01  -1.3609457334345212e-01  -2.2372526685460931e-01  -2.1468318501611246e-02  -5.0094701222921749e-02  -2.9278164344972712e-02
  -2.8466011314265134e-02   2.1052856250253368e-01  -1.0525637694895701e-02  -5.1079970322951966e-02  -7.3545902330817370e-02   8.6830761014843022e-02  -9.5861864420960063e-02   4.2407245569351174e-03  -2.2115662503603650e-01   4.2932542616044268e-02  -1.0318720014316790e-01  -3.4616662940119086e-02   1.1637317383194705e-01   4.4905390114209617e-02   2.3799809142082581e-01   6.3852891222723723e-02   1.5419808547406744e-01  -2.3264210652732577e-03  -1.5625442297745047e-02  -2.2636524452458159e-02   1.7943987331096334e-01   2.8461851496044044e-01  -1.3083857623713280e-01   1.5967857299178675e-01   2.8454214343649820e-01   2.1588902443174066e-01  -2.6286380376600288e-01   9.0253195914261758e-04   7.2059562351908316e-02   1.4198670839279232e-01  -1.1097872048484916e-01  -3.5980404720756455e-02  -1.5811832714083873e-01  -3.2598624876981876e-02  -1.4016019437455809e-01   3.0521698281043098e-02   1.3456390510365407e-01   1.9315754979997291e-01  -7.8088199811067599e-02   2.8815450301094052e-02  -3.0221782827515520e-01   9.2131787761880232e-02  -1.8306368595824329e-01   6.2900473241994825e-02  -2.9329841624585151e-01   1.0898136074944489e-02   1.1061923437211588e-02  -1.5866188337077927e-01  -1.5280744981527958e-02   1.3101994689958724e-01
  -2.7554273890140696e-01   3.7470166930974486e-01  -5.1719293694522564e-02   1.5816235206790646e-01   2.9593590454497602e-02  -6.8252877147931240e-02  -6.8009362500411299e-02  -5.5982250909893075e-02  -8.6111403752400756e-02   1.2001999424028685e-02   4.6290878609111262e-02   1.6267723659811670e-01  -1.8579492121243113e-01   3.8517066669080713e-01  -5.5828036765287477e-02  -2.8549350852996680e-01  -7.3026215936358163e-02  -6.1058925991567189e-03  -4.4738736024307951e-03  -2.3617679482178636e-01  -8.7680859747013271e-02  -7.2512252116900128e-02  -1.3814335475134643e-01   1.9398566342449630e-02  -1.1056985927304058e-01  -2.3697370397360618e-01   3.3464083670034200e-02  -1.3665096753862044e-01   2.4567041084901979e-02  -1.4423570180662603e-02  -1.6380334294120377e-03   4.9694398545447445e-02  -3.6345975070499414e-02   1.8719128807881172e-01  -8.8851386603511964e-03   3.2760488840426705e-02   8.5573673604563513e-02   1.6186653303657358e-01   1.9426687485311284e-01  -4.6187816457400638e-02  -2.0628973265936476e-01  -2.1765838138929106e-01  -1.0073611254320849e-01   3.9793370427256954e-02  -2.2248795748727276e-02   4.2579600591693530e-02   5.9072101897353645e-02   9.1460377378934532e-02  -3.1181616796606689e-02  -1.6212262599407104e-01
   7.5676999917869817e-02   2.0742192051445077e-01   8.2210587423101292e-02   3.0775532319298395e-02   1.6440509442924498e-02  -1.3164485904976203e-01  -4.0073586275492269e-02  -1.4837218705793423e-01   1.2305314175409740e-01   8.1410540582200375e-02   1.1229068881015279e-01   1.4101296541528199e-01  -8.3054696006556912e-03  -5.9296900780709521e-03  -9.9951460053790131e-02  -4.8113888359326347e-02  -2.3707119336016322e-01   7.7016431841023733e-02   3.8554157647372224e-02   1.9890787230484480e-01  -4.4148243399093325e-02   1.7335730167222690e-01  -3.9122088977226860e-01   1.7610525863601595e-01  -1.8960502386368705e-01   2.7630848232635064e-01   4.8601215135319675e-02  -1.5807801689202702e-02   2.0866697049257246e-01  -4.8098346380870467e-02   1.6751550839082593e-01  -1.1540654072098764e-02   1.4456313689595596e-01  -6.0511806328133189e-02   9.1774810039268115e-02  -8.5203413079064511e-02   1.5556171058633109e-01  -4.9498089772076564e-02  -2.1150588945670190e-01  -9.7502805182311622e-02   4.0343424555482595e-03   2.6051515987600982e-01   1.5227062742863343e-01   2.5418405802318963e-02  -4.0512375965441424e-02   2.2897727603266585e-01   1.3423197394806038e-01   1.8857129324991831e-01   6.6136392660243626e-02   5.0635157709101257e-02
   2.3102855240551839e-01   8.5769221083352526e-02   6.9482582279647612e-02   6.9990750320030382e-02   1.2347678270775386e-01   1.3685993098856242e-01   3.0938776560730019e-02  -3.2012156018181948e-01  -1.0553489481747921e-01   5.6141841033564503e-02   1.4179120140872931e-01   2.1232599174079511e-01   2.3788648146111840e-01   1.6830385018438451e-01   8.4571921888409896e-02   7.1175495568003955e-02  -2.7569996877191763e-02  -2.2537063952904307e-01   6.3081970654368685e-02  -2.4242243620210709e-02   2.3185750505981834e-01  -2.7922766223297195e-02  -1.0089386020620691e-01  -1.2107190282926140e-01   8.1934793177390497e-02  -2.4100495787585657e-01  -1.3457511136587474e-01  -6.3700453241510094e-02   4.1828330728339747e-02  -1.2677602927437503e-01  -1.6068773044005963e-01  -1.2454826806808155e-02   4.8357949239153777e-02  -2.5515451413816481e-01   3.3637980388704491e-01  -1.0882244595014517e-01  -1.4219982537738721e-01   1.0179350055090389e-01  -6.3362257564107807e-02   1.3385336571066733e-01   1.8606237096438705e-01   1.9489970678524343e-02  -1.2764185340635398e-01  -1.0679104734611189e-01   5.8812875877649898e-02   2.1049976221002437e-02   4.7280044141520768e-02  -7.5304856803290743e-02   1.0221066831318910e-01  -1.3914489735712807e-01
   1.7732813686069167e-02   9.2087006287563403e-02  -1.1822594930916883e-01   1.8875472189999201e-01   3.1663005579145931e-01  -2.7217312251816744e-01  -9.8993530728057180e-02   1.0165832203846534e-01  -2.0465415753001664e-01  -8.3316900325589055e-02  -1.4348266657731587e-01   2.5832042756790012e-02  -2.5929638101550706e-01  -1.7184037427192100e-01   3.0026783897237569e-01  -1.3239343611873125e-01  -3.0184352430119785e-03   1.1230034476950590e-02   6.0726888441005600e-03   8.0993405657718925e-02   1.5756853866004317e-01  -2.9605023699934147e-02  -5.3695493916079293e-02   1.0481419921891222e-01   1.3423765303107846e-01   6.0800942646126302e-02   1.2362058345047530e-01   1.9775784208046449e-01   6.6670102655671498e-02  -1.0875818990090566e-01   1.7966217598133594e-01  -9.7121305098219826e-02   7.8251552782722264e-02  -4.7093465349597144e-02   1.6105484195182534e-01   1.8540938094497850e-01  -5.6124211340130528e-02  -1.7654944682080465e-01   1.0572633826724107e-01   1.2294427527780331e-01   2.3038473314272029e-01  -1.3031483379189068e-01  -2.4683078640595954e-01   3.5609378779341630e-02  -4.9238762132729735e-02  -1.3402615275372745e-02  -3.6836461610603860e-03   4.0197279511154690e-02   1.1616455211675863e-01   1.1381815575084461e-01
  -1.1896598733728886e-01  -3.9825184976715118e-02   6.8396774039539338e-02  -4.9777047399911782e-02   1.0549452358379434e-01  -4.4140308282884858e-03   2.3936781678470798e-01  -7.3346940402071376e-02  -2.5020919511207045e-02  -3.5410488842679305e-01   1.6201823819456346e-01  -9.4890566349274549e-02   2.2393947328774224e-03  -1.9510952856672627e-02   1.3735391826958303e-02   4.4331941916866360e-02   1.7263147673118547e-02  -2.6428094458017032e-01   2.5099683374704629e-01   2.4903366154592502e-01  -2.6291188781089958e-01   6.4869359632251974e-02  -2.2412305318192888e-01  -4.7858224951672142e-02   1.1284397269258438e-01  -1.9692120479591019e-01  -4.5868805227057295e-02   1.2572950718354572e-01  -2.0862429626875675e-01   7.2072781765520205e-02  -1.9912165940317689e-01  -1.3548697868020909e-01   4.9629017305411235e-02   4.6347566556079745e-02  -1.1639308068280342e-01  -4.4473891403891616e-02   1.3644475171802131e-01  -1.0651060820559534e-01  -8.2485247931814193e-02  -2.0600286538268303e-01   3.6350674979490905e-02   3.8675180349520707e-02  -1.3297516479142338e-01  -1.4273590285708471e-01   2.4793906245029612e-01   2.3260680509325899e-04  -1.3109425848638310e-02  -9.4876084153575777e-02   1.7692038927917880e-01  -1.2224028944204749e-02
  -1.2980332856825133e-01  -1.4454445056417659e-02   1.2462830034567969e-01  -3.5328456892090837e-01  -2.0863724243495682e-01  -5.0451304323788443e-02   2.2762129002485923e-01   3.3044265858668248e-01   9.9510359341851533e-03  -2.5557202329706119e-01  -7.2266552276890536e-02  -4.2863499591252956e-02   5.6797513321097705e-02   3.4057533403409931e-02   9.7012009502563709e-02  -3.9792587845749572e-02   1.9705218845502408e-02   4.9190779780177912e-02   1.1359493679326321e-01   1.4473001973375078e-02  -6.1836777512604604e-03   1.3228675192706241e-01  -3.1524489355829827e-02   2.7935740240176016e-01  -2.2459603179280651e-02   2.3173932045542289e-01   9.5252988027028543e-02  -1.0423691567311148e-02   3.0019233522594219e-01  -1.4040891595936877e-01   1.7179025811866347e-01  -6.1350787330083513e-02  -3.4024206495301787e-02   1.0729068508841104e-01  -4.0055498560406196e-02  -5.9687267452902884e-02  -2.1374470086997963e-01   9.4355793111677688e-02  -4.7785338079866346e-02   1.0440493177906149e-01   2.1342616734883613e-01   5.7979890901120608e-02   4.1284065866815906e-02   6.4916212857940702e-03   7.5888561496952250e-02   1.3033191788185172e-01   9.3697709460354106e-02  -5.0289960271609349e-03   1.0557160597973912e-01  -2.2296195409141509e-01
   1.1285475947070563e-01  -6.2398164166668990e-02  -7.1075140484492677e-02  -2.3087764857936610e-01  -1.4875978533383685e-03   1.2533071294743808e-01   1.4301120225088523e-03   1.4956321749067008e-02   7.7321264074927273e-02   9.8457745300998517e-02  -6.8311187498379736e-02  -3.7862044472924627e-01   7.0289678964967808e-02  -9.8971893054656576e-02   2.3472000985711411e-01  -2.1137431722792058e-01  -1.7428833915197059e-01   1.3385797629983467e-01  -2.2873036040419906e-01   8.8447692699004057e-02  -2.7470073671891915e-02  -4.6221815215407733e-02   4.4997321915253900e-02   2.5359280273802454e-02   1.7452256115699227e-01   5.1670942531925626e-02   1.4155429984420062e-01   1.4137876838519006e-01  -2.4466923355874493e-01   3.3837125954222287e-02  -2.0025884192566676e-01  -2.0154624584724048e-01   1.4570589702326328e-01  -3.7675798371523017e-02  -1.3299023503628979e-01   1.2665245292721958e-02  -1.8633260492555168e-01  -4.1829226692241615e-02   1.5959687512745244e-01   1.4677788696916301e-02   1.3137798271872503e-01   1.2150379165774688e-01   1.6588595087742483e-01   1.7962905908593219e-02   1.1686371519041144e-01  -2.8484191021568689e-01   1.0534751031105984e-02  -1.6901567730849467e-02  -2.1007236060181039e-01   1.2710680635939851e-02
  -1.5424621825647850e-01  -1.5736759087276411e-01   1.8967249626157340e-02   1.2115341110465021e-02  -1.1828440397682556e-01  -1.2617609206025032e-01   4.7558502029854580e-02   2.0689479747583558e-01  -1.2747778530928830e-01  -1.1633261369355158e-01   1.5524072534146216e-01  -7.8499103017426256e-02  -2.6269622265121140e-01  -1.6562235267072811e-01  -8.5993054736177410e-02   1.3572403495105263e-02  -1.1504250156145188e-01   1.7454046204348225e-01  -9.8587329274477095e-02   1.8375441119336935e-01   7.6626616416631474e-02  -1.0523752290270197e-01   1.3771663626623171e-01  -1.7801483763992820e-01   3.3626386249847755e-02  -9.6609317904529590e-02   2.1275162087035096e-03   1.4537450814139111e-01   9.1911284408748947e-02   3.0164967167554474e-01  -6.7332042139503126e-02   1.3991412210054027e-01  -5.0251709141764161e-02   8.9979961986557892e-03   1.9163543189174057e-01   3.7113714491922023e-02   1.7754863332008702e-01   2.2160326312312181e-03   2.1739043200625607e-01   3.2249784606333193e-01   5.9672429894938976e-02   1.9237044686803717e-01   1.1320691872357480e-01  -3.0330634465729936e-02   4.3359540447404317e-02   4.8483783915237402e-02   1.4778629068515403e-01   8.9167891246503594e-02   2.2257202095493026e-01   2.0147431577751057e-01
   6.9042253077899698e-02   2.0815566433844779e-01  -6.9081880609202104e-02  -2.7067589636483869e-02  -2.3250259912053245e-01   1.4400484928666812e-01  -1.2965843789064579e-01  -7.1024384812230085e-02   1.1441848519358665e-02  -1.0762003425851403e-01  -1.8050325358655786e-01  -2.0368694010347721e-01  -2.0558097650188559e-01   1.5035796929140276e-02   1.5015881137396384e-01  -1.3439984666483951e-01  -2.0974721577869729e-01   4.1720692187144040e-02   8.2923700923543550e-02  -1.8040401126508765e-01  -2.7830247987026790e-01   4.1678435137760539e-02   5.1995997900888213e-02  -1.6399280642442587e-01  -1.7028287720687538e-01   3.0162530613045621e-03  -2.0868319423184009e-01   6.3094974312222579e-02  -1.7347874994931231e-01  -3.4723290775768419e-02   2.0397438100348014e-01  -1.3849140163800955e-01   1.3729362689322061e-02   9.9198863730539585e-02   3.4984636549281446e-02   3.2211366764114527e-02   2.6076333452583877e-01   5.9306070595131266e-02  -8.2784405334193744e-03   2.8379494201435923e-01  -6.9507700297770064e-02   5.0559585400922480e-03  -2.7730296993599995e-01   1.3334950047420593e-01   4.5304333269254565e-02   1.4511948873459438e-01   2.4682776348299205e-02  -8.0167249068415714e-02  -1.3769234516871546e-02  -1.5496596438188406e-01
  -6.7616511340152480e-02  -4.8459792241482995e-02  -3.3845702902881372e-02  -1.9011604441321697e-01   2.3688567132969574e-01   6.0957764324544583e-03  -8.7149118733697260e-04  -1.7299461585900980e-01  -2.1270290736923855e-01   3.0037797816712689e-02   1.8405362195496242e-01   8.2044454598058120e-02  -7.3952062591236489e-02  -8.2548416754478757e-02   9.6140699358187309e-02   7.6869597764645907e-03   1.9914618225008590e-03   2.1636085697078181e-01   1.2855501660895075e-01  -8.8157836425886010e-02   9.2234502996740228e-03   1.1281957199671133e-02  -4.2477622553879824e-02   1.9159862839827929e-01   1.0763123084745838e-01   1.0750176956646428e-01   2.0030667042402525e-01  -4.7242792921205382e-02  -9.3650174806354819e-02   2.8005165013292510e-01   1.5092625442723653e-01  -1.4835086237103048e-01   1.4568386157011931e-01  -1.0974321151652330e-01   1.4020822929148546e-01  -3.1380485349730147e-04  -1.1734048400075216e-01   8.4949067268021303e-02   1.9876200012854978e-02   7.0419915132340525e-03  -4.2237666356233550e-02  -1.0007685596798664e-01  -4.0782654035885302e-01  -9.8512643139227973e-02  -1.4394004734058385e-01   1.2430110342571909e-01   3.2548639058166901e-01  -1.1658043926025007e-01  -1.2306158903008813e-01   1.4499002424814997e-01
   1.1160910874672645e-02   1.3508225832385101e-01   1.5965532352276249e-01   6.5120763101341878e-02  -8.2269559818712396e-02   1.6695389509737840e-02   3.3776965826761714e-02   2.4591386575716889e-01   7.9723899648591806e-02  -6.1930957578106044e-02   1.5929676579530749e-01  -1.2004901455894855e-02   3.8960835932579985e-02   1.4147684933589055e-01  -4.2006228008260274e-02  -6.9275877902612706e-02  -1.5169919487396338e-01  -6.8450700718410876e-02  -1.0341346326118563e-01  -1.0305424509859634e-01   6.7279626946695897e-02   9.4443067626397342e-02   3.1757962736290590e-01   5.3191238881255515e-02   4.1278841244375797e-01   7.3448206968057303e-02   7.0319610150196832e-02  -1.4186744199624056e-02  -1.6803536154375706e-01  -1.1207976149854980e-01  -1.7286570057585125e-02   1.9989666264678776e-01   2.6064742017305992e-01   2.3726939019839804e-01  -2.8287897591535362e-02   1.2750943083197558e-01   1.2190244759126753e-01  -1.1423782323212886e-02  -1.4141845003966624e-01   4.5140485520692060e-02  -9.4698097223997052e-03  -2.3833853847796393e-01  -1.5250830127452952e-01  -1.7512844240772710e-01  -1.8849536861207328e-01  -1.1782677962936580e-01  -6.0874375164111566e-02  -1.2370221707088624e-01   1.4825147585482659e-01   1.0839176938789619e-01
  -1.9962840705807680e-01   3.5052503181477812e-01  -5.3494883312996760e-02  -2.2281982537217401e-02   2.3182931091182260e-01  -1.9391472701725615e-02  -1.1922527745700559e-01   6.4650998026899512e-02  -3.6787934232297148e-02   2.7596487417433102e-01  -4.3043183302961308e-02   2.9173247828627943e-03   7.6413244621901327e-02   1.1877837469211713e-01  -3.8772117991099364e-02   2.2404805355076163e-01  -5.2421560450791604e-02   6.7412218537804769e-02   8.5089084346756647e-02   5.8173682488140990e-02  -1.7018546673272666e-01  -1.0554371269068724e-01  -4.1425095222892283e-02   8.1668276140351520e-02   1.4749216076272875e-01   6.8004891766078157e-02   1.8633639871067972e-02   3.6145322224941162e-01   4.2685176626643020e-02   1.0666863045527175e-01  -9.7423064518554134e-03   1.1173771470421684e-01   1.8594191393164067e-02   2.4974427223003223e-01   1.2813569207148473e-01  -1.5295021599412009e-01  -1.9094202662838375e-01   1.3550293520818590e-01   1.4646191890940710e-01   9.3364861554647779e-02  -1.7623675585575910e-01   7.5948403331645445e-02  -5.4265063225376373e-02  -3.3220965248737293e-02   1.9145810838209304e-01   5.8985163778279637e-03  -2.6539773179032788e-01   3.0077019556664572e-02   7.7099426384114059e-02  -1.3585996633678754e-01
  -3.1729120595195620e-01  -1.0388146173407513e-01  -2.4503126891582594e-01  -6.7074112556428561e-02   4.0884068878327219e-02   2.6482006567698152e-01   2.1277077209901596e-01   1.5278315774750742e-01   1.1709327619726691e-01  -6.7522736591585697e-02   1.9949486289141943e-01   1.8441170465026929e-01   1.1522169957437703e-01  -3.4890703598720291e-02   1.4605856526946059e-01  -6.4683241609419136e-03   7.2334142928406245e-02  -1.9208545387703613e-03  -5.9230917723697055e-02  -1.6275514906409599e-01  -2.3761365174626989e-01   4.1658730200631877e-02   2.1527779357712171e-01  -1.7403579398956576e-01  -7.2253035360346080e-02  -1.8634786890525168e-01   1.0430149131806790e-01   8.6113828865555950e-02  -1.9191757744877608e-01  -1.3506388529862989e-01   2.2863300153226102e-01  -7.5552450551440747e-02  -1.3433128603670400e-01   2.7782319569687380e-02   8.2447896268973364e-02  -6.8615296333765979e-02  -1.6399573124378786e-01  -5.4044088322495763e-02   3.5724774686845512e-02  -1.8773929022494848e-02  -1.1712800682158825e-01  -1.1005519512691095e-01   1.6524778113699184e-01   1.3022466273237732e-01  -6.6461364258911970e-02   8.6819067527532628e-02  -8.4985072523058675e-02   1.0531070129116490e-01  -3.5117330800405189e-02   2.2564125855101255e-01
   5.5579227408124925e-02  -9.8942174645744573e-03  -1.6397873588132500e-01   6.9171639512242145e-03  -6.8270032481302229e-02   8.3227961059495467e-02  -1.5750982008021699e-01   1.5984053033402143e-01  -1.2784326058686118e-01   1.5632790056282089e-01  -1.0306110589470500e-01  -1.2143194927432249e-01   1.0097671370164100e-01  -2.2824729420247142e-01   1.0272710904495880e-01   1.6797814184162785e-01   9.9898934276461848e-02  -1.1790521273182522e-02   1.4124260526035670e-01   1.5175715028100434e-01  -5.3723386426967321e-02   3.8289055233084887e-02  -3.0598800477485016e-02   2.6936783484783450e-01   2.7895263016512170e-02  -3.0869047946687816e-01   1.4289553154340301e-01   1.7033626046774011e-02   1.8990068543632857e-01  -1.3633833188132768e-01   1.9504845205779880e-01   1.0636819007791894e-01   1.0245330149585744e-01   1.5589408345970721e-01  -1.5196851449920451e-01   1.1368544653808130e-02   2.9386199072132990e-01  -1.7921307274575735e-01  -1.0062089008990163e-01   7.4841634739312171e-02   3.5532649996622312e-02   8.5724090893646368e-02   3.4226509093077178e-03  -1.2089522052667684e-01   5.9402539488300696e-02   8.2610257587858504e-02  -1.6421176729348126e-02  -7.4338728793667860e-02  -2.7350234537447782e-01   2.8735623939477711e-01
  -1.2425975912355794e-01   1.6385666562843473e-02   5.0147815368694545e-02  -2.4481845458962212e-01   1.1779438275561913e-01   1.8552501915334010e-01  -1.8944247087623864e-02  -5.0431021750638384e-02  -1.9193786871708890e-02   1.8072527892957144e-01   4.7638112127259935e-02  -1.6447669086789787e-01   2.3476487418937245e-01  -1.3843230490617392e-01  -9.5995725228155040e-02  -9.5433405727440180e-03  -5.8623834250021017e-02  -1.8331600514172243e-02  -1.2448391049891308e-01   1.2712869334012047e-02   3.9847802957521478e-01   7.8881018702052733e-02  -1.9120548317449734e-01  -8.6810447635262078e-02  -2.4900099796485234e-01  -1.0316630630659289e-01  -6.3931263787420201e-02   1.3858730895677177e-01  -1.9352567459318493e-01   1.0607286159915942e-01   2.0269966255281441e-01   1.1576244164764757e-01  -2.0235792107288795e-02   1.7737775557724780e-01  -4.5887460281243825e-02   7.8736089357590355e-02   1.4033876689399377e-01   2.1850102156234580e-01  -2.1456891027033179e-01  -5.6786652424949562e-02   1.7888215015192543e-01  -1.9550532019739122e-01   3.2328561600539388e-02   3.9189509767675865e-02   7.0148512377975522e-02   3.8851082028545838e-03   9.0759927248993885e-02   7.9202737516220534e-02   2.1429146325585585e-01  -4.4658309938789914e-02
   3.0720334127697546e-01   1.0185721942157636e-01  -1.0228306758684183e-01  -1.3993707837800637e-01  -3.8599247127861537e-02   1.4197406979750801e-01  -5.3825135981536383e-02  -1.1578281965486809e-01   1.4695341722160157e-01  -1.4331635276300655e-01   3.5366394830426716e-02  -1.1180835117385213e-01   1.4352416762326423e-01   1.0445341054310119e-01  -1.2301864697686200e-01  -2.0540119738770860e-01  -8.1674299407539064e-02   1.7897417389258519e-01   1.2560208008850965e-01   2.1721726726556997e-01  -2.3720263020117430e-03   2.1555143975123084e-01   1.6474904171177171e-01  -8.6870290837554581e-03   4.3726831924018453e-02  -2.3738680958801273e-01   1.0963178459726730e-01   7.4405097482291099e-02   1.8251556520987883e-01   1.0372187471173111e-01  -1.9038461491800593e-02   2.4804297599189221e-01  -1.2123824962339982e-01  -4.8006347102590857e-04   1.2675568445210461e-01  -2.1456879170029272e-01   2.3687477126091740e-02   2.1883527803507385e-02   2.3868812465452269e-01  -2.9554578367452983e-01  -6.8903860606697759e-02  -9.2852070445942708e-02   1.5132284763673294e-02   1.1634348049636645e-01  -1.5440317158288128e-01   1.5731506371386161e-01   6.0000918333261016e-02  -1.2545600846280880e-01   4.6783709121826465e-02  -7.7442351028198714e-02
   7.7296485831247513e-02  -1.4377190056104774e-01  -2.3329876235532723e-01   7.7781703837782887e-03  -3.3644942213552249e-02  -4.1652966700647463e-02  -1.1592306739536898e-01   2.1379450244180040e-01   2.2444658249969190e-01   1.9339736957144901e-02   1.6638071218595638e-01   3.7302198482974773e-02  -1.8040197034884100e-02  -1.8975516352609495e-01   7.1585616651144435e-02  -1.9197729987077303e-01   3.0748334866978910e-01  -4.5168110733612557e-02   1.5973006186079902e-01  -1.4638643774489526e-01   3.9187280879780025e-02   1.7490838143668329e-02  -9.7538111489186466e-02   1.9235353525665175e-01  -6.8792073183556721e-02   1.9563058157663296e-01  -2.6660152317926924e-02   2.7145115497138006e-01  -9.6511287469290663e-02   1.2612801838695312e-01  -1.6956810016586008e-01   1.2902160314891598e-01  -1.9282120528337013e-01   1.7012339726309250e-01  -7.2253042470569448e-02   2.7031681911200656e-01   7.1752589989753895e-02  -8.4127001886642058e-02   9.9652790978075941e-03  -5.3629123023071421e-02  -2.3040103331367726e-01   1.3435065404138635e-01  -1.1759650840754458e-01   1.0291632334641235e-01  -1.3192697855251173e-01  -1.1440030911055118e-01   8.4561981044262796e-02  -1.6737858112242598e-02   5.3931255499103506e-02  -1.5102201429791759e-01
   1.2303138123692167e-01   1.8118608187563578e-01   6.5734165263173674e-02  -1.8963299352174418e-02   3.9170534603607268e-02  -1.7817307953280009e-01  -6.7813803389844052e-02   3.4299274323418165e-02   1.4337466113023503e-01  -1.7211757708996134e-01   1.7367098161226663e-01   5.0166903690602317e-02   1.0349194641386794e-01   1.2352979705178353e-01  -1.0624383121286095e-01  -1.1560642679667736e-02   4.4041883477529818e-02   1.8422920239312662e-01  -8.2025303675003464e-02  -5.7951836369724528e-02  -3.3042376214735887e-02  -3.9011152546172001e-01   1.8825714803908997e-01   3.2177033863129917e-01  -2.8694039461466703e-01  -1.9698655225616693e-01  -1.0998500728288382e-01  -1.0830907742979318e-01  -1.4783044550380656e-01  -4.4020071537725775e-02   1.9534178975909863e-01  -8.1979425685338239e-02   3.3008867347780600e-02   1.0862225929115349e-01   1.2852826664445338e-01   6.4650944367541339e-03   1.3849106615805603e-02  -9.1071842287583638e-02   5.1132123698254130e-02  -1.2672770699276414e-01   2.3638957009997449e-02   1.0319957552370243e-01   4.9771277842453575e-03  -4.5482392329460677e-02   2.7433146263158931e-01  -2.3410554036543713e-01   1.7483710490599455e-01  -2.6075234297848159e-02   5.5908067300101297e-02   4.2898559297667914e-02
  -1.1269166137792738e-01  -2.3356463227025968e-02   1.8937517900721929e-01   3.8195573515899445e-02   1.8328944393334941e-02   1.6110576979009228e-01  -8.8232324829559811e-02  -1.0208663958846466e-01   3.3446810675019367e-01  -4.2139394607894815e-02   2.2547131073559659e-01  -9.4900440246221171e-02  -3.5395955720007206e-02   6.2583799573614735e-02  -9.1782377221827624e-02  -1.5770757133257673e-01   1.0531974166543151e-01  -1.3384698453297394e-01   1.7051194228709144e-02   1.5124454952878714e-02   1.4978440145864890e-02  -1.5240205997074541e-01  -3.2213810231593018e-02  -1.2350324846661957e-01   2.1533213429973783e-01   1.0597442351706060e-01  -1.9297919847330325e-01   1.1467066354241844e-01   3.0187987394418531e-01  -1.5397783067865829e-02   1.3730321927077518e-01  -8.6959359593050535e-04  -1.6918054201617541e-01   4.3064968045973803e-02  -4.0824587217015915e-02  -9.3985689663518668e-02   5.5985006519936199e-03   2.6495466954513941e-01  -5.5557279053360734e-02   5.9047904091317441e-03   1.6782890501536710e-01   1.1831290957659235e-01  -1.8648401507266632e-01   7.2855553685869212e-02   9.3139865781581413e-02  -9.6865419852018339e-02   4.1489519136237218e-02  -7.2204617077554784e-03  -3.3202240753318762e-01   2.8080986347676845e-01
   5.3053339487484946e-02  -1.1405183775683409e-02  -3.0793651685239237e-01   7.4830388095420933e-02   2.1664288746535887e-01  -3.9535488596894389e-02   9.5788283652746234e-02   3.5718609991394215e-02  -2.3517945787320502e-02  -8.1064033816491627e-04   2.3770630438736165e-01   1.3365446855638269e-01   2.0235250175468023e-01  -2.3980300757151618e-01   1.3127249326447890e-01  -2.1524661147468430e-01  -1.8108131642362588e-01  -1.3743732934593292e-01  -2.1956358453503411e-02  -1.5803316996092906e-01  -9.9743124569516839e-02  -1.4155606909757557e-01  -5.1093963694019098e-02  -3.8188576802676899e-02   2.7657880873680147e-05  -1.0512813252660638e-01  -9.8837359165717176e-02  -1.0485249699097225e-01   2.3459992885434186e-01   7.4070398935820172e-03  -3.2147608757481946e-02   2.0797579611069414e-01   2.5333479849310903e-01  -1.4416076427947186e-01   9.5774775410997201e-02  -1.4166673154776740e-01   5.1640651845237695e-02   6.5937848607146021e-02  -6.2188590205311069e-02   1.8839201215648702e-01   2.6083408948714637e-01   4.3602714164833765e-02  -3.1690869711817338e-02   3.1994456042612918e-02   2.2396332805747947e-03  -9.8340179209975967e-02  -8.0343123097027805e-02  -1.5826185409620536e-01   2.4538787492854115e-02  -2.8989520546431946e-01
  -7.5708783200233915e-02  -1.5554485235812138e-01  -3.1074167418050070e-02   2.9864596837782163e-02  -1.9525087826184948e-01  -2.8750405012896510e-03  -2.3367463971139646e-02   4.3587430682447172e-02   7.8043943593334011e-02   4.1746735013613603e-02  -6.5513041038061399e-03  -2.0490698825099438e-01  -2.2443179429938991e-02  -6.0246409410025611e-02  -6.1751108588048401e-02  -6.7841623285612260e-02   1.0256613704754375e-01   1.2814115066306619e-01   2.6889415218048723e-01  -3.5943415464088201e-03   1.8329780146027022e-01  -8.1555775257700150e-02  -1.7638844587585120e-02  -1.1500254775972593e-01  -1.1033018053493505e-01   3.4081106382694362e-03   1.2426073654749042e-01  -2.3812095721154725e-01  -1.4499087806702549e-01  -3.1335538062145674e-02  -1.5543899374975270e-01   2.9859384148978305e-02   1.0130441360160497e-01   8.3499407202150697e-02   3.9329449902368041e-01  -6.4216085967164424e-02  -1.9393484572304662e-01   1.2227711869482812e-01  -2.5772674095233716e-01  -1.3177753380925356e-02  -8.1908453790235702e-02   9.3331237026522768e-02  -6.5466364113659758e-03   1.0793687829791851e-02   1.5008364826274406e-01   7.1999108391102934e-02  -3.0093504171486501e-01  -3.7489231469518391e-01  -2.0590494800061761e-02   1.0384473079249640e-01
  -1.0941984870323111e-01  -1.6008990759899278e-01  -7.8512719210773269e-02  -1.1321325534570967e-01   9.1781027653585034e-02  -8.2956003332634531e-02  -3.0269907556182490e-01  -1.0672577126286509e-01   5.2722083199566302e-03   4.9063468977789619e-02  -1.2692735267124527e-01   1.5074110193410634e-01   1.9784340596364372e-02   1.1025492171290956e-01   2.7003817496199767e-03   1.9321987335489937e-06  -1.3083855660951399e-01  -1.5524948123826113e-01   2.1974930371321749e-01  -8.6576893199458473e-03  -7.0159665862755322e-02  -1.9179534379205440e-01   2.3852902902551687e-01  -7.0200013871799305e-02   3.6909634382663772e-02   1.7585604519056694e-01   5.3072414022893269e-02  -4.8972520985582128e-02  -1.1182093540320850e-01   2.9248976470208087e-02  -2.1051256242971303e-01   1.0433072166232542e-01  -5.8392270921641024e-02   2.9162402633890899e-01  -6.6196347907766684e-02  -1.2530758463085845e-01   2.0552869586627545e-04  -2.1266850685450572e-01  -9.8348492943833674e-02   1.2629866398027538e-02   3.0713935259317360e-01  -1.1642929530187553e-01   1.5151796268859130e-01   1.9610112475431590e-01   9.4197926083915237e-02   2.0429845854141229e-01   2.9374474766527481e-01  -3.0824655240464467e-02  -2.9956261752258503e-02   2.1081343683561828e-02
  -5.6432487557389228e-02  -1.6455388418630706e-01   1.5045737057730307e-01  -4.4996047062723525e-02   7.4734494690441383e-02   1.3847127128304884e-01  -2.7180126925578013e-01  -1.2686193534956264e-01  -1.7485554431191253e-01  -1.7851784798587111e-01   1.3891456797707619e-01   4.5065833601386190e-02  -2.2063986089823748e-01  -1.1280531522491871e-01  -3.3606179169247762e-02   2.3820645401808189e-02   6.0053232498380557e-02  -2.1898914485256635e-01  -1.5056164567664065e-01  -8.4411975205808287e-02   1.3165612574190202e-01   2.1684686181383289e-01   1.5292977427874593e-01   2.4511484977800457e-01  -1.7529896250953966e-01  -2.2214088337563238e-02   1.6652211717062912e-01   5.3445151320416287e-02  -1.6182722825755308e-01  -2.7469920971226014e-01  -1.1608885476457047e-01   1.1308448864355133e-01  -5.8080171766433306e-02   2.0232652702783023e-02   4.5580033716398037e-02  -3.1504057703219224e-01   4.3639650121846695e-02   1.1053497591736713e-01   2.2834415931498378e-01   9.6188669949216640e-02   4.9419593021316904e-02   9.4506773970538333e-02  -1.2311719735618115e-01  -4.5130746470121094e-02   5.8880753911938297e-02  -7.7193641552396858e-02  -1.6913071725256604e-01   3.2868702968104194e-02  -5.6781892705240589e-02  -1.1418066775269090e-01
  -1.1171445198813161e-01   3.7861825969126038e-02   9.6010620250325418e-02   1.1296171374127950e-03  -8.6422531843263900e-03  -1.3690565643514419e-01  -3.1070864065729522e-03  -1.4806175192111873e-02  -2.0275810173310641e-01   9.0194152968938957e-02  -2.3134479067632846e-01   5.2269939211404648e-04   6.1301786297328589e-02  -1.6162101077269433e-01   1.2578519022420090e-01  -3.4181705593027140e-01  -1.0450794812421418e-01  -9.1246842568048603e-02   2.5060816524089152e-01   5.2729836940398490e-02  -2.5293820887242913e-02  -1.5371888820101187e-01   6.5209843151474156e-02   1.4319736210498532e-01   1.3251500355283682e-01  -4.6407701022919079e-02   9.9112376414536726e-02  -1.2848258330479584e-01  -1.8342696249238649e-02   2.8775020102643035e-02   1.1889282190824617e-01  -7.9736886704562943e-02  -3.8852308851211831e-01  -7.4719618846722013e-02   3.6713901348526166e-03  -1.6204399089261809e-01   1.1114557060927394e-01   1.0824455127753664e-01  -2.5865330606746405e-02  -1.7541997266714748e-02  -7.5909137398733478e-02  -1.0685318800710619e-01  -3.2474365635204526e-02   1.0830025893881197e-01  -1.0445827844056475e-01  -3.6666231421317563e-01  -1.3391747845381191e-01   7.7548887514377163e-02   2.4992054960076998e-01   1.4620182406992038e-01
  -2.4052733365434895e-01   1.4687250386934486e-01  -1.7542368256689411e-01  -5.1074789000248352e-02  -4.3203109394816981e-02  -2.0728517198992727e-01  -1.6557131821266802e-01  -1.6900077238892275e-01   1.6772879459564492e-02  -1.5584974670566773e-01   9.2946707855700209e-02   9.9928582582071435e-03  -1.4356279922169221e-01   1.2346118809169028e-01   3.6931175832481367e-01  -1.5635969439743641e-01   1.6930732467925977e-01   6.2247812128340095e-02  -2.7933914374501566e-02   2.1551194927950301e-01   1.8195409004576646e-01  -1.9640677791004479e-01  -7.6372382332275793e-02  -1.2940390986003797e-01   1.0815281295983545e-01   4.4761073092926540e-02   1.2763148510372982e-01  -1.3294532250526167e-01  -9.7469330885699632e-02  -1.3035464240563249e-01   2.1591362617699658e-01   2.1699200871954555e-01   1.5332026195549861e-01  -3.3239946080547825e-02  -2.0989860014068468e-01   1.1489593442692711e-01   8.1785412416988570e-02   1.2828270943470557e-01   1.3820989225102298e-01  -1.4789306639177471e-01  -3.8180272243928684e-02   7.6648276846613961e-02   8.0703569872550909e-02  -3.3602590920805149e-02  -4.7382033113074909e-03   1.6265039308974724e-01  -1.1619928537231229e-01   6.4627593261856228e-02   2.8685357276002337e-02  -9.2464398796414729e-02
   1.2752302116054356e-01  -2.0446688493061976e-01  -9.4564357521170039e-02   9.4963621852804971e-03  -2.2020955441530682e-01  -6.5006043388137869e-02  -8.0479863058072962e-02   6.9549190327499996e-02   7.1937935551558446e-02  -7.6431296416753544e-02   4.2014334903122058e-03   1.9028038780081499e-01   1.5646062654824919e-01   3.0718927384604960e-01  -3.4146649681573986e-02   1.4370499871785303e-01  -2.9101557196864636e-01  -1.9014879388913114e-01  -6.7316059394116307e-02   4.7378770170418805e-02   1.9244217722508079e-02  -1.6114649378129273e-02  -1.3968293870357876e-01   1.1352795064024353e-01   4.9204254915452814e-02   1.1098654096401908e-01   2.8873903928915429e-01   1.9767910864864296e-01  -1.8438666503092596e-01   2.2731915824020862e-01   2.5433802412174583e-01   3.5251578130302580e-02  -4.7614912499200024e-02  -2.7685283296465518e-01   1.3171858070089654e-01   2.3557793282647444e-02   1.6797242025162931e-01   4.7409311524875472e-02  -1.2549787104731047e-01  -1.9211358468634445e-02   5.4172286876733519e-02   1.5614976626434762e-01  -2.3820712013510645e-02   1.3504677817631133e-01   7.8685225849739471e-02  -1.1305897647983412e-02  -1.6395814379055929e-01  -9.2747715963506835e-03  -9.3213668503041303e-02   4.6582783956852043e-03
  -4.8741862400772586e-02  -1.5866126249771179e-01  -1.0302210868051241e-02  -5.8398882064709945e-03   8.6727201173724663e-02  -5.3853459430390338e-01   1.1504948285082867e-01  -6.6562772263659663e-03   1.7026314212331406e-01   4.4717540022510827e-02  -1.6771014998014307e-02   8.6549043588965591e-02  -6.9814248643971816e-02  -2.4598299224078291e-02   7.3869320795756657e-02   6.6757463442751352e-02  -1.8760643300928478e-01   2.2141750818786021e-01   8.6922748676622794e-02   2.2370115651912947e-01  -1.0415045034958562e-02   2.5711026028107831e-01   9.1667617081365796e-02  -9.7245215212013625e-02  -2.3518686299380115e-01  -2.5955368721124417e-02  -1.5252573441226411e-01   2.2103503842512495e-01  -8.5514201632653747e-02  -1.3763693985035425e-01   4.8445279889315213e-02   5.0409730146124015e-02   4.0316167475357684e-02   8.9541361209816317e-02  -9.8724933581799054e-02  -1.7092153356747680e-01  -1.3438669548073105e-02   1.0782429044179752e-01  -1.2535060976382092e-01   2.7387489124171159e-03   1.1342674608735476e-02  -6.3357217748547801e-02  -8.7337713809566397e-02  -2.3752347594767194e-02  -1.7709632143664847e-01  -1.9808885663332060e-01  -2.4086232111040225e-02  -4.2528833343225325e-02  -2.4538582468441991e-01   2.2782546149934413e-02
   2.0590446996057260e-01  -2.0113877135880825e-01   1.7883817999523960e-01  -2.1427453803753743e-01   1.6631333805117979e-01  -8.9192848542462538e-02  -1.4878058169712874e-01   1.4698821381879312e-01  -4.6696938840804475e-02   5.5542357028995827e-02   1.8033110958456128e-03  -1.5381719068888866e-01  -2.1993132408931335e-02   5.1043743457435661e-02   6.4164042241741923e-02   3.3929989292656421e-02   2.3472685546315541e-01  -1.9613909005396279e-02   1.0363228512725524e-01  -2.0195420130536773e-01  -5.8827970373954513e-02  -1.3290984401068545e-01   2.4752260779472746e-01  -1.4604757649162436e-01  -8.6204505768527506e-02   4.4307125574824302e-02  -1.4394273930782100e-01   1.7839882045422642e-01   3.5825545934616627e-02   1.9231428504739675e-01   1.9386173911712631e-01  -6.4021682429009338e-02   6.4619360195270009e-02  -2.1381305938442505e-01  -1.9195489438431218e-01  -7.7907513343460619e-02   1.2330203379844556e-02  -9.1070978433742927e-02   5.1998459501585922e-02  -9.6123973525105447e-02   1.5267317233848304e-01  -3.8188090702313826e-02   2.7072401531783599e-02  -1.7521140736377008e-01  -9.6885259553268294e-02   1.3565464877008712e-01  -3.5303256090494384e-01  -1.3809552662821351e-01   1.6535347179322776e-01   4.1930467207424417e-02
  -2.0232805777603968e-01   2.8692908937557204e-01  -1.2661497477181002e-01   1.2289906712581811e-01  -9.7715941834285405e-02  -1.2396708521282379e-01   1.4749103900149174e-01  -3.0396532836152901e-01   1.3245754447875891e-02   6.1352001670720586e-02   1.2885482891539179e-01  -2.3621517719676724e-01   3.9185371517261716e-02  -2.0320312842639108e-02  -1.2928751962175827e-01  -4.4455100747550609e-02   3.4738053460324339e-02  -1.9532935135141349e-01   1.0110443921171065e-01  -1.2443772118092500e-01   1.6091298374249272e-01   6.0167451630781271e-02   2.3364113426498292e-01   5.3362352771293628e-02  -5.7105368553985209e-02   1.2709017453757651e-01   1.5055463411691022e-01   2.2616539761599594e-01   5.1061583140132469e-02   2.7928662870668825e-02   7.8059254456460336e-02  -2.4003764983828585e-01  -3.2025066071785929e-03  -4.7229612535405335e-02   1.0232149035320011e-01  -9.7562977966593398e-02   1.2761261898471102e-01  -1.7090329600885115e-01  -1.1028663614519102e-01  -3.3805104707813590e-03   5.7008945287056995e-02   2.0485565340688575e-01   2.5033608870474960e-01  -2.0115331279024823e-01  -2.1735133220393676e-01   2.7253000572805577e-02   7.9000732872103616e-02  -5.3799716465248858e-02  -4.3388700933895026e-02  -9.9816906324729934e-02
  -3.2496924708025311e-04   7.1020835378151195e-02  -1.4105280460507930e-01  -8.3197734436434287e-02  -5.6453233853698236e-02  -1.5761997038203893e-01   8.3336410524689347e-02   2.2157823448030114e-01  -2.7856356533237231e-01  -1.1792422346905732e-02  -9.7855099666542711e-02  -1.6651030932671312e-01   1.9770953824204165e-01   1.1285070383167468e-01  -9.7323766997855585e-03  -1.9151468346758549e-01  -7.2572842416446142e-03  -1.7238032908469045e-01  -1.8138669616186848e-01  -7.4677958941349640e-02   1.3015872657143548e-01  -5.0170471149384874e-02  -3.9638238729318744e-02  -1.9568714349041350e-01  -6.6976068641412020e-02   1.0172897239595180e-01  -1.2967377708417405e-01   2.8153452274414986e-02  -5.1337427595905732e-02  -8.9109910316663848e-02  -4.5142817660756306e-02   2.2931033714835539e-01  -1.0864508261470932e-01  -7.1889899811440158e-02   6.9571878970649467e-02  -2.4109623343662823e-01  -1.1594888211153698e-01  -2.4237635074192054e-01  -1.7865928716526886e-02  -1.2802643726613697e-01  -1.4706013783749383e-01   1.0362430998516403e-01  -3.4114574101750872e-01  -1.7800961381416808e-01   1.0311285790909035e-01   1.0753918571203934e-01   1.3778849277221522e-01   1.5953702317010612e-01  -1.4228492220171457e-01   1.3809378733551778e-01
  -9.1442879407868327e-02   2.4116545469933526e-02  -1.0030307060387612e-01  -3.8212617197967695e-02  -1.6348382125924482e-01   1.4905966185985239e-01   1.5808285999822538e-01  -4.9156366845473830e-02  -1.6893877120023632e-01  -1.2556814575975975e-02   7.0733743487752576e-02   1.3053933551448135e-01  -1.3247208032636348e-01   5.1974439804811548e-02  -1.4992578405764312e-01  -4.5401380767652426e-03   8.1785450832467625e-03   2.6682988008499131e-01  -4.2060444550000478e-02   1.5638163806120566e-03   8.0849332248593503e-02  -2.4748876868913366e-01  -1.5971860540653507e-01  -8.0139262688713409e-02  -9.6051183355649494e-02   1.9632845472210617e-01   1.2869706041231724e-01   2.3310002605532662e-01   1.2894841360017356e-01  -1.5402739841681817e-01  -3.9751786007831857e-02   1.2034311020442317e-02  -9.5826804004579824e-02  -2.8199405570340254e-02  -1.2901102969017750e-01  -5.8524222570928180e-02   1.7503581552367867e-01  -2.6084136215967063e-01   1.0991687507319339e-01  -2.9539881151525949e-02   7.4513140751146512e-02  -3.7896203237853415e-01  -6.8092524145435374e-02   1.3645870125616723e-02   1.0148239160923186e-01  -1.9887115418540918e-01  -1.1063492869112634e-01  -3.3749014567275148e-01  -6.1884984608059260e-02  -2.6615218479694374e-02
   1.1066552209496371e-01   2.0551408106132721e-01  -3.1221871277383267e-02  -1.2699854345152897e-01  -2.5687586834182232e-02   2.0185408428255031e-01  -3.9167620616533623e-02   1.5601354954395663e-01   1.2590062467073523e-01  -1.1563168812364073e-01  -9.3908067302732864e-02   4.8375570273226427e-02  -2.1401125927890390e-02  -3.7352090012391453e-02   1.2096577599458419e-01   2.1182909954096063e-01   2.5242423116123080e-02  -2.3977476254500379e-01   2.9697010512617877e-01   1.8647213435708274e-01   9.8804915161961826e-02  -1.7443285541287187e-01  -1.3227515612623020e-01  -2.0479223060360898e-02  -1.3898090922734982e-01   1.6243596556934273e-01  -1.6521246583786914e-01   6.6691789980013627e-02  -1.4270971121678011e-01  -1.1557394554987202e-01  -4.8783116355546885e-02   8.3007133996660293e-02   1.6836786086842889e-01  -2.0082346591315192e-01   2.2667073972469781e-01  -9.7116309942393050e-02  -1.8524813170020457e-02   8.4324217563259418e-02   1.8212988918701675e-01   1.0404732394524505e-01   2.2781993352562705e-02  -1.3446949126120697e-01   1.5124171665490543e-01  -1.2936114228563342e-01  -2.7478034809057855e-01  -1.6870740958089153e-01   1.6217173201017338e-01   2.1312289421277941e-02  -1.7166877174037240e-02   1.7203781220672679e-01
   2.1463678098965855e-01   1.5480850611192354e-01  -1.1477685180021413e-01  -1.7623700716130242e-01  -2.4914212711622682e-01  -2.5645756564304434e-01   1.0825589858177226e-01  -1.0392897312723234e-01   1.7016599252752923e-02   1.8466565994384498e-01   2.8674939155638940e-01  -1.1632095248334208e-01  -1.0967271298215468e-01  -1.4540847223162859e-01   8.6506511593555740e-02   1.8514048423782326e-01   1.0513275460636919e-01  -2.2019753306835238e-01  -2.7694974239326570e-01   1.0231984686102419e-01  -1.9300411885694918e-01  -4.3759789841455343e-02  -1.1796413443739363e-02   1.5561232595593205e-01   4.5705871404390662e-02   4.7942846589969557e-02  -8.2581047412605801e-02  -1.3464678765854005e-01  -1.0086116660115546e-01   7.5432497039759155e-02  -6.4418062646080326e-02   5.2257440125917917e-02  -3.0431432431171507e-01   2.8582669170270268e-02   3.4700267781955701e-02  -5.2944451151003283e-02  -6.0592987690405109e-02   1.3425798640665854e-01  -2.3984501117552300e-02   6.9982335767424644e-02   7.0930171190179150e-02  -2.8527170032546101e-01   4.7091344131578401e-02   1.6089895294702863e-02   1.9427454735783129e-02   1.7599258725974523e-01  -6.8686243412857284e-02  -1.1480854758235350e-01  -1.9614799897340631e-02   6.9692025714208988e-02
  -1.2186995241256685e-01   2.5899540401380081e-02  -8.4194693467759152e-02  -1.4828301398730118e-01   8.6786198318127991e-02   1.1554558660838050e-02   1.5972374426272110e-01   1.0637607307330579e-01   4.8708160213554952e-02   4.2571491414035684e-02  -6.8425788299893403e-02  -1.2868066732407149e-01  -3.3906820529160864e-01   1.4659580827410029e-01   3.2786128863027106e-02   2.4498250068268546e-01  -2.8134966905304304e-01  -1.5304959236576993e-01   1.4006969806451514e-01  -3.2404191233208701e-01   2.0987341740925242e-01  -7.9919795377657157e-02   3.5989665752395740e-02   3.2590611214175932e-02   5.4087040384616362e-02  -3.3603001511747371e-01  -1.6170532299430197e-02  -9.9949197234511414e-02   2.6609596287788338e-02   4.8133528886018261e-02  -2.1597909878580138e-02   1.7607672310645839e-01  -2.2832686606523087e-01  -7.2441526437422576e-02  -1.7111277268373282e-01   1.4096166031302651e-01  -9.6807044363337702e-02   6.3549220553352506e-02   8.1138519723691668e-02  -1.2444863763526209e-01  -4.5705813571348647e-02   9.5029258881200507e-02   1.0953846884770902e-02  -1.3910083364229645e-02  -1.4877924780301364e-02  -9.8946319107785452e-02   8.8946299417319130e-02  -2.1729535254019280e-01  -1.3291016939102696e-01  -1.0535327907908497e-01
  -8.2547215759617418e-02   1.5822259423553894e-01  -9.0618822176875835e-02   9.4554859780269659e-02  -5.9898820237740423e-02   1.3521745523309694e-01  -7.1714625177793589e-02  -4.7307379314659510e-02  -1.2452256609362804e-01  -6.0908254527415384e-02  -1.4094996049215486e-01   2.1756544343348974e-01   1.1029031543993476e-01  -8.1250137625039798e-02  -1.0142771464148370e-01  -4.6608217333950208e-02  -4.9188969650850990e-02  -5.7206324883378595e-02  -1.3467415264597743e-01   2.5713400654574925e-01  -6.0761487088202150e-02   4.3519926126972419e-02   1.1586611333804332e-01  -3.7473165506543074e-03  -1.5780230097174411e-01   1.8971078872651571e-02  -9.3167384703326889e-02   9.5005276320397330e-03  -9.1089633947964085e-02   6.2483295275770984e-02   3.3587782691403806e-02   3.3151552629429260e-02  -1.5689089296102277e-01   3.3431290197827798e-02  -1.8263011858744702e-01   2.5575673315080161e-01  -3.2314496208576882e-01   3.0943506296335334e-02   4.5200061725613985e-02  -5.4769346931967484e-03   2.7052480446378729e-01   2.9961229171013676e-01  -1.6738029753769165e-01  -1.0483484997927248e-01  -2.0332677800086482e-01   2.0430538814146769e-03  -6.9744772953394485e-02  -3.7200149878843786e-01   1.0278460899321759e-01   1.3267457650368458e-01
   5.2265037169174113e-02  -5.5390760640316422e-02   6.5537467871520746e-02  -4.3411374284655474e-01  -1.4481489762103658e-01   2.0312805771616496e-02  -1.3693290328235050e-01  -1.9368305482305992e-01  -3.9389080343752991e-02  -1.2122523864989559e-01  -8.0815290336610335e-02   2.2005793492171055e-01  -3.7552660849883672e-03  -1.1680079962662347e-01  -6.1366192758386631e-02   9.0740000986313518e-03   5.0507794473396879e-03  -3.3188201389950010e-02  -1.6618786236673957e-01   2.0025782492140962e-02  -6.2285848924072573e-02  -2.7336775747758951e-01   6.6612456514916263e-02  -1.1236268254143907e-01   9.1867173142707176e-02  -2.0965414414631647e-01   4.2615374822620615e-02   2.0381381347735564e-01   1.4961262938896344e-01  -9.0732227663822856e-02  -1.0934881806299374e-01  -1.4715461259278665e-02   4.3483588444768864e-02  -8.5056867171776698e-03  -2.8865669658212356e-04   1.1811766208542815e-02  -6.8732040028939984e-02   7.2806037008963848e-02  -4.0431247286480959e-01   7.4208451282286980e-02  -3.4617746773673008e-01   9.1600052809269181e-02   4.3968997096856727e-02  -1.4935164069415519e-01  -1.3867473133261138e-01  -5.0622982279431468e-02   6.4145621174458323e-02  -1.0918723179628876e-02   9.9299971453857445e-03  -1.0971673563648743e-01
   3.2006914604619401e-02  -1.2024762531782238e-01  -2.5061591732477417e-01   1.4921147905715535e-02  -1.4854698989576554e-01   1.6267054204410700e-01   1.3011543889484692e-01   3.2452239297034814e-02  -4.3899162073330208e-02   3.0253465964270469e-02  -1.1867957359700528e-01   9.9470438158560201e-02  -5.6097089051786092e-02  -2.1177642391737928e-01  -3.2699109055585013e-02   2.1197700842040190e-01  -6.3885789999937298e-02   1.8136404191846800e-01  -9.2718640272559279e-03  -5.0352364397329562e-02  -3.2599625651198269e-02  -1.2785375521468301e-01   1.8972488854050434e-01   1.3194532554213274e-02   1.3973940956827643e-01   1.9892288964718743e-01  -1.5956271428802213e-01  -6.7635623076048701e-02  -4.5966361499469061e-02  -1.2139916718455941e-02  -4.4533078675222514e-02  -7.7144408076451162e-02  -1.2381990487554581e-02   1.2431263232578789e-01   5.7119968513969326e-02  -1.2189625205636903e-01   2.3452251185796191e-01   2.8615503137735987e-01  -2.4811906376704575e-03  -4.7082918274710578e-01   1.5331065261315041e-01   1.4787659499220759e-01  -7.7192844754339518e-02  -2.0671630656543014e-01  -1.1925587485674781e-02   1.4453018866273332e-02  -4.8646397160831030e-02   2.0578309612951598e-01   4.9545751120516797e-04  -1.0111648049120611e-01
  -5.9935249871403924e-02   1.8371036795140447e-01   2.9458583812544851e-02  -1.6370940912534035e-02  -8.7869494698681577e-02  -1.5770265880710860e-01  -2.1279839571856421e-01  -5.6720908337499126e-02   1.1630275381363205e-01  -3.3460265704566960e-01  -8.2909022963514226e-02   8.4233439542057365e-02   2.6268742917404242e-01  -3.9842830095942922e-01  -1.0914942695161663e-01   1.5864153844153769e-01  -1.2152895565920974e-02   1.7318719774582250e-01   8.7131057662166070e-02  -2.9473524363501746e-01   5.2458459416624637e-02   1.9814405105121896e-01  -4.8104507338976490e-02  -1.3875832085710424e-01   2.0964182088578007e-01   7.7552445996434100e-02  -2.9343690646300470e-02  -5.9052583902642161e-02  -1.1729922904641588e-01   1.2621603860188901e-01   5.3155393686750534e-02   1.1049323154731661e-01  -1.3527619091617973e-01  -1.4298954443717932e-01  -1.1715025027151582e-01  -3.0348023042860685e-02  -4.1524355881267461e-02  -3.8397809806261646e-02   8.8949987692983248e-02   7.6056514461767824e-02  -2.5582158684815740e-02  -8.9712489819647523e-02   1.3032747714541704e-01  -1.3827213637842467e-01   2.3028123890564828e-01  -4.7749679942127213e-02  -1.5345543916159249e-02  -5.1871964914628872e-02  -1.2198420126534715e-01   2.6784629029053868e-02
  -1.2829179155866799e-01  -4.1943074516718887e-02  -1.5913002758284084e-02  -1.8458170560461340e-01  -2.8248995001973748e-01  -2.7923883729439387e-02   9.9224699799714919e-02  -1.0898995072560734e-01   1.9601560449653854e-01   3.6964262895451572e-01  -2.1681760003045638e-02   1.5656003843592509e-01  -9.5868398493671042e-02  -1.5581835781325346e-01  -3.0370429143054029e-01  -1.5357123924893362e-01  -3.9716050661963306e-02  -1.5163858434688193e-01   1.4491940066879305e-01   2.7566806327592366e-02  -2.9153161977219177e-02   7.6518260595804549e-02   1.2767481763720767e-01   1.0537465646326699e-01   4.8976532848588224e-05  -8.2383751216337023e-03  -9.2234764381063927e-02   1.3181731404276129e-03  -3.7342696379888463e-02  -5.9039390521923238e-02   7.6884371247112407e-02   9.5794895530064761e-02   3.4548984562263613e-01  -2.5557954105663649e-01  -1.6748078235513308e-01   6.1329404641724539e-03  -7.1786662493141751e-02  -5.3258458199878012e-02   1.9704574196170005e-01  -3.9139268155108278e-02  -9.4862102836459350e-02   2.0824896805437983e-02  -1.1526595953578535e-01   8.4791393691107164e-02   2.4801111993713806e-01   4.1223747491746426e-02   3.7980413683174050e-02   6.4934930419206380e-02   1.4501378494695433e-01   7.6883154254889174e-02
  -1.4671535805474750e-01  -2.2352327078705769e-01  -1.8735989244602350e-01   4.0574418257854128e-02   1.0625984010832749e-01   3.4117316872994172e-02  -2.0490182704052312e-02  -2.0349457560940698e-01   2.6126364254588030e-01  -1.3740636223662832e-02  -1.2882113165905812e-01  -3.0605773921217944e-01   7.9380597322086077e-02   1.5489460960233922e-01  -1.0780576819591936e-01   1.0733536313532782e-01   1.7149677648326221e-02   2.3405738589636049e-01  -8.2743626670792131e-02  -7.0578528200759133e-02  -2.0686029068051762e-01  -6.7738129267836927e-02  -1.2850604359284454e-01   2.0868354009960843e-01   5.5959632649076926e-02   4.7891350624541647e-02  -1.0655439773541577e-02  -1.9104370037917168e-02  -6.3508102671047395e-02  -2.4151683416233893e-01  -4.6935654679701067e-02   2.3178810680107206e-01  -1.3331889170837624e-01  -2.3335038426951193e-01  -4.8930893364587738e-02  -7.0442914011886487e-02   2.4272679405303085e-02  -1.1314044391095762e-02  -9.2103216326336113e-02   1.9683562645200225e-01   5.9337980761716369e-02   3.4200921468108256e-02  -7.3670563304845407e-02  -1.8004072124681225e-01  -1.3064374667288567e-01   3.5301629507712110e-02   7.7169954501910332e-02   1.6207786172558990e-02   3.2184823955253372e-01   9.2765967764833437e-02
  -8.3284934875650519e-03  -5.4188300550629381e-03  -3.3176919300885649e-01   1.3276277148870635e-01   7.3307568079336125e-02   7.4370607877169870e-02  -5.2275254376493122e-02   2.5513398778009021e-02  -8.2172521982660895e-02  -2.3217912527411352e-01  -2.0570238018015682e-01  -5.7322223850761994e-02  -3.6276648404864886e-01   2.7600956396208048e-02  -1.4996756042902173e-01  -1.3969055254115911e-01   1.6961779830198703e-01  -3.6247820730966676e-02  -6.0048832866469809e-02   1.2451441089647422e-01   8.2422846046502518e-02   8.0845415888438757e-02   9.7568410110302040e-02   2.1364666020558976e-01   1.3391405431941431e-01  -5.9045957580885267e-02  -2.1569738576446118e-01   1.2141673031106053e-01  -2.8825102104217546e-02   2.1968929598608641e-01   1.7411208131301087e-01   5.2815057137193200e-02   9.0151286493050820e-02  -7.1144897759051265e-02   5.4082322620162715e-02  -5.1505028176102349e-02  -2.3489604665230263e-01  -4.7216429373959271e-02  -2.9301012563731837e-01   1.7082398827078620e-02   6.3934121755340786e-02  -2.6371439480064390e-01   9.8787776780610626e-02   2.4001380765281386e-02   1.2769644607891209e-01  -9.9304181669775032e-02  -4.9911920386737349e-02   1.0869117019430642e-01  -7.0982401042248247e-02  -5.4044820944932834e-02
  -2.9259085223917250e-02   3.9239591300290769e-02  -1.2654061355866342e-01  -2.3801188733239220e-01   1.7892762286610431e-01  -8.6426912480547013e-02   1.9578138349015600e-01  -7.4740826023437942e-02   1.0774387305120073e-01  -1.6852431635963769e-01  -1.5239956251764691e-01  -1.4783987099983211e-02   1.6699656742196861e-01   1.7584917285487452e-02  -2.0480987982566576e-01  -2.0092498460904953e-02   4.8452969428464415e-02  -3.5402421600444656e-02   7.6592337169272898e-02   8.1047140035526877e-02   1.5354421294288950e-01  -1.3777691511928780e-01   1.8735644256024414e-01   7.3537778281826310e-02  -3.8245291398228076e-02  -5.5705902560860533e-02   4.2805757433611091e-02  -6.7052117015154275e-02   5.2595532503226222e-03   4.0790944026695315e-03  -2.0930665904144730e-01  -1.0471222926323932e-01  -4.9668618412525782e-02  -3.2277161253377561e-03   6.8258358482345807e-02   3.3240888393137413e-01   1.4964315011285698e-01   4.0880168279121337e-03   1.3314956742253700e-01   2.3542322095178811e-01   9.1401293830628283e-02  -1.1863678213801565e-01  -2.3003080343365995e-01   3.9313128609828718e-02  -4.5425285372722515e-02   1.3486746566055693e-01  -3.3932285770508275e-01   2.5156534537686787e-01  -2.3227516415462932e-01  -3.0647818363672957e-03
   2.0596426918027766e-01   1.3971392633070839e-01   1.9164624777374581e-01   3.2915344652021616e-02   5.9034579875869887e-02  -7.7788240611837492e-03   2.1461717430690430e-01  -4.5871255838046965e-02   2.7159466841454910e-01   1.4026550025012408e-01  -2.3611888010313881e-01   2.7581468873189274e-01  -2.4954858029161148e-01  -1.0648757497005877e-01   1.4524096628571842e-01  -1.9116200400591457e-01   1.1033873629760457e-01   6.2946753771010749e-02  -2.7856513243469945e-02  -1.1039801562172032e-01   5.5293914771296929e-02  -2.4144506986481417e-02  -1.6114107288240953e-01  -4.6201672648574957e-02   1.0090082290701596e-01  -1.7006335716668436e-01   2.0346603471636612e-01   1.6654520386757357e-01  -1.5539678553768646e-01  -4.5886789506402507e-02   4.6837737863270792e-02   1.1880612229573934e-01  -1.2202231973947093e-01   5.6157628829422719e-02   2.0449594124220344e-01  -5.5528786378304662e-02  -2.0382313725842080e-02  -1.6274002740428017e-01  -3.9850661654506229e-02   2.7756717063593127e-02   3.1606417936798153e-01   8.3146219113006445e-02  -5.5127790945230210e-02  -2.1559834940010347e-01   5.3750979431001100e-02   1.5380869668953703e-01  -1.1577330733817205e-02   6.9502392779572403e-02   1.7881004941811673e-02  -3.5323509538311114e-03
   3.2710840790968490e-02   2.2390919886434817e-02  -2.6019124058999699e-01  -2.7426211946252643e-01  -8.0606348212695897e-02  -1.5716187903123735e-01  -1.2382426524015694e-01  -1.3059152441826874e-01  -8.5179579656171039e-02  -4.6186040070066312e-02   6.3423914128331914e-03   1.3050725555725512e-01  -5.7594226979993939e-02   2.1553489139467283e-01  -1.1918536954297091e-02  -6.5091747572372571e-02  -1.2095153250928834e-02   1.0654836781040705e-02  -2.9575366832319018e-02  -2.9078610839552832e-01   7.5772406880129289e-02   2.3489708771755358e-01  -2.9760045298846560e-01   3.4151341885812911e-02   1.0573774984147555e-01  -9.3549963075133385e-02  -2.0625175415912611e-01   1.1360803451720240e-02   1.1783045566585468e-01  -4.9510527006242873e-02  -8.7069925420138555e-02  -1.9287991519413211e-01   1.1530047103190283e-01   2.2870130449759685e-01   1.3110827297219288e-01  -6.5416217739453567e-03   3.0549383110926389e-02  -3.3851944028799548e-02   1.2423358002793362e-01  -4.0817689655471459e-02   1.4735132889178948e-01   1.0734966097584329e-01   8.5122865790142679e-02   5.1495172002211966e-02  -9.2048233423157433e-02  -1.1716731094551942e-01  -1.4907501471661089e-01   6.5316268911750578e-03   1.7404123776290362e-01   3.6242266605943679e-01
   3.3903801191839222e-01  -7.8461015615770742e-03  -1.9640988912538174e-01  -1.5608403022737610e-02   2.1241954068915121e-02  -8.1951651132611575e-02   5.8954073864459930e-02   1.0110974412591865e-02  -1.9659517635374901e-01   2.4465735742472589e-02   8.8468433594966742e-02  -8.1010575848404154e-02  -5.2877233031303983e-02   7.1856963797161985e-02  -3.5107642336205075e-01   4.4058513959903914e-02   2.0335880583788626e-01  -3.9238170952090007e-02   2.1640156132121366e-01  -3.2201766143155244e-02  -1.3930084968242512e-01   5.4955492210709903e-03  -1.1944148005453063e-02  -3.3069923462686551e-01   5.5924500116025941e-02  -7.2414097713531349e-03   3.2685154254126320e-01  -4.6237251776678569e-02  -1.0632850380681898e-01  -1.7279481774421535e-01   1.8991130716819249e-01   3.3945189725152834e-02  -1.2461737836194349e-02   1.1826136849943270e-01  -1.3012012937669204e-01   6.3835466997625767e-02  -1.3107479292012722e-01   2.1638092966764255e-01   3.3507637024455514e-02   1.5052591156748957e-01   1.2107604011981082e-01   7.8227464247982936e-02  -9.6890263272013475e-03  -1.8536969024967466e-02   2.8637933892267216e-02  -2.3074065786983292e-01   1.3097387165028615e-01   1.3712107262645082e-01   3.4427427035756485e-02  -5.5241883629916257e-02
  -7.3213090800691119e-02  -1.4968485832988337e-01  -1.6146035033781969e-01  -4.3463600222448676e-02   1.3273510829610144e-01  -9.6729632079417774e-02  -5.9858242692651990e-02   8.8167306791852237e-02   1.8276769578775998e-01   9.2421007032131727e-02  -2.5939729102739850e-01   5.2376831509957512e-02   7.9252144291630300e-02   3.6894278822854829e-02   5.0522048700121426e-02   9.3148623600373764e-02   2.4634955418611110e-01  -1.8961889420931322e-01  -2.2610433477467939e-01   1.4984060631938101e-01   1.1940059702331504e-01   1.2630394550294430e-01   1.1836151095505973e-01  -1.6676716556782981e-01   1.7553542755264034e-01  -3.0926901650246162e-02   1.0133050935407825e-02  -6.1593714313481616e-02   7.2892315144032174e-02  -7.2610939473372160e-02   1.3444269174434267e-01  -2.7269798972771314e-01  -5.7410154343950151e-02   3.2392522938647812e-03   2.1288100791897752e-01  -1.5783099351651498e-02   1.7039862540193443e-01   2.8240289167066512e-02   1.9307386492077985e-01   5.0416249394039651e-02  -8.0530035296323577e-02  -6.9025471117769063e-02  -1.1177854624779121e-01  -7.0480247098813509e-02   1.6203863615334380e-01  -1.1209651998068812e-01   2.0988085450308910e-01  -3.5151347643193748e-01   1.1728739640723776e-01  -1.6349240606651916e-01
  -1.3533927731864870e-01   2.5715849408909357e-02  -4.1369695618082271e-02   4.3200084280566056e-02  -2.8160689453543064e-01   6.1086984979192932e-02   1.5090411871767262e-02  -3.2000916241026896e-03   2.1394592793815942e-01  -1.5361240031661500e-02  -9.4618701868528332e-02   1.7730512494751296e-02   5.3777334377045155e-02   1.2620233578302470e-01   6.8345703973758720e-02   1.0416558749440964e-01   1.9742396916453536e-01  -3.3088495303250830e-02  -7.8425749061766761e-02  -5.4662273297688788e-02   2.1930416850388578e-03  -4.5696708910701628e-02  -3.9221661489217970e-02  -5.9346430940556222e-02  -1.7670066411087998e-01  -1.5684056359403528e-01   1.9153919210647732e-01  -1.9477896248454576e-01   4.8456995054827125e-02   4.6241330744414988e-01  -1.0803932394274769e-01  -1.1694569465916661e-02   1.4133353836575394e-01   1.7072540547260298e-01  -2.4228009926476743e-01  -3.5211788321890380e-01  -3.3883190557330169e-02  -2.4455201324243531e-02   3.4528866069585801e-02   1.1753922736846587e-01   5.5577091983407600e-02  -5.4438211595623620e-02  -2.0808749044399844e-01  -7.5140976200429033e-02  -1.6030036759773672e-01  -2.0030921545282604e-01  -2.0213623257073945e-02   1.2899262594440036e-01   1.0556468043936755e-02  -5.6747745110103581e-02
  -1.6639025663551388e-01  -2.2475814239656083e-01   8.7124982238265508e-02   1.2100220263026674e-01  -2.0087141234461267e-01  -1.4003680975362612e-01  -2.1736189635507960e-01  -5.1570293018364952e-02   1.2719097988117848e-02  -2.5647672535082520e-02  -3.5746611723215908e-02  -1.9587429469687442e-01   2.5277132308365889e-02  -1.4981910464416495e-01  -6.3233232357149852e-02  -5.1684356491231986e-03  -1.4184895020103733e-01  -1.5704985120283824e-01  -1.8780775414313659e-02  -5.2378421506821191e-02  -1.8996851715533242e-01  -1.2561561111781414e-01  -1.5501143664971323e-01  -3.1932105374990430e-02  -2.4487637357575334e-02  -1.4037297120402181e-01   6.8645059505525172e-02   1.0002828247649639e-01   1.1556551937442959e-01  -4.9939886682920348e-02   1.4814747702122535e-01   5.8245651403809537e-03   6.3771253318334956e-02   1.3157404209393619e-01   2.7550539287450149e-01   2.5994836150586004e-01  -2.2743406969169125e-01  -9.1633441312038447e-02   2.2820953193277263e-01  -2.2686099786635971e-01   1.3897543484151578e-01  -2.6693911561790823e-01  -8.5164748464971574e-02  -1.6405181552781306e-01  -1.6079579414667486e-01  -4.0900884089971418e-02  -1.3336125881990480e-02   1.2214385337392555e-01  -6.4101582307883792e-02  -1.5646648699301055e-01
  -3.7122710550069174e-02  -8.0570590290902300e-02  -6.2572666890235232e-03   1.8956029566950572e-01  -1.8081975394587094e-01  -4.2827607203629617e-02   3.5391702047910624e-02   3.7019002874629390e-03  -1.6895813643498048e-01   4.8418870315236173e-02  -8.3180777913540740e-02   1.0700513205839469e-01   1.8322617073773159e-01   2.5033536273061580e-01   1.0214492730539022e-01  -2.2679406384888010e-01   1.2675252856157876e-01   1.2615028932286531e-02   8.9608554142169949e-02  -1.5520675319928876e-01  -4.0071150886125041e-02   3.3901827768268175e-03   6.4888115149060038e-02   1.1234239534232660e-01  -7.8589041025489331e-02  -1.8331430038696409e-01  -3.8073204578895237e-02   2.3993314155014198e-01  -3.2232898388054286e-02   2.3405296516207666e-02  -2.4105390271826022e-01  -7.1606763139799370e-03   1.4028110802471556e-03  -8.9633484527180174e-02  -6.7443621847389584e-02   9.0402761925864702e-02   4.1673661285663015e-02   4.6997620630643272e-01   1.0117054630409515e-01   7.5068971459561845e-02   3.0312132228004433e-02  -1.8816983518907299e-01   1.5203917458920543e-01  -2.8383291937645583e-01   1.6575507859182412e-01   1.2473381720820934e-01   1.5820316940809936e-01  -7.8051437207232635e-02  -1.0711908431743249e-01   5.2751549805809712e-02
   4.4534162831089838e-02   2.0177742903066526e-01  -1.1758350916838663e-01   1.1921958671863447e-01  -8.8566783575970032e-02  -5.0398228737368794e-02  -1.9768167419494187e-01   5.4284042800082088e-02   6.0516409502029050e-02  -1.5385540315484020e-02   9.3290473037869748e-02  -4.6358685504103381e-02  -2.1209747752402169e-02  -5.9273634953206505e-02   2.5080838834074065e-01   2.2001360817940699e-01  -1.1416161484101886e-02   5.0222219565263869e-02   5.2131417253842925e-02  -2.5508270543676364e-02   1.4650331366379121e-01   5.3896768761355927e-02   1.9014803080479020e-01  -9.2140334579523961e-02  -5.3325902112217591e-02  -1.1223025250835959e-01   1.7752058454948930e-01   2.0339637588964327e-01   1.9480565550145335e-01  -1.6027810286120495e-01  -2.2707945729503781e-01  -1.5608736812939505e-01  -1.3616581411880282e-02  -2.6528216239232916e-01   1.0246708982905237e-04   9.2415214657804209e-02  -1.3900427259830284e-01   2.6905562083493526e-02  -1.8456392177637757e-01  -1.1024479221834499e-01   1.8827860589623782e-01  -9.1748452862880608e-02  -2.9560234937227858e-01   1.8906274128388523e-01   1.6076041043049921e-01  -3.2124016628346505e-02   5.3268265127717249e-02   1.6109182544870931e-01   2.5461461270110319e-01   1.0514487527212049e-01
   2.2341898322725742e-01  -1.0761120945072311e-01  -5.0202586383396294e-02   2.2356578617345446e-01   1.0636965930864541e-01  -8.4996782296684004e-02   2.4256727635413769e-01  -1.7176196617236344e-01   7.1496905549542203e-02  -2.4018405080913341e-01  -2.2247326334532183e-01  -7.6262761727068543e-02   1.5553450512501101e-02  -2.0161156789441947e-01   4.8016451425647630e-02   6.0936886650577664e-02  -1.2759916704205196e-01  -1.8098753877930845e-01  -1.0963624828113068e-01  -1.3336707466871767e-01   1.4689688490765759e-01  -2.0147869552285891e-01  -8.3099122974337816e-03   6.5171908137677897e-02  -7.2765433797389367e-02   1.2148638417969905e-01   1.3676785721832829e-01   1.7239971968062595e-01   1.0238147280491809e-01  -1.0932191036654521e-02   9.1320600224242737e-02  -4.6020185171841170e-03   1.6802474840460035e-01   2.4368609321404081e-01  -1.6438573971014708e-01  -8.5654349667674198e-02  -1.1577392878227769e-01   1.4553130627112318e-01   1.2742633318599725e-01  -1.3616134470034609e-02  -2.1531191665495594e-01  -4.1518441138323252e-02  -8.7957099585240454e-04   1.5974837970530678e-01   4.4627344508675212e-02   1.6556297325710395e-01   8.1556425098326599e-03  -1.0809898416008558e-01   1.5716277831962433e-01   2.6246542895003816e-01
   3.2241916407698044e-03  -9.7451666691161232e-02   1.5495954720694469e-01  -4.4473087196468489e-02  -1.3435415467729953e-01   4.4769656702723828e-02   2.5983994127809140e-01  -3.6313344682460452e-01  -2.0419886500425802e-01  -1.3077631490676984e-02  -9.9614299017571462e-02  -4.9103108019784326e-02   1.5904574371065047e-01   6.9090738133167684e-02   2.8534333923480165e-01   2.1452695146494835e-01   2.6700518214137414e-01   1.8909194655323102e-02   5.0416011985074248e-02  -6.0832427464000603e-02  -3.9072712375552550e-02   7.6924785376440208e-02   1.9607131229809507e-01  -8.1122738991991454e-03   6.9693016950230988e-02   2.9112906630970169e-02  -1.4990370418328608e-01   8.4770139786215712e-02   1.2361093510554881e-02   5.9331700483464485e-02   6.5171339075149354e-02   3.6887013132805252e-01   6.5540166225753690e-02   3.4531444765996837e-02   2.0254780064339500e-01   1.5941043000784239e-01  -4.7305569274399455e-03  -1.0208298779992435e-01   1.9290030673937156e-02   1.4616016861841505e-02   6.9633874576455701e-02   9.3598536019869824e-02  -4.2932253961790103e-02   2.3569588504805897e-01   6.7890223965843335e-02  -2.6430015081305946e-01   2.3591516574324484e-02  -1.0146172695916538e-02  -2.4967026163654892e-02  -2.1247043038657109e-02
  -1.9504758206733183e-01   2.3088949234814632e-01   8.7301082145560510e-02  -1.0635046463261572e-01   1.5044873044091595e-01  -1.3516112158960239e-01  -2.5482331888882492e-03   1.7094434265936587e-01  -9.1692695334980867e-03  -6.4073049274309304e-02  -2.3613564866919406e-01  -8.2257038618223394e-02  -1.1866558309510268e-01  -7.5648843537659563e-02  -1.7149472972965821e-01  -4.9429731087505202e-02   1.7900313968245490e-01  -4.1195621272519023e-02  -2.2719814016843920e-01  -1.3196199936906886e-01  -3.4117602386826967e-01   4.9704906153719475e-02  -3.9251246041225318e-02  -1.7095331119049269e-02  -1.4928004880132456e-01   6.8909089273666652e-02   2.3386825949925558e-01   1.3367083218942567e-02   2.4195942687200087e-02   5.4383498914421111e-02  -1.3702323583579626e-01   1.5922879104777540e-01   1.7082795628048039e-01  -1.3817290849548117e-01   8.8418385242625755e-02   5.7063399757940975e-02   2.2046631913821937e-01   1.8740111003323057e-01  -7.7024344741244491e-02  -2.6257114410381471e-01   8.5702227355604677e-02   2.4516966559451542e-02   6.5682929420165570e-02   2.5788670841933903e-01  -8.0190142048009588e-02  -4.6237440217849840e-02   6.5966194858581864e-02  -1.1174644696494207e-01  -9.0500441009339294e-02   1.3357373975960110e-01
  -6.3440213892376945e-02   4.1615745101197671e-03   9.3440844158132863e-02   1.1323044646511436e-01  -1.3595579869415136e-01  -1.0803808010000981e-01   1.7247901762239518e-02   1.3240915443612736e-01  -1.1692182158250425e-01  -1.0092194670972846e-02  -1.5255416201286592e-02  -2.9535468918435205e-02   1.2144712869656946e-01  -5.8859704706041897e-02  -1.6324041072800724e-01   8.6654776876235143e-02   1.8256692436650107e-01   9.5559473432785508e-02  -1.0529444282241632e-02  -2.9058876478698613e-02   1.4748743884463250e-01  -1.9748592726374928e-01  -1.1124701729442486e-01   7.4845958020677616e-02   3.0196172713405317e-01  -2.6829654067484826e-01  -1.6678821233690269e-01   1.4860214965071150e-01  -2.6356226892545831e-01  -1.3681828391643081e-01  -1.1158985196273674e-02  -1.4009940259533521e-01   6.5488321445011141e-02  -6.6058424159741475e-02  -6.3851898692991904e-02  -2.1067015489539470e-01  -3.5392299139300476e-02   1.7189310358586077e-02   7.2534266918434231e-02   3.4630865818233755e-02   1.2491593837973830e-01   7.0359457593541536e-02  -6.8676958870682314e-02   4.1616301940032413e-01  -2.8315236671051458e-01   1.8265759559629036e-01   6.4826490213559573e-02  -8.2229640200546045e-02  -4.9933534069805399e-02  -1.5950685374748891e-01
  -9.1283106414831200e-02   4.9485201611003775e-02  -7.4595820436140589e-02   3.4456489491334202e-02   8.5125028059406443e-02   3.5208590828468084e-02   2.1347803675415924e-01   4.3535889201648317e-02   9.8162955645816230e-02   7.8855480517110679e-02   2.2029291919270038e-02  -7.2590029815570598e-02  -2.0277661771619207e-01  -1.8207020773348986e-01  -1.2738090701748572e-01   2.8761083503365431e-01  -5.8159933369676585e-02   5.5399725999905683e-03   3.0923850690489407e-01  -1.6972779251633735e-01   3.5450842457855479e-02  -1.7684810165733850e-01  -1.1557996691659220e-01  -7.6832333652610246e-02   1.7805870427155593e-01   1.2559149160845745e-01  -1.5082176183003121e-01   2.1975181077460121e-01  -3.3409958868681235e-02   3.4402101914244643e-02   1.6999480816591864e-01   2.7410273147379255e-01   1.0519557618085078e-02   1.8955071154447006e-01   5.9857579385933314e-02   3.6899748175911580e-02  -2.0025132605805990e-01  -1.0337974529714854e-01  -5.8612499852998337e-02  -2.8296176724083966e-01   4.8787203339654847e-02  -6.2671512477243008e-02  -6.2524574032765748e-02   2.2327983374773749e-01  -1.5341057683988538e-01   1.4686824354976949e-01  -3.5378335618432850e-02  -7.4603319956049449e-02  -1.2434384920643561e-01   1.5642941758984902e-01
   1.7708994667594954e-01   3.8149009953232407e-02  -1.0922512915265464e-01   1.2570844100004389e-01  -1.3482613845754504e-03  -1.0864193373052597e-01   2.8323776699672221e-01   6.1037265293670262e-03  -2.3682405972480847e-01  -1.4468879030674175e-01  -5.3607473081313833e-02  -3.6688058851735000e-01  -9.4039051414342781e-03   2.4218435522797202e-01   2.3313253667402442e-01  -9.2893671772117468e-03  -5.6925925344779554e-02  -1.7197854478831356e-01  -1.0956561496992187e-01   9.5018399098970974e-02  -6.3678864807229951e-02   2.1021704970411614e-02   4.0815774266487114e-03  -1.6306560148986932e-01  -1.2347332059022932e-01   1.4787409893834016e-01   1.7482003724289538e-01   1.2295538136940731e-01  -7.5504296402737953e-02   5.0576890927396222e-02   3.1807200800365176e-01   1.9697079836784626e-01  -3.4274562126146185e-02  -1.7602747967501259e-01   1.2464770161282633e-02  -5.5585706280461701e-02  -2.0649409182209183e-01   5.6286167348553642e-02  -3.9445190728827441e-02   8.3929389119360404e-02   9.0428395548553406e-02  -4.5255778776339892e-03   1.0510748201470002e-01  -2.9246556976718560e-02   1.3868210641898264e-02  -9.6138213436522346e-02   2.3353099821788656e-01   5.2401241019860816e-02  -1.6420043551769395e-01  -1.2015799202975548e-02
  -5.4803731518468506e-02  -9.6294147758632737e-02   3.2702453408004969e-03   2.1365436141303404e-01   1.9985402416805609e-01  -1.7295802398711668e-01  -1.3381616779955627e-01  -3.7965708042587108e-04   5.3039304031903788e-03   3.3230467011011189e-01  -1.4084278835750422e-01   2.8533155838226187e-02  -8.6641353271641755e-02  -8.0498171482502212e-02   8.0189234179067481e-02  -1.2728444248061699e-01  -1.9889041771622523e-01  -6.2491652532832280e-02  -1.0247942502443674e-01   2.9416514002628785e-01   1.4543980456515654e-01  -1.4379457635173992e-01   1.4797676160032086e-01  -1.0337696171466117e-01   9.8125360690412070e-02   1.4786088464504656e-02   1.1741654948435763e-01   4.7138172900442782e-02  -1.0094121481451443e-01  -1.3060573619563812e-01  -8.8248914044638166e-02   4.7760406960142457e-02  -2.1007233132836436e-02  -5.5718271088939050e-02   2.3222882838460723e-01   1.0748224307746573e-01   7.8795762565774155e-02  -2.6466002624853002e-01  -1.3416694624707520e-01  -8.4245362259568940e-02   6.2388694632921037e-02  -8.6509758775236895e-02   1.0631684956150927e-01  -3.1758754575716426e-02  -7.2843563611030671e-02  -2.9123364651191125e-01  -1.3523582873710779e-01   1.8991827074017614e-01   1.6316124397862512e-02   2.6396928740951014e-01
   5.3433106077696857e-02  -2.9689009534009214e-01   2.5383352980619049e-02   1.4260143932645125e-01   9.1929287323915171e-02   1.1582355566875702e-01   1.6914731914728989e-02   3.2485126369153117e-01  -1.0546709109159462e-01  -4.9200841270447694e-02   7.7420519377228686e-02  -8.0707891039055429e-02  -5.1826775061752185e-02   1.4772466145166610e-01  -1.4912021899602845e-01   2.2034869651758468e-01  -1.5120320482126046e-01   3.1808381612937769e-01   2.4620603847860978e-01   7.2078180843728662e-02   1.3032896912568367e-01   1.3732073862019717e-01   5.9813533709469645e-02   3.0043606609533528e-02  -2.5425954425279632e-02   4.6952633235606570e-02   1.2342190906958901e-01   7.3173712031049207e-02   1.9883066100302332e-01  -9.9747360788887046e-02   1.5588338378143361e-02  -7.1563623632005982e-02   4.9873959861328900e-02  -4.9192852416569316e-02  -5.8433943451330843e-02  -1.5887517543710594e-01   1.3749308208499264e-01  -5.2592537921537251e-02  -1.6839037969941945e-01   2.3253655152621733e-01   1.5290802835027326e-01   1.4093573309172613e-01  -1.7691750401795912e-02   1.4016090866552306e-03  -1.2548720039144973e-01  -4.9128516889865290e-02  -2.4558011831625082e-01   6.8271558952241199e-02  -1.6916990322657424e-01  -1.9380075116622875e-01
  -1.1369632118863079e-01   7.2386591539534861e-02   1.2534858923212588e-01   1.7432541193736067e-01  -1.2960626186708518e-01  -4.7569509662990957e-03   7.7823522475444787e-02   1.0982895213846233e-01   1.6580499062797804e-01   9.1637102605625007e-02  -9.4458344234025451e-02  -1.6383079275138414e-02  -1.0502182811347019e-01   1.3722712522562161e-01  -4.2618272429508060e-02  -1.1282871661907501e-02  -3.7695277000785524e-02   2.9039883640110203e-01  -3.3908915426598707e-01  -2.0385149751945841e-01   7.9182075612715383e-02   1.1493887596776194e-02  -3.9319831232974611e-02  -9.8340238734804977e-02   1.2562249304820036e-01   3.6952124761360261e-01  -3.0144992169744960e-02  -2.2048663633829048e-02  -2.1645228797250060e-01   6.4328331939194433e-02   2.3452896268655831e-02  -4.7179925927188074e-02   3.7752245690402433e-02  -1.1174683434804789e-02   5.8435594983267995e-02   1.3690230082413107e-01   2.0621942251656478e-01   3.4670538224906733e-02   1.2648040789268392e-01   8.0761153625915461e-02   2.1272479965828425e-02  -1.9181722302056464e-01   1.1488315252954116e-01  -4.1635972300814457e-02   2.2086304283240116e-01   1.3925962123288753e-02  -1.0204854321994876e-01  -3.0654399628529544e-01  -2.3877369950008975e-01  -6.3317984451662077e-02
   2.2921393446692634e-01  -2.0124238273735004e-01   2.7163635416851184e-02   8.6558381520726410e-02   1.0735370634488518e-01   8.0257809622185428e-02  -1.8660603729481651e-01  -1.8981571328658486e-01  -3.8344061212743114e-02  -1.2639735291435095e-01  -1.3349649694041321e-01   9.6167155978008068e-02   3.0130968612997813e-02   4.1514128061986122e-01  -2.0728321532950542e-01   1.2194591684846340e-01   4.3687386880259353e-02  -6.9728531754027889e-03  -6.3864956571342918e-02   1.0575043795188560e-01  -2.0355839662111640e-02   2.0896944094190625e-03   5.3263883437395750e-02  -1.0422556349063655e-01  -1.4384131841383790e-01  -1.3567299540060293e-01  -2.2476595501880631e-01   2.6096766900706003e-01  -2.5472885886170521e-01   1.7820414007017943e-01   9.8074884170624113e-02  -1.5495511838581558e-01  -1.2973523780764989e-01   3.4844786416597974e-03  -3.0742703292344180e-02   1.6797947240921627e-02   1.1983716091827423e-01   2.5150486610020756e-02  -5.9027350455415406e-02  -2.7549874174065220e-01  -7.6931939566829366e-02  -3.2573998251461393e-02  -9.5066484494502779e-02  -1.0355258790394549e-01  -7.4513843399152152e-02   1.5599038815234781e-01  -8.2129158406926903e-02  -4.4431076083753733e-02  -8.1020408440919511e-02   1.7498948737356765e-01
   2.1664712432724583e-03  -2.0483006901018258e-01   2.7149474330135931e-01  -1.1106574176503241e-01   6.2624677087982916e-02  -2.6384439988004471e-01  -1.1819362541345538e-01  -1.6732682295309286e-02  -8.9853441668688055e-02   8.7609628811703574e-02   1.1029914715273297e-01   1.4076394792497882e-01  -1.8911781415555282e-01  -1.2562848119880458e-02   9.0480823259674575e-02  -2.9741220068432725e-03   4.2572397412059870e-02  -1.8688983100195863e-01  -2.0207472694555145e-01  -1.1742216442356714e-01   5.6978097923664726e-02  -8.0904326555604172e-02  -8.7471399736285520e-03   2.8114818121288600e-03  -1.5964889900490384e-01   2.0157582980289232e-01   8.9915786224052593e-02   7.9588685413917268e-02   2.4539114264697623e-01  -6.7908313714299021e-02  -1.7371967238615937e-01   2.7203888310442608e-02  -1.5168602550849494e-01   1.0028637472879379e-01   1.4554037927412677e-01  -1.0944427667511433e-01   8.6001216358863583e-02   1.5237477254137535e-01  -1.4485294182046365e-01  -1.0024595407155723e-01   7.4477307799867803e-02   1.3094676048337398e-01  -1.2241522570715024e-01   2.2941945690131596e-02  -2.4659025528393677e-01   8.8245846903391267e-02   2.6019146308551605e-01  -2.4875278282543370e-01  -2.0744983771846554e-01  -8.6895006702939454e-02
   4.1186480943783826e-02   3.9758657778182122e-01   2.0554861552832232e-01  -9.8196083195070935e-02   6.3931289214996717e-02   1.1330931283426161e-01  -4.1975983119291453e-02   2.5120589843932178e-01  -3.0828706530876989e-02  -3.2053705502571445e-03   1.5277196875786542e-01  -1.3103355614556819e-01   1.9863642095761627e-01   1.8963493045638494e-01  -1.9139379748964674e-01  -9.8743950035160316e-02  -7.3089146697437130e-02  -1.0537091058919805e-01   7.8086683191212897e-03   5.1196414997855280e-02   2.3574020072224307e-03   3.3154429282225520e-02   1.5663541593348862e-01  -1.1433363456523202e-01   2.0671202476445891e-01   5.6712898170646876e-02   9.2773870193092967e-02   1.1134147878901771e-01  -6.1554746830470505e-02   3.2892730073501943e-02  -1.5654926011639572e-01   4.6527489169927182e-02  -1.7302550212141585e-01   1.4647025862365959e-01  -8.8081469320447150e-03  -1.7934601938944972e-01   1.9236415747005434e-01   1.0045362194447299e-01  -1.9548032433829559e-02  -7.3246934986804652e-02   2.5317398295723215e-01  -2.7630644791910136e-01   4.3045015511484680e-02   1.2356132576714814e-01  -1.4328396601190105e-01   6.2769874313508986e-02   1.0690969575255042e-01   9.6095046047642574e-02   2.1610269894976150e-01  -3.2682917912747592e-02
  -1.3380039273166211e-01  -3.9511960136521626e-02  -3.0108842118343991e-03   4.3163768515713671e-02  -2.4200194891269580e-02   1.8986606400334970e-02  -2.1887751493379884e-01   2.3079677575292099e-02   1.7849614800387423e-01  -1.3801283942572434e-01   1.9261868124112075e-01   5.8019393508323663e-02   7.9945265529788215e-02  -3.8339073609635142e-02   2.2177940467700184e-02  -2.0864820170173681e-01   7.9231340401094114e-02   2.2930984645229253e-02  -1.5810582583860262e-02   2.5012479416953198e-01  -7.7912207286284604e-02   7.4138906662336898e-02  -2.2804824136576879e-01  -2.3700938274777893e-02  -6.6879508742995180e-03  -1.7296143261276181e-02   1.5363066236157186e-01   2.9033584810023649e-01   8.0458633527359935e-02   2.5334355490741454e-02  -8.8669317638977285e-02   1.7203847434213551e-01  -2.0315670477798328e-01  -1.1751803557362354e-02  -9.5050312836842177e-02  -7.2523005802970109e-02  -1.2094473573574240e-01   6.7629311347953303e-02   3.7231162764537168e-01   2.8307595254292404e-02   8.9271194302610574e-02   1.3736929106382650e-01   1.8610470080139649e-01   1.6879885767578828e-01   6.9280928624022603e-02   5.3417170263285865e-02  -1.9498585283665235e-01   2.0102993709839114e-02  -3.2134974986583870e-01   2.1404199204758104e-01
   1.0193233848676810e-01  -1.2320437952851197e-01   7.0125883598951277e-03  -1.6464519344721279e-01   2.5856579008348907e-01  -4.7675742437480267e-02  -2.3791505757794380e-03   6.1552426154084683e-02  -1.5082796964133477e-01   3.2020030636898456e-01   6.0478259123009789e-02   4.7477128287738007e-04  -2.8508453854967128e-02   4.5534699686189124e-02   6.8851152813356846e-03  -2.2834646109851089e-01  -1.7517218001661863e-01   1.2121448622528731e-01   1.5343046993926079e-01  -2.3181107095388548e-01  -9.1161693048371212e-02   7.5488840883991243e-02  -1.5599047582802908e-01  -2.4796526926001750e-02  -1.8778467162347382e-02  -1.1779340068655225e-01   1.5341831067397935e-01   8.5022971105491729e-02  -1.6960751536372845e-01   1.8264425178611166e-01   1.7765641641203259e-01   1.0712582756717166e-03  -8.1791554289908835e-02   1.5091384117840723e-01  -1.4972428799296508e-01  -1.0058565726557234e-01   1.7895924729579593e-01  -2.4772484494566153e-02   1.0521030253325360e-01   6.2891572222483094e-02  -2.2660256815023791e-01   1.2944035038150820e-01  -4.1249718615517308e-02   2.2650009329249188e-01   1.6513824914410913e-01  -2.6078109225312801e-01   1.2861605866523229e-01  -1.7266988419726229e-01   1.0687435040857221e-01   7.8839142619791192e-02
  -2.1876533523956579e-01   2.8849641226920725e-01  -1.4834220969008849e-01   2.3687913562055289e-02   8.8528580604370799e-02  -1.3293356671558465e-01   1.1386804127104380e-01  -1.4592439535584001e-01  -9.0523008001174660e-02   6.6740769427238444e-02  -2.5685161599641010e-01  -3.5303768429132626e-03   8.7152547386053117e-02  -1.2769364191470040e-01  -2.2970847434990055e-01  -1.9852398303840416e-01  -3.3448130087504371e-02   1.5341563548215142e-01  -8.1031389659839498e-02   6.0705282897028770e-02   8.4552285514923400e-02   5.0387780308019943e-02  -9.6023636907195172e-03  -6.7870775783933510e-02  -1.3210532261444322e-01  -1.4894960190842671e-01  -1.6801169695938026e-01   9.0575993554244172e-02   8.7043334650234075e-02  -9.8066417686134458e-02   7.3296315303463616e-02  -1.2351786739581479e-03  -3.5860547522385533e-01   4.1614981557710720e-02  -7.2094327958192733e-02  -1.5419289241554977e-02  -1.6006907831929464e-02   9.3207098612034842e-02  -1.5507382217126525e-01  -1.0281699226925700e-01  -1.8154920992640485e-02   4.5957841956597120e-02  -1.1183059127664986e-01   5.7963183936605940e-02   2.6790312357877721e-02  -1.2808777705477789e-01  -8.1685103685751118e-02   5.8175701142583830e-02  -2.3020987442762608e-01  -4.0757837371296751e-01
   4.8519294975004158e-02  -5.8682532254110589e-02  -2.4075889030927641e-01   8.3220197906418159e-02  -1.1290977752235959e-01  -2.1055395906423893e-01   7.4074345103537526e-02   9.6978464091918459e-02   2.9355541783434602e-01   1.0597058626932351e-02  -1.8749706206745420e-01   4.9643818939347766e-02   4.6117129979291510e-01   1.2628228093231367e-01  -5.7934992359684322e-02   8.3662101225371710e-02  -5.7447996535850185e-02  -1.3709532684713721e-01   3.0243272938978411e-02  -7.8088835581215835e-02   2.3141204037820581e-01  -3.4964837768808210e-02   1.0392797010671953e-02   3.0248045311674326e-02   1.7315703782012390e-01  -1.9130552153195882e-02   1.5474647579868231e-01   1.7925932162612537e-01   1.6111665639184061e-01  -1.4556622380654050e-01  -7.9097465479191151e-02  -6.7087269179607736e-02  -2.9637743872890455e-02  -1.2464687711143911e-01  -8.5137522981126784e-02  -1.5652527927364598e-01  -2.7671122116081689e-02  -1.8727056808471604e-01   5.3607520171155651e-02   4.0319825712931058e-02  -2.0244507337729226e-01  -6.3203824320762395e-02  -1.9182140902098813e-01   9.2222576110358723e-03  -4.8555798465426299e-03   1.3648709604181519e-03   1.7441444078033966e-01  -2.4431926780408891e-01  -7.9578614377625711e-03   6.8192761903314289e-02
   3.9093490294296623e-02   1.5932605952365307e-02   2.0624853941090263e-02   6.5591363804013147e-02  -1.9656997063982753e-01  -2.3927273336337893e-01  -8.8633133938871376e-03  -1.0559199735210067e-01  -3.9404997256179797e-02  -1.1798724740510833e-01   2.1727617402784463e-02   3.2879576193250014e-02  -1.8008357696893657e-01   1.1390311610234732e-01  -7.7315513721865348e-03   1.2043478149523452e-01  -2.3519744268388473e-01  -1.8812475493438072e-01   3.2813508452360744e-02   1.1706892542059356e-01   1.7339560591225218e-02   1.3278289835460419e-01  -1.0287681318622455e-01  -3.7551429111702894e-02   2.6994543178315222e-01  -1.6206342302863680e-01  -2.3674669640915644e-01  -1.5673478095406398e-01  -1.4865052411402423e-03   3.6625072924466810e-02  -5.0957577559191850e-02   3.1427362749105521e-02  -1.4426192369571650e-01  -1.2075117825644176e-01  -5.8737385706603924e-02  -5.7003080836183620e-02   7.0200505925097051e-02  -1.5871517299499865e-01  -5.9978878226312350e-02  -5.1691108600606231e-02   2.8928759164829093e-01   2.7911526710413903e-01   1.9524278920705876e-01   1.9080263875468226e-01   1.7074543846966106e-01  -3.9209213282293570e-02  -5.7839246348111634e-02  -3.0887210748987409e-01   1.9150091580326636e-01  -9.2586317192686285e-02
   7.8580920688296002e-02   1.9021513093901951e-01  -5.5819195935072508e-02  -3.6922645421196154e-01  -2.4741974306450387e-01  -1.3971470813679240e-01  -2.0276966913518879e-01  -4.4997040883971010e-02  -1.0839844517360187e-01  -1.3849045026087983e-01   7.0666647625035245e-02   2.1161178515394102e-01  -9.4707011301942631e-02   1.1841879682610712e-01  -1.3356438137744317e-01  -6.6247779934884177e-02  -7.0758518612404814e-02   2.7170105945934064e-01  -1.0530058558038161e-01  -7.8571106617695355e-02   1.9025598967678362e-01  -7.1012998689370332e-02   2.0357046884412278e-01  -3.8481674144038455e-02   5.1605398510320422e-03  -2.3947978653353338e-02   4.5239929652095612e-02   8.2498455165668269e-02   1.3844534281010440e-01   1.4776309707993865e-01   1.0666354351772606e-01   2.9895095821332285e-01   9.6816151037135631e-02  -8.5139021883705784e-02  -1.5681820772514443e-01   2.1445858897071601e-01  -8.4799026347961937e-02  -1.5925270466505831e-01  -1.6971029356403422e-01   1.7136111389947231e-01  -7.0525140939458695e-03  -2.3187550923199188e-02  -2.2329949925031553e-02   2.4038513606901735e-02  -1.1015518684595194e-01  -9.3356639183181156e-02   9.9563909301167049e-03   1.4186213627647654e-02  -4.4491149932006938e-02   1.8500197789481218e-01
   1.3965285015270640e-01  -2.0424574761542112e-02  -1.3471806115495802e-01  -1.5163221568811089e-01   1.3906564805234836e-01   2.8867607512797733e-01   9.1041081995345732e-02  -3.3173525405075172e-01   4.8957600806186066e-02   4.9066483464937152e-02   2.4871391605743483e-02   2.9946030061020618e-01  -9.2406879751100283e-03   1.4390582547034755e-01  -6.4559557817194982e-02  -1.0828277096278550e-02  -8.9135939847601833e-02  -4.9440139097818150e-02  -4.1982785689611127e-02   1.1459238603689943e-01  -5.8413573760164296e-02  -2.1862866498491444e-02   1.0839239697581726e-01  -9.1378190665606762e-02   1.3230660464434812e-01   9.3899192102112422e-02   6.0908490488687551e-02  -1.9570908551883073e-01  -1.5834802193352293e-01  -1.6663714727072693e-01  -8.3739328330772411e-02   2.2661446668711979e-01   1.2537380514574500e-01  -1.1598632822796880e-02   1.9387649250519004e-01  -3.2500875090787540e-01  -1.4579839322008847e-01   1.1116764314826907e-01   3.4148242130134350e-02   1.5426077838625427e-01   6.9579028664400328e-02  -3.4491591182404260e-02  -2.4248670858409116e-01   1.3542040265408739e-01   6.6929987616765010e-02  -9.2335107526534010e-02  -1.1871757150220551e-01  -1.0746174633669686e-01  -1.4640273221836780e-01  -8.9636276045892610e-02
   4.7055513772667083e-02  -1.0782240664135684e-01   1.4038016299319739e-01   1.1123510638804150e-01  -1.9031349960598890e-01   1.5676480690990667e-02  -1.1598424969018703e-01   1.3784833062828183e-01   7.0445239838699061e-02   3.4330284098698850e-02   2.2763769639796774e-02   2.4567408936940587e-02  -1.0708908202514202e-01  -1.5339207000491628e-01  -2.0493379090188488e-01   1.5337871311923813e-02   1.5531286301819696e-02  -1.6777823784998203e-01  -1.8648534585815821e-01  -1.2916119879623553e-01   2.4620880137870390e-02  -3.5538823715519657e-01  -7.0319414855194357e-02  -2.2924301833813276e-01   1.0068005148704026e-01  -5.7095554780442967e-02  -8.6272492777261872e-02  -6.2684076068994898e-02  -1.9090139533127170e-02   2.2343633449501182e-01   2.4658731849380561e-01  -1.3286922961549399e-01  -1.5441203794003486e-01  -2.0241045704584751e-01   1.1297635888712356e-02  -2.5695615736404909e-01  -1.3969558016997927e-01   4.4093974558601909e-02   1.6838724879653358e-01   2.1688966901038512e-01  -8.4656664521188460e-02   1.0197006241739819e-02  -1.1094013881939846e-01   5.9756105325510560e-02  -1.9533536580206828e-01  -1.4352543658639738e-01  -1.0382685419306481e-01   1.9915569961757967e-01   9.0422833500409083e-02  -1.2062847699669332e-01
  -6.2079454805990628e-02  -1.2729640975729117e-01  -1.0971346922811866e-01   6.3743490943888592e-02   4.0215369559828983e-02  -5.5742407290560562e-02   2.5645922002940408e-01  -1.3665617502086513e-01  -2.6581457349580104e-02  -1.4478310556356630e-01   2.2621043006576244e-01   6.1374069201910977e-02  -1.8523909227139204e-01  -4.2857337905787850e-02  -2.6371604757536599e-01  -1.2661690339874435e-01   9.2067281413132265e-02  -9.1754465997796561e-02   6.3444955559322988e-04  -5.0125188109345298e-02  -1.0450593540294859e-02   1.2316059512549563e-01  -1.7459223005125016e-01  -7.4628517427999738e-02   3.5444224332570140e-01   2.6689120517551304e-03   3.9008095015881754e-03   1.7816352822045228e-01  -1.7314014836752101e-01  -5.6060896360720008e-02  -2.7446218358465463e-01  -1.6903823545250207e-01  -1.4679317570998354e-02  -3.0637515237113076e-02  -1.2657152061924185e-01   1.3379963788843019e-01   2.4434859973900443e-03   1.5360740752962479e-01  -2.7139681192650417e-01   2.4037309086591979e-01  -1.2141504746204411e-01  -2.7935347567339935e-02   6.3683938127543152e-02  -1.2180433434907433e-01  -6.4536317091478182e-02  -9.7330815452179559e-02   1.8591755605160290e-01   1.4687534441744229e-01  -7.0283592939421477e-02   1.0925768179186782e-01
   2.0393835442260583e-01   1.5986212207291556e-01   2.5367332391053699e-02   6.6796552887228300e-02  -2.8622386714434522e-01  -2.2639065131636417e-02   3.8334806384356122e-02  -1.4328804651853017e-01   2.3168657510919094e-01   1.4005859403407522e-01  -1.9542094313455144e-01   9.0465463282520156e-02  -4.4181210058447981e-02  -2.2748210106120079e-01   3.5834877193138763e-02   1.5497610152541719e-01   1.5168168486608504e-02   9.1398080991607317e-02   9.2606344700400287e-02   2.0299464394345104e-01  -1.8214313888951733e-01   7.2530571332643290e-02   2.2749919673458341e-01  -8.5020721917963157e-02  -9.9448917104524776e-02   1.5477239516693250e-01   3.1880316489651339e-02   7.8828869685258193e-02  -9.8786065272758114e-02  -9.3725855528921986e-02   1.3395688812512657e-01  -1.3033596168070186e-01  -8.7366612605711741e-02   2.1236223400607726e-01  -1.0044859493600701e-01  -1.0959794128784107e-01   2.1133602069252133e-01   1.0026922645253557e-01  -9.5772175278555832e-02   2.6018205565698355e-01  -3.4421325956235781e-02   2.2794007706813008e-01   1.2111159463952900e-01   1.5051990509328420e-01  -9.6879039130047279e-02   9.2066442029498582e-02   1.6533835780763409e-01   6.5483709768955886e-02  -1.3872392501675738e-02   1.6655740028178062e-01
  -7.5930271743931133e-02  -6.3104600233793315e-02   2.2691173718159513e-01  -1.0874234248403743e-01   1.2208760740917129e-01  -4.3004069185051985e-01   8.2072495819044453e-02  -1.7594401063123893e-01   1.8503330473334184e-01  -8.6262224411270919e-02   7.7402476042236074e-02   6.7139387599929032e-02   1.7274241943793689e-01   5.6246101988944169e-03  -1.1583920365723378e-01  -1.7223128171734817e-01  -1.0049478207727319e-01   8.6519352954830042e-02   2.1195988811649560e-01   1.2492376411833331e-01  -5.4001548366483361e-02  -2.6118197486413544e-02  -7.3094115662971498e-02  -1.5059274432234421e-01  -3.5624571247620009e-02   1.3806939322919487e-01   4.5580492343842476e-02   8.8589113175225928e-02   5.4911197568583016e-02  -8.7295694536723596e-03   3.1665463975965291e-01  -1.6991057621678562e-01   2.2953055241596632e-01   4.3155377383689048e-02   1.1189804663960365e-01   2.4693758482591508e-02  -1.2920042287780104e-01   2.0185160187660900e-01  -2.7938976155912711e-02   5.3875161149962672e-02   1.8618646118646606e-01  -7.6897657124653310e-02  -3.3661796177466910e-02  -1.5643184149563361e-01   4.0144498625373781e-02   5.1625228825373848e-02  -1.7656459700986676e-01  -8.0866499078225546e-02   2.3389462821699170e-01  -1.9249361508676219e-02
  -1.9025151790847597e-01  -1.7745373220253205e-01  -1.1720738585735710e-01   8.7355401071130295e-02  -6.2013330582047985e-02  -6.0768889791472859e-02  -4.0736580588664799e-02   1.2985243181181466e-01  -2.8302744932977475e-01   6.0774488186894737e-02  -8.0715329718406406e-02   2.1429919005277534e-02   2.6066307029370700e-01   1.3429486078575928e-01   1.8923856242192880e-02  -1.6411781524575372e-01  -1.6303632180866198e-01  -3.1732874553157070e-02  -1.1583432072938574e-01  -1.1470232213019835e-01  -3.4012768841573920e-01  -1.1033428510445234e-01   1.4453544104786070e-01  -1.2970221266926585e-01   2.1947203250379069e-01   7.7281766699199228e-02  -2.3154545019852213e-01   4.1206864886668623e-03   6.9759758473273856e-02  -1.7233522039879687e-01   1.3678396431061415e-02   1.3537262050847870e-01   1.4639987653367426e-01   4.9209288318270733e-02   7.6738855397951687e-03   1.8024514990105098e-01   7.9671027134183281e-02   1.4954807488716318e-01   3.2504127527694139e-02   6.5544084075863207e-02  -7.9985071555631199e-02   2.5022149037632391e-01  -6.4302702332822093e-02   1.6710983634929730e-01  -5.9189035818826202e-02   2.8368204171095734e-01  -6.5095543356871163e-02   1.3377970322244301e-01   2.8920432415788226e-02   4.2082322559813451e-02
  -2.2917387391499919e-01  -6.8731991162590917e-03  -1.5529042320272610e-01   5.5973657892005200e-04   9.8320720655581492e-02   8.7471360585149163e-02  -9.1244482763893589e-02  -1.3567683589293802e-01   8.4095667945667113e-02  -1.1107637591148042e-02  -7.5405044411613248e-02   5.3169754899944615e-03  -1.3480633364798881e-02   6.8568173346469335e-02   1.9919937231053164e-01   1.3670556458376379e-01   2.9346745768772797e-01   6.1029655639395421e-02  -3.5874803808704059e-02  -1.7504973072306387e-01  -5.7257617628853300e-02   1.1642025276952594e-01   1.0583054861756930e-01  -2.1811766415687012e-01   2.2380549439499317e-01   2.0319880391557247e-02  -3.2048525904267156e-02   5.0157031791876555e-02   3.6355549208662158e-01   1.8150830666496917e-01   1.2400413910270584e-01  -1.2807472131639305e-01   7.1401659416836835e-02  -4.0663286831706863e-02  -1.1413369794359824e-02  -1.2995575906329360e-01   1.8404675985236119e-01   1.3121525919974389e-01  -4.6518786616645963e-02  -1.3584182279323856e-01   2.7526730194933979e-01   4.0010187653199324e-02  -1.0778864445111284e-01   2.4638670754886811e-02   1.4139578676841558e-01  -3.0579643036156690e-01   8.5775414781803033e-02   1.3009110857688558e-01  -2.3206010071792830e-04   1.7864403998449327e-01
  -2.1562384642457100e-01   3.6735919086945380e-02   4.3208670336759503e-01   8.6502233424670935e-02  -5.5310023056989906e-02   3.5294432101648177e-02   1.5544732844456494e-01   6.9037669592013004e-02   6.2345520409621817e-02  -4.7698409416745621e-02  -8.2911620833697838e-02  -4.5829106157050424e-03   1.3414301853668095e-01  -4.5470066805962599e-02   1.9664383456001147e-01  -9.0889797939515529e-02  -7.2160519280614080e-02   2.0010159835823878e-02   8.7864713095889155e-02  -1.7800423175106631e-01   1.2735275973173416e-01   1.7614218628637449e-01   2.8292319638866847e-01   9.6365004833418880e-02   5.7317885197334467e-02  -3.1092750666917718e-01  -5.5685432666128076e-02  -3.8270946404105860e-02  -2.4631250546760922e-01   8.6959605164064938e-02  -2.9878279691975360e-02   8.6706782927513104e-02   2.7525568759519479e-02  -1.2879656847559301e-01  -3.3073619985421335e-04  -1.3383053328486222e-01  -1.6637019327713704e-01   2.0271284336612083e-01  -1.2592935746022582e-01  -1.3405039179023984e-02  -1.9883448743811847e-02   1.6998113019690231e-01  -6.4530423929792649e-02  -6.9959885200292768e-02  -1.3806904735035808e-01  -7.9755943015873840e-02  -6.9566061966581966e-02  -9.9655856917373775e-02  -1.7369529332954595e-01   2.3055003595507764e-01
  -2.3722009455539311e-01  -1.8806748799999520e-01  -2.7274483044846148e-01   1.3837324902205832e-02   7.0210194671175175e-02   2.9578553573776017e-02  -2.4019511381790271e-01  -1.1046895876721763e-01  -1.0700014878146195e-01  -1.1789909410581384e-01   3.7573326699060744e-02  -1.4687495273980805e-01  -8.7155499513570118e-03  -2.5637831596975869e-01  -1.2379617366192507e-01   3.9628453145912457e-02  -5.6228791818469577e-02  -2.9924338457551386e-01  -5.0830784176496432e-02  -1.1591625969757409e-01   8.1017573080311142e-02   1.7656590227633823e-01   3.8300546588604228e-01   1.9541085327660085e-01  -5.5515984479063467e-02   5.7591055888979330e-02   4.2933839076886478e-02   1.0089524943602712e-01  -1.1426906583193627e-01   5.6064029801855222e-02   1.9166445619412087e-01   1.0420681542738702e-02  -9.3367397183372697e-02   1.3829713031123780e-01  -3.5770424684051973e-03  -7.4569222691025297e-03   2.4581213507275199e-02   5.5947250804868599e-02   3.2107344496578948e-02   2.2897816281976655e-01   8.1602948979252368e-02  -2.0337307882305838e-01   9.7459029359032195e-02   1.3388923806300652e-03  -1.5902925935430152e-02   2.1044744668512725e-02  -1.1876619842577271e-01  -2.4868443839166962e-01   6.9749177411755167e-02  -9.4188847194999967e-03
  -2.0831484723745050e-01  -9.9287161556491935e-02   7.7027162468849664e-02  -1.5377501202046467e-01  -1.8409191728616492e-01  -1.3809364806590049e-03   1.2086724493560200e-01  -7.0178015779963590e-02  -1.5203152505871714e-01  -6.5520703362241167e-02  -3.2190419800540944e-02   5.7436219806938457e-02   1.3917221528262538e-01   1.2483230707247514e-01   1.6505139116473666e-01   1.2483672802821425e-02   2.4520528600335759e-01   1.3649219651423808e-02  -8.1990941230791523e-02   2.4364745898976264e-01   6.7188334018162973e-02   4.1690899258233313e-02  -1.2355787106088491e-01   2.5455545698914983e-01   3.1654402948188171e-01   1.7010140160944490e-01   1.4578627777354558e-01  -1.7687997789034536e-02  -1.5993117951234526e-01   1.6905326706935095e-01   2.0664704200343786e-01  -4.0529951848540163e-02  -8.9912204928905171e-02   3.1680639316653253e-01   7.3178857707894784e-02  -4.1647361408484886e-02   4.5114342889478687e-02  -2.4485528200170770e-01  -3.9085574453830541e-02  -5.7062936852112403e-02  -1.1486645563810347e-01   1.0474938972625469e-01  -7.1051895207404639e-02   1.0217698878261792e-02  -2.1967166678758274e-01  -7.3594000965757425e-02  -1.2270854633270281e-01   6.4315411904460468e-02   2.1289979441783055e-02  -1.5092529337452396e-01
  -4.9496990813727701e-02  -1.1990259878381561e-01   1.9931619044743793e-02  -1.0312766420076759e-01   9.0186534538106572e-02   9.4879964345033360e-02  -1.5458078750377846e-01  -5.8242270907993075e-02  -1.0101530978744716e-01   1.2736925657409520e-01  -3.6931767287721168e-01   7.7748115509158569e-02   7.1122396891693099e-02  -1.4017894565361391e-01   2.3312798946038656e-02   4.7349466368930927e-02  -7.0493616088567163e-02   6.1338749843026355e-02   4.7243248703714422e-02   4.1146533396153109e-02   1.6208142083034124e-01   2.0068361447979008e-01  -1.7623815392829481e-01  -1.0405670158119705e-01   3.3818445964514741e-02   3.4326248739685217e-01  -7.3490301473093503e-02   5.5515450600356897e-02  -1.4448600656593694e-01   9.1887869684447482e-02  -1.5800107232231198e-01   1.5251384952791053e-01   8.1375154317052611e-02  -2.0766885711090691e-01  -3.6119766716558571e-01  -4.6604164157658667e-02  -1.4044034837366140e-01   9.7274103272681545e-02   1.3864159073461688e-01  -6.1245970951257313e-02   1.2540863935387828e-01   5.3670603800071590e-02   9.6889177460527401e-02  -1.4710309140214972e-01  -2.2891986865363403e-01   7.5534987353958246e-03   1.2784864454507702e-01   2.8800359719958264e-02   1.9763157671926182e-01  -1.1133844449694957e-01
   2.1967693592558118e-01  -3.5076254213840613e-02  -2.2859665958649286e-02  -7.8126856986645288e-03  -1.6448990344744333e-01  -9.8484058058728424e-02  -2.0402898621343904e-01  -9.2448774948462459e-03  -2.5935010584472278e-02   3.3745153194885406e-02  -3.2617629247497981e-01  -2.7835588007576839e-01  -8.7639254858403834e-02   1.0887414979327008e-01  -1.0174800309353776e-01  -2.2252683442624421e-01   2.9480978063505098e-01   4.8819167418039933e-02   1.0297998179274628e-01  -1.7490493050531980e-01   1.1015321278320136e-02  -1.0106990707503764e-01  -2.3478174352533965e-01   3.1938021567822261e-01   7.2944527966675915e-02  -7.3926238100301550e-02  -9.1623866904737200e-02   1.1665896171651015e-02  -8.5388274084634466e-02  -2.9633730481223031e-01  -1.8952190015003754e-03   8.5714137361580456e-02   6.4312156157546985e-02   9.8237316198349037e-02   8.4854965955263720e-02  -8.7828784302922458e-02  -6.1126288037345600e-05   1.4464550777029925e-01  -2.9730818227620970e-02   1.0736182073488934e-01   2.7478470446859576e-01  -5.3156826864881435e-02  -4.6171584732954379e-02   3.2755341839719551e-02  -6.7525760422801256e-02  -1.2794207445771916e-01  -6.7931309556701569e-02  -1.6701664458595274e-02  -3.6491056156847681e-04   1.3132463036050335e-01
   1.7410792041337425e-01  -1.3551528897630732e-01   1.7966893925585306e-01  -2.1853671051123685e-01  -2.0407902409038947e-03  -7.0256530883923127e-02  -4.8558025475538044e-02   8.9402043996373914e-02  -3.7803538163619713e-02  -2.0961715528616384e-01  -1.1793922959450313e-01  -1.2658019779319496e-01  -4.8726872682892504e-02  -1.9932709622671263e-01   9.6960723093020479e-02   2.6090558790939528e-01  -8.6969359406549179e-02  -1.5453279029580800e-02  -1.6397381455079935e-01   1.0757148362058747e-01   1.6283982488974968e-01   2.9321154652677588e-02  -2.0017365679547458e-03  -3.1928126579047256e-02   1.8302756151311439e-01   9.8585895921599366e-03   1.4204792503352573e-01   5.1035942830841702e-02  -2.1165319857858425e-02  -2.0714433624723522e-01   1.5182063101323562e-02   6.3315436771562789e-02  -1.0142596703002182e-01   1.6316169711438344e-02  -1.1613322906261650e-01   1.1579616354434330e-01   3.4049510760063448e-02   3.4102619243763066e-01  -5.8144843743883526e-02  -1.4510388987671000e-01  -2.1113288740201097e-01  -8.7476497909208722e-02  -1.9217613196558914e-01   1.7838511646772418e-01   3.5356976772455767e-01  -3.0662681037967890e-02  -1.7523842065330356e-01   1.3984321915708692e-01   7.2177976889421028e-02   2.6926663636970924e-02
   7.0693346451510347e-02   4.3781786864156768e-03   3.1923309935334376e-02  -6.2454924092836255e-02   1.7440617854971452e-01  -5.5036903978804841e-02   5.0358451839727703e-02  -1.5024920669230057e-02   9.2005130097777166e-02   3.5804827889218897e-02  -8.5428696631416334e-02  -4.2974874907612905e-02  -9.8161732317425435e-02   1.3614932924420892e-01  -7.8686418273083383e-02  -7.4268731692064494e-02   9.4437863011482548e-02  -2.2154102353723887e-01   1.0492295729139975e-01   7.0967295062231678e-02   2.4207135804102417e-01  -2.9157177691271091e-01   2.8884682039582865e-01   3.1200559896365464e-02   1.3386375733515504e-01  -7.4491221933245907e-02   8.9240892900955590e-02  -1.2376373223751967e-01  -9.5818770956739800e-03   5.0746251277796535e-02   1.0146030017698992e-02  -1.7137210853724069e-01   2.6371183234567597e-01   1.6359133243412993e-01  -3.3925194047377366e-01   1.9816795433695150e-01  -5.7691543621622224e-03   8.8555751118866224e-02   2.4440092870511101e-01  -7.2587855155163111e-02   7.8304172752847012e-02   1.7074255587563825e-01   1.7154409474063961e-01   9.9699552424335786e-02  -2.8726249513567198e-04  -1.1710533081841255e-02   4.9044266426512689e-02   3.8372610090759471e-02  -2.7622660873210675e-01  -1.8873257932575185e-01
   5.8958435662316969e-02  -1.3786865296580744e-01  -4.9886642542523825e-03  -6.0527857149697252e-02   5.6220816322819805e-02  -3.5832258554923620e-02   5.4229743508734836e-02  -1.0031358597090145e-04   1.3068907341835709e-01   1.9012525765732913e-01   1.4220252145579262e-01  -7.1258199687100794e-03   3.4845022903581646e-01  -2.4182547892054415e-02  -2.7402524224345604e-01   1.7978008195435130e-01  -3.1827166852131401e-03  -6.0088382433955596e-03  -4.6059985920949398e-02  -7.5048917803546113e-03   1.2265245677941986e-01  -2.0632578594739204e-02  -3.0969813925842398e-02   2.9822504521031873e-01  -6.0675062246667008e-02   1.1867034683524590e-01  -8.0639077799990772e-02  -1.7428200786786296e-01  -9.5087261758357480e-02   2.3040050780545646e-01   4.5967426212843686e-02   1.5459117222043636e-01  -1.9547443836442260e-01  -9.7017826979585178e-02   1.8550407376728220e-01   2.1265118108604497e-01   2.1735169444727320e-02   1.1375457134932367e-01  -4.9491635575923440e-02   5.8247395082768376e-02   2.5041127222730297e-01   2.1482256413935358e-01  -1.7719383964029563e-02   1.1637330368731187e-02   2.1276929428751259e-01  -2.1149712955731492e-02   2.0333660075990106e-01   2.4188604190000498e-01  -7.4350052558494542e-02   7.9031362684745463e-02
   2.0071116439555950e-01   5.8474385617816281e-02   7.7372553138676567e-02  -1.5153657984586438e-01   2.8667875473686655e-01  -2.1591710401796083e-02  -1.0016516700017264e-01  -2.0042796414046085e-01   1.0961998046092399e-01  -2.6239568780609751e-01  -4.9278279180672367e-02  -2.4770546918947817e-01   2.7712520679740876e-01  -1.4192723807417121e-01  -3.6090787903044569e-02   1.0983277346540138e-01  -1.3455570015681888e-02   7.9208705843688845e-02  -1.3219799649490852e-01  -2.8766745213939493e-01  -1.9872602589693811e-01   3.0402977560011424e-02  -4.4621172419626244e-02  -1.3244089601336065e-01   6.6885601891097324e-02   5.5451245905397975e-02   8.8034379535568863e-02  -1.3969648434121057e-01  -2.6064238204199317e-02  -4.2971914781787725e-02  -9.3973108682831596e-02  -1.0809637405137362e-01  -1.8584234441986400e-02  -5.1675883473576781e-02   1.1111873450282801e-01   9.2635153662919134e-02  -7.5503779030707853e-03  -2.1416388360227592e-01  -6.5108474054602877e-02  -1.3045463822644564e-02  -6.6448179287568826e-02   1.5233198630449060e-01   2.5241526193725589e-01   1.4779787408859171e-01  -2.7681918019785146e-01  -1.1533502398772920e-01  -1.4855810835904149e-01  -3.6780064492605360e-02  -1.1608669038945878e-01  -2.7512945056874107e-02
   2.5149554476821417e-01   1.4299111646354781e-01  -1.7236430162138594e-01   2.7430797484796515e-01   5.4209581599141396e-02  -3.7769520132750367e-02  -6.7242736038402778e-02   4.6527896415680572e-02   1.3069938623724059e-01   4.6062119541736529e-02   7.8233142059724897e-02   1.3415668219966201e-01  -6.3866212019293142e-02  -9.4815395511337525e-02   1.0133942026730230e-01  -8.3114662736018891e-02   1.7138059218099003e-01   3.0963020948793357e-02  -6.2768237897816812e-02  -1.4914787838052021e-01  -7.3863123798855290e-02  -7.9959920285382988e-03   1.0629425959103618e-01   9.9996526296325244e-02   1.1950964105818400e-01  -2.9658409595686563e-02   3.2783398360054011e-01   2.7637704172486433e-01  -1.4872875789283771e-01   1.5831529915502687e-01  -2.2748021234304437e-02   1.5249985739131433e-01   5.1530000256490113e-02  -1.3106378709544136e-01   4.3652315735802506e-02   1.2490178841005525e-01   3.1587372797165295e-03   9.7085220878063400e-02  -1.3252739762298937e-01  -1.3029797438367829e-01   8.4176577294753877e-02   2.7626195574596463e-01  -1.2838907293739790e-01  -6.9621039272569060e-02  -5.7505606213606782e-03   1.0982748609900027e-01  -1.8923367754361700e-01  -3.8972817773043691e-02   2.1749106947996460e-01  -3.0106185026049198e-01
   8.0255462693832949e-02  -6.1830022909158754e-02   1.0522304134626272e-01  -1.3199352920384927e-01   1.0958302336783880e-01  -7.3781993837708518e-02   3.6606416930102825e-01   1.3298924233651177e-01  -1.4928700772948361e-01   7.9408115175717942e-02  -3.9793468970895814e-02   1.5294992283816833e-01  -1.7856111297913455e-02  -1.0252277840502462e-01  -1.3185059538513361e-01   1.6584280572612309e-01   1.8859657127055318e-01   5.5707638338834110e-02  -2.4546576720178945e-01  -1.7694992322854357e-02  -2.9768549746385936e-01   2.0949320794483748e-03   1.7716246394658325e-01   5.4247201330154732e-02   7.4937221256680510e-03  -1.1486162392217884e-01   1.5749336360505111e-02   1.0979631219856055e-01   5.2172114594964333e-03  -2.1608838421978621e-01   2.9743899458278510e-03  -1.7567726208672391e-02  -1.6012432462035517e-01  -3.4668378131440464e-03  -2.0454362675395063e-01   5.6398320488095940e-02  -9.3554979648792336e-02  -2.0340994095018120e-01   2.8820708809875245e-01   1.9285008024799922e-02   2.9199127915127071e-01   3.6572356697452298e-05  -8.2962605417494339e-02  -2.0491717270157978e-01  -5.8607385893812772e-03  -8.8324249300144930e-02  -8.5305990452545541e-02  -1.0378755505221109e-01   7.9330310016628616e-02   1.3224202707588276e-01
   1.4140502091359558e-01  -1.6890152329190802e-01   6.5323402955789228e-02   5.1890426205174207e-02  -2.4822658543677328e-01   1.1086326413707953e-01   3.6656187451894334e-02  -1.2293414663593413e-01  -6.8976294264755905e-02  -6.2781303035854191e-02   4.9094837239597747e-02  -3.1959314911140629e-01   8.7443357976251024e-02  -2.5459529328245056e-01  -2.2021249927763306e-01  -1.9673973045955723e-01  -8.5455837759873532e-02   8.5780100360922651e-02  -8.9191441599966489e-02   4.6495983319769923e-02   4.7207610750292082e-02  -4.8723184917990867e-02   1.1905287159214707e-01  -1.8604303153412355e-01   2.3221726801462554e-02   2.0656284195485475e-02  -1.8734694873675996e-02   9.0320221888431917e-02   8.4474507720233766e-02   1.4816030844005881e-01  -1.8479845888838284e-01   1.1886252961926645e-01   1.9113453951725795e-01   3.0479003376399272e-01   3.0792678305238030e-02  -1.9534529427821801e-01  -2.5071419422348267e-03  -1.7028690671234037e-01   2.2725556315774373e-02  -1.8152833417314923e-01   2.3017682172610493e-02   1.9336036167540466e-01  -9.2423429326147083e-02  -2.8183046532759426e-01   2.1984426529559251e-01  -6.0401777807158226e-02   7.1493209884584671e-02  -4.4291411742163153e-02  -1.3779627968746058e-02  -9.5206859005853000e-03
   8.1489474449303961e-02   4.0766458851144549e-02  -1.8926002019049287e-01   1.7646405421924818e-02   4.9522625881502608e-02  -2.4905926907489906e-01   7.9227565290509644e-02   1.6060967713428814e-01   2.5175878815432741e-02   6.0845826145727741e-02   1.6658993538211547e-01  -6.6631423101277773e-02  -3.3381355234609333e-03  -8.3090156103649282e-03  -1.6079417157520209e-01   1.1960988989598173e-01   2.3823920283978200e-01   6.3356125023065257e-02  -7.4454716483843456e-02   2.0975396698127452e-01   6.0844282329590202e-02   1.8525314398943846e-01   5.3601319975325301e-02  -6.1009413743475210e-02  -9.6129193320032211e-04  -5.5673023139118448e-02  -1.7790668145645033e-01  -1.7206720401405262e-01   4.0104192241172169e-02   8.0181822312225884e-03   2.8877478036690080e-02   2.8092586711440604e-01   1.5370507929130200e-01  -3.0085450874461767e-03   1.1350367251287133e-01  -9.8265014938854520e-02   1.7921704451739917e-01   2.9026565858282277e-01   1.8327124434776731e-01  -1.2914612361493630e-01  -3.0414927985815715e-01   3.9740334035296226e-02   1.5846228888481700e-01  -8.8898707671429752e-02  -2.6564631695155427e-01  -1.9864450629543473e-01  -7.0044296657979732e-02  -1.4382153468761638e-01   6.5788577128063352e-02   4.0867965757763372e-02
   2.3822279984820449e-02   3.6578695089991708e-01  -8.5753849943747087e-02  -1.2129641040301697e-01   8.9750975096978436e-02   1.0490100905223293e-01  -4.2305549880280895e-02  -3.1381745598572236e-02  -2.4324293122564034e-01   7.4793168452997411e-02   5.3086549044180746e-02   7.9315404393887371e-04   1.7767027913114724e-02  -3.5830505412240324e-02   2.2354025225148524e-02   7.6547218377496021e-02  -1.0399592710677100e-01  -1.7314808594333206e-01   5.2433362473772373e-02  -9.2475347323269244e-02   2.4372434428520107e-01  -1.2395931519814708e-01  -1.7858170884502739e-01  -3.4744724509403579e-02   1.0991383890008999e-01   8.3340429058748486e-02   5.1829633297140076e-02  -9.4692084779710774e-03   3.4739139648123162e-02  -1.3585223068482027e-01   1.4790257944202961e-01  -1.1784950091233388e-01  -8.9422248606268503e-02  -3.0058005065158523e-02   5.0690223404777829e-02  -8.8339503461791757e-02   1.7390394608521384e-01   7.2125082512864855e-02   5.7033655263984372e-02   7.6128940506342432e-02  -3.6043802227946141e-02   3.1195489032418772e-01   1.2587691732138069e-02  -4.5621219815463621e-01   4.7766994727606177e-02   1.5476525608793923e-01  -2.0648925189983303e-01  -5.0515675614114949e-02  -9.1028204352590597e-02   2.4212136686298341e-01
  -2.5834717997980587e-02   1.5083678644063631e-01   1.5673906586295516e-03  -1.0739426191484402e-01   1.2244274564074753e-01  -1.0794644448664235e-01   2.0126113274054769e-01   4.2481931090737378e-03  -1.5432808669844389e-01  -6.4034850237933955e-02  -2.5229136048791617e-01   1.2650606853530980e-02  -9.3790596439967885e-02  -7.7475182681184279e-02  -8.0431803489294171e-02   7.6743762846930783e-02  -7.5486310724524316e-02  -3.4024754322465510e-02  -2.0252825883828066e-01   5.0292212755539967e-02   9.2953760016025830e-02   5.8401132054453492e-02  -6.8905022863720897e-02   2.0640785119193819e-01  -8.1605261385050309e-02  -8.4038775485933748e-02  -4.9881582658594291e-02   3.1873556642583162e-01   5.7391197063525336e-02   2.8569532853586405e-01  -1.8740034571340619e-01  -1.4597319055328706e-01   3.5474510032093293e-01  -8.2357656866162240e-02   2.9346402063777693e-01  -1.6702878086222891e-01   8.4677018909839794e-02  -2.0278190655871400e-02   1.4612362048477268e-01   1.5896576219708944e-01   4.0190972561884421e-03   5.1767132541250926e-02   1.3100306400207883e-02   2.6186840162131908e-01   3.5707682072207418e-02   1.3540892646258715e-01  -3.6401357425878585e-02   1.1345619951742897e-01   2.5123905832123063e-02   5.7500218188068219e-02
  -1.9812041347823439e-01   1.0398028921144406e-01   2.4392778544807758e-02  -1.5162174322399558e-01  -1.5747201640953074e-01  -9.6090968106443103e-02  -1.7089521341639780e-01   4.5090777784170435e-02   7.0170504515375716e-03  -5.1877709331396391e-02   5.0505272559984001e-02  -1.3128589391973436e-01  -8.4333157913839218e-02   9.6706079934848824e-02  -3.3389486508160551e-02   1.7026677928842249e-01   5.3224399933494052e-02  -9.4398708575635357e-02   2.7116651623200955e-01  -1.6540510772315137e-02  -3.7844996137983096e-02   1.1526695436275468e-01   8.5226545964711325e-02  -2.1954791665538564e-01  -1.2529382722433829e-01   5.3715207236568849e-02  -4.5649917241601667e-03   1.6903511504882049e-01  -2.9565930012054220e-01  -1.4963677219250759e-01  -1.4874167480098380e-01  -5.2017803523625603e-02   2.6774586555367973e-02  -7.5979323558466455e-02   2.5045289974075302e-01   2.3054809710500232e-01   3.9400218447095112e-02  -1.0560637313030738e-01   2.9338408357098150e-01   5.9768789093621467e-02  -8.1828060820533233e-03   1.8775871325441029e-01  -3.2458721731901374e-01  -2.0845201769956162e-02   9.9432840489310122e-03  -2.2813451721330102e-01   9.1970572571747400e-02   5.3053558370063661e-02  -3.3145774185002745e-02  -1.5521651359787611e-01
  -2.4517103853333912e-02   1.9967772076366549e-01   7.8598884917225581e-02   2.6955630108399853e-01  -3.9607301237376401e-02  -4.5909083775841297e-02  -2.1994352339753628e-01   1.8027135063093805e-01  -1.6557038888272507e-01  -7.1985501946843930e-02  -5.9152180734090308e-02   2.3391804970977434e-01   6.0032565986800047e-02  -8.8200027482095461e-02  -3.1170280869220429e-01   1.0021468678958412e-01  -6.4277191463489466e-02  -2.1132883453803886e-01  -8.6447750175292382e-02   1.4455448398119922e-02  -1.9322082738874147e-01   2.4021118185159923e-01  -1.8916613318385067e-01   6.0593594654061778e-02  -5.2396784064816196e-02   4.6665699257614754e-02   2.2146073305028141e-01  -1.8730372926088751e-01  -3.8261426884446934e-02  -2.2253784387420900e-02   1.5937658260719614e-01  -6.4694715551423240e-02   3.1392484397789661e-01   1.1331441745079682e-01  -1.1103658540419493e-01   1.1555922402680437e-04  -1.0318900493978402e-01  -3.6078673685784671e-02  -1.0668855015940856e-01  -1.7475918029044332e-01   3.0491949428301239e-02  -3.0708394541096896e-03  -1.2613520123311506e-01   4.7731397816849021e-02   4.7485632091131574e-02  -1.5723846022241819e-01   8.0465304633774715e-02   1.3590861622822747e-03  -1.9140774511805861e-01   9.1496121152179880e-02
  -2.1060713202230119e-01  -1.1147258385143523e-01  -2.9757047103956275e-01  -3.0174561984279391e-01  -1.6809842608995324e-03  -3.8899030269348669e-02  -3.2347570387200970e-03   3.2398070783346838e-01   2.3119872664045149e-01  -2.6647998043039600e-01  -1.9330764538305692e-01   8.7731560259489319e-02  -1.7611591195002124e-01   2.9987560175511560e-02  -6.8370969727956143e-02  -5.0611057214140776e-02  -1.9420084291906159e-01   1.1034454503435639e-01  -5.9801965047043708e-02  -2.2464133036624138e-02  -1.6116698025662768e-01  -1.6290655691430708e-01   2.4186125524959700e-02   3.2743641856888744e-02  -3.1583083184271672e-02  -5.9822954821103898e-02   1.7078602766628084e-01  -9.7959490534762550e-02  -2.1625130628781417e-01  -2.5729572880308155e-02   2.0930425417249911e-02  -4.3617343692506555e-02  -5.6764068964550239e-02   2.6759467183916173e-02   1.2101740288396055e-01  -2.2355662814093441e-01   9.8939009087336618e-03   7.2049547925065460e-02  -7.7351999619322792e-02  -2.1897151949927604e-01   6.2155504625602528e-02   1.3577876006453926e-01   1.8093281212368750e-01  -1.8126969671986412e-01   1.8960971949957273e-02   3.3458982670790879e-02   1.5683608059242052e-01   7.1498427935115683e-02   1.3667734450083178e-02   1.2174198423820405e-02
   6.0406769260023335e-02   3.8904476078496404e-02  -2.8257083680874179e-02  -7.1759029679972280e-03   2.0467528612393629e-01  -5.5611910207582438e-02   1.3251186366151335e-01   1.7566091143790313e-01   3.2005229355188747e-01  -2.3007586000005154e-01  -5.5062800232179070e-02  -3.0662448892937441e-02  -1.1855141353701860e-01   2.5929686100116693e-02   9.1974977520578399e-02  -2.4107073428699438e-01  -1.9737273033758419e-02  -2.6600085348017311e-01  -5.5428330347180990e-02  -2.3336293053196358e-02   2.5373114622524177e-02   1.2846073229648922e-01  -4.1727823533621311e-02   8.7187165752513826e-03  -1.8950995495425366e-01   2.4677287657655597e-01  -2.4725671916913711e-01  -1.2783366255007345e-01   8.7684224557902802e-03   9.5609602058296647e-02  -2.7579843394232518e-02   1.6362611346178721e-01  -2.4397384463762179e-02   1.1755899791142452e-01  -2.2527932372457285e-01   4.4475564158166156e-03   1.9851405036681691e-01  -1.9238300983422943e-01  -7.0822305504547933e-02   1.2875661424121443e-01   1.2880169597020551e-02   8.9336855631864456e-02  -3.3819664008832201e-01  -2.2873773919091366e-02  -2.8025458880174083e-02  -2.3264401730972613e-02  -2.0015640199055224e-01   1.2214669758280006e-01   3.2065160067520852e-02   1.0768020634717806e-01
   6.9502984633347826e-03   5.6916526493671980e-02  -1.4766516713519373e-01   1.3160326992026022e-01  -8.7069196730576823e-02   5.2532941163986754e-02   1.0212531652787449e-01  -1.1827648733398133e-01  -4.6002207244050849e-03   9.2558198184309100e-03   4.9818153741880991e-02  -1.6186568025455544e-01  -1.7753396428411608e-01   1.6130387183740341e-01  -1.0252237605407960e-01  -1.0334646730156710e-01  -2.2824616143491963e-01   1.7239229672053366e-01  -9.4852558410402216e-02  -2.2571427708189047e-02   9.6812736959650023e-02   1.2547253921301857e-01   9.4177957547782701e-02   1.4573896441885115e-01  -4.3404065868420695e-02   1.9793419485678621e-01   1.5266420317615356e-01  -1.6863330408464838e-01   1.3919845198160744e-01   1.1669783064882713e-02  -9.0529404177836101e-02  -3.0235367085550885e-01  -1.7350089733320920e-01   3.9941513399291126e-02   1.6161629573081104e-02   1.0863679529942263e-01  -2.8429208289250185e-01   1.6265839024945819e-01   2.0013697988194840e-01  -1.8373783091415219e-01  -1.2766823003883680e-02   1.4734225868593767e-01  -1.9709518753365091e-01   1.4751010873670511e-01  -2.0767623680947250e-01  -4.2067357113135140e-02  -5.8788231580181774e-02  -9.4914934388574922e-03   2.1199046527044779e-01   2.3688206828846489e-01
  -1.6725184783560987e-01   6.2147279189833544e-02   1.9914762352770521e-01   9.3169801894311496e-02   2.5346696494299142e-02  -7.7873324599173635e-02  -5.1597738861275978e-02  -3.0761197554540953e-01   2.0305448793943809e-01   8.2122268611945493e-02  -7.1277794471734782e-02  -1.1862174340844432e-01  -1.5479943972795809e-01   2.5821636818722243e-01  -1.0411065815420581e-01   2.3389553468399790e-01  -2.5939426399287091e-01  -6.3927175707921016e-02  -4.0868941514184534e-02  -1.2141057952269971e-01  -2.4981325717247815e-01  -9.8384781457893453e-03  -1.5000599351049823e-02   2.6497674317756392e-01   6.0955089274511723e-02  -6.5327958744127876e-02   1.2633263217061713e-01   8.7402641917037019e-02   1.7679426876627155e-01  -2.9387266512928382e-03  -2.7321494053177988e-02   2.9702538590015604e-01  -5.8577592950295378e-03   8.1521862005848142e-02  -1.1618232648944259e-01  -7.2395840718308097e-02   7.4428218524101419e-02   2.0588669660242340e-02   1.1631806169400243e-01   6.3714751356830274e-02  -1.9217959101634904e-01  -2.4841528607596426e-02   5.7991914220908006e-02  -2.5315996090693144e-01  -8.2911228959444798e-03  -6.0474695174172997e-02  -1.8072309277816195e-02   2.1795560270914438e-01   4.9252207327854659e-02  -1.0962657169790765e-01
  -1.7294337753726477e-01   2.2341195884501050e-02   1.4965223194831895e-01  -1.0747079844554790e-01   1.5848049503066428e-03   2.1376945108134138e-01   6.0533171670743263e-02   4.4089945600627040e-02  -2.2520031132855268e-02   3.9411417830241754e-02  -1.9224987881788641e-01  -1.5201702486899082e-01  -5.7354095478996434e-02   3.5380401084367456e-02  -2.8655406803528788e-01  -9.7891116478463852e-02   2.2688904357047956e-01  -1.3795710770263769e-01   1.6365752710561438e-01   2.1952624226286829e-01  -2.2783712702087097e-01  -1.8929026362600432e-01   8.4084960524128130e-02   6.3036333591928423e-02  -4.0019668151021946e-02   2.1203301319999437e-01   1.3494967158664378e-01  -1.0091894091992515e-03   1.5572272905745038e-01   1.0632041737670148e-01  -5.0363657648858834e-02   4.3271497100031184e-02  -4.6422422232946750e-02  -3.5926677863212203e-01  -8.9588157148727341e-03   7.0369017251486699e-02   4.2815189605818704e-02   6.7698223054109066e-03  -2.2604883522364927e-01  -1.6514020479085897e-02  -1.9823568498396527e-01   1.0740247446695436e-01   2.3682342832542495e-02   7.0824624614032217e-02   1.1796016368971554e-01  -5.7551390733581030e-02  -9.4030161617395969e-02  -2.9753468791679372e-01   8.5582049019573544e-02   9.5534245046211788e-02
  -1.2826734848514063e-01   1.0638756929538890e-01   4.8527525473646749e-02  -1.4238077955515129e-02   2.7232076076622930e-01   1.8744779961166630e-01  -2.1532766542369058e-01   1.2469920313949275e-01   2.0596608686325768e-01   8.6157098704983517e-02   9.4331772818530779e-02  -2.0622697588037833e-01  -3.9462757933978083e-02   7.9013195935278363e-02   2.6712757620867941e-02   9.5460811724274661e-02   2.9447456139910264e-02   1.0691287049084382e-01  -3.4493915656762292e-01   2.4191219188258578e-01   5.3619489400885831e-02  -2.1891646248295590e-02  -8.3454109390513287e-02   1.3754965525996097e-02   7.3744590626885334e-02  -1.2653607276865236e-01  -1.8331001769480729e-01   1.3520576666386347e-01  -1.8322915295177974e-02  -1.4494369841206295e-01   1.2992591426015848e-01  -4.8633393512145968e-02   1.2655617920458195e-01   1.4236612705784638e-01  -3.4384860453405712e-02   4.4942464769218579e-02  -2.9246634128364252e-01  -3.0400360575341585e-02  -1.6240405416311196e-01   2.1117381135587854e-01  -2.5287999910462752e-02   2.2290081454084656e-01  -8.3462639229900354e-02  -8.7637028288686906e-03   1.3999449009195204e-02   1.4955761861863997e-02   2.2488148053656770e-01  -1.9319363869232412e-01   1.4880995741768999e-01  -2.4159883045386670e-02
  -7.0319304084865197e-02   1.2194380094386945e-01  -1.5913638412114026e-01  -9.5121550322858489e-03   8.0729393817931330e-03  -3.2045663979232697e-01  -1.2238164635378887e-01  -1.3375765826421936e-02  -1.1933329530850276e-01   9.3719870771629438e-02   2.1471418927970484e-01  -1.6200367424707612e-01   9.7513093749194452e-02  -1.0621561655924906e-02   1.6299608513750846e-01   2.0424233427304381e-01  -1.1348789272961533e-02   1.2708417481240725e-01   1.8991817487020432e-02   8.4602398606934040e-02  -2.0064365085677927e-01  -3.0652871919085628e-01   4.4593015047470708e-02   1.3781911300579749e-01  -5.1882666095389850e-02   1.4708299866212340e-01  -1.0955405938793866e-01  -3.1860150825401626e-02  -2.1291357630677951e-01   1.7456058218426396e-01  -2.9148952571534620e-01  -1.4332967173933792e-01   4.5652364551327887e-02  -2.3829991693402414e-02  -2.9768189693056230e-01  -2.5231646530353702e-01  -9.9865112898552405e-02   5.6281182159049141e-02  -1.4462830097776816e-01   6.4880084884458011e-03   1.7453764037030622e-02  -7.3404752401493870e-02  -1.3641702861924124e-01  -2.0767658156699374e-03   6.4168354806353758e-02  -7.3456530074129792e-02  -1.5854018428055694e-01  -3.4108821955631988e-02  -1.1795455058379779e-01   5.3528598105303422e-02
   1.1985428610013667e-01   4.7674150690379787e-02   8.8587448177277359e-02  -2.3037914849199578e-02   1.4740804085743131e-02  -1.6755743194193238e-02  -5.5620537847249164e-02   8.7691178244127727e-02  -1.2826080100876349e-02  -6.5482621216635169e-03   1.2315848712144874e-01   1.7458269053597941e-01  -1.5437650051362290e-02   9.5271860467220651e-02  -1.5032399826207906e-02  -9.2571615707877114e-02   7.5179341618933845e-02  -6.3053607117847965e-02   4.1845211454977743e-02  -1.7749799194893526e-01   4.3395046940458711e-02   1.0375967210214621e-01   2.2907164448795553e-01   1.9685508541822586e-01   8.0133674797066238e-03   3.5001012848699409e-01  -3.0473471271288349e-01   2.3032117144747227e-01   2.6226324045978879e-02  -2.1144239237481804e-01   6.7844029847881793e-02  -1.0660226779944397e-01  -6.6782222937788625e-03  -3.2856292434014590e-02   5.8611709784344893e-02  -2.1944743295224287e-01  -2.5621858089853239e-01  -1.0174722824488464e-01  -2.3206322559288801e-02  -1.6287217336350035e-01  -2.0198304298429770e-01   1.0462867256803807e-01   2.9936588135516040e-01   2.3464767704015645e-02   2.3330544772686507e-01  -1.7953758499091854e-01  -2.8950788602158335e-02   1.7697233682092028e-01   4.4351395960655689e-02  -6.8158850361607209e-02
   2.1711217358729940e-01  -3.0933816770387125e-02  -9.5634079228103713e-02  -3.4301749417720512e-01  -1.7161328481311219e-01   4.9924177870826120e-02  -3.9625146049681662e-02   1.4839810798062325e-01   1.6285995923353710e-01   3.5582881503461627e-01  -1.9306857373523473e-02  -1.2235666096057557e-01  -4.4007895021786515e-02  -2.9210696662353902e-02   7.5906188214066361e-02  -7.5509231747363292e-02  -1.9610212985565875e-01  -1.8752724853225258e-01  -1.0804411635286658e-02   8.6656464539224015e-02  -2.3977246644649056e-01   3.0188192721146667e-01  -5.8139355184441410e-03   5.0778209588968892e-02   1.9423237662610493e-01  -5.4834567991787125e-02  -1.1330658880545595e-01   8.8296022572854710e-02   1.3458423469450492e-01   1.7455209635914290e-01   3.6107008757775831e-02  -1.7965591146600887e-01   3.2700836555624974e-02  -6.2397496710082920e-02   6.5959750115157548e-02   1.2853144399636868e-01  -1.1963099178145456e-01   5.4034506951352840e-02  -7.4134645743432773e-02  -5.8887300075943963e-02   2.0913932827624084e-02  -1.2754730240985890e-01  -4.0144412580233657e-02  -1.5209684855639943e-01  -9.4475805274304311e-02   5.7352210941518126e-03  -1.4057682772235222e-01  -2.0673138973209403e-02  -2.8068362631786997e-01  -9.6975127884954201e-02
  -1.7698881074721179e-01  -8.5018275264222926e-02  -6.1405998957870744e-02  -1.6082945479289892e-01  -2.3271535786083361e-01   4.6908329681465057e-02   1.4849117139192219e-01  -4.9055083852464001e-02   9.7541654133903921e-02   3.0110985095755560e-01   1.0192880474142742e-01  -7.3366881000166570e-02   6.8918421418954351e-02   1.7744447460594331e-01  -7.2961225181521039e-02   9.6262977742486475e-02   1.1679534409508109e-01  -2.0069656293114890e-01  -2.0310137856954855e-01  -1.8018913316966897e-01   1.4690264098133124e-01   8.2103778769021613e-02  -1.1978360262489147e-01  -2.2258407480830841e-01  -3.3746893990553439e-01  -8.8541425645482716e-02   1.6706060391852096e-01   4.5599365646400158e-02  -1.0046864561090155e-01  -1.3087709410752627e-01  -5.9994199528608495e-02   4.7642398172879161e-03   1.4767568524611263e-01   7.1691993401681808e-02  -1.4299787578671694e-01  -5.5664273308787010e-02  -3.8233087130328150e-02  -1.0673092164884372e-03  -2.1189004361496383e-01  -7.8539338737738718e-02   6.9930167090079376e-02   8.1689751131773111e-02   1.7449971482077753e-01   1.4277859812007507e-01   1.1830575048666003e-02   3.7072875888593003e-02  -2.9672487032812794e-01   9.9047632616232215e-02   1.2801362070198977e-01   2.5032536328687495e-02
   7.3482425324035705e-02   2.7490778372510214e-02  -4.5236775545407337e-02   7.1499862293306168e-02  -6.2271821137878491e-02   1.5705545992811909e-01   7.4643875177266852e-02   1.4436221608210448e-01  -3.4346773246252536e-02  -1.2051793413774131e-01  -1.5899323860698045e-01   2.1888957311390250e-01   1.5130782065716231e-01   7.5926595026864455e-02   1.2204317187598497e-01   1.3443978284989552e-01  -1.2829770094571719e-01  -1.1588817215871902e-01   6.4531283384202318e-02  -1.8745611664903065e-02  -3.2268713001748314e-02  -2.0849048216568392e-01  -1.0031501036276783e-01  -4.7613493177800045e-02  -1.3262901122996626e-01   7.6052957773273845e-03  -7.4825973255339850e-02   1.3532431572369841e-01   1.1734938427338257e-01   1.6632074486301052e-01  -2.0978135821970972e-01   1.5626941955470673e-02  -7.4398905760245992e-02   3.7227121813956288e-01   1.0414733677984302e-01   2.3216591909889456e-01  -1.3389578480456210e-01   2.4335430852320461e-01  -4.5945790106667272e-02   1.4987894021869874e-01   1.8286384433752384e-02   1.0660783335890489e-02   1.5796212722260486e-01  -8.2560633581936452e-02  -1.7175646278039303e-02  -4.1279774800257590e-01  -1.2183271094982340e-01  -1.5563414931538111e-01   9.8755203468213246e-02  -1.9770847334604380e-02
   2.2635259342503555e-02   1.0359686633343530e-02   6.7871352290105880e-03   2.7320475625225681e-02   1.3896954092739477e-01  -2.3978835525713521e-01  -1.1092701145480374e-01   1.1516721383418603e-01  -6.6980524152842252e-02   1.0583426352849376e-01  -2.3459560807715252e-01  -7.0516773234956739e-03  -9.8805420237356972e-02   1.3219591193163654e-01  -6.8514102764183460e-02   7.0704577323420420e-02   2.5568130892813629e-01   1.7289120737713215e-02   1.1208035328795478e-01  -6.2583006466320007e-02   1.6180280662759353e-02   2.0070515771155389e-01   9.4184447999254045e-02  -2.5001075339386919e-01   9.2146124593625200e-02  -2.1270384046895643e-02   1.1954086225359056e-01  -2.2542379529786458e-01   4.9811819799498114e-02   2.0480301368742435e-01  -1.7449796989560590e-01   4.8518677877967070e-02  -1.9850351494265345e-01   2.3467911979716288e-01   1.3044598259022289e-01  -6.1648221489557647e-02  -3.5197357706615023e-01  -7.1201675534086475e-02  -3.6288389938214323e-02   2.0941572004599462e-01  -1.1038349922738903e-01   5.8641369442574524e-03   4.5307786097291594e-02  -8.4530284030281608e-02   2.0363815519144302e-01   2.8087392383611642e-01  -6.8620012834717636e-02   7.1168961309682865e-02   3.5755607208873001e-03   4.6603661749268825e-02
   2.2736373815564009e-01   3.3533612767897340e-02  -1.5530933622205351e-01  -9.9649659990934072e-02  -8.3156158267352551e-02   4.1862277891092661e-02  -9.9647444206136082e-02  -7.1344974198582170e-02  -1.5863384263912930e-01   2.0556040492024130e-01   2.1858522629644142e-01   1.3788049837765562e-01   9.8922526561363022e-02  -9.2557573539801860e-02   1.3340027836555812e-01  -3.2778256263299312e-02   5.7999445227876957e-02  -7.3399809854533635e-02  -1.4112174858051102e-01   9.3235417422953659e-02  -5.5555233053692407e-02   1.4664788747048058e-01  -4.4554315320925526e-02  -1.2672164945831166e-01  -8.1482746653491978e-02  -1.3223274461813830e-01   1.7029103469646589e-01  -1.4949965637057269e-01  -4.1611433364104528e-02   1.2764608526470500e-01  -6.2446445039159401e-02   9.4019235807768137e-02  -6.8292259003402356e-02   1.5473389809005830e-01  -2.6928201104437949e-01   4.1840028936296819e-01  -5.8501546881757786e-02   2.0402889879073136e-01   2.3584750135496499e-01  -1.6199204146145599e-01  -8.4252573053581040e-02   2.1812648883452697e-02   4.0939516435864805e-02   6.1608541775032964e-02  -2.5002960899383425e-01  -1.3698076659181938e-01   4.1051039070881673e-02   1.2296565401731097e-01   9.0007452382102462e-02  -9.7218492641691578e-02
  -2.1868721967480129e-01  -4.5490702603156727e-02   7.9157708284355527e-04   4.3454957453446701e-03  -9.1343407501439128e-02  -1.6859437529341184e-01  -9.4339926210201333e-02   2.2136164111060064e-01  -1.7996049688712823e-02  -1.6210920812739266e-01  -1.2785677824810696e-01  -1.1166313701985814e-01  -2.9021076134347756e-01  -1.0264458715682205e-01   5.0048787776679059e-02   3.8162778626407892e-02   1.1242552521271480e-01   6.3663565587112073e-02  -1.7506561806964038e-01  -1.2138763049845741e-01   2.0009067391295893e-01   1.0008541052713218e-01   1.6600773709119621e-01  -2.9973994985929164e-01   8.5541914403740611e-03  -8.5757042640729836e-02   1.7251108615396804e-01   2.9952026056224060e-02  -2.4851330010218470e-02   3.1210594249246722e-02  -2.2589047872842358e-01  -1.1888249998484102e-01  -1.7501361289477027e-01   1.6998080738768309e-01   8.4073880084351259e-03  -1.8825859470698980e-01  -8.4880158142428760e-03  -7.4742259508752004e-02   3.3975456329044619e-02  -3.6896077004014155e-01  -7.5934237509727248e-02  -2.8387182311889962e-02   3.0004057006775810e-02   6.6549906004643403e-02   5.4433360022606785e-02  -2.1892359004395318e-01  -1.9823764295156548e-01   9.0978936404941778e-03   1.1495519306883312e-01  -1.1638314497381479e-01
   1.5933311618618279e-01   2.2162523716312452e-01   4.8992562903592302e-02  -2.6613429477790107e-01  -1.0224234385440116e-01  -8.5725640352253885e-02   8.0899482799282510e-02  -2.0347904490749438e-01   8.4226793861427229e-02  -2.1820760262963720e-01   1.0607595056828148e-01  -1.0488804871484896e-01   1.1811880066053028e-01   1.9261088001054995e-02  -1.9500822039454055e-01  -5.5717429383994856e-02  -2.8971385901424906e-01  -5.0008683524159415e-02  -6.2130666130984454e-02  -8.0237205134407644e-02   2.2869882495609298e-01   1.4224093415923345e-01  -5.9123267280751651e-02  -2.7962200057068100e-02  -2.0994597456741632e-01  -6.9086774431649928e-02  -3.5349603349597476e-02   7.0788237162610332e-02   4.7300201971543256e-02  -8.0980673308760603e-02   1.5046772609973066e-01  -2.1491086006945284e-01  -1.1240842704973332e-01  -1.9066133901520349e-01  -7.7071847995825851e-02  -2.1431858726239834e-02  -1.6701084898534557e-01  -2.8407690094463445e-01  -2.2461646521845516e-02   1.0791795230940589e-01  -8.0579901863729680e-02   1.2929122155809833e-01  -3.8516666849768002e-03  -1.0045150425339462e-01  -1.1226913230115741e-01  -1.5641411618395351e-01  -1.1925737666246819e-01   1.8097938139666361e-01   1.8290820632052213e-01  -1.4447662289792829e-01
   9.9939602392700513e-03  -1.5105789466376540e-01   1.3803116128935486e-01   5.6560281596384189e-02   8.2981801609238598e-02   1.1914599936613909e-02   8.3367302701674972e-02  -4.6110204630738535e-04  -2.2109021066378565e-01  -1.8062057493866846e-03   6.4620884906674225e-02   5.4360262982083997e-02  -1.5626148344187060e-01  -3.7879312403536902e-01  -9.2280100363320405e-02   2.5057104705336941e-01  -1.1657922240161116e-01   2.3634759814393422e-02   1.9700299537535371e-01  -6.5722408760869544e-02  -1.4967502940158012e-01   9.4841707867505606e-02   2.1149134867316399e-01   1.1846871956855218e-02   2.0999192829548649e-01  -1.7099484717108981e-01   3.6677376348179899e-02   2.0192465875905636e-03  -1.4274673514562455e-01  -3.0224813042796117e-02   9.0710867853923668e-02  -1.6204516394554205e-01   2.3935579614568775e-01  -1.3088251509254620e-01   1.8719310371676866e-02   6.2145610898284055e-02  -3.2204270093213261e-01  -1.3485370376072819e-01   5.5981678029499091e-02  -1.2331825440864463e-01  -1.1664569835291497e-01  -5.3475305481688759e-02  -1.6506559672846086e-01  -1.2608215555605587e-02  -4.1631998237087693e-02   7.2758466953453990e-02   5.8879191977268916e-02   2.8872838748916174e-01  -1.2380630827843038e-01   9.8467635329054337e-02
  -2.2972130709976932e-03  -1.2444804243242413e-02   1.8606728757828545e-01  -1.1984301823713162e-01  -3.4131604433347534e-01  -1.0471033442187129e-01   1.8109349933473565e-01   2.3629522127199423e-01  -5.1788382375003619e-02   9.1626610560614288e-02   1.7077962353510182e-01   1.5164557122763031e-01   2.9373007610951817e-02  -1.8800947067851476e-01   3.7512419357156490e-02   1.2846722766248406e-01  -1.0346097645841262e-01  -6.3265195741494529e-02  -1.7987769638773893e-01   2.6598175226206622e-01  -1.4079625435236334e-01  -6.6174443497322141e-02  -1.3910598726215770e-01  -4.5508077571066056e-02   1.2451936430300431e-02   3.4423680284815156e-02  -1.7462021264236899e-01   6.0261754917400122e-02  -4.2495536350121071e-02   4.4020776983797152e-02  -4.6103612466980415e-02   2.0464466135436782e-01   5.4621758641565168e-03   1.0166097508366435e-01  -9.2589342789688001e-02  -3.3288157051880785e-01  -1.1341902128315709e-01  -4.8554154948313083e-02  -1.6411432044603552e-01   4.0221120621631882e-03   1.3181453893533198e-02  -3.3438052491067211e-02   3.1797342259544559e-01  -6.6549706104800974e-02  -8.2163737466461453e-02   2.3715190980607276e-01  -3.7218234604752050e-02   7.1182017850627555e-02   3.8186611979920466e-02  -1.4529331362675788e-01
   1.5700359542961301e-01  -2.9221494739608382e-02  -4.5344306023777335e-02  -1.9695243210448733e-03  -7.2285492515733088e-02  -4.2727321929674648e-02  -4.4967126215598019e-01  -3.2420647776491320e-02  -1.4790766315677353e-01  -7.6826916915474677e-02  -1.0949276130656746e-01   1.7635291521013285e-01   5.4445571467359358e-02   1.4510092541860031e-01   3.4967925461492619e-02   1.2905723209457040e-01  -4.7193778161121580e-02  -1.0045532501948731e-01   1.3074223380379546e-01   1.8415893078554607e-01  -2.1647176966744561e-01  -1.1000830861790732e-01  -1.8085574672213309e-01  -2.4064321376785910e-01  -6.5152046944417494e-02  -1.1380568684452390e-01  -1.0092192398370375e-02  -5.2934336897947187e-02   1.0447077408155675e-01  -8.5475245894877649e-03  -6.4319525785296899e-02  -1.5126493332501190e-01  -1.3006101461789388e-01  -5.9544221358510804e-03   9.9495731346945032e-02   5.7664284144928059e-02   4.3241148237629666e-02  -2.8701079524718454e-01  -3.1707599049948165e-01  -1.1860597075878440e-01  -2.0989126891662410e-01   8.1818679618146706e-02  -1.4802166680777157e-01   4.3163179760421205e-03  -6.0617909364840801e-02   1.4617127820696918e-01  -9.3464956798508608e-02  -1.2991280568053193e-01  -1.4323397499072787e-01   7.4025958418062268e-02
  -4.3270417483365756e-02  -1.3907716503326781e-01  -3.8143907720993631e-02  -1.8037454679233120e-01  -2.2429153045603958e-01   3.4069312926109721e-02  -1.3523761244264552e-02  -7.0837574987871590e-02   1.7678430265357242e-01   1.9411869522783323e-01  -4.4976141373397130e-02  -3.2973490157444857e-02   3.3372083158680663e-02   5.8740734375099399e-02   2.1675795404475739e-01   2.4481798464091900e-01  -2.0480525515587658e-01   5.9089925766351012e-02  -1.4681670240642516e-01  -2.1137396258639105e-01   4.3725281130472596e-03  -2.9954326685469601e-01   2.3196983546665842e-01  -1.2074718880870120e-02   1.6428670423234273e-02   1.4310114320933068e-01  -2.5442452540175026e-01  -1.8892965267913470e-01   1.2056917365145572e-01   1.0808414864046208e-01  -2.3628218017204359e-02  -1.4234261339057186e-01  -5.9991507018371450e-02   2.7379238892740554e-01  -2.1216430825590896e-02   1.0728491513876540e-01  -7.6037552503585154e-02  -1.5166541340104395e-01   3.2981918906103025e-02   8.4705041370824560e-02   1.5042190671400263e-01  -1.7565238134561145e-01  -2.5491328543323483e-01  -2.2005345073415689e-02  -2.9734299858334270e-02  -2.4065973643533935e-02   3.3071350579419539e-02   6.4075117441348722e-02   1.1302934789562059e-01   1.2272375288545691e-01
   1.7014769486109022e-01   1.7883285221265297e-01  -8.4263501037046620e-02  -1.7109081520109476e-01   1.9940929244229413e-01   8.5779343602099392e-02  -3.1221428640004628e-02   2.6975333605030549e-01  -2.0938056225502025e-01   4.6625728591989622e-02   2.2300993201671143e-01  -1.2234242520657991e-01  -1.1282458299469614e-01  -1.2744800345394067e-01  -1.0143409567273406e-01   8.6680385523927830e-02   1.5019918611305275e-01   5.8287075819234042e-02   4.0459098452119702e-04  -1.3687055250696353e-01   9.3305756398758460e-02  -2.5457158245706790e-01  -2.8301307692483713e-01  -1.0238845769220668e-01   9.6383788280504229e-03   2.2581658990468212e-01  -3.7430629811579748e-02  -2.3646205944002613e-01  -7.1870994504442912e-02  -2.0039605798822779e-01  -4.9255775521219909e-03   5.7127848341446755e-03  -6.1436013728980637e-02  -1.2055371291161956e-01   1.4933393415143481e-01   4.8235822050088042e-02  -7.9763541650207687e-02  -1.1982294073178926e-01   9.4563370275915132e-02   1.3773334920043914e-02   1.1846487826169336e-01  -1.6246195947886399e-01  -1.1367567008821260e-01   1.8932584598680299e-01   9.0070515835386292e-02   9.9318797297846012e-02   5.8001886195486810e-03  -8.2600759150827707e-02   5.2574801563803314e-02  -2.6869739864118758e-01
  -1.7617269072176786e-01   3.7413035366921671e-02  -1.6578660873352011e-02  -9.4917822962857223e-02  -4.5281123447197993e-02   4.3980882652922393e-01  -2.7171538463187717e-01  -8.2119536432089003e-03  -5.0783593029876825e-02   8.4699662820231378e-02  -1.3317262712144587e-01   2.4781424762695035e-02  -3.2099736369050044e-02  -5.2915423649675351e-02  -2.8654407537758864e-01  -7.4076314388186473e-02   1.4885723426805322e-01  -2.3412825156187372e-01  -1.7534154926605422e-01  -1.4624808912732287e-01  -8.7677964443479209e-02   1.3553572213463921e-01   2.0420121167988703e-01  -2.9169688432500448e-02  -9.1960463257150293e-02  -1.5068575556583791e-01  -8.0650455880120799e-03  -1.9378228332864836e-01   1.5824190981511022e-01  -1.4492994213370239e-01   2.1085322699076058e-02  -2.7297441054874357e-02   4.0734172519752955e-02   4.1713827499127110e-02  -2.1478983671573015e-01  -2.3273406008454534e-01  -4.6798418960006485e-02   3.8798940744877081e-02  -8.6116243535952985e-02   1.1891183591136294e-01   1.4897596496572096e-01   1.1590872434918807e-01  -3.6272509682957060e-02  -2.5990845254881545e-02   3.4099477561474879e-03   1.3246881676530053e-01   1.7099852700529339e-01   5.5457367965070829e-02  -6.7968491205714271e-02  -1.8595335828355564e-01
  -5.6883147542592445e-02  -2.2306797650822406e-02  -6.9648863661008420e-02  -2.0825524218842342e-01  -1.9845289874031777e-01  -2.1014927833981248e-01  -1.4360811817375790e-01   1.0849127326471408e-01  -1.2659729059270383e-01  -2.6470599104703940e-01   1.1082381432914343e-01   1.6191652794532326e-02   6.1586546306415711e-02  -1.7142152830909210e-01   1.7210789282293115e-01   2.1977958647994777e-01   1.5759591091235664e-01  -3.7315281191694978e-02   6.7336711566825455e-03  -1.0176638180907546e-01  -1.7409331370622248e-02   7.1976833760654377e-02  -5.7903189195703142e-02   5.1627848912098040e-02   1.7056565415456981e-01  -1.3221822625799939e-01  -3.6273554979689739e-02   1.7372981586177327e-01   1.5788108264634232e-01  -1.0527589577944460e-01   1.4678500767438539e-02  -2.2562257260116317e-01  -1.5037209323785744e-02  -1.2334785286411866e-01  -1.2747419612326924e-01  -1.9360311785279808e-02   2.2757855350246156e-01   1.9855412357277458e-01   9.6080947322199642e-02   3.4681270915808149e-01  -1.2305395357691516e-01  -1.3477660072647582e-01  -2.3259476228033767e-03  -1.1925954314012740e-02   5.1979926864950114e-02  -8.3856793061791030e-02   2.9196232694627761e-01  -1.5620659261350689e-01   4.2755443627712053e-02   3.9712117114333173e-02
  -3.1101725769993427e-01   2.6586701858313182e-02  -1.2434880803266544e-01  -1.2578190679235299e-01   1.9156203979423345e-01  -9.9240609107288963e-02   2.0652663939995336e-01   7.3277778896801690e-02   2.0389589699753408e-02  -7.6135008778536031e-02   5.0141087510070459e-02   1.9388508014160474e-02  -3.3279589225751180e-02   2.0596047212446733e-01   3.1903349008694792e-02   6.5575892382571110e-02   4.4089565286003871e-02  -2.8559517838595433e-01  -2.3929193826531073e-01   1.4417368003492417e-01  -2.2394956759981216e-01   1.3282859747679807e-01   8.4736863731921533e-02  -2.9425988578579487e-01   9.0633920898430143e-02   1.8954435775571238e-01   1.0622735740389121e-01   1.0396854858985040e-01  -6.9858764385224972e-03  -8.6128691133395441e-02   1.4954245609787162e-01   1.8257635303985373e-01  -1.5436558179425158e-01  -6.5632691793925432e-02   1.4319414187835072e-01   9.9910123373475823e-02   1.1266977007597222e-02  -1.2206688573304342e-01  -5.9216785217490776e-03   1.3805465703907821e-01  -2.4237890515693902e-02   7.8672027736936823e-02  -1.6674290549275456e-01   1.8074952575141714e-01  -9.6994613553920583e-02   3.7547456234434083e-02   1.4395992465086818e-01   2.2726422329062518e-01   5.0674698309490791e-02   1.4313642401974580e-01
  -2.2018787009791965e-01  -7.3113520557273506e-02  -1.2962007153177590e-01  -3.7265179406089349e-01  -1.0886790453188198e-01   1.0942061544402640e-01  -3.5295755614846470e-02   1.1708396688020789e-01   5.3661253694001536e-02   2.0155501097444847e-02  -1.0474334374882067e-01  -7.2255285293147870e-02   2.0408791866082671e-01   1.9403006073080202e-02  -1.8313065371372974e-02  -2.0882230345444094e-01   1.9732376432707002e-01   1.2682032759836082e-01   1.7204028521226325e-01   8.6937760635187364e-02   5.0909206598389600e-02   2.4508517528432169e-01  -1.2618702870880166e-01   8.8678358016805167e-02   1.3638956030006544e-01   5.9769774566350393e-03  -1.4809310187611088e-01   1.5939362294269713e-01  -6.9200722965591335e-02   9.6579954937222032e-02  -1.7138706184734775e-01   1.5242112867119992e-01   2.1958504905734888e-01  -8.7376214248476344e-02  -1.1605510132476191e-02   1.3954776674535507e-01  -9.4191881826803756e-02  -8.8259191745284918e-02  -2.1857929210432164e-01  -1.3931038120115452e-01  -6.0121804635060797e-03  -2.3287636892036692e-01  -2.8262828119151023e-01  -8.5072593328908333e-02  -6.7878118111383848e-02  -7.5722090089822350e-04  -7.4734321272234089e-02   3.7403081664749448e-02   1.2525047823579230e-01  -8.3568093927620629e-02
   4.1912058663274313e-02  -1.4466255656651972e-01   2.8353948152546576e-01   1.6803849437053114e-01  -3.8794370162456043e-02   2.9026971798230033e-02   1.0442469607991325e-01   1.5683436420182592e-01   3.4220618566673078e-02   3.3438216437098670e-02  -1.1006548969573743e-01  -2.6409325820427140e-02   1.8257296995378489e-01   1.4330726414252490e-01  -1.0981395652630295e-01   2.3511239559358327e-01   1.2467940973728947e-01  -2.0201640579841587e-01   2.0477903629029473e-02   7.4829962968677319e-02   2.0842840884812597e-01  -1.2168221827636813e-01   1.8311392543455821e-01  -1.6751689373413295e-01  -1.6857500379945325e-01   7.6381672884261176e-02  -9.8877877730851826e-02  -5.9427436641247069e-02   1.4786320155954860e-01   2.0361566644162638e-01  -1.2858068197833510e-02   2.0158593782298659e-02  -1.5145152072729116e-02  -5.0792516153614520e-01  -1.4656812078748011e-01   1.3623249133397247e-01   4.9083453970893892e-02   1.1285392300265562e-01  -2.6185956645708174e-02  -1.5075164206521674e-01  -9.2117376430770587e-02  -1.6325835308722447e-01  -1.9436880467747358e-03   2.7357396297535783e-02  -2.6980240188732522e-03  -4.1257746065804138e-02   9.6411191295528248e-02   7.5717942690838279e-03   2.5118259471226780e-02  -1.2828521716158958e-01
  -9.0873123924909746e-02   8.3419834133072496e-02   1.4648858852729024e-01   7.0265808643861227e-02  -1.3607599903542320e-01  -1.4797764740727018e-01  -5.6689767111006560e-02  -1.6089985365894735e-01  -1.1739876547447828e-01  -6.7612022711060121e-02   1.2017355433614174e-01  -7.9362348101456412e-02   8.1438142428887458e-02   8.8093711986668877e-02  -1.3483462821166911e-01   1.1542842019177320e-01   1.5390938616356442e-01   2.3205390717322893e-01   1.1599674199952810e-01   5.0146237426921120e-03   2.8896052121751303e-01   7.3850720028198300e-02  -3.7668338012063790e-02  -4.0448652323461516e-02   1.7396653074342525e-01   6.6683668850851446e-02  -1.2359520874025516e-01  -6.8408021089417348e-02   2.6647740676372750e-01   1.9069443707042147e-01   8.2014648199688872e-02   1.4571036961780329e-01   1.0653587391058965e-01   2.3762308124344633e-01   1.7041412831008884e-01  -4.3185550376321810e-02   3.6451416571075042e-02  -5.0655697810123509e-02   8.8143724044215652e-02  -8.4674171032225160e-02  -9.2446005576627584e-03   3.3782019642342503e-01  -8.9233967654852142e-02   1.7406792184862818e-01  -1.9246544776507216e-01   1.0307241741603031e-01   2.6965773556988426e-01   8.2788687762575391e-02  -1.1484068640192946e-01  -1.4285319488248599e-01
  -1.0436650330702921e-01   3.7859159159476116e-02  -1.3186210290443340e-01   1.0150398736906326e-01   7.0151182730603945e-02   8.9263067916038774e-02   1.8914665307263567e-01  -6.1115464007870421e-02   1.3785208868858606e-01  -7.0310467019924244e-02  -1.0382910003241385e-03  -1.9839615233159411e-01  -1.7858492571670478e-02  -1.4866714183315519e-01   1.7291971297513473e-01   2.1531781514721793e-01   5.7918236414176108e-02  -2.5027366763286196e-01   9.7140949055969567e-02   2.3879019376436807e-02   1.1747171511084498e-01   1.9764812944008291e-02  -9.0995784556891432e-02  -6.0440329351619325e-02   5.5204563850752522e-02  -2.3025023207167217e-01  -1.4990932908155825e-03  -2.6651589769585798e-01   1.3590850001206525e-01   2.6146279816531476e-02   2.8237005472941357e-01   9.2047621569820146e-02   1.7790036496804121e-01   1.5745274395713413e-01   3.2470890383084004e-02   2.2912169231919337e-02  -9.8556272642098791e-02   1.4920408141588365e-01  -2.3737128312334388e-01   1.3007210506460340e-01  -2.0715149051653767e-01  -3.4332039873357888e-03  -2.6837498255081228e-02   8.2026210039926883e-02  -8.0319617082081934e-02   1.6536618559387720e-02  -3.3845585731477301e-01  -2.1507241847627792e-01   1.4615099446710450e-01  -8.0554462631522494e-02
   1.7029046572356951e-01  -1.8722286931863133e-02   3.2797744744132995e-02  -1.2707152362630358e-01   3.6193150831685492e-02   6.4746508106231088e-03  -1.1900653938688524e-01   7.8181993172202993e-02   1.8010822451104608e-01   2.0122096726143721e-01  -6.9813361204775649e-03   2.5567441865054258e-01  -1.6568686241183481e-01  -2.0443551850430880e-01  -1.1933719614580218e-01  -1.8266887975743840e-01   4.3234149115172350e-02   8.5559748498826887e-02   2.8114942422364356e-02   9.8803060673567963e-02   8.4090284226979561e-02  -1.0080388845954466e-01   2.8450466788051693e-01  -2.5189553263636158e-02   2.3974579490398312e-01   9.4400200163803016e-02   8.9384380534723640e-02   1.9223099812700400e-01   1.2129177985545661e-01   2.1095318481477687e-01   1.7285495177287108e-01  -3.8807870237851511e-02  -2.0082157749343613e-01  -9.1692715624969428e-03   1.9534908414933158e-01   8.5581994964353508e-02   6.5044829699201140e-02   1.2493443094917628e-01  -1.5153739936107030e-01   2.8454214846145237e-01  -1.5212284146734517e-01   2.2668557488047435e-02  -5.1139223983580825e-02   2.8467377238063224e-02   1.6909924302597173e-03  -3.7437350615654293e-02  -1.7887576593798607e-01   7.6120887955914207e-02  -5.3651528435365414e-02  -2.7802158573903379e-01
   1.3815588122795819e-01   1.6674117429000565e-01  -2.7987890248714502e-02   6.2135286780610088e-02   3.3281963977792942e-02  -8.5629587754539646e-02  -2.2482740391826356e-01   1.6351321256645188e-01  -3.7732711995261049e-02  -3.0314445977538562e-01  -1.6334558497142088e-01  -5.2742150099418385e-02   2.2000120960885439e-01   8.8123660640484103e-02   5.4261746594921750e-02   4.5489879729836778e-02   6.3241427814782585e-03  -5.4967554519733480e-02   8.5172624635490038e-02  -2.3675296922266767e-01  -1.2733037507511913e-01   7.4446124959233348e-02   1.5073907360484640e-01   7.1876667271599873e-02  -1.5544736243025659e-01   2.7070794976824231e-01  -5.7948820356956518e-02   1.7081283385853052e-01   7.9032310094681563e-02   8.9166668408681947e-03   1.5001891085431547e-02   1.2163265961043189e-01   1.3595394633398813e-02   1.8907925247063462e-01  -3.4158804587363558e-03   1.9163212808270412e-03  -3.4201555675852346e-01   2.3227169482384968e-01   9.3530831709238024e-02   5.8746599588240939e-02  -9.2435517754808003e-02  -1.7091090495038633e-01   9.3809234745957315e-02   1.3166594602424764e-01  -3.3149201444180300e-02   1.6915901792118260e-01  -2.0819845657957090e-01   1.9497910286879891e-01  -1.2800437205848147e-01  -3.1805740425998985e-02
   1.1548467909136036e-01  -1.7048581486494893e-01  -1.4200630677607834e-01  -6.6023116262545381e-02   1.3454071053358774e-01  -1.7840392567869648e-01  -1.4088603455288320e-01   1.2836179566374714e-01   1.6564208529834176e-01   1.5641729120282141e-01   1.0903699819605442e-01  -6.9620120256310328e-02   8.8149141531328523e-02  -1.0295789820589303e-02  -9.8666319589767668e-02  -8.0528176997130448e-03  -9.5887612564944519e-02  -1.8609416829330661e-01   1.1952592513916425e-01   1.1162671200749842e-01   1.4312647029629563e-01   9.6035514553956508e-02  -7.0711289181906181e-02   6.0778769322367532e-02   1.8010984955190160e-01  -1.0686124706849823e-02  -8.1867562033033664e-02  -9.2049227815502344e-02   5.9789123448865673e-02   4.3561020037660381e-02   3.0682662341065987e-03   7.5932756371821120e-02  -6.3810464922155280e-02  -5.5549839718946323e-02  -3.5353196680859805e-01  -3.5275790398918272e-01   1.3147507171865011e-01  -6.1328077510260523e-02   2.7744424338235091e-01  -1.1901145089146036e-02   3.1506893245819831e-02   3.7618337662206736e-02  -2.0064177370135861e-01   2.0648641466187534e-01   3.6586082601640001e-02   1.0932703407701347e-02  -2.6459941440981832e-01   9.5450675817083927e-02  -1.8890605620500392e-01   1.9036287606472987e-01
  -1.4770434993973444e-01  -1.4042400954775613e-01  -3.6833918827779068e-02   2.2130972099196772e-01  -5.7621449470594166e-02  -1.4174606240921225e-01  -5.9383584972694581e-02  -1.9873644002068117e-01  -6.2447113053258882e-02   2.0615898145048725e-01   2.2281203889857598e-01  -4.2055076760148941e-02   1.4390082407986454e-01  -1.2042849255311408e-01  -2.0845153145185480e-01   6.5929303552534915e-02   1.9766513967303698e-01  -5.0008617111147652e-02   2.0664519791292718e-01  -1.7831108697651588e-01  -5.9102010379730868e-03   1.4768651553564835e-01   8.2619759779200885e-02  -1.7273235748185486e-01  -1.6020404784098698e-02   6.8272238972557089e-02  -1.7854321322200875e-01   5.3378054358564922e-02  -1.2124878320303120e-01  -5.4184610341610387e-02  -2.6391115955398747e-01   6.9029366519755844e-02  -2.3385066525661599e-01   1.6962061051561554e-02  -2.8388479634187971e-02   1.7633462029850652e-01  -9.8562118403905524e-02  -1.1139381953686617e-01  -7.3087759038020381e-02   2.6294008731516982e-01   3.0478883767221340e-02   1.1577059605943649e-01   1.6377445735393781e-01  -1.8347453562172378e-02   2.2187190669857143e-01   7.1349404262113406e-02  -1.6928908480158184e-01  -5.4736126119510412e-02   1.9628782931286132e-01   7.1613319664228070e-02
   2.9027837199839791e-02  -1.4730269479667882e-01  -2.8837904100261452e-01  -1.8130815374214390e-01  -1.5599710024524963e-02   1.8588238515344028e-03   7.9985959336753773e-02   1.3565233943886845e-01   5.6524036453708633e-02  -1.4138297937342580e-02  -1.3737703869205406e-04   3.1883795625818151e-01   1.5963744371865274e-01  -7.5232142985809103e-02  -9.6015634487049750e-02   9.2313397267013528e-02   1.0268087625540818e-01  -7.8085069671969959e-02   1.7491578610039368e-01  -1.8416306902742813e-01  -3.1519317444848552e-02   1.2035488805313815e-01   1.1366510840172006e-01  -3.4339845234875724e-02  -2.2988747623482386e-01  -1.0080455705412977e-01  -8.8044247473306331e-02  -2.9801471932647556e-03  -2.9299986073078533e-02   1.6376971998381051e-01   3.1628755414601906e-01   4.1119738560326316e-02  -2.0551621336101673e-02  -2.9845377075264270e-03   3.2798282641105764e-01  -8.9607732784073704e-02   3.4042004613872481e-02  -1.5658383971052522e-01   1.8489898800326901e-01  -1.8136946187321110e-01   1.9814465390747002e-01   8.2076841164323983e-04   2.2045808962405375e-01  -2.7183539203840104e-02  -6.9817507135394447e-02  -1.0694119353228118e-01   2.7956846586418813e-02  -2.2745443251040234e-01  -5.2944084816877138e-02   5.0054846178964552e-02
  -1.0132331858941218e-01  -1.2959959907285928e-01  -2.9085512577596567e-01   3.0200784870243771e-02  -1.0003710385088464e-01  -3.0077448581545740e-01   5.0625388417518971e-02  -2.2356033741846751e-01   1.1756354281809905e-01   6.9136310746438820e-02   1.7201638018103010e-01  -1.6874719392216947e-01  -1.2716069339533068e-01   3.9482458454480944e-02  -4.3548115067817257e-02  -4.7539308801300056e-02   1.0914305361061423e-01   3.5525537436954330e-02  -2.7410027086311253e-02  -6.5512999328668969e-02  -1.4081233037105900e-01  -2.2347061882168748e-01   8.8804614946044275e-02   1.0286314199164756e-01  -1.8701762770697419e-01   8.8348127228769311e-03   2.0477309012536768e-01   2.3166037397676389e-01  -7.2489349414386036e-03   2.3736062869878411e-02   1.5943239885237581e-01  -1.4968448501412861e-02   2.5126448427634316e-02  -7.8550948608509363e-02  -2.6887000357651658e-01  -1.0343034153548199e-02  -1.5442461175621749e-01  -6.6542387531238950e-02  -9.3378510356973893e-02  -1.4645157122341781e-01  -9.5866687328860327e-03  -6.3160752434090042e-02  -9.8500974713764844e-02   8.0119094935424323e-02  -3.8743368129761264e-02   2.0555527468707072e-01   9.6986978477531502e-02  -1.9688826728963749e-01  -1.9745292197208006e-01  -2.8938174761585372e-01
  -1.7347023463767967e-03  -1.1997373867388220e-01  -1.5576358650929276e-01   1.8001745802777958e-01   1.5565265502128386e-01  -1.5758931265851633e-01  -4.8049035846113239e-03  -1.4851477818047118e-01  -1.3764487377339846e-01  -8.4444342107578285e-02   4.7197422147292542e-02   2.4036554639579610e-01  -7.7590042787701416e-02  -1.6084429444326767e-01  -2.7990118925432829e-02  -6.8777226252340506e-02  -1.2293809865744763e-01  -3.8697279772163293e-02  -2.9111301409245260e-01  -1.6440005414620940e-01  -4.8035500693461762e-02   1.1052017950963897e-01  -1.9167951539976824e-01   1.1832130368462283e-01  -1.1447006043039973e-01   2.1048314644602495e-02  -6.3958543216087307e-02  -1.5795063252649927e-02   3.0486177656797370e-01   2.8024998768736537e-01  -1.5558500391019714e-01  -3.5685222049283066e-02   8.9234605857917607e-02  -1.7387838249822538e-01   1.6098945786132468e-01  -9.4523909254376273e-02   7.9847927698975196e-02   1.5122530820161287e-01  -6.7568222500309694e-02  -6.3817489868208246e-02   1.4222777854496485e-01  -4.9853973859870809e-02  -2.0471436478408742e-01   1.6131292244594701e-03   1.3897845399153586e-02   2.0379818111560455e-01  -9.1645519218100741e-02   1.1603042492885104e-01   2.9298392800467543e-01  -2.8756069834623504e-02
  -6.8412205193132750e-03   9.1091889801519950e-03  -6.4589095952432840e-02   2.2457572160886988e-01   1.5973534217474067e-01   1.7460880256548506e-01   1.7511834559209069e-01   1.9214277891107318e-01  -2.8685420261198042e-02   7.3216580160227931e-02  -9.5566957181778489e-02   9.3565741811116987e-02   6.9427841617842073e-02   1.3337238891467659e-01  -4.0223262013919084e-02   2.2533454075743730e-03  -3.0810221245993329e-02   3.6533340488091010e-01  -8.3199212149039178e-02  -1.2982640434002579e-01  -1.4662027896876045e-01   1.2067524745323645e-01  -2.4509005144248094e-01  -2.9255707685622029e-01   1.4577385051773631e-01  -1.1705569784133726e-02  -1.3587021289236517e-01   1.6982590738516373e-01   5.4475534986203160e-02   2.2165184536756419e-01   1.4867441869128425e-01  -2.4971824853854352e-01  -5.7803156980369981e-02   2.8300910435033647e-02  -3.2973583179203170e-01  -6.1251799198697214e-02  -1.9902304966652085e-01  -3.8733885518216646e-02  -1.9715317115011184e-02   1.3028701001372439e-01   1.5713691458651983e-02   4.0350994743785694e-02  -6.5564533596741293e-03   7.7920911968185624e-02  -8.6850545810660443e-02  -9.9504133823992716e-02   1.6578879583951621e-02  -1.6363795877692308e-01  -1.0382902784848630e-02  -2.2864392197980199e-02
   1.8208475291624515e-01  -3.8479385036189286e-02  -7.2504761896232520e-02  -1.0925669548873666e-01  -1.9484831561666827e-01   4.1455108181710290e-02   1.5291987445342595e-01  -3.8513697054399852e-02   1.1622713451174396e-01   1.1321557195486576e-01  -3.4531080650646612e-01   1.2488645022722672e-01  -2.2793324677337515e-01  -3.8009077083112228e-02   9.0406292567033475e-02  -2.7202132122974867e-02   6.1601246026961702e-03  -2.2678011433011555e-01   6.8458636117484900e-02  -3.5405843673748738e-01   2.1831515455779288e-01  -4.7080951120064600e-02  -2.4159677225577614e-01  -4.2809636345007653e-02   5.1999823505444243e-02  -2.1195347724548372e-02  -1.3203226838878276e-02   1.7972358117854415e-01  -9.8414556210430937e-02  -3.5593001352757614e-02  -1.5184140778379873e-01   3.9774772458343446e-02   7.3319878055174759e-02  -7.4716760110557015e-02  -4.0086571955749488e-02   9.4424261227323045e-02  -1.8455350441111240e-02   3.0742304517576442e-03  -1.0385244072128615e-01   1.7381169301469118e-03  -4.8367166119206030e-02   2.0678491050821463e-01   1.2130471730921472e-01   3.7593451682121498e-01  -2.6291829375100412e-02   1.3801251121331920e-01   1.3785672642039162e-01   1.0071963025683335e-01  -4.5240356403033193e-02   1.1242770333202384e-01
  -6.6650816644421060e-02  -7.7203772309135957e-02  -2.0711621736018196e-01  -4.5502109232521973e-02  -2.9771191480585490e-02  -6.4593444560388874e-02  -7.2881803064246284e-02  -4.6859930508831443e-02  -9.0148988122291676e-02  -9.7770498276513948e-02   5.7717815460820894e-02  -7.3597126876298963e-02   8.7844387202720725e-02   1.2137985233201459e-01  -6.9701181980670796e-02  -3.3392429039454323e-02  -2.4942897453267193e-01  -7.6424459103808046e-02   5.0594235049087513e-02   9.7938516217090377e-02   9.4472567739469021e-02  -1.0736649492599389e-01  -3.7494774042920898e-02  -6.5608825649759075e-02   3.2939163923436299e-01  -1.4696542153433612e-01  -7.2803483751738091e-02  -5.2166731012480122e-02   2.8935071842102183e-02  -3.0104121704131390e-02   7.0671863470133003e-02  -7.1122309849277462e-02  -1.8396118003373010e-01  -6.7853693759138148e-02   7.5396996344440442e-02   7.6680479969587267e-02  -2.4873541844438357e-01   3.4868786359408044e-01  -2.6728503693984657e-01  -1.7589432630575122e-01   3.9023697963596499e-01  -2.0596210612223147e-02   1.9476313663138875e-01   7.0810972242124237e-02   1.8012775591324903e-01  -1.4380838865994158e-01   8.6575885819871301e-02   1.2536481706410427e-01  -1.1002780781327086e-01  -3.1254121714300490e-02
  -1.0192570307907292e-01   1.3084718974518761e-01   2.9251013284905492e-01  -1.1649893646469338e-01   3.7926378026763123e-02  -2.1943288362062904e-01  -1.2709397048589152e-01  -2.3414542241234397e-02   2.7017975241255021e-01  -1.5995926664934237e-01   5.6037666272887456e-02   1.6540150896063685e-01  -1.7623530069938032e-01   1.0986505378738731e-01  -3.2773827616176016e-01  -9.4218281679519289e-02  -3.7422596022208460e-02  -6.1102207829988563e-02  -6.8368699587907408e-02  -9.9494399301728584e-02  -1.0925981208222584e-01   3.1828373500275627e-02  -1.2285574192937804e-01  -4.3936377325974336e-02   1.1027365202922029e-01  -1.2685241639715047e-01   3.0250945943829051e-02  -2.2330326110314136e-01  -4.1131038648426134e-02   2.3634943718420359e-01   6.4536194555314313e-02   5.5462754509288066e-02   1.8010402752446375e-01   1.1787157295117175e-01  -1.2009478438252627e-01   2.4566435594676797e-01  -8.8241061990544708e-03  -1.0382489140013708e-01   4.2958366198217003e-02   2.7720544409157246e-02  -6.3436909304814028e-03  -2.9511336426063745e-01   1.6087290864169046e-01   1.1504620022136629e-01   2.0318803804490199e-01   5.8966566227756402e-02   4.2778882186935485e-02  -1.0495670224712524e-01  -2.1178454089807864e-03   8.1369082791851483e-02
  -1.7210167055819367e-01   1.0269507854620281e-01  -8.5936564539271024e-02  -4.1508786764872074e-02  -1.4953013992891565e-01  -4.5314939206831342e-02   1.3177567181827365e-01   2.6750213445612181e-01  -7.8376197436291734e-02   5.7509801832168445e-02  -2.7730005076493959e-03  -1.0479649577612703e-01   1.6603685951900354e-02   6.4804219563884560e-02  -2.6613353877569429e-01  -1.4976830641353875e-01  -3.9466712357500017e-02   1.7031719221172126e-01  -2.1500904274587632e-02   2.8533119459416403e-02  -1.1724752544449783e-01  -2.7112250495582063e-01   4.9298164951297227e-02   7.3002031146507718e-02  -2.2734446711934189e-01  -4.4026372935080665e-01  -2.2439732912291538e-01  -9.5464131016472342e-03  -2.5489586209542166e-02   1.0584326427886641e-03  -1.8602975042829883e-02  -4.6719152346547277e-02  -1.0091027000250533e-01  -1.8337391334327768e-02   1.2850677968646038e-01   9.4432771078140909e-02   4.1598518148499151e-02   2.1865979756273193e-01   1.4407291958009366e-01   2.7974810701978492e-02  -2.3401622202231170e-01   1.4176846359002765e-01  -1.2560729495864909e-01   1.7566593221091623e-01   2.3433711735913080e-02   1.3408576794776361e-01  -9.6071168803108828e-02   9.7594631511150678e-02   4.5258191838893846e-02   1.5924471908595678e-01
  -1.2380495381252905e-01  -1.9155517713362580e-01   2.2584498218364565e-01   7.7505871889210348e-02  -1.2843476553233352e-01  -4.6365901730134350e-02  -2.6327277256430870e-01   1.3453383395366814e-01   3.5708758525997489e-02  -1.0431114336392164e-01   1.1006415966795662e-01   1.0230238310960350e-01   9.5197354795317990e-02   5.0081630231825158e-02   3.4069227951335829e-01  -1.3686457264172416e-01   1.6600739868504896e-01   6.6141034536068274e-02  -1.2591913499051305e-01  -9.6102993448365231e-02  -7.6706843146260320e-02  -1.2897672489435055e-01  -3.8411354428183962e-02   8.7110599522662466e-02  -2.6319086166550626e-02  -4.7138676525187891e-02   2.4477319210925171e-02  -8.6003511495324703e-02  -1.9515937801638897e-01  -4.7770882655859166e-03   2.3359966662330903e-01   1.1973728299561856e-02   1.9694202143933082e-01  -2.2374101743389330e-01  -1.8622695915008994e-02   5.7464085319551182e-02  -8.5055349574393188e-02  -8.6521550651711049e-02   2.6464956213966308e-03   9.9037896748456741e-02   2.0856487135357046e-01   3.5236831184290718e-01  -3.6718851306630641e-02   1.7225580811967656e-01   5.7973376452085092e-02  -1.4155500953798100e-01  -2.1561360920969577e-01   1.1614372895404805e-01   7.2864603379139345e-02  -8.4014814832697876e-02
  -4.5367567181985417e-02   2.7720316134546436e-01   3.8123930536280853e-02   1.9217648979117813e-01  -4.5744412277773101e-02   5.3648504452845573e-02  -5.3687439996656539e-02   8.9863083508043826e-02   1.2381228045301944e-01   1.5703560796793767e-01  -1.1025562950131473e-01  -7.7625118160108246e-03   1.3877259491601548e-01  -1.4446499269015287e-01   7.8579686018159178e-02   1.0768108468622782e-01   1.5635172804444797e-01  -1.4641341580183209e-01  -2.0739417516277825e-01   1.4315298775566890e-01   7.9040739494394857e-02   3.0185090353993079e-02  -1.1738725486854887e-01   3.6870581627986609e-01   1.2270191658889537e-01  -1.7564333559063258e-01   1.0683133104513481e-01   1.8551986662819733e-01   2.1435533120608646e-01   5.1282832272540296e-02   2.4908190992588942e-02  -1.2191545353561034e-02  -2.5933148503951159e-01  -1.9195565766051720e-02   9.9466174727263573e-02   1.1939289061345727e-01  -3.0053805951157531e-01  -2.6697047905606780e-01   1.5105247241744843e-01  -1.0098520759401129e-01   6.3144939936249561e-02  -8.3442849762709985e-03  -4.0620318859584371e-02   1.5741664335935945e-02   2.0162124205474599e-01   3.0226145548084213e-02   6.8177280524171310e-02  -7.3087744359991352e-02   1.1262819219363750e-02   7.2877280950183074e-02
   5.5199661640480215e-02   1.4433356312768728e-01   1.2655812272155950e-01  -8.1439793925013604e-02  -1.1354939777761872e-02   3.0310129897993757e-02   2.2622396560157498e-01  -4.9190506273635366e-02  -1.3046749782889183e-01  -1.3277955684765022e-01   8.9344762932071511e-02   3.5870039620199870e-02   6.3718246584406057e-02  -3.4504490523580233e-02  -6.1070442346132563e-02   1.6853418362672790e-01   1.5396335366154365e-01  -1.6909118045642127e-01  -1.5568277605628075e-01  -1.9561659026175814e-02   8.5510446538265103e-02  -1.0054536136503610e-02  -3.5842569358337545e-02  -3.5727453207940990e-02  -1.2696633003038160e-01  -8.5311134762712501e-02   8.7549575197862547e-03   1.5890672545221207e-01  -2.2980211706678097e-01   2.3564360110140173e-01  -1.5579541358999624e-01  -8.7550213548406863e-02   1.9264025076867312e-02   1.6582995033575831e-01  -1.9098880668496213e-03   7.5902115467878770e-02   1.1248672294773018e-01   8.3899601447173330e-02  -1.1322733159705060e-01   1.1220768058425977e-01   2.8877349977594891e-01   5.3605726522057792e-02  -2.9942567469810266e-01  -8.0056578846814622e-02   8.6304372660256895e-02  -7.2890287721344843e-02  -2.1861720880582794e-01  -3.0841733650827596e-02  -4.6803476031252794e-01   5.4589842903912666e-04
  -1.0496317833557411e-01   4.3589912399665677e-02  -1.3325771773680922e-01  -9.7147939666900690e-02   2.3200542089516485e-01   3.5375120263054574e-02  -1.2655215975178294e-01   4.0788102015359512e-02   1.1641753709610007e-01  -2.2073794638251551e-01  -9.4677150609996485e-02   2.0352201628628629e-03   2.0716564793732850e-01  -3.9213502945719653e-01  -6.8642109921837322e-02   8.3807489403224966e-02  -2.0784396520396783e-01   2.0457665339254497e-01  -8.0652554199871010e-02   1.0757776875260733e-01   1.2668529616958560e-01  -2.8309406132918441e-01   1.1922261292735506e-01  -1.3340807135379076e-01  -7.6796677584265463e-02  -4.0006332713046454e-03   1.7782851372809139e-01   3.4436797524522042e-02   2.0850323228840992e-02   9.9094390949757111e-02  -2.4025800496519931e-01   2.7121723515603730e-01   1.2247843930155575e-01  -9.2413490926255767e-02  -1.2992570096083800e-01   7.2226269273618832e-02  -7.4907345044816456e-02  -6.8002424483780258e-02  -4.2611352284820048e-02   1.1888989732727100e-01   7.8477078132604142e-02   1.9882866185564929e-01   7.4455295312820385e-02   4.7442777173955265e-02  -9.0347468158823524e-02  -3.4342774943327183e-04   9.8852129321721258e-02  -1.6106298067609173e-01  -5.9241000725484549e-03   1.6324342967495190e-01
  -2.0488835843143849e-01   7.6618580000261421e-02   1.3257009275887624e-01   2.2511253989332500e-01  -2.3340277642181989e-01   1.2320193676134228e-01  -7.9292917005220490e-04   3.1476662926929716e-02   1.2294898023061732e-02   4.9679229469649686e-02   2.1930429674292501e-01   1.4345221194992239e-01   1.8237108383734424e-01  -1.7643958548729821e-01  -4.7233299327142160e-02  -1.4468459407286524e-01  -2.0376097548967451e-01   7.1867253207517079e-02  -5.3602623243663100e-03  -1.2178900616539351e-01   1.2647675688745733e-01   1.1496153980228214e-01   3.2584509216679420e-03   1.3266848569525118e-02  -6.3942870006430508e-02   9.4204930291585845e-02   1.6396824928631085e-01   9.6465725409497147e-03   4.2818678505151413e-02  -2.5684933315459030e-01   7.9155143465216210e-02  -3.5293848671900357e-02  -9.9708423355973116e-02  -1.7963682707618056e-02   4.0165813874654198e-02   3.5750263044800390e-02   1.6797515630021578e-01   2.5363734742168201e-03  -1.9135446788299770e-01  -6.6623506830669407e-02   4.9642675326959887e-02  -3.0987314911592934e-01  -7.9467721158999804e-02   3.5171573453195953e-01  -2.6969563322818885e-01  -2.5710281310215827e-02  -6.7697036338653815e-02  -9.0064266802191567e-02  -1.5283634735306373e-01   1.6678093024073343e-01
   4.2719111009630079e-02   1.8205066725875957e-01   1.1728180096429491e-02  -4.9189087755641743e-02   9.9213768696995996e-03   2.6092806764831583e-01  -1.8879328326275573e-02  -4.1886178989451225e-02   3.4280591237439442e-02  -5.0109174232842321e-02   2.6432880205183007e-01  -1.4921389059485235e-01  -2.2296871404125576e-01  -1.1711659126373134e-03   2.0413520744704344e-01  -6.4825422771019492e-02   1.5802502172295493e-02  -6.0415804702154078e-03   1.6871298755625447e-01   1.2774134131335393e-01  -8.1465317342012178e-02  -1.1838265376331274e-02   1.5996075947843444e-01  -2.1408475497796803e-01  -4.8069385558776725e-02  -8.9701711727451686e-02  -1.5824414561952138e-01   3.1939324250577561e-01   3.5051037437433896e-01   3.7927049517809612e-02  -2.7998792111914736e-02  -8.0735881836833778e-02   1.9461266204744679e-01  -5.8856179558597156e-02  -5.3551852056466225e-02   1.1800958694338708e-01   1.6604431227068384e-01  -1.1854610381156155e-01   1.0545690979092290e-01  -1.0634436172889711e-01   2.5908942763332959e-01  -2.8118726355954544e-02   1.8640079427481815e-01   1.3693555308136451e-01   8.4726581193807965e-02   1.4469478458867244e-01  -1.5796910587025248e-01   6.2995507481703003e-02   4.0895573448912925e-02   7.8662723898959036e-02
   5.4257221283819837e-02  -8.8005480068872974e-02  -7.4220642701046335e-02   9.6755957318941654e-02   1.3048634508870137e-02   1.5364881791551330e-01  -4.2888585242349892e-03   3.2330891079363400e-01   3.3323752408387974e-01  -6.1745479423072701e-02   3.2641975683043944e-01   5.6077698113664422e-03  -1.0204444513182705e-01   1.3282661131996298e-01  -5.5105831532769933e-02   2.6302693591522358e-01  -1.1140119260230984e-01   2.4564154607832730e-02   2.3668577165945454e-01  -3.6252506581745211e-02  -1.1195520335885578e-01   1.1422664590566127e-01  -8.9462325367979961e-02   2.0870609092791889e-01  -2.0565989549421004e-01  -2.5603382298014881e-02   2.0083250894944524e-01   5.9117887546574410e-03   5.7110073734072904e-02   8.3172724373371823e-02  -2.2043379792712267e-01   2.8281478404720063e-03  -1.6198885876234394e-02   1.2931797665919281e-01   2.7361331140839867e-02  -2.7070576854347182e-03   1.7457396339202760e-02   3.9064595130479420e-03  -2.2261043810319145e-01   4.6098942313842504e-02  -2.0272520619842724e-02   1.2266521673068709e-01  -6.6684716339351455e-02   6.1647821249156048e-02   1.0261084306308910e-01  -1.8388727395548871e-01   2.0532259612073725e-01   1.9517357036617189e-01   6.6424587207013622e-02  -1.1115652309457542e-01
  -7.3160260203012167e-02  -2.7691783234794037e-01   8.2876004524954930e-02  -2.7737495805955631e-01  -1.2924183506469525e-01   1.8981020043765703e-01   1.3694641516278272e-01  -9.6194632070060654e-02  -3.1516753763623545e-01  -7.2084816097269439e-02  -1.7641915552927885e-02   6.5342819528136170e-02  -9.7267821498221704e-02   2.0015844082591785e-01  -5.4201308963882866e-02   6.1416739427602646e-02   5.3167485951510038e-02   1.3060807878170472e-01   1.0191137458749364e-01   1.5855330314440352e-01   1.0684086012312388e-01   1.7557365206564503e-02  -2.7753053205728691e-02   1.4487380849816511e-01  -9.2864745279651190e-02   1.0980179373892333e-01   4.1765423023878723e-01  -8.6023847427403322e-02   1.7854917320122396e-01   1.4003067338972444e-01  -1.5320773918929879e-02  -6.2202293287477929e-02  -1.1065596415408963e-01  -1.3064758052359403e-02  -3.5144176494039350e-02  -5.3988077120644976e-02  -2.1638293042466744e-01   1.2779272320503000e-02   8.7321743771675564e-02   1.6421505009934273e-01   1.3073703860738806e-02  -2.4558806642161920e-02   8.1503625189740928e-02   1.6964631997231178e-01   1.0687799046912781e-01   1.1152709882580569e-01  -1.7775461620350635e-01  -9.4887492897755180e-02   6.9530806997338879e-02   1.9350242043875385e-01
   1.4526640113643560e-02  -2.8590736699266039e-01   6.6641088350031172e-02  -5.5761228202879001e-02   5.8042335107686513e-02   1.4352437260465073e-01  -9.0989475389720492e-02  -1.4105695411138164e-01   1.3529843009828199e-01  -2.5209486019927552e-02  -1.3102390814858056e-01  -2.0338982936486458e-01   5.5990601591700911e-02   4.5808744263172978e-03   8.2395952426463623e-02   2.4243907728025824e-01  -2.3699220400506624e-01   2.2128515064867244e-01  -2.0249971419475227e-01   5.0525421841354091e-02  -3.6063084700544146e-02   3.0036168109693911e-01  -6.1835710854984099e-02  -1.2431604546348275e-02  -2.8883273885327319e-02  -2.0230460600641456e-01  -5.8009941768720277e-02   4.9303076033223300e-02  -1.7249791467321759e-01  -3.6169403636140546e-02  -7.1644737455737652e-03   9.6822337738799807e-02  -1.5189133366335369e-01  -6.8849970050143747e-02   1.7229426942064602e-01   1.1101512418963069e-01   1.6511981577365140e-01  -8.9217145887722678e-03   1.6626004696319061e-01   7.5296622958379023e-02   5.0851050667434887e-03  -9.7308749759120475e-02   7.8160416031858179e-02   1.9230016421113222e-01   7.8761969710730004e-02   2.4666034780619728e-01  -4.3790500490059336e-02  -2.1465970057627938e-02  -1.4695916395426817e-01  -3.2532893396023754e-01
  -3.1181368275947474e-01   2.4118854771934903e-01  -1.6860794566248397e-01  -9.6735774905208106e-03  -7.5326959090660894e-02  -1.7266128947653700e-01   4.2281567959527255e-02   8.8101632876715907e-02   7.9428951640841024e-03   2.0169476294842698e-01  -9.4056608588579255e-02   2.6141989045811037e-01  -1.4039331226052007e-01   5.6937408415995892e-02   1.9431669627758069e-01   9.7579092456785740e-02  -1.5253145067588408e-01   1.6825763409191644e-01   1.1842757451116181e-01  -1.0791277837086832e-02   1.3249050542913632e-01   1.5699331036850714e-01  -6.0554763299904203e-02  -8.4175025512655238e-02  -1.4178448586505016e-01   4.8364298481276775e-02   2.8000333488056271e-02  -2.1135929491716723e-01   1.9341384079906282e-01  -1.2955863500306916e-01  -4.6592509069877087e-02   4.8398188864245517e-02   9.0904074270254487e-02  -1.9180407858839335e-01  -5.4068255321314575e-02   1.3501279020264706e-01  -3.7144774529128122e-02   1.7176439003093208e-02   8.5074341040001569e-02   1.0510607546989455e-01  -8.9530177332492640e-03   4.8143683749944356e-02   3.6524394477883311e-02  -2.4526996617023178e-01   1.7220535235572459e-01   3.9264139907521457e-02  -1.1537484981498773e-01   1.0788036916606655e-01  -3.4117918231724365e-01  -1.2247070557652791e-01
   1.3815708419495268e-01  -4.6102938097272173e-02   1.2804229340378989e-01  -1.2099806752034280e-01  -1.9524242271949038e-01   6.7008220537112417e-02   3.2144781885694168e-02  -1.0529220542214680e-01   5.9530129420061417e-02   3.7462078101532625e-02   8.5582046189797256e-02  -1.4177753964195849e-01  -1.1573124559495171e-01  -6.6345862656550736e-02  -8.4394436985421095e-02  -6.9672262501906676e-03  -5.9855914547594119e-02   3.5649087464693890e-02  -1.4620278883574025e-01  -1.6000160496591256e-01  -3.3565857075242550e-01   8.3073900213711124e-02  -5.4760402939439332e-02  -6.8034353541161705e-02   6.2981085481803964e-02   1.1261789751820350e-01  -8.9514380678474684e-02   6.2049450354848251e-03   2.7417514996517084e-01  -7.6512100650246911e-02  -8.7342789694502446e-02   3.1943117876432159e-01   1.5330887476674580e-02  -1.9115543023207263e-01   1.3759152747280298e-01  -3.5667271660600443e-02  -1.7182626840821280e-01   1.3487383038172060e-01   4.7495563569805319e-02  -1.0648646307512553e-01  -1.3699223199562316e-01   1.4201258842289935e-01  -1.1892628087341572e-01  -7.7077111982891758e-03   1.0307678410084233e-01  -3.6665181850990308e-01  -8.2465999286959357e-02  -2.6832633599638828e-01  -1.8866062145973220e-01   1.0192786578384622e-01
  -1.5405641727002350e-01   3.2123075002091432e-02   3.0287968230664775e-01  -2.6362175237346785e-01   4.3626773425447379e-01  -1.4252569501963705e-01  -7.9069071060398177e-02   4.7936095395127561e-02  -1.6457369787816550e-01   2.5380879410041485e-01   5.6704800039600822e-02  -8.7283007601258317e-02  -7.2238406292852192e-02   1.0302774406440862e-01   1.4555894384816265e-01   8.7478039269380484e-02  -2.5232586545794376e-02  -8.8969612269857862e-03   5.8509269691640671e-02  -2.8854120313564574e-01  -1.8205424806220262e-02  -1.4158361889298192e-02   5.8109963130753284e-03   2.2620625969080255e-01  -4.0255455420980711e-02  -1.8839514186242634e-01  -4.1561904330876490e-02   8.3198168578720186e-02   1.1046538454841669e-01   4.7534518996010439e-02  -3.7732078039519217e-02   1.0248469551173665e-01  -2.0485223063105221e-01  -3.5764892176099364e-02  -5.5704895937547003e-02   3.9413844374662412e-03   1.9540137122301793e-02   9.4268003547482576e-03  -2.0523322808985470e-01  -4.4856891069756606e-02   3.7730887583182667e-02   2.6644090125109366e-02   1.5879025707278926e-01  -4.1907272182522895e-02  -3.2773715092784644e-01  -3.7584200363214644e-02  -4.4959067767450032e-02  -5.0261812266598864e-02  -4.1154624315807929e-02   3.7180133642433541e-02
   1.7274038960133897e-01  -2.7673725422276127e-02  -3.5596823585080074e-02   1.9705504541374600e-02  -5.6780173313084596e-02  -2.0323676092074758e-01   7.7745328919700610e-02   5.5325553169556035e-02   2.6071233497212848e-01   8.7228234875126751e-02  -7.8173540780494100e-02  -1.5265667895555590e-01   7.5342165647130033e-02   6.7737824396503762e-02  -1.2263453049008219e-01   3.8621610148677682e-02   2.6758372783190243e-01   9.1738408210860364e-02  -9.1650676577225351e-02   5.5185827674893585e-02  -1.4876276094738108e-01   4.6632080177544936e-02   7.9628261081547882e-03  -5.0150792823756750e-02   1.1022425039747508e-01  -9.3397682812935007e-02   1.8978014806047980e-01  -1.7650196056660042e-01   1.3563354529947427e-01  -1.2933665145363071e-01  -2.6999495058263850e-01  -2.7079084714920687e-01   1.5549351026767619e-01  -1.1923526076415394e-01   2.0391116556439656e-01   2.4318757356717583e-03  -7.6761216746583441e-02   1.1295899602859408e-02   1.5696210947731715e-02   1.5161022968375704e-01   2.3977803186583890e-01  -3.8052352543850913e-02   1.6210824662987797e-01  -2.3024810179851314e-02  -4.0866661801437854e-01   5.4231314987076187e-02  -1.2142390961002900e-01   6.9013731630427344e-02  -8.0357582874718794e-02   6.0666312515016960e-02
   5.7302050229463219e-02  -9.7468955728663320e-02  -1.5611928668241019e-02  -3.8150275761874262e-02   1.0397732544930512e-01  -5.0169997882054625e-02  -6.8088641810000947e-02  -1.1777123506617758e-01  -8.3566580582494138e-02   2.8683283000411486e-01  -1.4473659490683638e-02  -7.8790961557134567e-02   2.2859119724350507e-01  -8.0643122321946530e-03  -3.7507888074678933e-02   4.5494491259726377e-02   1.3494891896038680e-01   1.1854277473473532e-01  -1.5383709534828469e-01  -5.1119734907247465e-02   7.5496320438955739e-02  -1.3193150721683330e-01  -1.5979051246068954e-01  -1.9392804731548943e-01  -1.7830217064646589e-01  -1.5030167377181353e-01   1.6295626007570641e-01   1.5925705694611325e-01   1.4144395891134773e-01  -5.9976215527429259e-02   1.4769166231750586e-01   8.5542323964499609e-02   2.6207841631217027e-01   1.2631969200713963e-01   1.0159194013112165e-01  -1.5340078392685474e-01   5.2270501528462951e-02  -6.1532541179808338e-02  -1.2450708738418716e-01   6.6084143225848740e-02  -1.3178365670367123e-01  -2.3514722639557933e-01   1.1062174409837373e-01   4.1923245856236926e-02   2.8323698338566483e-01  -2.2566756506635305e-01   4.3649656259725104e-02   3.4607831554898100e-01  -5.8595291150805612e-02   1.0292816128143875e-01
  -1.8715924807931300e-01  -1.8705834927358478e-01   1.2003005924335111e-01  -3.5865199151400615e-02   1.6103555689705493e-01   5.2448798064631215e-02  -1.2324756161400047e-01  -7.9600417515727009e-02   2.0345058981254277e-01   6.6794619200947272e-03   1.5959782292263505e-01  -5.4737923903875954e-03  -1.1072456334488759e-01  -1.3117902670475043e-01   1.5948771536075176e-01  -2.3672911669547000e-01   6.1845739581457185e-02  -1.3964611514588929e-01   1.7619379917386997e-02   1.9508761351747550e-01   1.6590517296589302e-01   7.9491943938092644e-03  -1.8665795578109651e-01  -1.2780953977004511e-01  -2.8358871905723226e-01   6.6423579938572175e-02  -2.2956988199347506e-01   4.7973456664027634e-03  -3.6793967018087334e-02   6.8974033558257333e-02  -1.0559367004378281e-01  -2.5606324915033774e-01  -3.2962173193685634e-02   4.0743790320141832e-02   1.7743384792712866e-01  -8.5185809368846205e-02  -3.4718606302378457e-01   1.3963189011044169e-01   1.3183392867759430e-01   8.8149333029311147e-02  -1.3526686977000452e-01  -6.2057264109594779e-02   9.3224732115279457e-03   1.2469324974748858e-02  -1.0169862499133644e-01  -2.8449556244588850e-02   1.9915192516431673e-01  -3.6400515255318865e-02  -1.9798481129800780e-01   7.0330467241674799e-02
   4.9722109859324987e-02   8.5133730408191916e-02  -1.0956105695528258e-01  -1.4775008728768541e-01   1.4450329734203385e-01  -7.4884821197056641e-03  -1.2699137865489658e-02   4.9902386360136983e-02  -9.0992767294652416e-03   1.4106909731950104e-01   2.0291072143440686e-01   9.4743510095405922e-02   1.3685594829705072e-01   1.5231187439106253e-01  -9.0861249851446196e-05   1.1183933245194899e-01  -1.7872309165090479e-02   3.5085434806833161e-02  -3.2918339689177306e-01   4.6745332637460349e-02   1.3364942197592378e-01   1.7462978231853959e-01   2.6774560898660638e-01   1.5735514281986310e-01   6.6916036627396897e-02   1.6375943238005478e-01  -1.1704681348734189e-01  -1.9755095705507517e-02  -9.2088844740741291e-02  -6.9505911024320022e-02  -8.5790271368736445e-02  -2.9547447813177097e-01   2.9097132748363952e-01  -1.5601149750015593e-02   3.5878516859199107e-02   2.0519740055764107e-02  -3.2297785264319957e-02   4.5827077163696515e-02  -1.7906720391999942e-01  -1.6900425138523045e-01  -2.5693461201728579e-01   1.8136401842400765e-01   1.4578609311606827e-01   1.9056224386210216e-01   1.8026399188070277e-01   8.6408467424037669e-02  -3.1542558001845009e-02  -2.0934516484688259e-01  -1.9014766503253584e-02   7.7572336084496735e-02
   2.0846623696238187e-01   2.6253298710877232e-01  -7.6573953941298054e-02   3.3396666016960647e-02  -8.2996895706954510e-02  -1.4560879415010697e-01  -8.9208262628836424e-02  -4.3927923584523992e-02  -7.9498752298323969e-02   7.4174145629980370e-02  -1.0350258863858922e-01  -1.5409798424794885e-01  -2.2964630326773988e-01  -7.1390206387155514e-02   1.3464348173555479e-01   8.1560533941861715e-03   1.0103539142536584e-01   1.9283838366957226e-01   1.4007401911316393e-02   1.7472856120784089e-01  -1.2384675172089963e-02   2.6879428553050178e-01   1.8551220485574038e-01   2.5194954469270718e-02  -2.1872847985191665e-01  -3.8279535919539115e-02  -1.2347990855243766e-01  -1.9669143955507579e-01  -1.7912917370871539e-01   2.2439372426404203e-01   9.9184456396274920e-02   1.1922581090304861e-01  -9.2978858048095664e-02  -1.6066423593406237e-01  -1.8407760707082714e-02  -1.5327844462090301e-01  -6.6057699962964928e-02  -1.4940703183217401e-02  -2.5737544028777620e-01   1.5274400347528899e-01   1.4023190612828662e-01  -1.2246830273733911e-01  -5.7119805087873579e-02   2.3395134509296028e-01   3.3281484939607614e-02  -8.9365401644580025e-02   1.7243500585136340e-01  -2.7051820164712211e-03   3.6037421622096485e-02   1.9949488299742321e-01
   2.0034594936993427e-03  -1.8950647648968053e-01  -1.0171070804885858e-01   4.3246033207707257e-02  -9.0903610919464084e-02   5.6339347318245636e-02  -1.9393777580351967e-01   2.0152758036359941e-01   2.8667231399064699e-03  -2.7927750434956548e-02   5.3362070470436146e-03  -2.5084618473407194e-01  -2.5965945050017453e-01  -1.0938923589507055e-01  -2.1371676978273846e-01   1.1646193984576561e-01   6.1159431953415368e-02   5.6317110837126580e-02  -2.1717358084017241e-01   1.4652771918586840e-02   1.5559105481958010e-01   7.7810745375775162e-02  -1.8141566733285630e-01   8.8200252070173873e-02  -8.1723112535254827e-02   2.3210270651172729e-01  -6.8464044899236548e-02   6.8462331660059356e-02   3.6202281815021649e-03   1.3105650844049826e-02   3.1783427822998805e-01  -6.1874546598921359e-03  -1.7116508670910826e-02   1.9829605894644636e-02  -6.9626387424508523e-02   2.8389984912743954e-01   1.0414067866233319e-01   3.7395356486440226e-02  -1.0975948897085862e-01  -5.5484324882110234e-02   2.0462185324360640e-02   8.9437483256038716e-02   1.2689605755872646e-01  -2.9968331504905010e-01  -1.1263963171998244e-01   9.3119704661983882e-02  -7.5385262714975351e-02   9.6474368719491832e-02  -7.9007399574942239e-02   3.0496131042622626e-01
  -2.3135010145418755e-01   1.1249034462784245e-01  -1.5285586988344987e-01   6.7828509545382776e-02  -1.3379009549775070e-01   7.3922553240224634e-02  -1.0142540115623049e-01   2.4681796809714641e-02  -2.2190394368076008e-01   1.4134114715886154e-01  -5.6149777021374574e-02  -3.0982532206109786e-01   4.1438836301756432e-02  -4.3370916323619467e-02  -3.1970951431701589e-02  -5.9332492987504162e-02  -2.2752472739136892e-01  -2.4185510485086242e-01   3.0640921313935296e-02  -4.0673314050920589e-02  -1.5937581372947679e-01  -5.6134405924415078e-02  -6.4166595042609742e-02   1.0367049944708882e-01   8.3796407483184912e-02   1.7954506967859341e-01   8.1468540206227971e-02  -3.4999128297574456e-02  -9.7582726414671819e-02   4.3335591999262424e-01  -8.7751820558505042e-02  -1.5396112838230108e-01   1.4248264660140539e-01  -9.7671566040688759e-02   1.3430615371688662e-01  -1.9867409249226132e-02   1.3627720869439824e-01  -1.5682113709179282e-01   9.3656121939579590e-02   1.3205654719304888e-01  -1.1765892552727047e-01  -1.1093956135784060e-02   2.2198297968982705e-01   8.5811500075361660e-02  -8.3388209058596147e-02  -1.9596757113950178e-01  -2.2568256324597823e-02   2.3375172191182955e-02  -1.0439341681578136e-01  -1.3195144682300258e-01
  -1.7560702457790661e-01   1.9944820254531315e-01  -1.3971240569850435e-01  -3.6912820190447448e-02   5.9370288048803538e-03   2.4717291766089777e-01  -5.7929082697043284e-02  -3.5240265621094369e-01   1.9818394031929956e-01  -1.4071102437434374e-01   8.9340010527039909e-02   1.9469755775235997e-01  -4.5076167906328055e-02   1.0278372560381952e-02  -3.1294748384027973e-02   2.8005784866471428e-01   2.7984048794996025e-01   1.7280834845316315e-01  -2.5083827221385590e-02  -3.1105263450248936e-02  -8.3555809904036563e-02  -1.8851371494421862e-01  -1.0264856546385095e-01   1.0915937028121440e-01   1.1270394784966965e-01   5.9010149447060116e-02  -1.0593061653990221e-01  -4.8730916894507578e-02  -1.5375746639203244e-01   7.4035121525613312e-02  -3.0498155949297660e-02   1.5072483065812858e-03  -1.8091924911030052e-01  -1.9859448391837164e-01  -5.6013964560132086e-02  -1.6877034497166116e-01   5.9096211734992743e-02   7.5465565223490572e-02   2.1561336111187823e-02  -1.3828014875340411e-01  -1.6265028282911712e-01  -7.9266403599801027e-02   1.4206320873646586e-01   3.4095371125524271e-02  -1.1058573773567662e-01  -7.4292096475352121e-02  -1.4645623618082504e-01   2.5604563365407884e-01  -3.9547912572984859e-02   7.5931157563638732e-02
   1.2740992248097918e-01  -3.3544502162725982e-02  -4.8948684678161526e-02  -1.1083034105802822e-02  -3.0376888753948537e-02   1.2097378880886299e-01   1.3804558734802680e-01   9.7502261662634163e-02   5.0071808965700196e-02  -1.4424956858501697e-01   2.3624873405858682e-01  -1.5327961033274756e-01   1.7242536043757303e-01  -5.5632556643800202e-03   2.5035538456568679e-01  -2.9757812403417022e-01   6.7779849920943047e-02   5.0768734338218546e-02  -6.9374369264125227e-02  -2.9866259617685564e-01   5.1883473721008863e-02   2.6906124367718869e-02   8.0855844458884371e-02  -1.1123822079597256e-01   1.4919372767976105e-01  -1.0361497621654996e-01   1.3996773189086981e-01  -2.3848479227819352e-01   3.0471209090210678e-02   2.2860930643726748e-01  -2.3040098532519433e-02   5.6117523487281391e-02  -1.9657528247488318e-01  -1.0901834690650372e-01   3.2920458169206079e-02  -5.4473465944080909e-02   2.1136042260748771e-02  -1.2002617940640073e-01  -1.0952130024326365e-01  -2.3441494797526219e-02  -1.9253735675143213e-01  -6.2024719132878206e-03   6.2801702214836677e-02  -2.2363476024764717e-01   1.2679270151187116e-01   3.0676780500572470e-01   1.0345850964173535e-01   9.9721613647033788e-02  -2.0092160616128071e-01   1.3528696866051862e-01
   8.7155751039754870e-02  -2.0873093654868369e-01  -2.0407703513326031e-01   1.9476252770076868e-01   4.0530514232551856e-02   4.8556998913950988e-02   7.6245746494568084e-02   3.6536584627007207e-02  -1.9642914458879643e-01  -2.2253446049862757e-01   6.3035046545672699e-02   1.3978509750028603e-01  -1.8494567881776144e-01   1.6293621708541944e-01  -2.0645169283592075e-02  -1.1000882031750903e-01   5.4624064332736103e-02  -2.5928172452730464e-02  -1.7657350631514868e-01   5.8366241150612883e-02   1.6388669019786228e-01  -7.0238720397063650e-02   1.2931021953176106e-01   2.0381104978882561e-01   5.7887892998772186e-02  -1.6263954444530043e-01  -2.6791147015623584e-01  -2.4932443399757254e-02   1.1152993839006382e-01  -1.1529049135786849e-01  -1.6236903823131310e-01   2.1464529563216397e-01   4.0762521874672969e-02   3.4381356921459730e-02  -3.9780859128818152e-02   1.0337205665273837e-01  -5.9237909589235124e-02  -3.2404484213771445e-01  -2.3678369137187114e-02   2.0340447117639762e-01  -9.7911369682005256e-02  -1.7809949458635629e-01   1.2245728740544197e-01   6.0246966382493418e-02  -1.4381920870279499e-01  -2.3275904095879352e-01  -2.6151985809252529e-02   2.5208186061130677e-02  -1.8661047863581803e-01  -8.9718629711656728e-02
   3.2152207699627844e-02   1.1402795665526705e-01  -5.9191978457731720e-02   1.1101410711953442e-01  -1.2733971555559159e-01   9.9255852972917030e-02  -2.5949798430066651e-01   3.1082136076738043e-02  -4.3210766245629639e-03   1.3520317157255651e-01   2.1288127702166271e-01   4.7842919446257626e-02  -1.3374410583859236e-01   3.3455359991552897e-01  -2.5616655518608894e-02   1.3262086287583041e-01  -1.3979409223655342e-01  -5.1407646853346839e-02  -6.6133997049757920e-02  -1.0462212850977956e-01   2.4727798037155144e-01  -2.9370220183345862e-02   3.8245613029676495e-02  -1.5735140044997606e-01   1.1128958433143141e-01  -1.8467541230995430e-01   1.4467239355063133e-01   2.2815195415144809e-01  -2.2142471143711268e-01   6.4426538731530189e-02  -1.7638619608505601e-02   1.9699881272597414e-01   1.5387192688193463e-01  -1.3419577602664440e-01   1.6331158925376837e-01  -1.6784715989386359e-01  -1.7221057974399123e-01   1.0606167595292949e-01   1.3854255689986028e-01   1.3352575797251598e-01   1.1061575557883244e-02  -1.0881527073770182e-01  -1.1716913941670676e-01  -1.9855655026502644e-01  -1.5680980409380113e-01   1.0965384377300749e-01  -1.3224348442411653e-02  -1.4780519533724484e-01   1.2784095473622475e-01   9.8687182104178123e-02
   6.5625328558157449e-03  -4.0783215826703807e-02   4.9732198814760736e-02   1.3654947339133464e-01  -9.6314352266316117e-03  -3.6098298672773560e-02   1.8223182560029555e-01   1.3817177463483382e-01   5.6246614502562693e-03  -1.6882344845866437e-01   1.2096852969517978e-01   1.0849000388992959e-01   1.2692582513302342e-01   2.8773195210874586e-01  -1.3566814418717205e-01   3.0632884728107773e-01  -3.7774729730340545e-02   2.9359088302710418e-01  -2.5738839351757720e-01   1.4062590240289144e-01   9.6116264971777887e-02  -1.2201751571244392e-01   1.3219705380681412e-01  -1.1540021294133336e-01  -1.0381972043991462e-01   2.4936457201009307e-01   6.2023289188902417e-02   2.2696396404297672e-01   1.2385274814940943e-03   1.5106173431614756e-01   1.2187966396772484e-02   4.5630619792103491e-02  -4.7094586486121727e-02  -2.0900492801366360e-01   2.5758500300722093e-01  -6.7575294265380378e-02  -1.6717689176311493e-01   1.7763696183083023e-02  -6.6051807764109252e-02   5.6917636975723253e-03   2.4069716947703036e-02   5.8656418845091061e-02   9.8542591257292728e-02  -1.4328216221864595e-01   4.4783625911188590e-02  -3.6460276719351668e-03  -2.0289046252121462e-01  -4.2087450354168346e-02  -2.1654412801878783e-02  -2.1517331967319719e-01
   2.1452461180595320e-01  -1.4658023956710992e-01   4.8537542241094009e-02   2.2960058284203208e-01   5.8777823608427843e-02  -6.9418962731892131e-02   1.4686697575789404e-02  -1.1417630564674694e-01   3.4867002178521594e-02   8.6472967431632936e-02   1.4386187341890488e-01  -8.2894721540843083e-02  -3.1163636936955635e-01   1.7753194917181928e-01   1.0678168514269911e-02   7.6235429851376990e-02  -1.3760874154669678e-01  -9.5218150303293059e-02   8.2298393144851725e-02  -1.2037442308961190e-01   1.8555580134871302e-01  -2.3063931427416270e-01  -5.8145100992841085e-02  -4.1344729728868138e-03   1.1594485091081055e-01   1.0926873116524179e-01   1.2393619479661402e-01  -8.5018564124012680e-02   6.0358425839223642e-02   1.7059728056782625e-01   1.3832943107881254e-01  -2.0500442411690366e-02   3.4608040649477478e-01   1.1147002698875952e-01   4.0574039720805477e-02   1.5237247024315007e-01   3.8275832499532447e-01   2.5635859668426676e-02  -3.3768827570995665e-03  -1.3698183957872098e-01  -4.7215269126207632e-02  -1.7972509300590164e-01  -1.8577918628929813e-02  -8.8759219574042536e-02  -7.7042023076179564e-02  -1.6182263551267551e-01  -1.7071654270604264e-01   1.1130195703084057e-01   4.1008559799131115e-02  -5.8517729616731261e-02
  -1.4280562518123860e-01   5.6640742369299599e-02   1.3261033208519948e-01   3.5516825364013890e-02   5.2852765936941500e-02  -1.6669555160328106e-01   2.0755001991921554e-01  -1.9899286221409113e-01  -1.5171381967207347e-02  -1.2704271426265189e-02  -1.5738246008226217e-01   1.6603169838830029e-01   9.1845150681590326e-02   2.2333902360796333e-02   4.1150462457303805e-02   1.0791188355807538e-01   8.6774594636221558e-02  -1.2658376656772882e-01  -1.2312725629033566e-01   1.9776562065345474e-01  -1.2417214124249054e-01   3.0350710549733428e-01  -1.2334673820585530e-01   4.0765174997673161e-03   3.5644342828370874e-02   1.6055057067513815e-02  -4.0679716249720652e-02   4.2962718211589979e-02  -9.3284332169178016e-02   1.8460537139540123e-01  -8.1840456458528721e-02  -5.1111745489475995e-02   4.3043671997634571e-02   1.9283050652238734e-01  -3.0896462954966164e-01   1.4289479303166303e-01   1.9627957847733302e-01  -1.8371569726001497e-01  -1.3136639839684797e-01  -1.9858623690574115e-01   1.4746788996687657e-01   1.1513720643175310e-01   6.9901621377269588e-02  -1.2596705237465067e-01   2.2750592987915208e-01  -1.2196771708798365e-01   4.0536616321056686e-02   5.0317103621793785e-02  -1.3364415605695536e-02  -3.1773070458007158e-01
  -5.5821963559217889e-02   4.6773912694656070e-02  -1.0262250118993094e-01   3.4651151980548467e-02  -3.3782741835617658e-01   6.1760161038763084e-02  -2.1144001503558268e-01   2.6456393831403822e-02   2.3986503032654261e-02   2.8406003674893032e-01   1.9872896683651950e-01   1.1144035654921980e-01  -9.3194695947274572e-02   2.0076381991290134e-02  -6.3777656917451880e-02   7.1930261581935079e-02   2.1850521796074529e-01  -3.1615334797223055e-01   6.6408877346585363e-02   4.9684876944766157e-02  -1.4992388634759213e-02   8.7303582057696574e-02   2.5960898096882767e-01   2.1716468225886645e-01  -6.6840257228261285e-02   1.5208726744240308e-01   1.0100299948179625e-02   7.5921245295966250e-02   2.1794387871507302e-02  -1.6643327585856879e-01  -2.5108061607929655e-01   1.4765725766642285e-01  -1.3489715034605138e-01  -6.2503588843356370e-03   8.6897661911525009e-02  -1.4300482179710747e-01   1.4555063044121233e-01  -1.0360214024170021e-01   1.7132230954947647e-02  -6.9411791676480233e-02   6.9490950128633072e-02  -5.0481082546901763e-02  -3.0561561110215019e-02  -2.4429540603223288e-01  -7.8223056921264689e-03   7.5216931911750329e-02  -1.7432688421764536e-01   5.6485075449486701e-02   2.0000301193497139e-01  -1.1867889890379084e-01
   3.2212000200359669e-01   2.9016155084662421e-01   2.7880138959230427e-01   4.7195827330560464e-02  -1.0273089111940416e-01  -1.0015753368261065e-02   7.9641799584391604e-02  -7.2799837200485870e-02   1.6809718101713911e-01   4.9643262750347639e-03  -5.4772498958111371e-02  -2.7292328547666528e-01   1.2478061042807378e-01   4.0881394621456686e-02  -2.5474141448443427e-01  -1.9161899166265989e-01   7.1726811154389794e-02  -2.4168406565473449e-01  -1.5791146348943769e-01  -1.1346622891111728e-01   1.2909848293337450e-01   1.8211698016573974e-01  -3.0066491876077413e-02  -1.0843295404614159e-01   5.0801737312316519e-02   1.6523268553689724e-01  -4.5551606279278983e-02  -1.2867062732052892e-01   4.9163345789312723e-03  -1.5036015649544535e-01   1.1487649353125295e-01  -1.0271883085431716e-01   7.8966932320127997e-02  -1.6129994029434883e-01   1.5818952098761555e-01   7.1918758701722249e-02  -1.0801384269503128e-01  -4.1091656599314665e-02   6.8400494424270014e-02  -1.0493171403489497e-01  -8.6142584899119384e-02  -7.3165891528744718e-03  -1.5868849876965452e-01  -9.9523258678749393e-02   1.3576059917201652e-01   1.5845113641791886e-01   1.3116836448853833e-01  -1.0412854765215079e-01  -2.1527056157197778e-02  -1.4251375718106835e-01
  -1.7146797087724563e-01  -6.2164009997362435e-02   1.0737568678943357e-01  -9.5383938861181600e-02   3.3529831168393120e-03   2.5459813996019892e-01  -1.7100334222942376e-01  -2.1958739564062999e-02  -1.8913952517939103e-01  -3.2094711361218276e-02  -1.2900183690716049e-01  -8.7577067264336422e-02   2.4698399847849734e-02   7.3563673385718495e-02  -6.9282648566931143e-02   1.5739502399313737e-02  -3.1078937711176335e-01  -1.0752439642046271e-01   6.7503316843103400e-02   1.5203480543107406e-01   1.6191465551187362e-01   2.0836205548450351e-01   1.3370439565628006e-01  -1.5391851342669799e-01   3.9087783728527902e-03   1.6295576705600021e-01   1.6748880498425192e-01  -1.2207794804405520e-01  -9.8711860456411518e-02   2.9581783970244530e-01  -2.0128610473449116e-01   7.1573101700451044e-02   8.3200116427714119e-02   1.7986538659124286e-02  -3.9729484691014068e-02  -1.1310401742350772e-01  -1.2582635491051389e-03   2.1014489863391375e-01   2.6070477669505809e-01  -9.1453453452089897e-02  -8.4233230818605398e-02  -6.0348513501737609e-02   2.4065968748039086e-02   1.6667367460525481e-01   1.7257893743441399e-01   1.0902397626460593e-02   1.0474776465056082e-02  -2.1136035392150773e-01   2.5238143276839770e-01   1.8448069238024552e-02
  -1.6824859491874292e-02  -8.2764755058279387e-03  -1.6410827739427125e-01  -2.8176385131737950e-03  -1.8400473434270992e-01  -1.2171668221114812e-01   1.2933466384971065e-01   1.1074029454537360e-01  -1.1794806860550104e-01   4.3735513958121502e-02   1.8041486485449279e-01  -1.3053886712736301e-01  -1.4510970581566668e-01   1.3705562840831827e-02  -3.6594008804184870e-03   8.3008082008801970e-02  -3.0502406399475275e-02  -1.5430050421455313e-01  -3.9793468228147860e-02   1.5666584016203261e-01  -1.8445573883257796e-01   7.6560706845631668e-02   1.2906128749324600e-01  -7.0062321592557514e-02  -2.1576315273009306e-01  -8.9610885294220718e-02   2.5967824801545296e-02  -2.2955663581422953e-02   1.3469082427574014e-01   3.7522303847924815e-01   1.8665428393409358e-01  -5.5217997632567788e-02  -1.0165768899934044e-01  -5.5107977596272339e-02  -1.1326010613225595e-02  -9.7887925303642778e-02   4.7231288868964307e-02  -2.1562131965386197e-01  -2.0876645378398409e-01  -6.5424239360364719e-02  -2.6915277690537548e-01  -2.3847215506579317e-01  -1.7673299862785893e-01   9.3371632582108482e-02  -2.5411951005961796e-02   8.9537378404361961e-02   2.7149755694388672e-01  -1.8230234448032784e-01  -1.6959729336517998e-01   5.7028181862640755e-02
  -3.2458080086676985e-02   4.4910775877118586e-02  -1.1922307586130158e-02  -1.5941987083131415e-01   6.5139804958714839e-02   9.2663739086833535e-02  -4.9497135431256431e-02   9.0371032837815224e-02  -1.3436997755189370e-01   8.5010654125958901e-02   8.5568150889688485e-02   1.7866523253941619e-01   2.8267135888271063e-02  -1.8291820351713048e-01  -4.5562195694042129e-02  -1.9404135950570070e-01  -1.9533770856318522e-01  -1.3699601130327640e-01  -1.8915423997991923e-01  -1.3138645342638700e-01   1.9669067425728170e-02   5.8776360286985935e-02   2.4341151165737077e-01  -3.0270624032541903e-02  -2.0112790834570410e-01  -2.0063435662762219e-01   6.1842842888276198e-02   1.0138521537544698e-01   2.6390938965619726e-03  -4.2705713073340971e-02   1.0240827290433940e-01   1.4445213439922780e-01   2.4888311587037307e-01   1.8396565393570205e-01   1.7485904425109922e-01   2.3388393308563590e-01  -1.7370634910089297e-01  -1.1434746256072315e-01   8.0952489573756475e-02  -2.2575164668302025e-01   1.3613906257788036e-02   4.8555895376219405e-02   1.7887407623443272e-01  -3.9770711169615877e-02  -2.1328557846553814e-01  -1.7527376209467693e-01  -8.4867447524140466e-02  -1.4338614259245824e-01  -2.2334477405878436e-01  -1.8878391859555632e-01
  -2.6495666261494777e-01   1.4278491644496949e-01   3.1694609154905413e-02   2.5239766161095240e-01   1.0942980907210147e-01   1.4695579670361084e-01   2.0089997277178051e-01   1.5862299108981764e-01  -2.6599624924243951e-02  -7.1834238614102514e-02   6.9526620767117672e-03  -2.3410145911650731e-02  -1.6539640885578952e-01   1.3657385393518776e-01   4.6887166198974928e-02  -1.9000098832637502e-01   1.5122038632610746e-01  -2.2302118356284838e-02  -4.3614692094915239e-02  -1.7106944416001885e-02  -1.5651331427254132e-02   1.0970710425169691e-01  -2.4703728305360220e-01   3.9502050890737023e-02  -2.0252394083391867e-01   6.5994887755337184e-02  -1.5649306754580081e-02   1.5189313161706952e-01  -5.6057767593776828e-02  -5.9163417144335789e-02   4.5850222873338377e-02   2.5207648207951638e-01   7.6279724017706912e-02   6.5013851285442237e-02   3.7085299462899554e-02  -9.2133578757601253e-02   5.3453433234024392e-02   7.1597372693053940e-02   5.2363566152141466e-02  -1.5831472098454097e-01   1.9211075169713968e-01   3.4867401361989084e-02  -4.5656195945792771e-01   1.5055611335611596e-01  -4.4488666430321247e-02  -1.5160098940177856e-02  -1.9618799168929668e-01  -1.3139038311283913e-01  -6.7329993245642553e-02   1.6124968719307814e-01
  -1.6209189292551676e-01  -1.5721389540139536e-02   7.4295545700898608e-02  -9.6339320372980916e-02   7.8059640117293341e-02  -5.1124680678818292e-02   1.3862690779517237e-03   7.7448165698260393e-02   1.3313272604673359e-02  -2.4127795493175338e-02   1.0766735243096659e-02  -2.6694770236892207e-01  -6.1696446560845740e-03  -3.1872670060587992e-02   4.3762518746157331e-02   3.0770159754454141e-01  -4.6662071423435529e-02   5.6639139219139899e-02   2.0060942471781459e-01   4.3836333260335848e-02   2.1909981343104706e-01   1.7465900057125011e-01  -1.9314736031669980e-01   2.9793358421436367e-01  -7.4405744005438257e-02  -6.3164234403443264e-05  -1.6593309466027381e-01  -1.7238922259519346e-01  -1.1450806374200685e-01  -6.1726276568462059e-03  -1.3271647957233018e-01   5.3271386137176427e-02   1.0501492833505391e-02   1.8862644130206507e-01   3.4759231284909525e-01   1.7185368615167430e-02  -1.2606031099346612e-01  -8.2715680609887515e-02  -3.1654737663206083e-02  -2.1966782857603021e-01  -1.0283257099132892e-01  -9.9381273602888662e-02   1.2252478844676959e-01  -4.5418103263998873e-02   5.1653494025435454e-02   1.6475376936456917e-01  -2.2884625213295210e-02   2.1716483069264245e-01  -2.8204945200636827e-01   4.7895305834016952e-02
   9.2337958495934177e-03   1.1506765685583836e-01  -6.9110612305888136e-02  -7.4312311189641878e-02   2.2285241247913778e-01   2.3899779707129216e-02  -6.9777586794219304e-02   2.6213360934066171e-01  -1.4538948461935927e-01  -6.8050781054912635e-02   1.0752550978689501e-02  -4.1088012911161639e-02  -2.8213720586231850e-01  -1.0550813898151740e-01   1.1639557696516435e-02   1.5082973419036744e-01   3.9960719666420502e-01  -4.3117436060089512e-02  -1.4142701154278776e-02  -2.6585352771765370e-03   2.4179740076629631e-02   8.3004664724891694e-02   1.4122701678687005e-01  -1.5241036809171249e-01   3.7497921932157063e-02  -1.0938747721924678e-02  -1.4680305111169167e-01   7.2035993722144212e-02  -1.4426915871330137e-01   6.6612628051071432e-02   1.1957034000145864e-01   4.5501858545387658e-02   1.7465720336577434e-01  -1.8075533876174588e-01  -9.0560168896235083e-02   1.1651470668034325e-01  -2.9209913228891056e-02   1.4647235003477510e-01   5.0394698655452465e-02  -1.0230597865715478e-01  -2.5973489745916223e-01   2.0929148179688736e-01   8.4573307474200235e-02  -2.7563743029239346e-01   1.4916416081711301e-01  -1.1028305024211375e-01   8.0609903797898189e-02   1.1723659693526914e-01   1.2580476359162374e-01   2.0961572642888945e-01
  -3.9762988430058932e-01   1.0012610252152217e-01  -1.7779111571553674e-01  -1.0398599900040439e-02   1.7426821471447718e-01   8.9260740310390982e-02   2.2929689353601779e-01  -2.0069428017493889e-02  -2.0928455174593838e-02   1.6206374870675039e-01  -1.2471339087273771e-01   2.5651312864657778e-02   1.2602578003109738e-01   4.5884639554555857e-02  -1.8068042156602915e-01  -1.4338513274815515e-01  -4.7020763021090775e-02  -1.0411296881265637e-01   1.3434611548012204e-01   1.8929026310302650e-02   1.9319680645769630e-01  -2.0655476267441897e-01   1.0064595481167793e-01  -9.4985295343617770e-02   1.4195792615863206e-01  -8.9743416587145783e-02   1.3026973245141365e-02  -1.1061328921788594e-01  -7.4207451350165585e-02   2.1555976798890909e-02  -1.6527936057231216e-01  -2.2098223005544257e-01   8.5540168369074659e-02  -3.4070081138294178e-01   1.3141449687944476e-01  -1.6606058457439187e-02   9.1219061156403630e-02  -8.4139074847865189e-02  -2.1824522692155029e-01  -8.8065652858033222e-02   1.8250561294740669e-01  -7.3786976407594143e-02  -2.1913659278988942e-02  -2.1651567661874635e-01  -1.1428434350784146e-01  -4.1055588270219982e-02   1.3305474480093540e-01   5.9345591519303085e-03  -3.8963956897271924e-02   9.7723407756697966e-02
  -3.7002360975791869e-02   3.9078160673079364e-02   2.2478944410131560e-01   1.2444484432967304e-01  -3.3819284650076997e-02  -1.5346290505568849e-01  -1.2621147831477506e-01   3.0006504060785148e-02   1.9495082823878643e-02   4.3847053477496269e-03  -2.3546942526884618e-01   9.4401367835379432e-02  -1.6698830675845605e-01  -6.6242811700772328e-02   1.3201790403503630e-01   1.5606445888513423e-01  -6.3435291265685215e-02   9.6053096798623311e-02   1.5003009347992638e-01  -2.0503779372140835e-02  -9.4943309497027742e-02  -2.0730427469559165e-01   1.0083099112317454e-02  -9.7606378284822701e-02  -3.3391372701429373e-01  -6.3944378528432974e-02   8.2644820901103533e-02   7.4048862921287789e-02  -8.6824349648571039e-02  -9.6502768351011153e-02  -1.2871802049334174e-01  -2.3074896417045507e-01   6.6533114549015920e-02   1.1180278924415038e-01   1.2958419409678212e-01   7.5026819446805143e-02  -2.0747415157911661e-02   1.1936303135396281e-01  -5.8567224753163477e-02  -1.6133915376763475e-01  -2.0841001932923025e-02   1.5189926963161965e-01  -1.7885877300059164e-01  -1.0653818901204580e-01  -2.0538030848505179e-01   2.5170607034653336e-01   2.8348515101464877e-01  -1.1411251112459567e-01   2.4743491070904094e-01  -1.6704384462695426e-01
  -1.3522497487057145e-01   6.8846795775223721e-02  -2.2978807623521272e-01   5.2715028775508530e-02  -2.8316329817337915e-01   4.6215934172873063e-02  -2.0795053180949662e-02  -2.8838362948526260e-02   1.8039623483785591e-01   6.0778621731523166e-02   1.6235355324362277e-01   8.7710211949687991e-02  -5.6111644210914843e-02   7.7254931329876236e-02   9.8370637065401847e-02  -4.5189664921685163e-02   6.5151090934998851e-02   1.0696671298198963e-01  -1.0797015361401119e-01   1.0540015447986052e-01   2.3076860694933149e-01  -6.3814424064483663e-02  -1.8820225829719157e-02  -2.7657856463571195e-01   1.6559336746872691e-01  -2.1580457636601266e-01   2.0159633243148992e-01  -2.4487761895110326e-02  -1.5624644734841520e-01  -9.1999119812300661e-02  -1.4567324270787624e-01  -1.9411089083446467e-01  -8.6877127423539036e-02   1.8576064758044997e-01   7.3786183462088928e-02   1.5306037700124034e-01  -3.6438639821737145e-03   2.2596494578413742e-02   1.1762020103255291e-01  -6.3064159183174026e-02  -2.8969857203007504e-01   1.9249718235433461e-01  -1.9572268513913590e-01   1.3267885131268145e-01   2.2373121941699292e-01  -3.9932814636733038e-02  -4.1227385463469657e-02   9.5099874062176362e-02  -1.8630042791345083e-01  -6.1580407559157203e-02
  -2.3194804084160367e-01  -1.0831743576302909e-01   1.2325431616567344e-02  -2.2826286443046245e-01  -2.3392726407510267e-01  -2.1510049007928539e-01   7.3900866765707063e-02   1.4935012341914208e-01   1.7972820108656259e-01  -1.9736205878216245e-01   1.6969189763537720e-01   8.5871065568527916e-02  -7.6866103087117749e-03   1.6981436950010066e-02  -1.8569815491037214e-01  -1.0058332139964780e-01  -1.6380285587921858e-01   2.2477805076481193e-03   2.8320909616286866e-01   6.5698213003682948e-02   4.1493955542723997e-02   4.9619904435372975e-03  -1.3308945432819183e-01  -2.5062388447588596e-02  -3.3913436614185000e-02   3.7384801553241281e-02  -1.9500789840444607e-01   2.9938173217437455e-02  -1.3054690927345555e-01  -7.1121319021133000e-02   3.1297623463617946e-01   1.0374635181796887e-01  -5.8943073005300786e-02  -1.1613742306343780e-01   2.8037248264853699e-02   8.7271052014593925e-02   3.2313177989025488e-01   1.1121828109622372e-02   3.0403657919480459e-01   4.1406370742713923e-02   1.8351828446846036e-02   1.4812996986151944e-01   8.1291036751423795e-02  -7.9070720920605395e-02  -2.6343281889666455e-02   9.3052403469073043e-03   1.1230702650211762e-01  -1.1953922224947321e-01   3.6185237494532625e-02  -9.5699029863166238e-02
  -7.4472461217744604e-02  -9.5226742026003383e-02  -5.1947145380385334e-02   2.0905132240630894e-02  -9.5941792490098293e-02   1.5698200037453716e-01  -8.5446124874403312e-02  -3.5481600429289512e-01  -2.7529591040698659e-01  -1.5231450409355893e-01   6.2244166022182024e-02   2.6712546898152006e-01   1.6099852055977396e-01   1.0806362237327698e-01   1.6342921615951694e-01   1.2191056745010792e-01  -6.2348582046032358e-02  -1.7564484176083994e-01  -6.2294651250029309e-02  -1.0435617137986378e-01   1.4240958507880958e-02   1.0713920420323177e-02  -1.0461963950070868e-01  -5.1447390054977865e-02   1.9263705039847975e-02   1.8197431858117299e-02  -2.4985150748834750e-01   6.9785061780334584e-02  -1.6488765689534102e-02   7.2724949862662314e-02   1.0170741707025396e-01   3.6330335580856354e-02   2.2205456269240951e-03  -5.3878459496477682e-02   1.2053358577206369e-01   3.8602636579885363e-01  -1.0961866916470164e-01  -3.4161806625961258e-02   7.5275057524432101e-02   1.4790575796503533e-01  -2.1785170252297478e-02  -1.3588802168717706e-01  -2.4940799344218972e-01  -1.9279795127084878e-01   5.4804479934418560e-03   2.2249124414712806e-01   2.5435465344865616e-02   7.4990254780710419e-02   4.5480122488445227e-02   1.7266135427976881e-01
   4.9039552186519154e-02   1.2642398912547631e-01  -2.0599812889037628e-01  -1.4708970641847504e-02   1.2555190005050793e-01   1.4790757949982059e-01   1.7377696026661854e-01  -7.8857476809400570e-02   1.9211709852496534e-01  -3.2885513657734872e-01   1.7557608951222270e-01  -2.6622753498742940e-01   6.2546261196778391e-02   1.4988067379848508e-01   1.1043986440097120e-01   7.0786822911454994e-03   1.1974471505540998e-02  -2.5447734471208055e-02   1.4531426259400165e-01  -1.5637453191950926e-01  -2.1786328760718746e-01   1.3750984637390889e-01   2.0063849682612586e-01  -8.0208526524515197e-02   4.5123206191526030e-02   7.6000047019844016e-02   1.5198895386768979e-01   8.0274929299185158e-02  -2.2773460075061078e-01   6.7359665526648353e-03  -3.6778920379455973e-02  -1.5921410906571459e-01  -1.3776631136402218e-01   3.5351468899877309e-01   7.2433502504676145e-02   5.3861324407492708e-02   1.6483190278343038e-02  -8.2970109018849394e-02   3.1820931483353077e-02   3.0968406872159279e-02   8.3746837363725207e-02  -3.9533555826021000e-02   1.1668071127796961e-01  -1.9847848404569435e-01  -1.5925641452336178e-01  -2.1450809696225023e-02   8.4726641036569107e-03  -1.4146676084542514e-01   1.4765536323078737e-01   1.1666416560639871e-01
  -1.3079803559962461e-01  -1.3207147075530706e-01   1.6792444307431313e-02   1.2389664230446416e-01   3.7317947923832979e-02  -2.7074931946624520e-01  -1.0297241232783828e-01  -6.6459732240070318e-02   1.1608552573098745e-01   7.4125540894829367e-02  -1.0651541256235486e-01  -2.6590539585182726e-01   1.4119490462531967e-01  -2.0653163827458645e-02  -3.3631108651208969e-01  -1.6184795149490217e-02  -4.9899853581785940e-02  -1.8157795364346782e-01  -5.2508459103409767e-03  -7.9047614885230294e-02  -3.1738794337203191e-01  -3.3984539242880099e-02   5.0128111368735302e-02  -5.4285880825733671e-02  -1.1670639841357480e-01   2.4007586964627216e-02   1.5981332582194804e-01   1.4616519494458707e-01  -9.9127684505147112e-02   1.4149362302882151e-01  -2.0844057655539047e-01   2.0507301142803394e-01  -7.3427448328977657e-02  -5.6500693046855739e-02   4.1752421000248466e-02   2.8729552313256423e-01   8.1773222103528470e-03   1.9223712224862147e-01   4.0874789818834655e-03   1.5317071076605338e-01  -1.1590216015871529e-01   1.2142167663604933e-01  -8.0221888264409638e-02   2.9920595886406068e-02  -5.2148391189065127e-02  -8.3201722168431774e-02  -6.7441070670362424e-02   2.4441147722902687e-01  -1.5809457406470315e-01   1.0961757699032733e-01
  -5.3080816157266581e-03  -1.9618171055888370e-01  -4.7939986796724766e-02  -1.1372915467462331e-01   6.2415907175949401e-02  -1.7807111922713695e-01  -1.5280777757469891e-01   1.9115566127850172e-02  -5.6204612876583168e-02  -2.1629222170159418e-01   2.4844098510680931e-01   3.7504840497390404e-02   2.5937983680093452e-02  -1.8342962805931851e-01  -2.3878435871294620e-01   7.4675468454910715e-02   3.7069655322733963e-01  -4.1549048448897147e-03   1.8861680642710635e-01  -1.6004145498103242e-01   1.2820213594706209e-01   7.1979889026174471e-02  -2.9629393315577360e-02  -1.7622406469689245e-01   2.6450779713940508e-02   2.4797541405346537e-02   9.6246078969429386e-03  -1.4387177400283571e-02   1.7106716794370644e-01   1.0901052492005996e-01  -2.1109303597826445e-01  -2.1924243139117938e-01   1.2585801137952010e-01   3.5738243368366646e-02  -9.6238450870929027e-02   6.7680394448461953e-02  -7.6272026251891015e-02   1.0752949120608252e-01  -2.6188620027774875e-02  -1.6812640572107195e-02   2.6102012669923158e-01  -1.1085839052286059e-01  -1.2187652928562963e-01   1.0935822781660594e-01  -7.9103410303581478e-03   1.2998615750123596e-01  -1.3830938834897072e-01  -2.3465686812855557e-01  -1.5515170093019154e-01  -1.3273439592923142e-01
   5.0773691584252233e-02   2.1688486781831304e-02  -2.3297162625090538e-02   6.4956292166599400e-02   3.8322576275544369e-02  -4.3170372388381201e-02   3.0774617002025662e-01   1.9610247394315186e-01   1.3744402583792691e-02   4.3727622784363505e-02   3.0285664416771563e-01  -3.2995393501447229e-02  -3.0184849144572132e-03  -1.2154074561543087e-02   6.1984106738398312e-02  -4.8036425638745092e-02  -4.2050533600218147e-03  -8.4232232742937029e-03   3.2339332125736413e-02   1.3695834226074788e-01  -6.6269679807194753e-02  -5.6761538276282254e-02  -8.5069495046263197e-02   1.3098725773957065e-01  -8.4626660503273360e-02  -1.0332941624762104e-01   1.0168781330366182e-01  -1.1980598108095267e-01  -1.2442134998778699e-02  -7.1556039758282383e-02  -2.5227094742494599e-01   1.0139309430356262e-01   1.7378097916075064e-01  -1.7868984307109187e-01  -5.7465090434360745e-02   4.2898397586709314e-01  -1.6897165108098239e-01  -1.4175756309464982e-01   5.6934534211690348e-02   6.7968828481434956e-02   3.7371491321589671e-02  -1.0496844375974797e-01   1.2651327682979832e-01   2.4442164274445247e-01   1.2640914622226715e-01   1.2995777114229234e-01   3.9736536874771855e-02   1.5450580457100144e-02   3.8888607910419598e-01  -2.8249770725418646e-02
  -1.2045205499507217e-01  -7.5331227714294957e-02   4.6978044495309138e-02   4.7401361589186874e-01   5.4970511231691457e-02  -3.1057227165449394e-02  -1.1978414211486359e-01   1.3951352910123613e-01   2.9712235208702503e-01   8.4816224180269892e-02  -5.1951905485020662e-02   1.0875132340218323e-01  -4.8952230146108982e-03  -3.0943106444786175e-02  -3.8813785445027657e-02   1.8416019938354325e-01  -2.7546016268531797e-02  -1.7833642863254892e-01  -9.1168776273719512e-02  -1.6293529686346567e-01   2.6227689652383962e-01   1.1584387146859945e-01   1.0039658591987037e-02   8.6941718595272263e-02  -4.2340511367256708e-02  -1.2786430151159983e-01  -1.5086222235994376e-01  -9.1265020510367945e-02   8.8990253894555962e-02   1.0223123318038280e-01   4.8313086746003459e-02  -8.0968511489780626e-02  -1.5429265094168346e-01   7.5861187026708410e-02   1.8698433752484356e-02   9.2424674530962314e-02  -6.7179820968013351e-02  -9.8491570028660116e-02   4.2239098178596312e-03   2.0501100315967796e-01   3.4884333477421925e-02   1.0988328267834264e-01   1.6676897485707073e-01   2.1556894845757943e-02   6.2448627884579756e-02  -1.6084749135858784e-01   6.5555008032996631e-02  -3.4591121955968512e-01   7.0876857622791264e-02   1.9976562337227080e-01
  -4.4176862442922869e-02  -8.6120981473050737e-02  -1.2881657367533947e-01  -1.6896977738104460e-01   6.6188137771137912e-02  -2.8726175576410145e-02   2.0112906273216530e-01   5.4947607069013152e-02   1.2235009656311892e-01   2.5945969573078723e-02  -2.1309471256104795e-01   4.9124473538948742e-02  -4.0014041830194289e-02   9.6282377234490055e-02   6.1986639125565166e-02  -1.3335389881003093e-01   8.6055729939631773e-02  -1.7079780325277835e-01   2.1760869693700735e-01  -1.7644493517224594e-01   2.4466569633725269e-01  -1.1858206179527309e-01   1.0179943592254258e-01  -2.0029343565277249e-01  -1.4180611066999412e-02   1.8019977706390436e-01  -4.3636185274241533e-02  -1.9662428062520308e-02   2.4654169831217185e-01   1.3412104815213821e-01   9.7997213363012842e-02   3.2439513860704461e-01  -1.0385061198420960e-01   2.6899265468926625e-01   2.2520403341774662e-02   1.2228937133326886e-02  -2.0083055266775854e-01  -6.4535108638918481e-02  -2.1990615018027018e-01   7.6624078241880014e-02  -6.5891656203592552e-02   1.5824600428461388e-01  -3.1008121534580140e-02   9.2861806038954289e-02   7.6756960839282157e-02   1.3419098650736866e-01   3.5202549821521260e-02   1.6240975629683438e-01   1.6660346571511039e-01  -1.7900280474582922e-01
   1.5492815123906589e-01  -1.7797888781512580e-01   8.7780013946014868e-02  -2.1909046414278452e-01  -3.3772472680598220e-01  -8.5988742216729683e-02   1.8412423758817742e-01   4.7010722318291037e-02  -1.3140502054380034e-02  -5.4251321051141402e-02  -7.7112004203714585e-02   2.6940680719273316e-02  -1.0275855261343406e-01   1.1357558344521268e-01   6.4805210043399980e-02   1.9059130354081880e-01   1.4470072319736148e-02  -2.0568650890274559e-01  -1.1888891066240044e-01  -3.0261503103174286e-01   1.3293058421765265e-02  -5.8040736823012501e-02  -7.8646122584997577e-02   1.3040367695198819e-02   2.1321424657819438e-01  -1.8424684123998031e-01   5.5612379398295199e-03   1.4208365208668783e-01  -3.0950390123804344e-01   4.1245396199217077e-03  -1.5255211968045287e-01   1.5720077205759561e-01   9.7106139758876310e-03  -7.6574836386039818e-02   9.3877577454267322e-02  -1.0892075032532540e-01  -9.3429517395227160e-02   1.3546954304448083e-01  -1.5707247160942620e-01  -1.5191881154879713e-01   1.9435303807137846e-01  -4.0419954107609075e-02   2.2405226315192373e-02   1.3968792212248829e-01   2.9244465677971808e-02  -1.9685169570947789e-01   1.7270024728979899e-01  -1.0740661188574931e-01   2.5192436746411022e-02   1.1507305498630080e-01
  -4.3885864075038875e-02   1.1555511266972884e-01  -1.0179416037258895e-01  -1.5443496805734458e-01  -1.0769674480966883e-01  -1.0950829399290656e-01  -1.2458495024231578e-01   3.0780638388889236e-02   2.6812108078311914e-01  -1.5134984573758289e-01  -9.3119189751609197e-02  -1.0005332200839266e-01   1.6672022012832263e-01   4.0953738918450867e-03   7.3974940018234903e-02   9.2009688706047223e-03   6.5666134369073599e-03   2.1796225535700917e-02  -3.6517103709064143e-02   2.6274968863002596e-01   1.0432977051006778e-01  -1.9486019755187234e-01   1.6982488287230008e-01   3.4398554415554017e-01  -3.6537916851154026e-02  -7.7731145563483081e-02   4.8105969981752190e-03  -6.2349351133992439e-02  -8.3501721462008877e-03   5.8590591161767944e-02   1.0574746530156437e-01   9.2205723474259552e-02   2.6615655665591365e-01   1.2153777297302593e-01  -1.3897792150688981e-01   6.8095616824829952e-02  -1.7953695932883607e-01   2.1503969137843260e-01  -9.4826498371335846e-02   1.0533282687854760e-01   6.5032631737178284e-02  -1.8370725249993444e-01  -3.0138920373751882e-01  -2.2250168135673107e-01   1.3132190669286717e-01  -2.0073137505947122e-01   4.7012827397703242e-03  -1.2765971905543644e-01   3.6966251707063282e-02  -2.3396414125319412e-02
   3.2203859695658543e-01   1.0084152962696831e-01  -2.6777008287803578e-01   1.0067004819827496e-01   5.2546512057691348e-02   8.2390049962165951e-02  -4.1591629445816840e-02  -1.2556217711480000e-02   1.9229433597738643e-01   1.6227149493834320e-01  -6.6594608116212525e-02   1.9274779826401220e-01   5.2168521243679475e-02  -5.1795693103181530e-02  -2.4882774760651988e-01   1.5783168052160465e-01  -2.1735309579936385e-01  -5.5518733671488414e-03   3.0885010439653759e-01   2.2620946972520245e-01  -5.6393036234207758e-02   1.8630168383640039e-02  -1.2092681777647081e-01  -1.3728372559102039e-01   7.2116943965937541e-02  -1.9561460221580652e-02  -1.0698350956259803e-02   3.0707629199711850e-01  -6.6602150900606765e-03  -6.3881361357728553e-02   6.8246950353806998e-02   1.2546423248831207e-01   5.8957827353638477e-02   4.7557813624935871e-02  -9.9660257366055258e-02   3.4938530110685560e-02  -1.1161952046794765e-01   3.0098394558617635e-02  -6.2340662506588373e-02  -2.7908295354909152e-01   9.3378859439305836e-02  -4.7724795721087704e-02   4.1416994295253369e-02  -5.5992087260710909e-03   1.4611703168512505e-01   1.7573580402368078e-01  -3.8792958754106108e-03  -8.6155692454946808e-02  -7.9038477159956655e-02   2.2290141094415086e-01
   3.4857515315873180e-02   4.4231975946152136e-02  -8.1195893145405151e-02  -1.3830598343411579e-01   3.9277309562295255e-02   2.1259972374706340e-01  -2.2561260880613075e-02   1.7398585208728062e-01  -1.6379102321803593e-01  -1.9088124189077113e-02  -1.7403568585908769e-01  -1.0654987253344468e-01   1.4187712986414169e-01  -1.5048130544369931e-01  -8.0956667864897525e-02   1.2844155700671928e-01   1.2115531309075132e-02  -1.0760709793495543e-01   6.6800155387250221e-03  -1.1529013436028029e-01  -8.3322752354640581e-03  -2.4527496785961631e-01  -2.2095680112212152e-02   1.5803593851598330e-01  -1.5696538917330960e-01   8.2326060344789898e-02  -1.2414889362832372e-02   1.1414195507262284e-01  -6.2295998026253609e-02  -6.2473155350677143e-02   1.9332026589303558e-01  -2.7988575950848738e-01  -3.0245731631228301e-01   6.7539758713899348e-03   7.9691605043015951e-02   2.4965851908000200e-01   2.3766652200651606e-01   2.2700052661844446e-03  -1.1668044285681831e-01  -1.2114795273233135e-01  -8.7245639838261762e-03  -6.0712315732841304e-02  -5.8316936834516803e-02   2.3705339373495266e-01   2.9152548432120629e-01  -1.2973601485055855e-01  -2.1386906945349674e-01  -4.8511077898286584e-02   1.1095618882830503e-01  -9.7536469790253350e-02
   1.3406038141781054e-01   2.6359058764141852e-01  -1.1723602759500992e-01  -5.5506173796163495e-02  -1.5190195951204702e-01  -2.1445759869414963e-01  -8.9600614467738281e-03   1.2792764644332399e-01  -1.9665927968796929e-01   2.1137496669470207e-02   2.3140075042236134e-02  -6.1784276914092683e-02   2.0901232229706104e-01  -9.6019840634095618e-02   1.4697889537482836e-01  -1.1556618713188291e-02  -9.7081263186000563e-02  -9.1722510577475061e-02   4.7239043260646693e-02  -2.5904125143747687e-02   1.6175920961739459e-01  -6.7949827951752945e-02  -4.5799000493537978e-01  -2.4928629449728412e-01  -2.3286470087112290e-01   9.0822593488054451e-02   5.0791537004524323e-02  -5.4062742370049377e-02   8.1692747612291561e-02   6.4710420106849478e-02  -2.0013739856114790e-01   2.0587170476743771e-02  -8.9828429790574191e-02   2.4124260196450600e-02  -8.5242653519083889e-02  -7.6185948409519158e-02  -4.8024414493637681e-02  -4.7825024612891592e-02   2.6075410428054151e-02   3.7457088048644505e-02  -6.7736112410425126e-02   7.5126898595566372e-04   5.1641944856990266e-02  -2.6869159483233612e-01  -1.2677145557415767e-01  -2.8957319583454161e-01  -1.4602054448569179e-01  -4.6590629770543526e-02   8.0658605361842869e-02   1.0762582391703096e-01
  -5.9170595335028539e-02  -2.1347147621955606e-01  -7.7282050074413827e-02   2.3949262836666119e-01   6.3820982013964606e-02  -1.6276558089726281e-01  -4.4523845438916645e-02   1.1450622561722912e-01  -1.1645601041814670e-01  -6.3667412431305914e-02   1.2935338580673181e-01  -2.9328666606755077e-01   1.9630029783777195e-01  -1.0309263590002536e-01   2.3609115948283796e-01  -5.5472420933300889e-02  -5.8000901734949595e-02  -2.1833263786247240e-01  -1.7717462892336716e-01   2.4160641707240779e-01   7.0560335755825487e-02  -3.6847935161181442e-02   7.1046806635004053e-02  -1.7061690637639285e-01   1.6326254350027372e-01  -1.0695928843636753e-01  -8.6779927183666117e-02   8.9974815230066008e-02   1.8637614488347484e-01  -1.5769815679511534e-01   1.3863571375412095e-01   1.0625010403806352e-02  -1.5553186714237449e-01   5.9023252253520717e-02   5.6499530024465228e-02  -4.5734544997364415e-02   2.2460782419395989e-03   2.5510078210121218e-01   6.6258170339818498e-02  -2.7847351002141912e-01   2.4316466808627724e-01  -2.7296758058635705e-02   5.7053796391131159e-02  -1.7800002045962604e-02  -1.3579552612902460e-02   6.7454472823320732e-02   1.2106675057735740e-01   1.5146099768853960e-01   1.0271117519141880e-01  -5.7803643387968735e-02
   1.0698606428832430e-01  -8.0795198022795181e-02   2.0799458818968542e-02   1.5224771744549878e-01   1.6688094835568032e-02  -2.6677918699305282e-02  -8.0520854890095084e-02  -8.7447805755668809e-02  -2.0127193326393364e-01  -2.7408132338285401e-01  -4.9508039559175335e-02   6.8365343447949464e-02   1.5804904755747051e-01   2.5201148133039586e-01  -2.6932594521995695e-01  -2.3505936714282719e-01   1.6126266183121013e-01   1.5677193310311102e-01   1.1773872613690640e-01   6.5810281600437628e-02   1.4675281313363642e-01   1.0749512860541162e-01   1.4564163771774621e-02   6.7389148027313869e-02  -8.5929308748037378e-02  -2.9690307892030771e-01  -7.5567018744208153e-02   9.6708014006208265e-02   8.1739975720179658e-02  -1.7356369205059544e-01  -1.3953189301778998e-01   1.4772594788144350e-01  -4.4415490792751852e-02   1.0128170945225316e-01   9.6087128583799364e-02  -2.1453072203370810e-04   1.7251539979074426e-01   9.3201802657237216e-03  -2.2024511458577026e-01  -9.4833423891477350e-02  -3.0872273583067844e-01  -1.5170419864054607e-01   7.5685496498911792e-02   1.8813117633879609e-02  -5.2868976837941728e-03  -1.7113305825052011e-01   1.2648446965176730e-01  -3.9154926407501268e-02   1.6989070349487667e-01   3.6260044434328221e-03
   9.0517192156755032e-03  -2.3524017308343531e-01  -1.3819543474445367e-01   2.1355262264195332e-01   2.8584658112362979e-02   9.2432654633505223e-02   1.4730371121366506e-01   1.4349634953711683e-02  -1.0720980181866413e-01  -1.2319407401686450e-01   3.0323934629063916e-02   5.2570341557090949e-02   4.0878895977738503e-03  -1.1348150820264745e-01   2.6861264728857345e-02  -8.3247720813735424e-02  -7.6822802697219250e-02  -1.7516485559700623e-01   1.1639342216384316e-01  -2.0085623989659424e-01   7.4016367283123830e-02   4.0815956925242716e-02  -9.3204861538325481e-02   1.5191330959993837e-01  -2.5203545202930500e-01  -4.7810454599454974e-02   3.4800478746065461e-01   1.0770081667910981e-01  -1.2035169622417624e-01  -1.2411549581862882e-01   7.2693726951921389e-02  -7.5720926793938423e-02   1.1929853762668409e-01  -6.7703228522607628e-02  -1.0301909067974808e-01  -2.5266871495762488e-01  -7.6417443038582972e-02   9.3722897346214570e-02   4.9818955445553655e-02   1.8882615766023503e-01  -5.7034144609177551e-02  -2.7643809232714270e-02   6.8551927193387804e-02  -2.3471944477661100e-01   3.5569689146962780e-01   8.6131602988547509e-02   1.4247859637260410e-01   1.0513600054746342e-01  -1.6188998466176258e-01  -1.6602419269547747e-01
  -4.9859989491694040e-02  -9.9575969612817630e-02   8.0169641144890086e-02  -1.2309773511189756e-01   1.4843242822078262e-01  -1.7356668649736956e-01  -8.5410822496321454e-02  -3.6071297061410101e-02   4.8589031660141689e-03   2.7153448947715847e-03  -1.1537937547874341e-01   1.6310557980788544e-02  -3.0223887541102407e-01   1.8868998833362138e-01  -1.4953718224277471e-01  -1.5205023066207612e-01   3.2587134997128828e-02   1.2977054743025726e-03  -1.6139233568807321e-01   3.4649271358591430e-02  -1.5783045223618811e-01  -2.7441884944187411e-01  -4.1268091153681838e-02  -1.6787103678178700e-01  -1.1608759492802784e-01  -1.4437828662291963e-01  -2.7167040527919968e-02  -1.3486356426334781e-01  -8.5019751542243643e-03  -5.6921194903818258e-02  -3.6288461090331153e-02   1.0681357523128598e-02  -2.0247754005351798e-01   1.3871131001765913e-01   4.3823026591640668e-02  -5.0034399581362930e-02  -1.3518978033931187e-01  -1.9981104472442113e-01   2.4851358820830968e-01  -6.4027881635859707e-02   1.4839901486996451e-01  -2.8679292916411758e-01   7.9633972045555973e-02  -2.1842862828101323e-01   3.5598232594556151e-01   4.6033503006835452e-02  -9.5811942700164063e-02  -5.5525719746315177e-02   4.2205676017477052e-03   1.2103830956747855e-01
  -4.8244788399128213e-02   1.0678376550954828e-02   2.7956839875333532e-02   2.7521675602650850e-03  -7.6027021009883969e-02   3.1270996869239998e-01  -4.6857863439917609e-02   2.9374689393281261e-01   2.5695799383969853e-01  -2.0971624989546106e-01  -5.6652458480655886e-02   1.5537478943611779e-01   3.1347917213764058e-02   9.1875490656368353e-02  -1.2361015425177267e-01   1.1754738917381846e-01  -1.3174737452636543e-02  -1.7670971948081765e-01  -1.9713777927699103e-01  -1.1150726007989744e-02  -7.8050577638698562e-02  -1.3280207450944237e-03  -1.0992190146355005e-01  -2.0512760755453935e-01  -1.3465932550244894e-01  -8.8531631350577691e-02  -5.7869268344809752e-02  -2.8424082806068507e-01  -6.3207090408245861e-02  -7.2708908045904089e-02  -7.0217855351809343e-03   1.0561296314936037e-02   4.0903011219729085e-03   2.8713426678786041e-02  -2.6368279848097836e-01   4.8279759682556805e-03   7.5283906823269311e-02   1.8353833846105630e-01  -1.4506659959053453e-01  -1.6414569470728356e-02  -5.8108279734714219e-02  -2.6767580745820302e-01   1.2439225245308644e-01  -6.6331260923686436e-03  -2.3678869922589912e-01   1.5980079563230953e-01  -7.3393666072666494e-02   2.4538806765831880e-01  -4.9924123280873256e-02  -8.5659652549311641e-02
  -2.2387673962815859e-02  -1.6178414151664131e-01   6.9940282170995322e-03   8.4859381521891653e-02  -2.2153183306363314e-01   1.1553494785623898e-01   7.2701076850204924e-02   7.9099756139654531e-02  -1.3639208202541869e-01   1.6119405067487241e-01   3.2004724646382834e-02  -4.8589191873912890e-02   1.4751128309675549e-01   1.3039266667956792e-01  -2.2819959848378521e-01   1.8168974799046095e-01   1.8655667899629691e-02   1.9628039489131102e-01   1.5226705794187606e-01  -9.7497876504474140e-02  -1.1949061128304959e-01   8.6207226300142825e-02   1.1920807396409645e-01  -1.1653383771270119e-01  -1.4527658573499172e-01   7.0784257846531959e-02  -7.0888175431097822e-02  -2.1589516416134033e-01   8.4221534273042881e-02  -1.3465964935202451e-01   1.4696984065519592e-01  -1.3150552753160683e-01   1.3539590785447381e-01   1.5308816818871551e-01  -9.1922854628326223e-02  -1.7597891801004687e-02  -1.9875605151504203e-01  -1.2857096692542236e-01   1.4914458394126900e-01  -8.0853720633521309e-02   1.9759686868502904e-01   5.0933665329619938e-02  -1.7788045674068148e-01   2.4979660890989776e-02   2.7976644314353774e-02  -3.5154944807316935e-01   1.8359316146269491e-01   2.7500424055148043e-01   8.4130682606180909e-02   8.5566902460631797e-02
  -1.1788522654952011e-01  -1.4379966999361002e-01   1.1423137033495608e-01   1.3847941905403678e-02  -6.4713356070251346e-02   2.7174089871382062e-01   6.5328276923015252e-02  -1.2257234984348923e-01   6.8889505588937403e-02   1.4456177787305663e-01   7.2363125967768963e-02  -6.2300125925695220e-02  -2.5476028238157925e-02  -1.7193171457023590e-01  -1.3196250330728168e-01  -9.1140229989568944e-02   2.7595664722792912e-01   8.6671843568819656e-02  -1.0058293708017545e-01   9.8254842657253705e-02   1.2657056163661529e-01  -2.3812525968164447e-01  -2.2965286032513946e-01   1.1615263392698927e-01   3.8312609698036980e-02   2.8055036527094135e-01   8.2324930861014708e-02   2.2241105478499121e-01  -3.9877236483670593e-02   1.1129007848969098e-01   8.0269947873780334e-03   4.0089331907578296e-02  -1.6072782245868142e-01   1.3054620347294110e-01  -1.4913979437722613e-01   1.1560130974596676e-01  -1.5179135207482311e-01   3.5153332679458152e-02   1.2771798573547766e-01  -1.2121348337673075e-01  -1.1095650044713636e-01  -1.8077436820146423e-01   1.4459017095755425e-01  -7.7201168083491645e-02  -2.0378231711662495e-01  -8.1106440565525947e-02   3.3152260202115336e-01  -7.1962860502953710e-02  -2.5496144462595016e-02  -1.5805137817875233e-02
  -8.4413520428176458e-02   1.5707793692148567e-01   2.5040880649756714e-01   1.5832645796971277e-02   7.3573774281841017e-02   1.3851047092080948e-01  -1.3403557266186483e-01  -9.4230185104485817e-02  -7.6905935639177636e-02  -3.0958989185855784e-01   1.2872322591176344e-01  -7.7612673673324542e-02  -2.4771508605563811e-01  -3.3381930176636973e-02  -7.9691980642836932e-02   1.9424027898553708e-01  -1.0982551796816713e-01  -3.1711455850487463e-01   1.7450642596798208e-01   2.7926790273632546e-01   1.2872659054116308e-02  -1.7173262338492207e-01  -2.8845831163865944e-02  -1.0804341964227097e-01   1.1195083178256814e-01   2.2174346833812608e-03   6.0164717385393029e-02   1.1343242599366070e-01   6.7874020287116130e-02  -2.4116948972075106e-01  -1.7208785642678665e-02   3.9636712110497380e-02  -1.5185780081804885e-02  -3.1258236042231165e-02  -1.8022218286327413e-02  -4.2363649104043409e-02  -1.5872389609864102e-01  -2.4810244336190840e-01  -1.2096705948221884e-01   2.0991285031733253e-01   2.9193455887725425e-02   8.9790761053207685e-02  -4.4928556586360725e-02   1.2482503266885275e-01  -2.9032128788712436e-02  -2.5238412426062934e-01   6.5867859719723976e-02   5.2795544163872062e-02  -9.8837509951726382e-02  -9.6326767849476400e-02
   4.2207880626945762e-02   5.9667915276478800e-02  -6.6166706440486764e-02   2.3951144126959817e-01  -3.7393125761929380e-01   1.1319000604045484e-01  -1.1955186393785351e-01  -1.3259602330404407e-01  -5.4227946356029386e-02  -2.4871126012616901e-01  -9.3656696928763022e-02  -6.3781223724672445e-02  -1.0107391393056363e-01  -1.2687121567316956e-01   1.2234284981079338e-01  -2.2384380265935530e-01   9.7848265505194362e-02   1.0809324677277067e-01   8.3048138424025433e-02   6.7669143066125148e-02  -6.0976972000354082e-02  -1.4001809044757091e-01   1.0211253507934621e-01  -6.0372463163976986e-02  -1.6126294945464201e-01   1.9170903842543419e-01  -3.6544009082752765e-02  -2.5686229181870457e-01  -4.6098298063610550e-02   1.1244990108026964e-01  -1.8900816447545689e-02   1.3320343749458535e-01   5.3939318937401039e-02  -9.0051228562520638e-02   7.6616042947144858e-02   1.4516419673225453e-01   4.8193335887927541e-02  -7.3924114613644828e-04  -1.9331238732079142e-01  -1.0993267336098676e-01   2.4948752732942994e-01   1.5167642584116112e-01   3.0010685758216754e-01   4.2689763662639463e-02   1.5559247418397149e-01   1.8846771067474028e-02   2.4891813511644836e-02  -2.9048401212356804e-02  -1.9643872891580202e-01   1.2172354240104913e-01
   5.0537967192003562e-02   3.6163387064399294e-01  -1.1574105386544783e-01  -2.6285894609495014e-02  -1.8413553992427688e-02  -9.3133148212421572e-03   1.7929086687177798e-02   7.3181503770918421e-02  -7.9319854802905460e-02  -7.5191380082602774e-02  -5.1309292460996643e-02  -7.0016087710909738e-02  -1.4787886154900440e-02   8.3311581048083477e-02  -8.5779651632606105e-02   1.1680009727411761e-01  -4.7103675193089778e-02   3.8335750618284627e-02  -1.8461157458949817e-01  -1.3715604652953017e-01   1.9218753059901292e-01  -1.3533513814617110e-01   1.3604915484593824e-01   5.0714050249698002e-02  -1.0194183153429076e-01  -1.5274058252186938e-02  -1.4350938547958625e-01   2.5832155462466594e-01   1.7548395416973739e-01   6.2611968225562087e-02  -2.3412948929098343e-01   3.6473031329075312e-02   1.1553831138672067e-01   1.4725318589193401e-01  -9.4538630138238378e-02  -9.6225682622115838e-03   2.8770846864184491e-01  -3.0357777425261308e-02   2.8244912458389021e-01   1.7251130763532346e-01   1.9142331607876056e-01  -3.6109377606328562e-02   6.6482894532523693e-02   1.2666159418576947e-01   6.1818137747806513e-02   1.3715708336293383e-01   3.2986684165001595e-01   1.6600273705040422e-01  -1.4541109177994993e-01   3.5428549469208037e-02
   1.2568012600635894e-01  -2.5895737338901720e-01  -1.2907176043992849e-01  -1.0409961977246679e-01   1.8663744902994283e-02   1.9398246979277017e-01   2.5025094365942380e-01  -2.0089578278333359e-01   2.1839798519225681e-01  -4.8945368781730274e-02  -2.4351722308807522e-01  -6.8414604080523495e-02   2.3350669413881027e-03  -3.1236057681243756e-01   4.9262835199970635e-02   2.1552663642013092e-01   1.6790319791441191e-01  -1.6740877231050326e-02  -9.3851686352126457e-02   2.0926258554499771e-01  -2.3371880482051417e-02   6.1892273539652279e-02  -2.7036168735021814e-02  -1.8047468024136493e-01  -1.7787851895911705e-01  -1.1563664380124850e-01  -1.6450577309653691e-03  -4.8998946868122416e-02   1.9065186349117924e-01  -9.2336201147814337e-02  -1.0859621704537877e-01   1.2293810010556919e-01   1.3233287228931759e-01  -7.3577194816579455e-02   2.9365594043642168e-01  -5.0646873754272556e-02   2.3157493088483458e-01  -7.3685515258849449e-02   1.9245904801573813e-01   1.1381019600418665e-01  -1.3853956832970808e-02  -1.6153873253153584e-02  -6.7727905453188270e-02  -2.5392562794311832e-02  -3.2409879427066676e-02  -1.1738856169860877e-01  -2.7088020471948145e-02  -7.9730937762884077e-02   4.2400446821061012e-02   5.8770599689465285e-03
  -1.4965298185238857e-01   2.7352327702636758e-01  -1.0120285757674430e-01   2.2951035963094432e-01  -1.8324301812096014e-01  -1.3011839045289750e-01   1.8283067682470591e-01  -1.8838766833389289e-01  -1.8295483953733582e-01   6.7156497526413297e-02  -2.5118848294435142e-01  -9.7491180465396593e-02  -3.2841889623099557e-02   2.1601141640958206e-03  -4.6731515333591413e-02   1.7114433730709142e-01   2.0235495322560332e-01  -3.4271917181157366e-02   1.9574436988007660e-01  -2.3636162019694609e-02  -2.5384118155730238e-02  -5.1793178117866684e-02   6.0009297056781652e-02  -4.5387392287256356e-02   8.7996089453032222e-02  -2.0743489406997689e-01  -4.0582795057327953e-02  -2.9267865059283988e-03  -1.0134925734981025e-01  -1.1312659646068122e-02   2.2231017310404222e-01   4.2816611886664940e-02   2.8380302879941262e-02  -9.2544906079201350e-03  -4.1996264457057314e-02  -4.2085388780682256e-02  -1.6957203600423937e-01   1.3151147006578012e-01   2.4559489774636217e-01   8.4579632548593117e-02  -7.0227032138145129e-02  -2.3159500369697683e-01   2.1042005132944114e-01   1.3499523020085819e-01  -1.4350039745555029e-01   4.5218802571626804e-02  -2.3198563121099189e-01  -7.7705104993894783e-02   1.9572996637064664e-02  -2.2660134147697980e-01
   5.3260792837262261e-02  -6.0256156977988633e-02   4.6395349381972306e-01  -4.0259273742233231e-02  -1.3733657141843167e-01   2.2088745200107154e-01   1.0967818028765758e-01   6.9187332227053477e-02   7.9575284593521329e-03   2.0723400981973891e-01   8.0593211466035750e-02  -2.3920051112261012e-01   5.2330174541759131e-02  -2.9840447862338613e-02   1.2628228056203203e-01  -5.7874086686337839e-02  -7.6075464004499299e-03   1.4472347525548585e-01   2.0814854790839146e-01   2.2123372648476927e-02   1.6201880962177204e-01   2.9786674328089440e-02   1.5698734604698544e-01  -1.9266836342429378e-01  -9.8693837597871689e-02  -3.3713486280529908e-01  -7.3625399748960471e-02   2.2885935953721878e-01  -2.4934078843637266e-02   1.1249365486645715e-01  -1.3057669317070152e-03   4.1261347257955987e-02  -8.8407019152760155e-02  -1.0340481224057271e-03  -1.7680920716827248e-01   9.5626147369796022e-02   9.0013813184121549e-02  -4.6542527724977700e-03  -1.1133880928759066e-01   1.6400149083024559e-01   1.1147309203151365e-01  -4.5328573246872041e-02  -1.7487601354052258e-02  -1.9989816179208550e-01   8.1061255959327339e-02   9.7368590602758903e-02  -1.9017757052988393e-01   8.5061640999638984e-03  -8.6302981860146954e-02   5.0178077745513798e-02
  -1.1324302878662745e-01  -5.1473651505823489e-02   3.9088075796239491e-02  -6.3718924585937017e-02  -2.8172280663412419e-01  -3.1731903076562075e-02  -6.6987230215655169e-02   2.5447367054205383e-01  -1.2330308217276247e-02  -8.4162443339669657e-02  -2.9169427595682995e-01   2.5021735236329754e-03  -1.0042229346119540e-01   3.5471226904587275e-02  -4.7242902213053772e-02  -1.5785998132971599e-01   5.5946727123221934e-02  -3.1213094354519605e-02  -5.1406405362254624e-02   1.3550284067745152e-01  -2.1396574227728737e-02   2.2003497773333955e-01  -1.4872269089034654e-01   4.6710355472353138e-02   1.7172769315144212e-01   2.1696441940349781e-02   2.5543915296523556e-01   2.8909744942215693e-01   2.1546392975071696e-01   7.0523414893111327e-02   1.1460040435494553e-01  -2.9325501015950367e-01   2.2223436011439979e-01   8.5819279813699717e-02   2.0104681250897796e-01   8.3715516974998586e-02  -5.0695855573736404e-02  -1.2826985659733944e-01  -4.3471464452506235e-02   1.3797223148283783e-01   7.0050716947669164e-02  -7.3163472044793731e-02   1.3960875107186468e-01  -2.4320669905742116e-02  -5.2065700443319630e-02   8.3129857312759362e-02  -1.0074510453418076e-01   1.5597728093330812e-01   1.1970603485131104e-01   1.9492801407956103e-01
   9.1846516882252607e-02   1.2843901096899427e-01  -7.5234120941159291e-02  -1.0527514007208534e-03   7.3095880231053290e-02  -1.1593717943648447e-01   7.0743310696353831e-03  -2.8367029436372655e-02  -7.6852685341467636e-02   9.9813046707996900e-02   3.3772259863836286e-02   1.1637453100707296e-01  -2.7955736905736273e-01  -2.3152525181590536e-01  -1.1598004494048519e-01  -3.7614028567289466e-02  -8.7780641104598683e-02   1.6668835350668820e-01  -7.3076357485241467e-02   1.0160738776213722e-01   2.0079301942479857e-01   3.1276457772116611e-01   2.9624502694648010e-02  -1.1278568708197863e-01  -5.5825110200054102e-02   8.2199176467658383e-02   8.6557215700777637e-02  -7.1438116240449212e-02  -2.4963340054083460e-01  -2.6428047307134057e-02   1.0810787359499192e-01   6.6420566540593112e-02  -2.4187391560752278e-01   6.1240605769350864e-02   1.7671857853940881e-01   1.3000880513489679e-01   2.5033804675227280e-02   1.9928811246400790e-01  -1.7283963481720177e-01   2.6786633070366694e-01   2.5566815364004031e-01  -2.6907607168942471e-01  -9.3478603063540694e-02   7.8350359282523385e-03  -2.9757103065085552e-02  -1.1742349746230671e-01   1.3566228429500582e-01   1.5520509874492658e-01   7.9574926881655836e-02  -7.5476380042195382e-02
   8.8452242427688219e-02   1.7845330159841952e-01   2.1198844612913503e-01  -3.7229676523519665e-06   7.8146424567633599e-02   8.1970193881019934e-02   3.8948187807911268e-02   2.0801699587742914e-01  -1.0245480386842200e-01   3.8754345930122738e-02   1.8827139059351853e-02   2.5447256844896932e-01   1.8046759371765059e-01   8.9633713885970259e-02   6.2178355272362464e-02   1.0561093431678605e-01   1.9085859693534002e-01  -5.3555748759219562e-02   1.8995871754276619e-01   3.7987429872030083e-02  -1.7914967605895607e-01  -5.7905202563831658e-02  -3.5598405322059212e-02   6.3884527924248161e-02   2.0295798285864347e-01  -1.0346297169238602e-01   3.7799276702693596e-01  -2.4075080197408347e-01   2.1815025062173682e-01   1.2193587539897754e-01   6.3262710045859677e-02   1.6957227298742084e-01  -1.6706020244315573e-01   7.0029804239127566e-02   2.3859396453472381e-01   9.3725080244019307e-02   1.2846278013382009e-01   1.8327988548460006e-01   1.4176104337773904e-01   3.1974964547662028e-02   8.3397390224782236e-02   1.7779437606365942e-02  -1.6775297179307754e-02  -1.0790822170757453e-01   5.8523077215173955e-02  -2.4869089220199855e-02   1.7889149338492877e-01  -5.4425048981486188e-02  -1.7730282307209955e-01   9.8718889214762205e-03
  -2.5899230023900016e-01   1.9233278995661249e-01   2.3492772210218205e-01   6.1757982216724752e-02  -9.5837115354464764e-02  -8.0647807150247913e-02   1.8834012637528713e-01  -9.4083380146169932e-02   6.9459705636828475e-02  -1.0135969829997642e-01   2.1013546843853434e-01   1.5381425207788574e-01   7.8687302606530563e-02  -4.5225940412017335e-01  -1.0803399210376874e-01   3.4980144276435192e-02  -1.2674111774394459e-01   9.0421934645014745e-02  -6.8549590640574240e-02  -2.0333659079423960e-01  -1.3982312245878309e-01  -9.8878936735448966e-02   8.0594334550159699e-02  -8.0881625972711577e-02   1.2380557048037129e-01   6.0558599684394421e-02  -3.5533312378551708e-02   2.1435900472127553e-02   1.4804318092670615e-01  -2.8317820458602282e-02  -2.4444402977773783e-03   4.9686057375138440e-02   1.0942106044276748e-01   1.7922722914518049e-01   9.3047234554846203e-02  -1.8372238018580672e-01   5.5470344640241476e-02   8.8897552471463026e-02  -1.3248948895780968e-01  -7.6570802696379656e-02  -1.7784503701321944e-01  -1.4715522248698909e-01   1.5429045224951220e-02  -1.2671776956713426e-02   2.2793195590609841e-01   1.1022237011947073e-02  -6.7785342199763579e-02   7.0599535525751433e-02   1.8135501165845183e-01   2.0660499196883270e-01
  -1.7675292640402226e-02   1.4785890494094170e-01   1.0326977204008801e-02  -1.1688342854146837e-01   2.9770707450912110e-02   2.4769952188427733e-02  -1.4718967929472246e-01  -3.1217172910848862e-01   1.4423765928584548e-01  -8.9784687268693097e-02   1.6434630934253758e-01  -2.2879433459732958e-02   4.7509892125221817e-02  -5.2518876120933519e-03  -1.3275501633909548e-01   7.1538945685263575e-02   1.0400062843868807e-01  -1.5415028864960868e-02  -7.5457794943614431e-02  -5.0470647859698056e-02   1.7441857710962982e-01  -5.0967386050329577e-03  -1.0707474512043924e-01   9.5954334166169705e-02  -2.2831354918996646e-01  -3.2683449631611272e-01   2.8903048412067389e-01  -1.8275915241394193e-02   1.6240875039091308e-02   2.7245082863126019e-01   2.4942697783708648e-01   2.5881764673834146e-02  -8.2516736772126231e-02  -1.3681697282570204e-01   2.8275484894559541e-03  -1.3409101553029396e-01  -3.8131408643873016e-02  -7.3836819984293561e-02   2.4074910315406713e-02  -1.9272771660625040e-01   1.7986384783387860e-01   1.9419767420617931e-01   3.3622326335302856e-02   8.6100365909186211e-02  -6.4147030527214474e-02   7.3196313145502928e-02  -2.8818713746906453e-02   2.4516866827202108e-01   2.5491695069693493e-01   9.6211622570535463e-02
  -8.8830242595044878e-02   1.1948462858873797e-01   2.7685293235424870e-02  -9.6053228419531719e-02   7.7053095514316314e-02   6.5865856551491658e-02  -1.1925029921387492e-01  -1.3510309469232690e-01   2.3940624497084168e-01   1.9270072882292702e-01   1.7215979730864747e-01   5.7681611041073971e-02   1.1152233870551082e-02   2.3392883475084281e-01   2.2228877207169573e-01  -1.0778116741520423e-01   8.8511277253935178e-02  -9.2128773818563936e-02   1.3816223206886302e-01  -9.0015988194509268e-03  -1.8217225967442266e-01   7.0520783083090968e-02  -1.2517730712542091e-01  -1.1501701860595494e-01  -2.2998053630666296e-01   3.4857863082390486e-02  -2.2171429205782806e-01   1.7927155331260711e-01   1.2002342218212023e-01   7.0552174222158440e-02  -4.3694367061898635e-03  -1.9183193418827998e-01   1.2466611174151569e-01  -9.2899641278031617e-02   2.3685583201741420e-01  -6.0809426053136321e-02  -5.7599243884943793e-02   2.9706808763377052e-01  -4.3243957215462113e-02   5.3830012678094376e-02   1.1152043118676199e-02  -1.5970630010479020e-01   2.0339580418709746e-01   1.5737563227455270e-01   1.7072092062902167e-01  -2.4089906619717821e-01   1.0532974287444923e-01   6.4010484034930315e-02  -2.0041853630584049e-02  -1.1314689426488614e-01
   2.0043463910804601e-01  -3.4275161136143206e-02   1.8787809115732260e-01   9.5849547789632630e-02   5.5950788005516748e-02  -1.6671423294736465e-01   1.0616523303096874e-01   7.6804403615216579e-02   1.2997930057544244e-01  -1.7726275204467271e-01  -9.0717521761506464e-02   3.0789387188893264e-01   1.2224520975718202e-01  -1.1574283825288280e-01   1.6143581661911055e-01  -1.5884672914030087e-01   8.3815465300633538e-02  -1.5916338176119374e-01   1.7492419055994518e-01   1.2303467432068182e-01   1.3862946883856081e-01  -4.1497058026582594e-02   2.7877215487371015e-01   3.7450729667300085e-02  -9.2677820729157034e-02   1.0780435924354001e-01  -5.1773944809432322e-02   6.7977823665614931e-02  -2.0612715367446713e-01   1.5813005082736123e-01  -6.9537411549901951e-02  -1.5936954975622700e-01  -9.8214035893713816e-02  -8.0473149672395800e-02  -1.0976466609638794e-03  -7.7704163607715884e-02  -5.8030034091700385e-02  -1.3685903321336607e-01   2.6588910028402957e-01  -1.2482441689692000e-01  -5.4492677074472536e-02  -1.8219406593618620e-01  -8.9471925773365740e-02   1.7034164022264475e-01  -1.0406872795457220e-01  -1.1786750868698298e-01  -6.7829707899754760e-02   2.5929290254668080e-01  -8.4757984807617925e-02   1.5568734125453368e-01
   9.3877330572474396e-02  -5.5782878299061950e-02   8.8955296911343434e-02  -1.1104799399980467e-01   1.5029322145145959e-02  -7.8572294290203112e-02   2.2128819486052334e-01  -1.0706613932603415e-01  -1.8911957592844517e-01   1.5560569776827582e-01   1.3125264956417587e-01   7.8233966103832348e-02   7.6656099766626962e-02   1.0926873306880443e-01  -1.6388168833073830e-01  -5.0209320288974735e-03   1.1935875488154374e-01  -2.4059739898106697e-01  -1.0258734925443752e-01   3.0579430975933047e-01   7.9173364575933464e-02  -1.4125471614321319e-01   3.2019418316789020e-02   4.0889137795316985e-02  -1.7904283338318769e-01   6.1976584188025624e-02  -5.0854838944212506e-02  -1.1581781317544818e-01  -1.6628559562939138e-01  -9.6987724067058370e-02   8.1716084017472393e-02  -1.7473727449042833e-01   1.2827857806038725e-01   3.1856981501080556e-01   3.9043940445601562e-02  -9.7734564977404112e-02   4.9392625626075506e-02   2.2172110074696791e-01  -1.0485160553420073e-01   2.0213303531253418e-01   1.1151403772278043e-03   2.4781735470080443e-01   1.4059805765271616e-01   9.0135460503842552e-02  -5.3772750417968078e-02   1.5252939832187906e-01  -7.6895166433978243e-02  -8.3434711946401993e-02  -3.2389466856305421e-02   2.8260415359061258e-01
  -6.4702443238576518e-02   2.7244418692360231e-02   3.4846119574060266e-02  -1.3764149768661865e-01  -6.3328929625699040e-02  -8.0280764852553532e-02   2.5783281808498726e-01  -1.8613873463296712e-01   2.8312835174771595e-02  -8.4545995068348950e-02  -5.6613524458413167e-02   4.2941807221913049e-02  -2.4378183478294041e-01   1.2561863027549691e-01   4.7211382559630657e-02   7.8530951914569672e-02  -1.2992544925866051e-01  -1.1324519417014043e-02   1.7720035684209434e-02  -3.5746070400247465e-02   1.2120376403938952e-01   1.6805868799244950e-01   1.5893647990848447e-01   1.2886546130964702e-01  -1.4233426770720708e-01   7.7065080590973778e-02   1.4216619813684336e-01  -1.1861230704841193e-02   4.1000404868446971e-01  -2.4993740566150668e-01  -5.6490874087924178e-02  -1.1710848726341970e-01  -2.2523703074927956e-01  -1.5674335060415354e-01  -2.2183886233785222e-01   2.1745622487803204e-01  -6.4852021477519006e-02   2.8363938652395609e-01   2.5961898314466367e-02  -1.9226583059116467e-01  -5.1437251264127598e-02   1.3085158446513270e-02   6.1168076082257411e-02  -5.6588406241529519e-02  -4.6426806111221512e-02  -6.7959003268982368e-02  -7.1243966593840038e-02  -3.1553196297659000e-02  -1.1898041550858260e-01   1.9605522677301382e-01
   1.7488307877246639e-01   1.5703056110000741e-02  -7.8124495277115361e-02   8.0552109938297520e-02  -7.5849535443407279e-02   1.9332506216565554e-01   1.9415153426797094e-01   3.9717083496037656e-02  -5.1403504887739676e-02  -1.0976640759849926e-01   3.4441604543624223e-02   1.7597267092563693e-02  -2.3908133707497503e-01  -1.0447968622868541e-01  -2.2073173434457197e-01  -1.6660294180698892e-01  -1.6163697930558055e-01  -5.1078748502464230e-02   3.8191557972562795e-02   6.9010287193406128e-02  -1.3086616457164302e-01  -3.8300140622391683e-02  -8.8098531071237648e-02   2.1275947316362359e-01   1.0328215246085393e-01  -2.0297518854574698e-01  -3.2004754061759566e-01  -4.1209284970764801e-02   1.2871905605593831e-01   3.3609754441808670e-01  -1.8325949926337853e-01  -1.8195491093899052e-01  -1.3858334859690019e-01   7.2960086214866091e-02   1.0358533301812420e-01  -5.1001453740316782e-02  -1.5738081798669226e-01   2.1252236435856070e-01   9.1272383079349637e-02   3.9021393128930992e-04   2.1073396045027754e-02   2.1640951418153445e-01  -9.8201453148923395e-02  -1.4906222947466158e-01  -3.8867946090734878e-02  -6.3499637457473571e-02  -8.2534629914243415e-02   1.0351989738153086e-01   6.6534292686758034e-02  -1.7854510782379471e-01
   1.2515804942553052e-01   1.2190950334105802e-01  -1.2271490357601531e-01  -1.8114513061423809e-01   2.1909605505729970e-01  -3.5569760594486155e-01   1.4279580745572457e-01   1.1146138770174729e-02  -1.5499688794496175e-01  -2.2225028413827841e-01  -6.7135485119856425e-02   3.3303396242060447e-02   1.6553392235037045e-02  -2.5883049275963022e-01  -4.1261751627328709e-02  -5.2941657931417536e-02  -2.8490703861851919e-02  -5.8701547930205600e-02  -2.2232298088085872e-01   8.0759192840213646e-03   1.7525201776220162e-01  -8.7688873760077571e-02  -1.3381909200861189e-01   5.7221167535342815e-02  -8.1983063969256420e-02   9.8070790488739068e-02   1.9197898680621492e-01  -1.5717891608010723e-01   1.6004904045131482e-01  -2.8927055433397381e-01   1.0355985057797249e-03   1.7741520312229286e-01   1.0836364559207863e-01   5.5411899486843871e-02   1.7477515800286794e-02  -5.6101265539366438e-02   5.2643422959811111e-03  -2.0345084666787108e-01   1.9542429739324665e-01   8.0651074481803836e-03  -4.6181093497929182e-03   3.6174858210244298e-02  -6.6255661214974615e-02  -4.5995675317165023e-02  -2.6675814677013941e-02  -1.4110821377979113e-01   1.0766984183954044e-01  -2.0616764715711763e-01   1.3236080502793524e-01   2.1384904907107063e-01
   1.8705738429014690e-01  -1.2431277655007665e-01   2.1720682143087583e-01  -3.8912446785991386e-02  -7.1052791264889614e-02  -4.7082909930945827e-02  -9.8613595436160800e-02  -1.1015864608824548e-01  -2.4201620455420073e-02   9.2138447685324282e-02   8.2290638480709444e-02   1.6789873268794184e-01   5.6641911760069552e-02  -2.5493219210037516e-02  -7.6795931489717570e-02   1.7358253922583772e-01  -8.2340797040272390e-02   7.7810318814223484e-02   7.9059051062748076e-02   3.0833434473951793e-01  -1.6831303095192712e-01  -2.7228133486017508e-01  -3.7235339894844555e-03   1.0094555145609706e-01  -1.2020669859185755e-01  -1.5625875879916554e-02   2.3080321333121523e-01  -2.2228561391768970e-01   3.7134111525588112e-02   3.4432278182485454e-03   9.2243051061561748e-02  -1.2784099268825540e-02  -2.3924967882552811e-01   1.5589222007325432e-02  -2.0211464227601639e-01  -1.7480602723252853e-01  -3.0734349487876247e-02  -1.3153567188651830e-02  -5.4295779392599927e-02  -9.4852163915941007e-02  -2.6857353703195325e-01  -1.2868496568814431e-02   4.8177187436657588e-02   2.5539291805483438e-01   1.0571559727422382e-01   1.8705711876412146e-01  -1.6208878921843198e-01  -1.6260811309976964e-01  -1.3516842162967788e-01   1.8601916849942149e-01
  -9.9943865771735113e-03  -1.8627949691569340e-01  -8.6229024682922067e-02  -8.1930913685755197e-02   9.6762274807436821e-02   1.6116047729354745e-02  -1.3168364388873055e-01   3.4332947578686129e-02  -2.4838553118899646e-02   1.3601770263399135e-01  -1.8515266355305052e-01   4.1704539110890775e-02  -2.5764989214662529e-02   2.4556026690130281e-01  -1.7062281479795394e-01  -2.2238427060759625e-02  -7.3818320121814524e-02   3.9928916823714453e-02  -9.8768614969856297e-02   1.3968012170211716e-01  -1.0881847474041219e-01  -1.6064902168854986e-01   1.8653246207985261e-01  -1.2754749246429633e-02   3.8240227903730772e-02   2.2955661191232275e-02  -1.0797430496295403e-02  -1.3806328433435544e-01   5.0856455612394415e-02  -2.0082744464246230e-01  -1.7257798452338008e-01  -2.3180189189378431e-01   1.0947953909960399e-02  -5.7056264198361344e-02  -1.1877300856486071e-01  -9.5865673491889195e-02   1.8954289063452670e-01   1.2973709389238530e-01   2.3044080930818341e-02   1.2312654660077867e-03  -8.9052194980290933e-02  -1.9816962739435365e-01  -1.6929413843956165e-01   9.3265538969174114e-03  -2.1342189025419170e-01  -1.4117672259608522e-02   3.6098922511093912e-01   1.3907517330734984e-01   3.9937872694203497e-01  -9.9325416433426808e-02
   6.8759496879130785e-02   4.4881877720517757e-02   2.3381222036793770e-01  -2.7843874762722293e-01   1.4171390382422902e-01   1.5975025357618039e-01   2.3070610445468004e-01   4.2425758012517703e-02  -1.6776397799417397e-01  -1.8352281974900717e-01   2.1473073210190194e-01   8.1768671826513720e-02   4.8973578958868662e-02   1.8895868071542943e-01   7.8453030231436682e-02   1.0613230232803429e-01   7.0996050611750280e-02  -1.7216293785472178e-01  -5.6786482400174178e-02  -1.4769011244706887e-01  -8.7960446221367478e-02  -9.9165716009416080e-03   9.8302012340118039e-02  -1.3498177558937713e-01  -3.3378387191039409e-02   7.6430874784775504e-02  -1.3886423210904220e-01   7.7286509847891177e-02   2.2423967826814599e-02   8.9210394723291536e-02  -1.9311773058448925e-01  -1.0719572739792697e-01   4.8227527207622294e-02  -9.2351361985127250e-02   1.9489891917689817e-01  -1.8936530372553348e-01   1.1078472702222432e-02   1.4290903797115621e-02  -1.0890476252973484e-01   1.8335510130427732e-01  -1.2992611809525756e-01  -2.7332351661133469e-01   2.3331937441888148e-01   7.8165639461047182e-02  -2.2356668655927386e-01  -5.4828802147288608e-02  -1.2327808833150468e-02  -2.1697920398234863e-01  -4.8032158883690577e-02   1.4222158090708278e-01
  -7.9833118534994325e-03   4.6000757294220700e-02   1.6638943952368587e-01  -5.2636097213396099e-02  -1.9541740287104864e-01  -2.5128950573824499e-01  -5.1175127917368737e-02  -1.4943968185772491e-01  -5.2546053021401057e-02   2.3232118597989493e-01  -6.1802666994158796e-02  -4.6143030665132828e-01   4.2571124013149088e-02  -4.0866747233203139e-02  -3.6292358148417796e-02   8.7994833864893998e-02   1.7436850991072719e-01   6.8048037860701155e-02  -1.1290681259747704e-01   9.3050878318913822e-03   3.2935482705512810e-02  -3.7623988965198012e-04   3.7750696583237965e-02   1.5977542764054298e-01  -9.4019674985264645e-02  -2.2657705942306178e-02  -5.3386740761120655e-02   2.6510207166068378e-01   7.9671516763981362e-02   6.1690880827844512e-02  -6.6387457146056858e-02   2.2483991000728162e-02  -2.0983402266154957e-01   2.7162886180225132e-01   2.1768109804851174e-01  -4.9812644600871106e-02  -1.5372103738764195e-01   1.8299544208348173e-01  -7.2450841193338333e-03   6.4338652439451822e-03  -1.3113388093157376e-02   1.6206128753579602e-02   3.9088335269063072e-02   2.0224738006913592e-01  -9.1082131416757597e-02  -1.5467637150492955e-01  -2.2590648173835375e-03  -7.4321788579119419e-02   2.6839248164765483e-01   6.3776069629650323e-02
   2.1978431702775619e-01   9.8054803050024494e-02  -8.5735853444263571e-02  -8.0407627199685833e-02  -1.5371891718816930e-01   1.1147996421724159e-01  -9.2827088484816550e-02   2.0902829435240294e-01  -7.6171214496291301e-03   2.5141409490264011e-01   7.1111720465161232e-02   1.2525844779284745e-01   6.0181593091718499e-02  -2.0434163592189522e-01   1.0228496539618090e-01   1.2256674847534041e-01   1.8732312101034865e-01   1.2368622999864944e-02  -3.5599088288328626e-02   1.0539563710520219e-01   3.3982069283608685e-01  -4.8332094312210645e-02  -9.5471027733845859e-02  -1.2517059639678701e-01  -1.0635758185232588e-01   1.7773338377017292e-01  -1.0922264751599140e-02  -1.0973296709575533e-01  -1.5479429365803979e-01  -1.6270348095002406e-02  -1.5508548866418748e-01   1.2405438414894709e-01   1.8985260465290921e-01  -1.0507677331134935e-02  -4.1357977418810456e-02   1.4184836610449600e-02  -3.4801729453512259e-02   1.6946971374007411e-01   2.1695423662672512e-02  -2.2156696473609641e-01   2.3418288947963178e-01  -3.1599449339274194e-01   1.5070062366763498e-01   2.0332570618068124e-01   1.9347578368040349e-02   6.8289103344071012e-02   7.8034157192619392e-03  -7.8048245139155144e-03   5.8280031729040005e-02  -1.7667915539809487e-01
  -1.2751613509202128e-01   2.2059243592759392e-01   2.9657349727890997e-02   1.1156340797235911e-01  -1.1975650198483406e-01   6.7626975667374356e-02  -3.0539066979116480e-01  -1.6504057630898075e-01  -2.4276960221067381e-01  -6.2379346707888096e-03   2.7902946921618960e-02  -8.9912091564051569e-02  -1.7100987325108677e-01  -3.6423248425020600e-02   2.7094245909981085e-01  -4.8484519467932093e-02  -9.1788595334634474e-02   7.7486955972055085e-02  -9.0521598052787117e-02  -1.1646154207229427e-01  -7.4556631173262139e-02   8.6432872819219853e-02  -1.3070890018268494e-01   1.8552464257690776e-02   9.3334316151130706e-02  -1.1042020616522329e-01   2.3697575310470682e-02  -1.2522047014863938e-01   2.6801874632763828e-01  -1.1067114188342241e-01  -8.6550865316748743e-02  -2.6580067149961237e-02   1.3224019048706290e-01  -2.7372411207919711e-01   4.1389573674326371e-02  -3.1770025115727213e-01   9.9791637006149368e-03   1.3538323694839750e-02   1.3934405035269440e-01   8.4701330240037259e-02   1.2695225361084941e-01   6.2071761787796220e-02  -1.0091052712695680e-02   3.3752514705749598e-01  -7.0343972347836917e-02   1.2469812608419843e-01   5.7648186527963545e-02   1.3306608719075017e-01  -1.1511101976226654e-01   3.7267671191486516e-02
   1.3001806011225026e-01  -2.1200435799635670e-01   4.7540673836476026e-02  -7.9311341466192752e-03   1.8651873687746601e-01  -3.5126515583745221e-01  -2.3702727745538329e-02   1.2809575118035438e-01  -7.2535908354517911e-02  -3.8546111495977023e-03   4.0427663987173311e-02   1.4375339958602140e-01  -3.5855003674212566e-01   1.0928325993785383e-01   3.8999853567677600e-02  -2.8187637269235500e-02   9.9411795845923134e-02   5.9924457715511234e-02   3.5287106780206596e-03   2.8530482170117406e-02   1.4156269893686405e-01   1.7210248102615833e-01   2.6790197121949760e-01   1.8803681948693410e-01   2.0394764179701325e-01  -7.8451602266067177e-02   2.2341889506932777e-01  -4.3729470060395376e-02   1.0025175393051571e-01   7.2711619712203371e-02  -4.3771348660353954e-02  -1.3182789639920318e-02  -9.0170875196180778e-03  -7.9629569420893997e-02  -3.2022529053853201e-02   6.2443868451191806e-02  -3.7651778719072826e-01   1.3273302791078762e-01  -3.2980005627007355e-02   9.0501566782646592e-02   5.7510366936995932e-02   1.0982323888220250e-02   2.6567692379599228e-01  -1.6031609608585698e-02  -4.4923379053645601e-02   2.7764644912541839e-02   2.2116473889531439e-02   6.7752035878156286e-02  -9.4164705497941370e-02  -1.7658015887604867e-01
  -2.0591384964916246e-01   6.9807742719464966e-02   7.2201107342468776e-02   3.7955347900131095e-02   1.0345132406790898e-01  -9.4587016375862892e-02   1.3579729489348241e-01  -1.4681373417512417e-01   1.6333238189659269e-01   1.4955569659212485e-02  -2.1450670921250470e-01   2.4597838807364292e-01   2.8841336058429010e-02  -2.3691292965404426e-01   7.7479393949147865e-02   6.6016475798268796e-03  -4.3180417668042405e-02   1.3891637780457727e-01  -1.1977063482708497e-01  -2.0026357322798161e-01  -1.0337133758736067e-01  -1.9188199386601196e-01   8.3041438951814067e-02   8.5242808854298802e-02   9.3123200556926924e-03   2.2369013142687691e-01   9.4406311712251362e-02   1.4377096955811447e-01  -8.6633346518282354e-03   5.0626417080356825e-02   1.1156263579291228e-01  -2.0437281266802057e-01   7.0902226687959442e-03   1.6809554777018254e-01   1.5439432830440061e-01   1.6145831043935528e-02  -1.4490186882743741e-02  -2.0958160067649176e-01   1.0538034454947474e-02  -1.0959444150355255e-02   1.1384308444263101e-01  -1.4347991362571719e-01   1.1796554234106779e-01   1.0376001447996185e-01  -1.8325260095119814e-01   4.2437709963488029e-01  -7.8409235969904692e-02   1.0118466165905955e-01   8.3500391356867987e-02  -1.5533583083537980e-01
   1.0837199195810307e-01  -4.5593494910185335e-02  -3.9712381133437363e-02  -9.7885268962911887e-02   8.3843729772455480e-02  -3.7113768546458231e-02   3.3807038394311248e-02  -2.8774825238452928e-01   1.0747396131276286e-01  -1.3069803978950176e-01   2.0509668256057989e-01  -6.8740407992327016e-02   6.2317603250944799e-02  -9.2125315815594341e-02   9.1337213477742596e-02   1.4732569353064587e-01  -6.7894152880402195e-02   1.8953299264315868e-02  -9.7994548834108172e-02   7.4438075789531183e-02  -1.7503088970918138e-01  -2.3721691068222742e-01   8.5067814509472719e-02  -1.5433808158763804e-01   2.2498621605385946e-01  -4.4814914869273264e-03  -1.6066831915180949e-01   2.8345966886819257e-02   7.7472191118401909e-02   3.0879952311879799e-01  -3.0450825399945358e-01   3.2160124775225890e-01   3.5453615156565983e-02   8.0088280605117010e-02  -2.4976445682975337e-01   1.9783568266532523e-02  -1.5361312353791964e-01  -9.9633757488734737e-02   8.6964915775493479e-02   9.1703501206524179e-02   1.3026313352259672e-01   2.1640615737851926e-03  -3.3457719169442131e-02  -2.3145637430976432e-02   1.6329012272165289e-01   3.8500208068979289e-02   1.1023370378193850e-01   2.4085331019060516e-01   1.2181261289813149e-01  -1.6354612143776044e-02
  -2.6119309518631956e-01  -1.7024964959817995e-01  -1.8217934918925909e-02   7.2450559101935569e-02  -1.6202114591640889e-02   3.2603663609111766e-02   9.4692496429087253e-02  -3.1218896529402095e-02  -4.5006197140473780e-01   8.0679422648477883e-02   3.3981199661717032e-02  -1.2673752729636991e-02   1.8404940541395770e-01  -1.6294677765823998e-01   1.9948214170866088e-01  -6.6553058863868975e-02  -9.3362689156202647e-02   2.7571584572798047e-01  -7.0937940831795193e-02  -6.6449112613005581e-02   6.4445836012597429e-02  -6.9673778276943231e-03  -4.5176673274523418e-02   5.4855838979950652e-02   4.8318289655200526e-02   1.2660775988486594e-01  -2.0536950777466281e-01  -1.6679960059968355e-01  -1.0529037916549498e-01  -1.3629757446762912e-02   1.0377979183786462e-01   3.8930531654960299e-02  -6.8439717959632787e-02  -8.4626669312250838e-02  -1.3443726213917043e-01  -1.3233883218805917e-01  -2.7268171199873081e-01   3.1866063226306668e-02  -2.9117060517346582e-01   1.9916792515769173e-02  -1.3797025007287328e-01  -6.3658192488422888e-02  -8.3430159273328777e-04  -2.5047496252572132e-01   9.8691803828807351e-02  -3.7071296340814609e-03   2.0881054557910495e-02  -1.2354273579013723e-01   1.6343334217719299e-01  -9.7932974136848219e-02
  -5.2084459527357019e-02  -8.3218674587086400e-02   3.1847991100431183e-02  -8.9257760610937542e-02   2.4866901762527294e-01  -1.9627077440803309e-01   7.9514910805442804e-02   3.3243896428321590e-01   2.6831477858203692e-02   1.1391900502241749e-01   3.2156602242509429e-02  -2.7710577548612203e-01   5.1083967754828638e-02   5.1756042386967807e-02   1.1542403974592726e-02  -1.4337432817258475e-01  -9.9577303395664549e-02   1.4862376120117951e-01  -4.4729307099393809e-02   1.9054153779605296e-01  -2.4822480741636146e-01  -5.7188507905121012e-03  -2.0262234372402257e-01  -1.4368083137238086e-01  -2.8065839172425181e-03  -1.5734042103316842e-01  -1.4676738441283491e-01  -8.6792722049141943e-02  -6.5025127646560613e-02   1.1969521164527151e-02   2.0292217484222372e-01  -7.1237879655134170e-03   1.6113798312704405e-01  -6.2960764102068453e-02  -3.6559470879289846e-02   6.7923585678476336e-03   6.7263153773458137e-02   6.4540997476928527e-02   1.8409860107732118e-01   1.3245803166367395e-01   1.2832319701835973e-01  -1.1842082685467964e-01   1.8918291168747872e-01   5.8446649936185487e-02  -2.2605329540766328e-03   1.0426811246974227e-01  -3.7997387677935457e-01   1.0703087663120898e-01   1.4102402901602912e-01   7.6508567111475453e-02
   2.2208035794424742e-02  -6.9947645181641423e-03   1.5029037802343592e-01  -1.1301811145145538e-01   5.1284296594701420e-02   2.1059497113627276e-01  -1.1716157329852124e-01   1.4545649927506493e-01  -3.5100331704677246e-02   4.0987730890210966e-01   1.0953118377111974e-01   7.5569650265766165e-03  -1.2257290198878180e-03  -1.2647097833705207e-02  -1.2269941792800484e-02   7.7345797726536131e-02  -5.9874214321439072e-02   5.2061960895624371e-02  -1.0274101291785791e-01  -4.6738954513868572e-02   2.0780041911604383e-01  -2.3283148731358244e-01  -5.0441489101943036e-03   4.9893122344035756e-03   1.7721786747299068e-01  -3.0738708749075472e-01  -6.8485347414185731e-03   1.5957839178894584e-01  -8.1677322349878609e-02  -9.7122932048646887e-02   9.1369059374627373e-02   1.3775784166329488e-01   5.1055840713054058e-02   1.3409145964002669e-01   3.0963544328186838e-02  -7.0331538202099406e-02   2.3367255359222266e-02  -2.4948061935901786e-01   2.1095306089542701e-01   1.7016580328729083e-01  -1.2631897430508793e-01   2.1126197499237054e-01   1.3069314286310590e-01  -2.0686060661472616e-01  -1.5159560172954134e-01   1.1625241043155192e-01   1.9636648068761053e-01  -9.6800359029307947e-02  -1.0657420887814134e-01  -6.6028869074944666e-02
   6.8192440909368601e-02  -2.6816583052546539e-01   6.6472788121039045e-02   8.1352226767731364e-02  -1.7308574440076960e-01  -1.3147030586467584e-01   4.0022065988871234e-03   2.4858377000579357e-02  -1.0855054391241570e-01   1.4884342495518743e-01   5.5998475350075676e-02   1.7697939136916918e-01   1.8590097732451460e-02   3.8630360130680347e-01   2.1125434385172551e-01   8.4178459911249504e-02  -3.1478305302585038e-02  -4.8763669620486116e-02  -2.3929358278899773e-01   8.7929560611341960e-03   9.8417612866216767e-02   1.2676483064782279e-02  -8.7485473908013617e-02  -3.3378297186637407e-01   1.4782473972987173e-01   3.2061187619745801e-01  -3.3333272568507703e-03   1.2079487898930616e-01   1.8280038792320566e-01  -8.8120197285299018e-02   5.1337428635155780e-02  -1.2091622354520558e-01   5.0153080990917684e-02   9.8291828336000378e-02   1.4186925423474359e-01   5.8228923051873729e-02   2.8130655299135237e-03  -1.2604686755961406e-01   5.5181415164585537e-02  -1.4353774806746133e-01   3.2249699782327342e-02   2.0174246453793349e-01  -6.2712330845527312e-02  -1.1130239003489695e-02   1.7414977898872899e-01   6.1620591578460558e-03  -1.3380430645573876e-01   7.8739254512989312e-02   6.9647261658504586e-02   1.6486148713866547e-01
   5.7382587940536342e-02   2.9116204658143041e-01  -1.6881635590308955e-01  -7.4128091869757357e-02   5.6535151677260372e-02  -2.2565947652590790e-02   1.1884569602555954e-01   7.6406355232313095e-02   2.2190337029244181e-02   2.8656816152598574e-01  -1.2011871997982547e-01  -2.3339759171163398e-02   1.2675066356327649e-01  -2.5515318151392895e-03   4.3167732682069859e-02   1.1980291639412710e-01  -2.2813430694737541e-01  -1.6322023471530767e-02  -1.3753164105178114e-02   2.2006542306818085e-02  -7.7121849452699356e-02   2.3527544569562264e-01   8.5375695253777327e-03  -6.6950779041399885e-02   3.5525705039857906e-02   1.7036993109516527e-01   1.9844290182916471e-01   5.5614144388227697e-02   5.0771077051237720e-02   1.9411550903641689e-01  -1.4704347890124916e-01  -2.3319331978739927e-01  -2.8124855754477285e-01  -7.0220255359032493e-02  -1.7010190688085627e-01  -1.6275060442463646e-01   8.8564078353992222e-03   1.7364531447883377e-01   1.5341624781946486e-01   1.3944290405023485e-01   2.1330583741879153e-01   8.4618813465705253e-02   4.0919655871915150e-02  -2.4653478125051284e-01   1.1632047433307970e-01   1.0500431883018285e-01   8.8120346261829324e-02  -2.1385080487507863e-01  -5.6677319205733753e-02   8.6525021291425586e-02
  -2.2589215973019497e-01  -1.5078631146167934e-01   1.5212946496400595e-01  -2.4721150996542035e-01  -3.0822783593057990e-01  -1.4187891263496638e-01   1.1876604881348889e-01   1.6161323848966425e-01   2.2037685553753492e-02  -9.7238189308992598e-02  -6.8244104931316760e-02   1.6059470668968209e-01   3.1031501373153259e-01   9.5573574562663813e-02  -2.0947137220184592e-01  -9.3680411253091511e-02   5.6310585927802081e-02   2.1464235405933432e-01   1.0614749055258992e-01   1.0711361359009337e-02  -1.6164020873134684e-03   6.0367918532611267e-02  -1.3776365614034930e-01   5.4200331633314301e-02   2.0550523751640734e-01  -1.5515744930667819e-01   8.1068532791853651e-02   1.2075358927823264e-02   1.3638193427175005e-01   9.2296914458911111e-02  -9.9504175754620769e-02   7.1920164398735109e-02  -1.0932907084308748e-01  -5.4036729796543587e-02   5.5018958527207146e-02  -1.8312983466229438e-01   6.0484973943177811e-02  -1.9867246215197071e-01   8.4469961251206441e-02  -8.2910463964269904e-02   2.5425322829004920e-01  -1.3774105543468518e-01  -5.0483621918661729e-02   7.0643455900172430e-02   6.3951705014236956e-02  -1.5844445277353375e-01   9.5206424406489992e-02  -2.8813331801687669e-02  -1.3658818785875163e-01  -1.7107745980634376e-01
   3.0617677235889127e-02   7.0322139489061436e-02   8.8553608737868120e-02   2.3008839328035063e-01  -1.3081304494618351e-01  -1.3447224467015509e-01   1.4562191813284152e-02  -1.9010182990289490e-01   8.9426133922208259e-02  -1.0833735679027882e-01  -1.9575270836807782e-01  -6.1146998856572328e-02   1.6081888886085910e-01   2.1488148837676035e-01  -7.9456779306088188e-02   3.0567984456584557e-01   7.4690461424691074e-02  -7.6912111659306795e-02  -1.4191062806031518e-01  -2.4861541487276127e-02   7.9332445998511095e-02  -1.6004622591338988e-01   4.3476398459101173e-02   7.8407815632596037e-03  -3.9460185976261941e-02  -2.3819684494770843e-01   3.2962848258621932e-02  -1.7006799592614547e-01   8.3356925605421101e-02   1.4832957339467326e-01   2.0241186605823727e-01  -4.6872894447743306e-02   4.2699442761183892e-01  -9.8205938506887316e-02  -1.0360002599988836e-02  -1.0219698120341511e-01   3.7787829806288573e-02   1.2998764010055819e-01  -9.4542861504893980e-02   2.8349319570263785e-02   1.4560888271086520e-01  -5.1465747902778684e-03   1.2905526400766806e-01  -2.2564700793842166e-01   7.8142156867339108e-02   6.2632766533699480e-02   1.7293026909126194e-02  -2.4418871798652578e-01   6.6695604716623419e-02  -8.8780772420984116e-02
  -1.1077506523162845e-02  -8.4694597263024071e-02   3.0684076522333174e-02   1.3587786929218015e-01  -1.1383139598472773e-01  -2.0241593546456255e-01  -5.3890959660611033e-02   1.0492721947313560e-01   2.2282569693814314e-01   1.4939898273344610e-01  -1.7072410348943981e-02   1.5219199008307302e-01  -2.0040534939577259e-01  -8.1143814760791050e-02   4.6030053514255799e-02  -2.7778882748129476e-02  -3.5024878591169248e-02  -1.6638616269819587e-01   9.4373106013148633e-02  -1.5955215719900195e-01  -4.3406472256280908e-02  -3.2710453100329068e-01  -2.6729620107442997e-01   1.9782999918243999e-01  -2.7118525460616244e-02   1.9127444617192160e-01  -5.6182800455471978e-02   2.5612665313844146e-01  -1.7411941729968180e-02   1.9669381339243994e-02  -3.2462917955627710e-02   4.3729420117937054e-02   7.1338899757752233e-02  -2.0885300705192214e-01  -5.0398216755056145e-02  -2.6085506174097611e-01  -2.2553516475461451e-02   1.2425114084919296e-01   4.5753271632183165e-02   2.4198709695751550e-01  -1.1656337789605019e-01  -2.0006250556682600e-01  -8.0460435080076859e-02  -1.6128249948674422e-01   9.5168195690759835e-02  -2.5396844812582914e-01  -6.1177583543555111e-02   7.1980381803549348e-02  -3.7651675864886373e-02   4.5060704670500835e-02
  -5.7879303822226946e-02   1.1353794799800646e-01   2.0903802569309107e-01  -1.0065309962997618e-01   2.4380863890224000e-01  -7.0093624989086223e-02   9.2523149897790161e-02  -5.4192430565292389e-02  -1.3101268110793990e-01   1.5234563145800856e-01  -1.6614755770080250e-01  -3.8842635651319402e-03  -3.1009617161215808e-01   1.7949198204468440e-03  -5.3003514017420685e-03  -2.8613419263570451e-02  -3.3158948482128504e-02   1.6968027483382289e-01  -2.4538857815869899e-01  -4.8440868723035047e-02  -2.9308809708591666e-02  -1.6823817066700805e-01   1.0806086223870465e-01  -5.2338025004007804e-02   3.7346537157764113e-02  -3.5269253419520717e-02  -9.7369155246720129e-02   1.1152595269191258e-01  -1.0821161855727862e-01  -1.5336881099455538e-02  -4.3034553818360126e-02   9.6600949968710659e-03   2.4836558293195050e-02   1.9122886372079477e-02  -1.5377398954737811e-01   8.0768990975029917e-02   3.1750797584416829e-01   6.7382690953948013e-02  -2.6568119745103541e-01  -1.4903729029137644e-01   1.9332460643919530e-01   1.4419618409180476e-02  -1.1270304710328964e-01   1.4042721793021756e-01   2.5115307237725026e-01  -2.2041339742112545e-01  -8.9535562352684728e-03  -1.3154895211607961e-01  -2.8875136052364420e-01  -5.3524664513495440e-02
   4.2960782344831638e-02  -1.2794275779270842e-01  -1.6898824669601448e-01   3.8645307219645764e-02  -9.0112698409553250e-03   6.5801673342135353e-02  -1.4966935787309174e-01  -1.4283345040841866e-01   6.0929006714586179e-03   8.1698594145131212e-02  -1.5255466387552777e-01   1.2129151012647499e-01   2.4569448309772444e-04  -6.0596167371785213e-02  -6.1353251891966186e-02   1.0849232781468417e-01  -8.6536185292110934e-02  -4.4098997714862129e-02  -1.3075118749061856e-01   9.8078691820694286e-02  -4.0558269962630911e-01   1.7298666693085746e-01  -8.7178917712340279e-02  -4.0663200247384589e-02   1.8117746168062929e-01   1.4135504655361936e-01  -7.8211135823497174e-02  -5.2038918276972775e-02  -3.3495910922108890e-03  -9.0008376765457018e-02  -1.2509449886679955e-03   1.8068197036493686e-01   1.2028504654599455e-01   2.2160092263878967e-01   3.3411304784755007e-02  -2.0433156524713603e-02  -1.1031381347773218e-01   7.2536217567974362e-02   7.8697434846975819e-02  -2.5646229173335217e-02   4.3196074834642249e-03  -1.0812740332433483e-03   3.2139352209759088e-02  -1.6595267061022798e-02  -3.5049966156050355e-01  -2.6657727037214951e-01  -1.8258575832685087e-01  -2.7617921796171280e-01  -2.0880343966004924e-01  -2.4608609262621819e-01
  -1.7488634497910688e-03   2.5219313812689166e-02  -3.1236249851512944e-02   4.7628746969868629e-02   1.0410114343107113e-01  -2.5792878476562874e-02   8.2542608554497812e-02  -7.9467828104485584e-04  -1.9054501423978987e-01  -2.0919622169636670e-01  -1.1072758602696264e-01   1.5516984574445442e-01  -3.7967060132683597e-02  -8.7076596993784269e-02  -6.0026573264657768e-02   1.2146425614601281e-01   9.0497519112820932e-02   1.1235397853170924e-01   8.4988253541394998e-02   2.1493717761796194e-01   1.8088559925210357e-01  -6.0125919157936622e-02   3.0816972540742706e-02  -3.5755236026274489e-01  -5.3776668824947998e-02  -9.4934712297731080e-02  -2.8463489926861634e-02   2.2321960003085084e-01  -1.8087609936684723e-01   1.4947165387774930e-01   1.7563667036820216e-01  -1.3335160096408002e-01   5.3748302917205580e-03   3.9271258434181222e-02   5.1142809041074613e-02  -2.3862877063891755e-01  -1.6308435411181632e-01   1.9551192757853889e-01   2.5442391704571282e-01   1.6860352712602628e-01  -7.7897194917073836e-02   1.0327565059110860e-01  -3.6927052001180627e-01   1.5916290657767254e-01  -4.2502722649828392e-02  -3.0106324717240038e-02  -2.4730540227012175e-02   2.7458570911521943e-02  -3.8606648919038151e-02  -1.5909600205397853e-01
   1.4560502498188782e-01   2.2122979966282888e-02   8.6760173980302863e-02   1.4877095848312760e-01  -9.9470034973719122e-03   3.8434874945641309e-02  -4.7727557993651824e-02  -1.3462889842820619e-01  -7.8254174090867781e-02  -1.1292361320269655e-01   1.5236706767169281e-01   1.1141709896328730e-02  -1.5546070630381389e-01   8.3009514125145470e-02   3.0965504363753522e-02  -1.2597567640016313e-01   2.3478452484451212e-02   2.6339774401201649e-01  -2.8349405818361637e-03  -1.0611191188238821e-01  -1.4142192280913451e-01   1.8192528282812262e-01  -1.5748075506559667e-01  -6.0406244984239334e-02  -1.2109215687736495e-01  -1.1057861065270673e-01   3.2408146208535654e-01   6.1342473294908051e-02  -2.6176492091953357e-01  -1.3212297528775242e-02  -1.4090452533627526e-01  -9.9486461475316049e-02   1.1721231743320236e-01   3.9000285572518967e-01  -3.1350976219530868e-02  -2.4938193794411700e-01   9.9123838220305779e-02  -5.6610144500171988e-02   1.0954200478751486e-01  -1.0121220950377784e-01  -6.9873789869257172e-02  -1.9474451478227273e-01   1.4646757927938645e-01  -2.2202445197166848e-01   1.8061654957383447e-01  -8.5640546009347313e-02   3.2066385304590196e-02   7.2680713007363229e-02   1.1663564921705157e-01  -4.4489534768049260e-02
  -1.1949063676587873e-01  -1.3121424096396694e-01  -1.4460475369308148e-01  -1.6233026160883773e-02  -2.5146422357228987e-01  -1.4241179861331338e-01   1.6219225572827987e-02   5.8955740157933506e-02  -5.4080077666436945e-02  -6.4977271256558777e-02   9.5601259004140463e-04   1.8302957894199032e-01  -3.0415701534605588e-01   5.2998746889704629e-02   1.9775072929950238e-01  -1.6358542766083978e-02  -1.9908838134937312e-01  -1.5207178452179929e-01  -1.2082525088055281e-01   1.3488735939294710e-01   1.1634815817015802e-01   1.5142298089242812e-01  -4.7366743512104563e-02   1.7683634457946176e-01  -1.3570039731728653e-01  -2.3531221534662106e-01  -2.0846215319072603e-01  -7.4966016335392882e-03  -1.3193726993422719e-01   2.8642489622077194e-01  -1.3631361146724874e-01   7.1950543872423181e-02  -4.6016153696876304e-02   1.6584756451361560e-01  -6.8993379452903847e-02   3.5999641843586026e-02   2.1275534248351297e-01  -9.8056505256696291e-02   1.5475318963357557e-02   6.6669425626976378e-02   2.9556853493643172e-02  -6.3299319827414297e-02  -1.3151118219829752e-01   4.5114081770194117e-02  -1.1950347031866110e-01   2.2270105303928883e-01  -4.6112535873804705e-02  -2.6091233618717435e-01   1.3980716838718257e-01   7.4948818329329939e-02
  -1.7739263661582360e-02   1.3298860985071642e-01   1.4115414877869359e-01  -2.4204774756603331e-01   7.8829474826791951e-02   1.7160257339652922e-02  -1.2537235391516088e-01   5.8309706696448887e-02   3.8390416630884334e-02  -1.1462827764221041e-01  -1.1006186610884518e-01  -4.9010840065165876e-03  -1.2507226106120309e-01   7.3106556330006525e-02   1.5299065857700880e-01   1.1263132997785334e-01   7.7137849924233226e-02  -5.9283761251200377e-02   9.2478539045362407e-02   2.6866770968489084e-01  -1.7601880403857552e-02   5.1051016495729989e-02  -1.0298098153205661e-01   9.2740422661701544e-02  -4.7900954020004993e-02   6.7308887474182150e-02  -1.2174672454493636e-01   1.1795650377932251e-01   6.6842109927608209e-03   1.1006646435691252e-02   2.1606629079829609e-01   4.2476298403175246e-02  -5.2066011097644527e-03   7.7635585694717443e-02  -1.1681913281907123e-01  -3.0084102375998950e-01  -1.1969612039637836e-01  -6.1112858364820423e-02  -2.1001019569112611e-01  -3.4388562702462327e-01   2.1599846540971290e-01   4.8594423681072571e-02  -2.6546300616475341e-02  -2.9712813608314248e-01  -2.6812335541448212e-01   2.5010807151169420e-02   8.2605089481116084e-02   2.3284716964757565e-01  -2.7249163379676068e-02   1.8589526641696336e-01
   2.1731136346941321e-01   4.4216551899938686e-02  -2.8568953519286500e-01  -3.0673542976668833e-01  -1.9589834693669331e-01  -2.6660594426690370e-02   5.8646628647373023e-02  -9.0187781554238011e-02  -9.9733539051172826e-02   2.6519176877237097e-03  -8.7794881236809785e-02  -1.6262410416018824e-01  -9.0160641790914431e-02   1.4337950991350312e-01  -6.1315733659411883e-02  -2.4749636444179043e-01   2.9444333761787372e-03   1.2150927723769343e-01   5.9022565355315561e-02  -2.5674876502122131e-02   5.6639143265838701e-02  -3.2169658745390717e-01  -1.9907623147905740e-01   5.4355391709662297e-02  -3.4810710092408714e-02   7.4206581485904005e-02  -9.6890530135350747e-02  -2.2626129960552963e-01   1.2644731227351928e-02   1.4906261512001664e-01  -9.7112805805341512e-02  -3.0323947142799029e-01   1.1896956044184301e-01   1.8918560697329712e-01   1.0983816257058406e-01   4.6411046005728540e-02  -1.2084061785005967e-01   3.0683363191524506e-03  -9.1829058266568911e-02   1.0549804523258302e-01  -3.2408669452435951e-02   1.0405050891602573e-01  -9.9872774922754870e-03  -8.1808794446346561e-02  -5.8589835298304173e-02   7.6918084888654217e-02  -2.7423352375404837e-02   9.1354417396750334e-02  -2.9879936220819880e-01  -5.1458061807620525e-02
   1.8457291418761311e-02  -1.2358988401614798e-01   1.2942337596514028e-01  -7.8084132035398893e-02   4.6589960672322746e-02  -9.5390201894130736e-02   9.1453166735286306e-02   1.2283890177116518e-02   4.1506413550940946e-01  -8.7951467451974658e-02   1.7610190196701475e-01   2.8194915476411411e-03   1.6335504433874359e-01  -1.4104092509389687e-01   3.9234442389513258e-01  -8.9106330582166271e-02  -1.4741309174222100e-01   8.3288862981151138e-02  -6.0247489101626278e-02  -1.7405024610862338e-02   9.1464244322809404e-02  -9.1288872566289703e-03   1.6345811557797876e-01   6.6279626105363115e-02  -6.1049941317830959e-02  -8.9797527731140900e-02  -1.6631235355326723e-01  -1.6991789941428626e-01   1.1317925138115255e-02  -1.4441110317374417e-01  -1.3064099117071393e-01  -1.7107746565413590e-01   5.6672186562407821e-03   6.0601397787944947e-02   1.1169567813634887e-01  -1.8974888355717218e-01   8.4624433132287236e-02   2.8908602103464970e-01   1.2665552254385204e-01  -2.0696043589744820e-01  -8.5549463016900376e-02   2.4113622911080662e-01  -4.7211378239338027e-02  -5.8180589374281597e-02  -1.6243529966594398e-02  -8.0608776055020273e-02  -1.2324226407262079e-02  -4.5093279967065476e-02  -9.1982126590032659e-02  -1.5552706820698053e-01
  -2.1987102704537489e-01   1.0179940537526910e-02  -2.3089102828511787e-02  -9.1583713865630328e-02  -1.3699106999053479e-01  -3.7356550335798072e-02  -2.8212583677264400e-02  -3.5652810063391445e-02   1.6882052371858214e-01   2.2190062490333334e-03   1.4559781648916018e-01   1.1531457831830250e-01  -9.9925036255164482e-02   8.9917925292021875e-02  -2.5543822636317787e-01  -1.5202661223478908e-02  -1.3904619939782004e-01   2.8685585357294693e-02  -3.4669724972873223e-01  -1.5542882794573930e-02  -2.1467545876483016e-02   9.2730051958545515e-02   5.9448937273778098e-02  -1.7127686191745853e-01  -4.6694304305931367e-01   1.0629903853343650e-01  -1.0362979745937734e-01  -1.4034406859200238e-01  -6.4115215496560046e-02  -5.5312612372141010e-02   2.0809144975155322e-01   1.5647586711028080e-01  -1.2263441299778877e-01   3.1888718895785130e-02   3.1789291214395020e-02  -7.5507541009566886e-02  -1.4318612773452039e-01   6.5389731967177775e-02   5.4043010952348255e-03   1.9292879907367164e-01   6.7918929267376998e-02   4.3527485616008534e-02   2.0857598970308217e-01   3.7237714110983713e-02   8.0919097023510425e-02  -4.3968762234802158e-02   2.4686179078072895e-01   1.7505074015474492e-01  -1.4176748658586502e-01  -1.5466275807390253e-02
  -1.2622802850681472e-02   3.4010538750031127e-02  -1.7190618047705850e-01  -4.5627176065877920e-02   1.9447817420357484e-02  -2.1292001115689466e-01  -1.3944289160078857e-01  -1.9603884616572403e-01   1.8263299000478433e-02  -2.4767523063229754e-02   4.5550467613733120e-01  -1.2612873670814673e-01   3.1775008434333493e-02   4.1300917345510599e-02  -7.9368497848142164e-02  -3.3094816263642801e-02   5.0567298307502541e-02   5.6028377088016001e-02  -1.0918442471881362e-01   1.6790788541207574e-01  -3.6113123118156051e-02   3.3514211555094577e-02   2.1776602218108728e-02   1.4928490613977699e-01   2.6013715887874878e-01   1.6918445590397782e-01  -3.8609066719287627e-02   1.4795591456935381e-01  -2.4769449905105059e-01   2.7912061791203625e-02   2.6357387739175209e-01  -1.0660500883434884e-01   3.8149995149071886e-02  -2.0369733703490278e-01   1.7322155471968595e-01   4.1496105740453662e-02   1.1390576865560599e-01   1.9648595373490688e-02   1.0534269439932671e-01  -1.4076200571075373e-01  -1.1742580414629580e-02  -2.1147523272600371e-01  -1.1264402358723849e-01  -3.4504273272570329e-02   2.6456836669851679e-02   1.4288832498324966e-01   2.1245735998049242e-01  -1.6834380297399706e-01  -1.5073522352249352e-01   1.9176159868266818e-02
  -1.0811498624883387e-01   2.2817143135762100e-01  -4.1364846787187368e-02   1.9542854343980554e-02   1.7712343890125673e-01  -1.9807477097772236e-01  -1.4805369871688920e-01   1.4083060505247821e-01  -1.6858045976489205e-01  -6.6066368946372439e-02  -2.9960078548846459e-02   8.7403762894330578e-02   5.2540183459295890e-02   9.3465621662065998e-02   1.4159622159828295e-01   3.6907366230403321e-01  -2.2307997715610560e-02  -1.1802430851861256e-02   1.4955289021729146e-01   5.9404933635605096e-02  -2.8140410528183141e-02  -3.6179986870990839e-02  -1.7139788886363827e-01   8.5119400526475847e-02   4.1655384953514313e-02   6.6775735770372588e-02  -8.8658895786098618e-02  -1.8863395811868205e-01   7.0942286526892745e-02   1.0535412468545878e-01   8.0314129130715194e-03   1.1574869492854234e-01  -1.8179090824362282e-01   1.7668729635494143e-01   2.9269415045232700e-01   1.0627286636709080e-01   2.9731544981270530e-01   7.1644746950000726e-02  -5.0790743758126564e-04   5.4048531552304338e-02  -2.2779551617867666e-01  -1.0001969143248161e-02   1.3843866571157415e-01  -4.1819614958214388e-02   1.4595092082605376e-01  -5.0606340503788969e-02   1.0752454330435202e-01   2.0467756844028440e-01  -3.8520991682726352e-02  -2.4256930465894569e-01
   1.7696877416162435e-01   1.0012443744195453e-01   1.1012023773526437e-01   1.9591771826009630e-01  -5.9494557682817466e-03   9.1810190605712640e-05  -1.0073524532234439e-01   3.4149010199633088e-02   1.1094291082930879e-01  -1.0649885862677061e-01   1.4662527511323592e-01   6.2232710847896680e-02  -7.1587520370565136e-02  -2.8663979111992186e-02  -4.9483594499835873e-02  -6.8147687733844123e-02   4.0251827783367661e-01   1.0532240275746589e-02  -6.5603900791835965e-02  -5.1519657579106745e-02   4.7156594645470583e-02  -9.8389421228949718e-03  -6.3212858596712773e-02  -1.9142839053717886e-02   1.9510348375446471e-01   7.4467306909513101e-02  -2.8776957290057659e-01  -2.4368655320273172e-01   3.9118864706600989e-02  -1.2451267338890049e-01   1.2324950950459704e-01  -1.8695717644772281e-01  -3.5233637589772376e-01   1.6489485929268693e-01  -2.0222274649132446e-01  -9.2674214595806867e-02   1.1581393212712907e-01  -1.1209359345556751e-01  -2.1229966413817504e-02   2.9379382294445394e-01   2.3778634893712156e-01   2.5428815703313071e-02  -1.6577325354132925e-02  -1.9325455313155149e-02  -3.7285839879224333e-02  -2.3791786416249162e-02  -6.1408303951345181e-02  -1.1988552343455228e-01   9.9536727716406218e-02  -6.7671540256851168e-02
   2.4212786936880631e-01  -1.5753390872995926e-01   4.2097689227836986e-02  -1.9852946574659144e-01  -1.5117427095881300e-01   1.3418367267620077e-01   5.8240583429395372e-02  -3.1649166849480589e-02  -7.6308106693936714e-02  -1.8055482377952220e-01   3.8419877490643607e-02  -7.7726860225136030e-02  -1.6401482432282605e-01  -1.0928451483607234e-01  -1.6935629910396469e-01   1.9839278317944095e-01  -4.2594560593413305e-01   1.0941383724885397e-01   1.9287021478670160e-01  -2.5429964271465438e-01   1.4556423114692021e-01   6.7778635660340286e-02   1.8958300661279535e-02   1.0313991312662793e-01   1.6114824640113992e-01   1.6468991784019080e-01  -7.0267002147171034e-02   6.4483578978208694e-02   7.2808766660036148e-02  -2.5750217248548110e-03   3.3031517835920060e-01   1.1607802228842910e-03   3.0020531286174514e-02   5.1532936352779002e-02  -1.0350760348245436e-01  -3.5123554792195026e-02   2.0456266089502675e-01   1.6049823526894375e-01   6.2789558877390364e-02   4.5142986434891074e-03   9.7746531473913267e-02   5.3041088545997678e-02   1.4034996723496235e-01   1.0596320720042728e-01   4.1339667999062951e-03  -4.6526215565896499e-02  -1.6440243563111571e-02   3.4389709265437218e-02   1.8059697910956113e-01  -4.4978689542057151e-02
   9.5124572328337889e-02   2.2203881656266911e-01   8.7617589710105737e-03  -4.8371595137554818e-02  -2.7408258428103660e-01   1.6811936133406385e-01   1.1213635563129486e-01   2.2498710488763338e-01   7.5085835071961066e-02  -1.2633681093032520e-02   9.3553584863683620e-02  -8.9875779634586650e-02  -1.5558945480665967e-01  -7.9984279849579454e-02   1.4142060025386355e-01  -2.2247783780991542e-02  -8.8658870608349233e-02   5.9876521925052925e-02  -2.0715836789512831e-01   2.1733025786313187e-01  -1.0750289601600446e-01  -6.5059414645294564e-02   2.9408805080011036e-01  -4.3236752449769978e-03   1.1875573374729453e-01   3.7414820002880864e-02   3.1426451639113834e-01  -1.2010000588079711e-01   5.9006150350746592e-02   6.1300055976449469e-02   1.5468220022213205e-01   1.1151319845205288e-01  -6.3071855177439448e-03  -3.7804077611094417e-02   2.6180633867399494e-01  -5.8397585417591373e-02   3.9152924454748217e-02  -1.0310008968423487e-01  -1.9975607689502889e-01   1.6855132762556613e-01  -2.0927782326982690e-02  -8.6296380699453085e-02  -2.4324416789657372e-01  -1.1761452396494933e-01   1.0107304367801526e-02  -1.3676286989843056e-01  -1.6766977773368330e-01   7.6083584682793540e-02   1.2945999685502688e-01  -1.3600518815604390e-01
   2.0604500004767420e-03   1.1252932114253963e-01   1.6793775964321828e-01   6.0147579656964108e-02  -2.1061802179239000e-01   1.3805975640271532e-02  -1.1388612953781382e-01   1.3471784539334636e-01  -2.9890897092123631e-01  -9.7931517815130195e-02  -1.0404727382179763e-01   8.2442875916935554e-02   9.3537941259763613e-02  -8.5808764936690346e-02   5.5284770737930970e-02  -3.2646540372242505e-01   4.1458540133122987e-02  -1.7186324814761930e-01  -4.6715042026322262e-02  -1.1446898146585189e-02  -1.4105846656663121e-01  -1.5722502350295900e-01   3.4349672720533697e-01   2.7729230544448837e-02  -9.1339295564188405e-04   3.8685675814816751e-02  -1.1020903402600345e-01   1.8852220053895745e-02   1.3403695111591946e-01   1.1881264236303099e-01   1.5029509262859417e-01   1.9227769951106102e-02  -3.7899867769054831e-03   1.5410684558164631e-01  -1.2140189768516609e-01   1.5412463069551488e-01   3.0467884021027063e-02   2.0764214699851016e-01   3.9275141650799134e-01  -1.3421940631047735e-01  -2.6040921906501632e-02  -1.4810490899214032e-01   1.0131612127331596e-01  -1.6129088337183653e-01   4.5842536035661532e-02  -1.4191312922475937e-02   5.3634091035677102e-02   3.8327434961680326e-02  -1.2311368946466766e-01   1.1082804127978214e-01
   7.9444303417442866e-02   1.9242195050555255e-01   4.2786728469737315e-02   1.5811855225100963e-01  -1.0795815969525237e-01  -3.8302956595328758e-02   1.9445425312083955e-01  -8.1527293581185156e-02  -4.1804809299845688e-02   8.4170276227579346e-02   5.2502199749354078e-02   1.8548772704960914e-01  -1.4375594979987252e-01  -3.3095929773906983e-02  -1.9825266027351243e-01  -9.4523667123039973e-02   6.9850543387150757e-02   3.5440844673972527e-01   1.9574515543876350e-01   3.1828611143749008e-01  -6.3345531878635300e-02   4.2350017876018851e-02   1.1000377245159092e-01   5.1327232728945363e-02  -1.1531901483074877e-01   1.5834998201055522e-01  -2.8088492714401969e-01   1.1400865287070909e-01   1.5515839342812762e-01  -2.0633234488858537e-02  -1.9002648017106147e-01   8.2750655674961288e-02   1.6238109876375711e-01  -2.0902201710815069e-01   1.1229015676205116e-01  -2.0058200851291910e-02   1.4026943947608639e-01  -8.3062396329983412e-02   6.7472613528646558e-02  -3.0760000008603804e-02  -6.7285091790211762e-02   2.5914287487894133e-01   2.0628342339915734e-01  -1.1637950379707776e-01  -4.5254850295789878e-02   2.0860369325812606e-02  -2.2427404044552512e-02  -6.5021261982685818e-02   1.3284713909795132e-01  -9.8409931075783552e-03
  -2.3860665072467410e-01  -2.0849736398286475e-01   9.0074124283276331e-03  -1.7116592104572326e-01  -1.0886221830156104e-01   1.1955742056599263e-01  -8.8703171679247184e-02   1.5121718370604337e-01  -2.1287465962496338e-02  -2.1207248765754849e-01   1.4110200498989728e-03  -4.6855552395521818e-02  -1.4062165452712519e-01  -2.8215413297923297e-01  -7.8903209737959501e-02   2.1971728265164067e-02   3.0918894871291125e-01  -8.3277474373312788e-02  -2.1304784093478196e-01   6.2330608510321635e-02  -1.5910317869497451e-01  -8.4096359712695731e-02  -2.0413036936598733e-01  -7.2196206924744419e-02   1.1057489280701721e-01   9.7118100398579113e-02   2.2452099306526582e-01   5.5222814136538088e-02  -5.4645701911708464e-02   1.1820895328077038e-01  -1.0861616339378295e-01  -8.4575455365784064e-02   2.8935348806980492e-02  -9.6998091070451625e-02  -1.6958616892000108e-02   2.5694696535938460e-02   1.6614736616218806e-01   2.2700303715172318e-01  -5.9518555595038936e-02  -2.0891986264759840e-02  -7.6079011828234344e-02   3.6830008619056687e-01   2.0084500253912979e-01  -6.2441439873962279e-02   4.2212508364296041e-02   1.1759224133064583e-01   6.6846668176903379e-02  -6.6346235478350349e-02   1.1360047011212010e-01  -1.2291259482780863e-02
   4.8679356805651927e-02  -1.8991235269181217e-01  -3.8386195788633497e-02   2.1153232437218622e-01   1.2314040100522905e-01   2.9882941365992361e-02   3.1029019825610790e-02   8.2486034625257318e-02  -2.6205630091824145e-01   5.9679869723835668e-02   1.0516246509275551e-01  -5.8178883978824418e-02   2.1673276005038669e-01  -7.0353731900351490e-02  -2.0277096350824492e-01   5.9862538945148765e-02  -2.3939202267587570e-02  -2.3591441723808301e-01  -1.2878789310495156e-01   4.9503464937456089e-02   3.6498602850153154e-02   9.9992029508596657e-04   1.9369838315159207e-01   3.4901326565775687e-01  -9.7609820416632478e-02   1.2786488097002646e-01   1.1898070452268332e-02  -6.1350683729979025e-02  -2.1762076291527233e-01   1.3429345315599725e-01  -1.3525446370196736e-01  -7.9653420735614447e-02   9.3784678441412056e-02   4.4264576831531822e-02   7.7346183238923227e-02  -2.7783980850200835e-01   1.4959923806561209e-01  -1.4573603842194668e-01   8.9888332259920843e-03   2.6808578253945080e-02   2.3279406987773368e-01   2.1003129027382625e-01  -9.5393509744206677e-03   5.9976772994254773e-02  -2.2786728506547102e-02  -8.5754012404001698e-02  -1.4310241267022311e-01   2.6888489843987079e-01  -1.0702450574652186e-01   5.2005388057139515e-03
  -3.6122947534641695e-02   3.2522042889717967e-02  -5.9813586819567985e-02  -1.9585238533004137e-01   5.9595080215851300e-03   8.7688282083334512e-02  -2.2669100260225053e-01   1.3512080107911592e-01   8.6317875533773444e-02   5.4177011570856453e-03   2.3177500056491148e-03   2.1111762675351289e-01   1.4557422096568412e-01  -1.3216231950422094e-01   1.8851667919962331e-04   2.2025302906132471e-01   1.1511992193318120e-01   2.6430435708575983e-01  -1.0528409081339139e-01   2.1121136437529029e-02  -5.6246676945243199e-02   2.3277128827476551e-01   9.6323601597970696e-02   2.5566238680497766e-01  -2.0858592633518584e-03  -4.9278800910051809e-02  -1.2476276602833651e-01   9.0524770879532382e-02   1.2632523535472631e-01  -1.7653446465131048e-02   1.8385871205729518e-03  -2.4452665823196484e-01   3.4134970614939442e-01   1.6943794111037308e-01  -7.7026340533648402e-02   1.3001555386970218e-01  -8.1533007136547250e-02  -3.6673159301748868e-03  -5.7965185598794940e-02   2.4014473295319877e-01  -9.3358545439823790e-02  -4.0758063254884513e-02  -1.2885399241985912e-01   5.1776767611033864e-02   2.2388469814099762e-01  -8.3078656694596104e-02  -1.4580228593764438e-02   5.2771836069744560e-02  -2.4416655619178676e-02   2.9013597243847128e-01
  -5.0089176386490832e-02   1.5193616477956090e-01   7.8063451118994251e-02   9.0403023160740337e-02  -2.4396954672911420e-01  -7.4845554333343431e-02   4.4480136462433117e-01  -1.6645337762749859e-02  -1.3861683886971288e-02   8.9638879959649809e-03  -2.7386993203713753e-02   3.1712276578324185e-02   2.0900094843870357e-02   1.1233624156814551e-01   4.7366083057300057e-02   2.1646107218710928e-01   1.0063497530011042e-01   1.1663291342774751e-01  -1.2133379760311078e-01  -5.3828437005445977e-02  -1.7755076548282470e-02   4.4284277931257436e-02  -7.9870904717190078e-02   1.2577381378736793e-01   2.2487735956585264e-01  -6.0165555784206706e-03   6.2164482562648893e-02  -1.2816130602014500e-01  -3.2466162843645480e-01  -1.7881000511582196e-01  -4.9259688096272937e-02   8.7542309002091395e-02   7.6512931366193998e-03  -1.0773580445449517e-02  -2.1108504129069575e-01   1.4279772795735710e-01   2.7163004310788712e-02   1.9762611916873871e-01   1.1121088678559136e-01   4.6134997914407026e-02  -1.1299114800489800e-01   3.4559545001665151e-02  -3.4133664600612880e-02   4.0585260022015249e-02  -2.7166586310791851e-01   7.4191226499192020e-03   2.9024835215381316e-02   2.6735730251768330e-01  -1.1765015864162538e-01   2.2871681824056062e-01
  -1.3811832131572332e-01   7.2925441189267387e-02   3.5884193572054124e-01  -5.6277396383760572e-02  -1.0803213947038488e-01  -2.2509998584481514e-01  -1.6789300192827655e-01   9.9473098917075786e-02  -7.1515619624507060e-02  -4.1729317101627278e-02   2.0201431585939034e-01  -2.3029405811415166e-01  -4.4039342617085038e-02  -5.9076179044269775e-02  -1.1675104008866549e-01   1.9774973293642883e-01  -1.0770355571458044e-01  -2.5258942067602451e-02   7.9097373858918213e-02  -6.1337267325720729e-02   2.6355726474484246e-02   7.1350173416420873e-02   2.1702278372530887e-02  -1.2283296359782533e-01  -2.0438976302270645e-01   2.0130920877153460e-01   4.9862743692992081e-02  -3.8406158512776734e-02   3.4401823406638075e-02  -3.9274896397236331e-02  -1.8883468707673312e-01  -1.5862290718152405e-01   1.3994082275067080e-01  -3.4789587290635346e-02  -2.6966357539985364e-01   2.0365363968530703e-01  -2.4948455349239167e-02  -1.7712384701456529e-01   6.1222521358428664e-02   2.7720977191558999e-02  -6.6229288771659234e-02  -7.5173316428142796e-03  -2.2988984368557053e-01  -1.6068075109293797e-01  -1.8322008845788959e-01   6.6526773480536774e-02  -1.2176119941857838e-01  -2.7289305584202467e-02  -9.6332645250365875e-02  -2.7113901784714034e-01
  -6.0417553783348163e-02   3.3943234379592929e-02   5.6954567272545754e-02   7.6828920479965063e-02   7.9885848059778247e-02   1.4945728643144232e-01  -8.2476079640037159e-03   9.4753986194721779e-03   6.3397126799370179e-02  -2.2937672611948159e-01  -6.9065906989659476e-02  -1.3431323773043724e-01   1.6225783187692747e-01   2.4038695548619926e-01  -1.3167367440809576e-02  -2.0581646492197575e-01  -8.9455165753508814e-02   1.4628240239377513e-02  -1.2856904886568601e-01   2.6982584504968726e-01   2.5732264274785399e-01   2.6515262754731525e-02  -7.6563248807786297e-02   1.7569834276595839e-01   5.6675667754434909e-02   2.2289974054869072e-01   7.1016605219748327e-02   2.6505297839256342e-01   1.4243422551589913e-01  -1.9300120653837238e-01  -1.0733034649091916e-01   2.2308232926752375e-01   4.5483723405227383e-02   1.7993783571872254e-01  -1.6193183930437094e-01  -7.1540464058840098e-02   7.1368420050182985e-02   1.8859670555903793e-01  -9.8297994844622913e-02   2.3028874977529745e-01  -7.6899273075457658e-02  -7.0569235499221936e-02   2.3946687586807801e-02   4.1134278420328164e-02   6.2777146239009901e-02   2.5705618895065541e-01  -8.4657292534234083e-02  -3.7886074495767294e-02  -1.3554111282933110e-01  -1.5352830932799805e-01
  -1.6819518362174476e-01  -1.5800376256214049e-01   2.7214194146765369e-01   2.5287828493087538e-02   1.7278028021369132e-01   2.8863373519872260e-01   4.0059618991100859e-02  -2.1700840075002051e-01   1.0245353867833673e-01   7.5973941420983238e-02  -1.2925573263721102e-01  -8.3587764141229093e-02  -2.1692393753710740e-01  -7.4202404588585291e-02  -1.4144659292968345e-01   4.1754876024655753e-02   1.0051195412315778e-02   5.7915619857166228e-02  -8.3132052226168957e-02   1.3931974084702634e-01   2.7686655889439848e-01   9.7188397346584007e-02  -1.2828096550019524e-01   6.5295537982671278e-02   8.2831387804518208e-02   1.2152900375232445e-01  -1.9205108766059652e-02  -3.1242590669179454e-01   1.0393924496025067e-01   2.1437683014133788e-01  -6.9617955622665276e-02  -2.2066919841506126e-02  -4.9434787157495788e-02  -2.9082639359165146e-02   2.2144940392680512e-01   6.2987438417954150e-02  -2.8769869488562048e-02   3.7118716887018864e-02   2.8568481503993709e-01  -2.7126940319789863e-02  -1.3556755537304888e-02  -2.2117424882033970e-01  -9.6729876381459898e-02  -1.7561179038387131e-01   4.1368861396890312e-02  -4.4658817147769543e-02  -8.6336039154380262e-02   2.8101274572838165e-02  -5.3837490924816434e-02   1.8058096325941803e-01
   1.6144638279260426e-01   1.6112012802840309e-01  -2.0560023713866317e-02  -2.1915566477136372e-01   3.9288252018759157e-03  -9.8214760132012052e-02  -2.1939211072117176e-01  -2.1685557479074358e-01  -5.3092004549518269e-02   2.1394602957490148e-02  -9.1554153286388662e-03   2.3478099704571032e-01   1.5366208339405951e-01  -2.2657094585567146e-02  -2.0720812206183398e-01  -1.0041636711967787e-01  -1.3169294495969694e-02  -5.0288788380677138e-03  -3.0486626706639891e-01  -1.4956735154925749e-01   1.5777149757038783e-01   1.0891728037432645e-01  -4.2119518953172189e-02  -3.1184828083963820e-02   4.1006503643342240e-02  -2.0040282824253242e-01  -3.5018869491644872e-02   8.8598748890781037e-02  -3.7784575622801936e-03   5.1799351785364933e-02  -5.3657078858332888e-02   4.6950005754899098e-02  -1.7422713467725889e-01  -2.2186638636799280e-01  -1.2054655510351470e-02  -1.0700211937873887e-02   1.1020431095619145e-01   1.2169215851308934e-01  -7.2182099838813282e-02  -8.6972385994930831e-02  -1.7202642345663541e-01  -7.4174651144322604e-03  -1.6220267561471186e-02  -1.9567088370398081e-01  -9.2052682790238857e-02   3.9897948121351029e-02  -4.2792808852674968e-01   2.2434709682365356e-01   9.6832899411667533e-02  -6.8556484107759164e-02
   2.7533472277637627e-01  -1.8218171909842007e-01   2.3144120150505637e-01  -5.0679232183678806e-02   1.2449632610099948e-02  -1.5381742994140260e-01  -1.2334679476372751e-02   8.7467148598093618e-03  -3.0047884394377382e-02   1.4722699271534287e-01  -1.1136372556209481e-01   1.3893066697551068e-02   5.8388135587435830e-02  -1.2395248278192758e-01  -4.2078977356423838e-02  -1.1968829169143905e-01   1.2191162278838097e-01  -1.5380241342420470e-03   1.3019022812373118e-01  -1.7589637556028181e-01  -1.6367928295127526e-01   2.3179253928354068e-01   1.2192018396261863e-02  -1.1473841399990684e-01  -2.7561687078877871e-02   7.2476586249457298e-02  -2.4762002508005636e-02  -1.1498797748976648e-01  -2.8703547541838341e-02   1.6879547177387641e-02   1.5167011436118486e-02   3.1061370098332680e-01   1.1457308068092349e-01   5.1374091931618078e-02   2.0724735851332010e-01  -8.2796244017320830e-02   1.4481850347344835e-01   1.7088664147010468e-01  -1.6270849994454264e-01   1.7267023391041700e-01   2.4609864688128244e-02   2.8275130844919876e-02  -3.0580951969466247e-01  -8.8465394972610106e-02   1.6548620495115598e-02   3.7619809313123354e-01   1.8509521720358607e-01   2.4521670730410755e-02  -8.6729406476434442e-02   8.6933172883856547e-02
   1.4211936319998195e-01   2.2290528043724242e-01   1.6289424324698912e-01   1.2243753240139599e-01  -2.9598272179230022e-02  -5.2017452816953025e-02  -4.2317929778810173e-02   2.7796051090828766e-01   1.3900216709474195e-01  -9.9265150608125768e-02  -2.1897379125618163e-01  -7.6717214956484300e-02  -4.0863680453182893e-02  -2.1444898872722648e-02  -2.2250196834610267e-01  -7.8573361999519850e-02  -2.0733543840542581e-01  -1.2099000939986695e-01  -1.7923018082034003e-01  -3.5124840363035349e-02  -1.9563564707077333e-02   1.2426423846238185e-01  -6.2906933839654150e-02  -1.8987336003684435e-02   2.7607267359138160e-01   5.8715941031811741e-02  -2.3034097884605884e-01  -7.3717425267183723e-02  -2.0059853238405084e-01   1.0965273012950942e-01  -9.0032359592292943e-02  -7.2907995700844483e-02   6.1553624897715861e-02  -6.8452142006733933e-03   3.8473085299877044e-02  -1.4665399425470907e-01  -2.5796641067987836e-01  -1.6109361403587505e-01  -4.8250272117432561e-02  -2.0590019755709132e-01  -2.9888335621344114e-01   5.1249869668609477e-02   3.8048202419574115e-02   1.8037113028618956e-01   1.7532153906466913e-01   7.9087638604106100e-02   1.3332459799150662e-01  -3.8700681036688001e-02   5.9367344305249432e-02  -1.9876609300728501e-02
  -3.0314989163073280e-01   1.8275756590679870e-01  -1.2448117633665941e-03  -3.0812379890073982e-01   2.6453287282066890e-02  -9.1222220398268338e-03  -1.4275915185229918e-01  -1.1243676420729569e-01   5.2343925068891940e-02   7.7533214185571755e-02  -1.8763419592287753e-02   7.6867842260651201e-02  -5.5286653734738414e-02   2.7346786354027880e-01  -2.8718288620043636e-03  -9.0858891266691000e-02   1.1923113063081746e-01  -8.5909309143593390e-02   2.6022392779731540e-01  -1.3816136090114833e-01   2.4575733326882322e-02  -4.1224386561895004e-02   2.2898688815241064e-01   6.6659311161763907e-02   1.0565417651508399e-01   1.9555397215562315e-01   5.3762833955329312e-02  -1.9500942676785277e-01  -2.9464212721488603e-01  -4.1597807308322333e-02  -3.9732588355530316e-03   1.8617525454704517e-01   1.3135296848987182e-01   7.2900531156579018e-02  -1.8698943675249768e-02  -1.4732018073196973e-01  -6.2690528755266761e-02   2.4193255951550259e-02   1.5175508280713415e-01   3.9009087047669852e-02   1.7122731809338491e-02   1.8353874661734015e-01  -4.5031426456605864e-02   7.0741836586452597e-02   1.6341977282062373e-01   1.0441241562747979e-02  -2.3296704637685262e-01  -1.3794608525996363e-01   2.2050750905513405e-01   1.6336515469593207e-02
  -1.5685374388742370e-02  -1.8951272705192332e-01  -2.9114664042219174e-01  -3.6813228225554301e-02  -1.1825872411190939e-01  -8.8283067807368887e-02  -4.3139102480916833e-02   2.9453025720246898e-02   7.4061069826583323e-02  -6.9662432348030226e-02  -2.8116683246631219e-01  -2.8897371755463214e-01  -8.8231668694745982e-02  -6.8105275468960655e-02   7.2709482692537297e-02   1.9374235976910342e-01   2.0482930861582954e-01   1.2014828945810817e-01  -7.6906956308143287e-04  -6.8382640849350654e-02   9.4481373347457889e-02   7.4366860686721437e-02   3.3128158925760914e-01  -1.7400129750233925e-01   4.1653126711795928e-03   6.0553469499964999e-02  -9.9414192516267694e-02   2.5927217815268969e-02  -1.9118696971684449e-02  -1.0238690241993689e-01  -4.0244023710185588e-02   7.3655599873231697e-02  -8.9818009556462630e-02  -8.1122687155271531e-02  -7.9989233331751355e-02  -2.5129126517287703e-01   1.8669786730096116e-01  -2.3686490432844537e-01   8.7644407345128669e-02  -1.5778828421504621e-02  -2.2069356057325701e-01  -1.6524552792542618e-01   1.6001078168629870e-01  -8.3958678012259827e-02   6.9042365533283856e-02   8.1546990016541226e-02  -1.2458031143682602e-01   3.8528552208226853e-02  -2.2942153309124169e-01   6.7666722951926744e-02
   1.5756994795552686e-02   2.3241708138283124e-02  -1.0120136248007940e-01   1.2580467664754394e-01   1.6326218891554176e-01   2.4404528362712549e-02  -5.6395460889008785e-02   1.7711431947892720e-01   1.2074584257538828e-01   4.2272985904246448e-02   8.5690397655538292e-02  -2.8596609630122821e-02   7.4570204538418922e-02   1.7160057193307082e-01   4.1583398865819285e-02  -1.1020383488036582e-01   1.2350512941032626e-01   2.9893018389682052e-01  -1.0260745684612961e-01  -2.4813627140907499e-01   7.5672972202801961e-02  -3.2126202306950423e-03  -2.0325104050920396e-02   2.1008769149007931e-02  -9.8584878693664516e-02   1.8585201322999395e-01   1.2039549705972837e-01  -5.5984793659682008e-02   1.6106813522486524e-01   5.0326363322407897e-01   1.4105538729726547e-01   1.7013082615091196e-01   5.3935781514479003e-02  -5.4821663489747572e-03  -2.0336183900554278e-01  -5.8415895270174933e-02   1.1497106313586078e-01  -1.8604817210686939e-02   1.4456580875360692e-02  -1.2893182063794145e-01  -1.8836569767343606e-01   9.8247684609193572e-02  -9.1944376001163244e-02   1.4791979089776594e-01  -2.9301568610374296e-01  -1.1837676974251002e-01   6.0160138262473233e-02  -7.0982005085342303e-02   7.0249636134013362e-03   5.0315698225444919e-02
  -1.0718614898888601e-01   5.2941341222510589e-02  -1.7714042626239146e-01  -4.2285894585199449e-02   4.6502085309059499e-02   8.4244777682502311e-02   3.6161627872900270e-01   7.4157849078027693e-02  -5.4237509240279660e-02   1.6834812211630049e-01   2.3505896800653386e-01  -1.2869383929118128e-02  -1.8046912348180669e-01   1.9578554307420518e-02  -2.0054885666499167e-01   1.1072541758993790e-01   1.9225815212819733e-01  -1.9322609732924417e-01  -5.6842118134285954e-02  -1.3696315387248886e-01  -1.2152428544216828e-01   5.8415880562543050e-02  -4.1951722697332099e-02   1.1179513943951487e-01  -1.5050816908274835e-02  -1.1540290192565454e-01  -9.1298614197799222e-02   1.9527713299579072e-03   3.7190385824210137e-01  -8.5880268689853184e-02   7.3145817485117198e-02   1.1384473987530432e-02   5.0400614761095766e-02   1.5823140156805593e-01  -8.9914448908203271e-02  -1.9279230935206310e-01  -6.8263846626546790e-02   9.0867143987089671e-02   7.2075678555379857e-02  -2.5542988520033116e-01  -1.2767318639485073e-01  -6.1977471645820473e-02  -1.8590324782620066e-01  -1.0091140341693828e-02   1.6749147401385200e-01   2.1343427712344010e-01  -8.4684082985971118e-02   3.2575794610873232e-02  -1.8317068204953381e-03  -2.0067158735965338e-01
  -4.4421533189698464e-02   1.5041428514274369e-02   8.9342957385517799e-02  -1.3222942116950098e-01  -4.0031570410083317e-02  -1.0452589313145974e-01   1.6453746864005897e-01  -2.8495193411972619e-01   3.2389317735747394e-02   2.4250290422352658e-01  -3.4531557408173902e-02   5.9963545833167896e-03   6.7831990640778772e-02  -1.5528229047300396e-01   1.3232683120386146e-01  -2.0802251735258737e-01   7.2513050969812198e-02  -3.0422142714322553e-01   7.2214151139928476e-02   2.2239430599903121e-01   1.0900144417419827e-01   2.5406339670194367e-01  -3.5247385835808762e-02  -9.7625915163043975e-02   8.5969926913078420e-02   3.0178320320813429e-02   5.2035600658014984e-02  -4.1797819366390113e-02   5.9951875360923772e-02   1.4367260289112929e-01   2.1327327219703421e-01  -1.4050552247420217e-01   1.8613240115215093e-01   4.7619738034419046e-02  -2.2405486155850368e-01  -5.1657474372238749e-02   1.8202570327054712e-01  -1.4110013299896731e-01  -8.7536083888649585e-02   1.3882103381257355e-01  -2.3652956414986726e-01  -9.2443477943366381e-03   1.5741807304438010e-01   1.3704302657463877e-01   5.4062362978747891e-03  -1.8002506514778954e-01   1.2085801554200001e-01   1.4611930055749484e-01   1.2856546985793275e-02  -1.4537867798310194e-01
   2.8506453029937423e-01  -8.1658848554127056e-02   1.1814216630097849e-01  -1.9002403232672901e-01   1.5461726938184372e-02   1.6656905093762536e-01   7.8336909067711666e-02  -5.8307899581307512e-02  -4.3060733232419171e-02  -4.7906857772741507e-02  -2.1007715012735539e-01  -4.8208977113021544e-02   1.3496787747834332e-02   1.7461581995014830e-01   2.4735872113154958e-01   5.1420366175192397e-02   1.7474690470540200e-01   1.0904895612818447e-02  -1.7153614663738531e-01  -1.3842403212810092e-02  -1.8038079144974803e-01   9.2099351887115793e-02  -1.1519260615647850e-01   3.0322984387098811e-01  -2.5700003349465717e-01   7.1070674570983247e-02  -5.3248683609800673e-02   6.4524320430262003e-02  -1.1907150986964021e-01   2.2428628268145526e-03   1.1263290552196675e-01   2.4359239509472705e-02  -7.8733776540381301e-02  -2.8437214381741471e-01  -4.8931020645162082e-02   1.1932073123184571e-01  -6.2889246550995148e-02  -1.7326959980690954e-01   2.8481817532471621e-01   3.2652664445724872e-02  -2.0228409753037552e-02   6.9285891099978389e-02  -7.2440209109986317e-02   3.1448594400702093e-02   1.6149315101570821e-01   1.2883921420492231e-02   5.8795975416894589e-02  -1.7503203289115178e-02   6.9000234283315087e-02  -3.1815602259335146e-01
   1.5223537615621424e-01   1.9282432778550151e-01  -1.0564052488078748e-01  -4.5979273938659873e-02   3.8493303660317689e-02  -5.8990233682568449e-02  -3.2046850977958244e-02   4.8207644401018226e-02  -2.6500233786041265e-02  -3.0187960112883275e-02  -1.5241591544646245e-02   9.7759785773469318e-02  -6.7122695683439981e-02   1.7190810781736154e-01  -8.7390264386058396e-04  -3.4406912384155407e-02  -1.4789705516624865e-01   1.5738302939960244e-01  -2.1418745173185624e-01   1.9557586148876935e-01  -1.0022710557877788e-01  -2.5049339608973153e-01   9.4412699218801174e-02  -1.7604421470170845e-01   3.3342337730183269e-01   6.3261785993017419e-04  -5.3644769421887381e-02   2.1423200002109061e-01  -1.2691002637477869e-01  -2.7612570367938558e-03  -8.4553571409607065e-02  -1.0404920489044742e-01  -1.1934073805371725e-01  -1.9511976622109917e-01   8.9107304058850340e-02   1.0557461676719092e-01  -3.0429819148927900e-01   3.8785387806470045e-01   1.2689577996037371e-01   2.0012222377479162e-02  -6.3356716957375298e-02   6.3879724263114543e-02  -1.0529751564736474e-01  -1.2994057340946545e-02   2.3712523560321086e-01  -2.8605383772205187e-02  -4.7172078458553729e-03  -9.5252833894755556e-02  -1.0150902983824436e-01  -8.4747526670316209e-02
  -1.1616054342792104e-01   2.3628489053675455e-01  -9.3054761118554527e-02   8.5759368863315560e-02  -5.6655591635771455e-02  -1.6692236483627658e-02   1.9646373847364232e-01  -1.4358633766977637e-02   7.7000139527566930e-02  -2.4927745699488457e-01  -1.1909538535087197e-01   3.9493077393887147e-02  -7.9385274411346018e-02  -3.0623764286614358e-01   1.6816224683302815e-02   4.1956414077182161e-02  -3.2135758926800595e-02   1.8753531241815233e-01  -1.4014738851992992e-01   8.9868676489251620e-02  -2.5454337648859660e-01  -5.0562622839247034e-02  -2.3184204866049191e-01  -4.3739656411337743e-02   4.8105064778281803e-02  -9.2018533167366356e-02  -5.1560589680733612e-02   6.7258795582029005e-02   4.9925223432985791e-02   7.3998073232425007e-02   2.4013447428879503e-01   3.6406592171799768e-01   6.6439978095742480e-02   1.5557104819095070e-02   4.0983991252929786e-02  -1.8669039477427241e-01   4.4277651795133814e-02  -2.4722788923670282e-02   2.0194051120246195e-01   5.1598082762556396e-02  -2.0011625593454940e-01  -1.3653719366722950e-01  -4.3583722701251368e-02  -9.6321849215857888e-02  -1.4662728563816051e-02   6.5068502855062785e-02   1.4075632168563668e-01   2.7986694502064813e-01   1.5390227763584752e-01   3.9674532893246572e-03
   4.4907353965542601e-02   1.7368794599444409e-01   1.0773633826914474e-01   1.8015513248438123e-01  -2.2152808818414801e-01   1.0787992250140112e-01  -7.2275482707891775e-02  -4.6240012166102566e-02  -8.4344659233565905e-02   1.3247959395518266e-01   9.8707880534420062e-02   2.3095143892952794e-02  -8.7643394268265548e-02  -6.0958005160793235e-02   1.4358099083481288e-01  -9.2006720075530311e-04   3.9756482967180165e-02   4.2189035406596831e-01   1.4697614844675760e-01  -3.6054031386820631e-02   3.4137358123823382e-02   2.5301274193541451e-01  -5.4783025117148387e-02  -1.5354028805573995e-03   1.9390480991871639e-01   6.5972759596696406e-02  -9.0106866711621075e-02  -2.4168973463578736e-01   2.9316519156754546e-02   1.5657838530746379e-01  -2.2215333541588306e-01  -2.1621578946614067e-01  -1.4000511319346418e-01  -1.0076314446387542e-01   1.5588835461460851e-02  -1.3285446112552529e-01  -1.1233981557551453e-01  -1.2584241522596257e-02  -1.1578941689391400e-01   2.0053886473337254e-01  -3.8627216592195923e-02  -1.1252118663142012e-02   2.2238762027416215e-01   8.6338439775032985e-02   5.6687064059647428e-02   1.3273288803893168e-01   1.0324269274643433e-02   8.4441447129026084e-02   2.9310315603989046e-01  -3.9317367175243707e-02
  -2.2359833157371339e-01  -1.3255879764553222e-01   8.4649421170819195e-02   6.9913437007965845e-02  -4.5407241875095171e-02   1.9629979884288409e-02   1.3370221444562791e-01   3.6903299622137009e-01  -2.4046533661233960e-01  -1.3776571591744100e-01  -1.2855755289780141e-01  -7.2672612992100857e-02   7.4576419063083210e-02  -2.6444327429903197e-01   1.3871679588387026e-01   1.8409689862227024e-01  -1.7327807017955937e-01  -9.5636385458113121e-02  -7.0410238417126847e-02   7.2194898725695969e-02  -6.6498253591175185e-02  -1.4908070753925187e-01   3.9914479588884409e-02   1.3303081708430159e-01   1.7426443001847583e-01   6.6878759291261219e-02   1.0057182414422904e-01  -1.8929992340102175e-01   2.0654526222270639e-01  -2.2357270693427692e-01   7.7862979309504032e-02  -1.7569410832449223e-01  -2.0891654219054345e-01  -1.4090978316483391e-01  -6.3279667001371595e-02   7.7663197245506937e-02  -6.6536620277585903e-02  -7.5104828421500749e-02  -2.1798378333736889e-02  -1.8896204630528676e-01   6.5426761143549839e-02   3.5162116395229821e-02  -1.0514208855942869e-01   1.5526045378017844e-01   5.5747354066510279e-03  -1.2440412496788206e-02  -7.6951499279327096e-02  -4.9148157782570867e-02   1.7726059805555491e-01  -1.7486507779330418e-01
  -6.2843898193450168e-02  -1.2549428307863608e-01  -1.0833205136730369e-01   2.8388523509461978e-02  -3.2627608109257369e-02  -1.7506485756065054e-01   2.1060008365272537e-01   2.7287746457875162e-01  -2.3872323733112759e-02   2.3373576316644717e-01  -1.0988055233783572e-01  -1.7739265782537453e-01   1.1183240613409698e-01   2.6509407946300828e-01  -4.9859311799315457e-02  -1.7871349266589804e-02   2.5388853757660920e-02  -9.0994776702087818e-02  -1.5187944112050239e-01  -1.4062397592225695e-01   6.6272126991972866e-02   2.9620640372243584e-01  -1.6173826493880522e-02  -1.1077930721826774e-01   2.4923725635330979e-01   5.0454036290990691e-02  -1.1885325718718882e-01  -1.3341026850356204e-02  -4.4473724867237330e-02  -3.1286073362268366e-02   2.8757466879265089e-03  -1.7997079423350890e-01   1.2590557976688962e-01  -5.0044133410337928e-02   4.5353819599105019e-02  -1.1922743164922092e-01   2.4055588973405292e-01   5.6115469640432285e-02   1.5069705564192304e-01   1.1112017476111080e-01  -1.3503545300920763e-01  -2.1057608644956080e-01  -1.5606816110790048e-01  -1.4367247786207538e-01   2.8098677175264701e-02  -3.2204632179238485e-03  -1.9780546117718342e-01   2.8252663227513036e-01  -8.7729778213895184e-03  -6.3598914404572049e-02
   1.3006417759060906e-01  -8.7212487475930967e-02  -2.3658038712065604e-01  -9.9117085042252882e-04   2.1977675491613266e-01   1.0371802275836071e-01   2.3377478216686357e-01   7.7879711132240251e-02   8.3916583531833233e-02  -1.4254042740441514e-01  -1.4015151722659835e-01  -2.0894591939476584e-03   7.7250380020244092e-02   6.1060195563132205e-02   1.1305698665873569e-01   1.8754504532475910e-01   8.5631528018979497e-02   7.0682127043665943e-02  -9.6364334205918598e-03   5.3566962955707335e-02   1.0316111071679715e-01   7.9886404754277579e-02  -2.3744567110432407e-01  -1.1246506574912239e-01  -4.9284876983177378e-02  -1.6125599227893381e-01  -1.7428153659292611e-01   8.0972439395716175e-02   7.9928465214478439e-02   1.5839943609798346e-01  -2.4936196272940640e-02  -7.9492245844895559e-02  -2.7895516073436305e-01  -2.3640821119312275e-01   1.8097420769658076e-01  -1.1101434849054202e-02   8.9403949655562490e-02  -1.6608702751686524e-01  -3.7536907995302779e-02   1.4332198481741817e-01   3.5412320151331694e-01   2.2712866763065376e-01   1.1371411493263302e-01  -4.4490588944264345e-02  -8.3250449176325042e-02  -1.6788793646738914e-01   1.2070862765156520e-01   2.7960302958965465e-02  -1.4230802497078629e-01  -5.6716336910412973e-02
  -7.3570423059905424e-02   5.5446114835616948e-02  -7.4053057678302101e-02   1.8265317290345212e-01   3.2081102284979390e-01   1.3407577056157530e-01   3.6816224795875679e-02  -6.0640067434915360e-02  -1.6871911441295884e-01   3.2310621945491676e-02  -1.4661447792618570e-01   9.4691862951696501e-03  -9.2256015914996548e-03   1.2306803609513368e-02   1.1222837918058519e-01  -2.1542328998486671e-02   8.4705669981848281e-02   3.3150362127566509e-02   2.2481183292454157e-01   2.4166448648301075e-01  -4.8561303228216252e-02  -1.6611464036635709e-01  -5.0598934834056163e-02  -4.5249864238946114e-02   1.1100847448467473e-01   7.7991358189538382e-02  -9.2908282088432964e-02  -5.5402052173824448e-02   1.1222401870750208e-01   3.7921607104102049e-02  -1.4605427203488050e-01  -2.6274141782659460e-01   4.2417813772026941e-01   2.6244770950028540e-01  -5.0994436033866421e-02  -2.0417201909422922e-02   8.4857844087282447e-02  -8.0300329074360827e-02   2.3236534882183488e-01   2.5331791456965947e-02  -8.2593209223632849e-02   1.8149004249901574e-01  -8.8777927647676683e-02   9.1912571495376766e-02   6.7460924903884598e-02  -2.4076585796154679e-01   5.3803962208002792e-02  -2.7953872831635959e-02   6.3573559061460463e-02   1.7214078673124955e-01
   2.2061118555379533e-01   7.5687849274228752e-02   1.5962159854558708e-01  -3.5396753514238172e-01   9.7676490771768196e-02   1.5593027490729347e-01  -1.8970467243239439e-01  -3.6277311972761433e-02  -1.1434072070563385e-01   2.8281435366046458e-02  -1.0665215594208461e-02  -9.9212151901880319e-02  -1.4162033294344226e-01   3.5831314399083301e-03   7.2460379746883699e-02   2.5149009879814521e-01  -3.0535512739762453e-02  -7.6706573788801274e-02  -4.3923156578182986e-02   1.4171839077993389e-01  -5.1465818932968671e-02   2.3799302112229562e-01  -9.3031626477529120e-02  -8.7575299490008043e-02  -9.1053069293670713e-02   2.1189361450314811e-01  -8.1160180829467896e-02  -1.4932859564812984e-02   2.4716128788484948e-01  -5.0655158065274347e-02   7.0106116306748026e-02   1.3508146374451369e-01   8.0059175209794928e-02  -1.7868981212096896e-01  -1.0840396616117787e-02  -2.2575080465431074e-01  -2.0255686264265646e-01  -2.1108726889790683e-01   5.8793764510136869e-02   5.5033835140574833e-02  -2.4841604594436607e-02  -7.0916740779895057e-02  -1.7023257642955714e-01   6.7328130170435124e-02   2.0082224686855191e-01  -2.8688140421689316e-02  -2.7282301130362158e-01   4.1479889749598299e-04  -1.2657014575553505e-01   8.8077611270525269e-02
   1.9617359826479677e-01   5.3382350738059040e-02  -1.7646450104628425e-01  -2.8415898866307028e-02   2.0254719197283125e-01  -4.3957365466879797e-02  -1.0710089929202064e-01   8.0012659767401323e-02  -2.1466705951825141e-01  -9.3854432455476186e-02  -1.0732918570061707e-01  -2.4063732416250128e-01   3.9386772621355620e-02   1.2117149659108777e-01  -6.9888993859969259e-02  -2.6490055772382237e-01   7.7558513375116711e-02  -4.1587366200095649e-02   7.1563855564483025e-02   5.5724549985579346e-02  -6.8699004425460411e-02  -2.9684061171884987e-02   1.1324814623224276e-01   9.8669848395493337e-02  -7.8731182603387947e-02   7.2099013141356222e-02  -1.6805594462055748e-01  -1.8761675265716365e-01   3.9219278113298728e-02   1.0654318763766513e-01   1.4381686243956129e-01  -1.2125366546831612e-03  -5.9426147025456427e-02   1.9043289420313478e-01   4.4213672234184570e-01  -7.0767715014299792e-02  -1.2858489734274156e-01  -1.2836965709084470e-02  -1.2021051961988979e-01  -2.6664423909558854e-01   8.1143078402524077e-02  -1.1646761952331788e-01   1.3590451543163885e-02   2.1522415348611604e-02   7.7478324291515549e-02   2.7494285198333662e-01   1.3578609050578927e-01   1.2274153016705039e-01   9.7947096936868094e-02  -9.8522418042011589e-02
  -2.9068460270338092e-01   2.3563132585836724e-01  -1.2889064671825043e-01  -8.9161226709132277e-02  -1.1571587466305747e-02   6.1808104522254655e-03   6.3176449411682760e-03  -2.1955295244065913e-02  -4.8601007522378385e-02  -1.1582790306484092e-01   1.4536462799601088e-01  -8.1238070368166951e-02  -6.2808725689227256e-03  -1.8366795973870698e-02   5.2523805131485808e-02  -1.9282320079074594e-01  -6.3985854293183764e-02  -1.2087772441191816e-02  -1.6266086039952840e-01   7.4544399947241130e-02   9.3194443512002498e-02   3.3158972245627927e-01   8.0476262015926184e-02   1.8133126838899033e-01  -1.7386344805035679e-02   6.4613833237368370e-02  -2.2020815152088685e-01   2.0993622043796134e-01   3.7567073192519751e-01  -5.8811972214603148e-03   1.5725779767320269e-01  -7.4156674675628115e-02   1.8874800268577460e-01  -1.8309978850713567e-02   1.8450843459309911e-02   2.2190450079728707e-01  -1.4674037713215054e-02   1.2051164018559503e-01  -1.6743434561887061e-01   1.2108869402296037e-01   9.0497077653819216e-03   2.1794054618215861e-02   8.1145382388427445e-02  -1.9374351603085543e-01  -5.4868715161019488e-02  -1.2064396337307405e-01   4.6352918776231183e-02  -2.5825862266192939e-01   8.4412888736476871e-02  -8.3790484992739361e-02
  -1.7442215800959091e-01  -8.0813446287078011e-02   1.1096025837000791e-01  -1.1794011066028581e-01  -1.2101499862810072e-01   7.3155892295067235e-02  -1.2285267188720221e-02  -2.3962516430796288e-01  -1.1310388435118743e-01  -1.3732118025553006e-01   1.3580494667145340e-01  -1.8767289618574989e-02   1.0267929084381475e-01   5.4135607825095591e-02  -1.3780706845042160e-02   2.6079883995405673e-01   1.0954078587549530e-01  -1.6093380466444285e-01   1.4661029405951032e-01   7.2112003441521702e-02   7.0012036240993863e-02  -1.1749456872012704e-01  -7.9286305613843061e-02  -5.5075512032725857e-02   1.7676528905785346e-01  -7.9022424552507558e-03  -4.0773435645377454e-01   1.8600550514004860e-01  -2.7449463438994792e-01  -3.9672612309814802e-02   1.6239930755668641e-01  -8.6278283449467058e-02   5.4526673504761689e-02  -4.2633015247755899e-03   7.8827419910354662e-02  -2.7941735276268387e-01   8.5424465183969026e-02   1.1226626782066153e-01  -1.2078288363972876e-01   2.8942905288077414e-02  -1.8587498511162516e-02   3.6885192574023368e-02  -1.3203378296958898e-01   1.5885106478897359e-01  -1.8399964291354154e-01   1.7939661853130442e-01   2.0256641816113030e-02  -1.3677751882657224e-01   1.2120432181380134e-01  -1.5745725420651807e-01
   6.4321954521686250e-02   1.7650605133859444e-02   9.9470338420655349e-02   2.6157702063669901e-02  -3.2180742017655722e-02  -5.5352720868251722e-02  -3.4518848148021739e-02  -1.1501829870036268e-01  -1.7803695816318438e-01  -6.8095896181264187e-02   6.6013626872798048e-02  -1.8291821629099470e-01  -2.3670451452119812e-03  -3.2568263579982865e-01   3.6026664523433699e-01  -1.5713853689336801e-01   1.0366202599067542e-01  -1.8162039045485703e-01  -2.0231304450386089e-01  -4.2043955126794641e-01   9.2071917374588197e-02   7.8353076611008293e-02  -1.7877625785156104e-02  -2.2790586918465677e-01   5.4898154843115311e-02   8.6371739624256288e-02  -1.9759121549378755e-02   1.3210766862307810e-01  -7.6660078376124957e-02  -1.1653039254071854e-02  -7.4138871926740929e-03  -1.1028093085810398e-01   8.4690660868986939e-02   5.8828718352176609e-02  -6.4920867265602145e-02   8.5924000083645695e-03  -1.6940865598930410e-01   2.3999061417665578e-02   2.4327185981642094e-01  -4.5621646857418222e-02   1.7718556965250856e-01   1.4214447511935857e-01   3.7181172323555049e-02   4.1919467026365745e-02   3.4523392766535842e-02   8.0314808208787225e-02   2.1743667373740053e-01   1.2844469678432113e-01  -1.5856017765363950e-01  -1.1281107524151134e-02
  -8.7939030485020442e-02   8.0957405889291553e-02   1.9212411303331156e-01   5.4357705844695320e-02   7.2688684212861843e-03   4.1169079644156475e-02   2.5801257361934612e-02  -4.9288162754859241e-02  -1.2142713214910218e-02   1.0405607822462788e-01  -1.0838406416936590e-01   6.5336183386392285e-02   4.3279332586850364e-02  -1.7391301542848020e-01  -3.3582302182768570e-01  -1.8855726726553296e-01   9.8585086150249496e-02  -1.8219616169037997e-01   1.4722802306608673e-01  -1.1802075305759817e-01  -3.2135769736710729e-01   3.1192673829412442e-02   2.9851698454013892e-02  -3.4171322480150368e-01   1.1345394745806595e-01  -6.1215516954331015e-02   3.9636055808493782e-02   1.1166394447704511e-01   2.5141001542828068e-01   1.2019343495554151e-01  -3.4801296102962946e-02  -1.3520826041663278e-01  -1.7917568455144367e-01  -1.1422268026153011e-01   1.8073406127729658e-01  -4.0493677357860559e-02   1.2098456088494330e-02  -6.6533193485073722e-02   1.3492331107325081e-02  -4.7947713756796580e-02  -3.7291886155688375e-02   1.7157577274073360e-01  -6.9286363707276519e-02  -2.2147571220999845e-01  -1.4668932700970891e-01   1.5571187378346579e-01  -1.6221416847289130e-01  -1.8226305436975351e-01   1.9536619999565914e-02   1.6871945146065742e-01
   9.8873828406614763e-03  -1.7323824608519535e-02   2.1234739399027974e-01  -3.8177311859508165e-02   1.4981295795884306e-01  -9.8580552859796194e-02   3.5136038183051971e-02  -6.9118904551199005e-03  -1.3226440903880574e-02   5.3479881996834379e-02  -1.2526345189372329e-01  -1.8420090168857023e-01  -1.9181885963410825e-01   1.2357072880360455e-01  -3.9110913613958853e-02   1.0176089377384781e-01  -1.6278534401207551e-01   1.8295441255362804e-01  -2.7930819259195405e-01  -9.5620555834756454e-02  -2.0059360140552751e-01   5.6358997791343055e-02  -1.3456474156604903e-01   1.5836090401343350e-01  -3.8765727055392823e-01  -7.3989948810017275e-02   9.1254025976735501e-02   2.0302625605334862e-01  -5.5689654157058656e-02   1.4009384686832700e-02  -8.3256558329882852e-02  -2.2953650067354051e-01  -1.0953953179565962e-02   1.7227957160289556e-01   2.2964377030972365e-02  -1.8383038543207958e-01  -2.7198922940347862e-02   2.1800436597291284e-01   4.0802068739886087e-02  -3.1144281946237827e-02   5.3775925263217610e-02   2.3544570397712325e-01  -3.4182462819781684e-02   5.1404111656225722e-02  -1.9665985096451910e-01   7.5650250214360894e-03  -1.1681780042987153e-01   4.2429373096808769e-03   2.6388673017272796e-01  -4.3222526768142464e-02
   2.6249468156001288e-01   1.0241310720316495e-01   9.6117722098264149e-02   1.2627990516228926e-01   6.6954042031258557e-02  -1.6716202122810991e-01   1.1164827179163822e-01   1.5021111717022684e-01   3.3560134986418544e-01  -1.1837030891754865e-02   1.0000010936818446e-01  -1.3345587871250936e-01  -1.0372798876884914e-01  -3.6936739105915120e-02   6.1704866786373616e-02   8.8563336418570116e-02   8.8119757790394757e-02   4.2451488581287840e-02   1.7213460841694866e-01  -4.2670016050412665e-02  -1.7828207776056079e-01   1.3913547082911434e-01   5.3166456361154902e-03  -1.1579218352531981e-01   1.1443863474841748e-01   4.9128506768203996e-02  -2.6823549817909981e-01   2.2424313944503640e-01   5.8158053600196748e-02  -2.6791249442440779e-01  -3.4371837435066784e-02   4.5612022011064769e-02  -5.3182650268923076e-02   1.4850988446713029e-01   1.7843723421444142e-02   2.8199932589132948e-01  -6.7180693962626895e-03  -3.9053104869949479e-02  -8.8929465760930804e-02  -1.8899877066342621e-01  -5.7137481104821225e-02  -1.4072408116760982e-01   3.8797220176317634e-02   3.4647854981787046e-01  -1.5672633814836306e-01  -1.0107417112121711e-01  -4.3566960251280595e-02  -1.3294103732687291e-02   4.8189101713134667e-02   9.0160852579851708e-02
  -7.0235731047790656e-02  -5.8877561001138924e-02  -7.6585446798924775e-02  -2.9652879371609248e-01   1.4795960796142350e-03   4.0261409890827479e-02  -1.5322051001117881e-01   1.0610352951617938e-01   4.1481347979322875e-03   2.3250237498963593e-03   1.0487392253571676e-01  -2.8318759769241031e-01   8.8253780556231023e-02   1.2797878271100273e-03   1.1942311730721099e-01   6.3885250894149148e-02   9.7746004825794097e-02   1.6609271146102766e-01   1.4144229864631841e-01  -2.4338011347411764e-01  -2.9268099946408305e-01  -2.8146397075915169e-01   1.9880212298337746e-01   4.2670463858494663e-02   2.5901217114582563e-02  -1.1207741639446755e-01   3.2551938676742609e-02   3.5535519155657863e-02   1.5846515260685123e-01   5.3987581965100818e-02  -9.7309148919848681e-02   1.0771978503480513e-01   7.5487328905205570e-02  -4.9906003530144898e-02   1.2453616341612991e-01   5.1785781116807095e-03   2.1489935349534503e-01   2.0667493155589679e-02   2.3774229847154324e-01   2.2940878030518461e-01  -6.0357333131155544e-02  -3.6388014828157005e-02   2.8894845913978218e-01   9.3808563141855289e-02  -7.0501306613496338e-03  -2.1504870929683135e-02  -1.2149312556066183e-01  -1.0000829872349012e-01  -6.1038615484435288e-02  -2.2604158560224849e-01
  -1.0759871026198949e-01   1.4169102519269097e-01   3.6703736611872699e-02   1.3989274607368726e-01   8.0054815731856077e-02   1.3022150355866235e-01   1.8519715683752036e-01  -1.2247219496936396e-01   3.6018403674928354e-02   2.8599837769308700e-01  -3.4500788996585763e-02  -3.3870121220936092e-02  -5.2434389534096217e-02   1.7069408035288090e-02   2.3212663302506178e-01  -2.0000364269845413e-02   1.7195842387642987e-01   1.0318014402453821e-01  -6.7689137825773488e-02  -9.5585194479534910e-02   1.4173117254595324e-01  -2.3148586914130162e-01   2.0002618275775166e-01   2.2208654684506907e-02  -1.0051461240605628e-01   5.8599189040120878e-03   1.9862458529604828e-02   2.0821948709539120e-01  -5.0517946827186855e-02   2.3759805548538410e-01   3.0320578252889369e-01  -3.0901330399096281e-02  -1.8747704205138607e-01   3.1477042431260052e-02   5.1208665950287060e-03   5.0540079754336192e-02   3.3553946296119548e-03  -1.6334933186400255e-01   2.5403711465132480e-02   1.9050443141483187e-02   1.6895192866455694e-01  -3.0966786748545866e-01  -1.9373384136933189e-01   4.7384925975105886e-02   1.5756042135338499e-01  -2.9997864393452194e-02  -2.3978740361496698e-01  -1.3248524647255480e-01   1.5570599818367303e-01   4.9609426325828820e-02
  -5.2133263135010592e-02   1.4685460739034578e-01   3.5327878839743693e-01  -1.9318706264816862e-01   1.3186118029222826e-01  -1.6779241500763920e-01   2.8605712292743370e-02   9.7702833085675109e-02  -1.6313276761744785e-01  -3.6458551364319372e-02   2.0963680330877815e-01   2.0973151497799247e-01  -7.0937402506681870e-03   2.0286778048934334e-01  -2.2893202386698991e-01   9.1888823552796595e-02   8.1548374217711633e-02   1.9868972654906156e-01  -7.3242743411747385e-02  -8.0941814569528148e-02   8.1780932458950198e-02  -1.2682326222517387e-01  -1.5988912444340594e-01  -1.0009284938551084e-01   2.2534658660383516e-01   2.1236352436471173e-01   1.6266237544791409e-01   1.1219403346734727e-01   1.0647435599823638e-01   3.7172982399274246e-02   7.2769952320116293e-02  -7.9854372621709587e-04   4.2341076082485232e-02   1.7611461441868390e-01  -1.6106595615912971e-03   3.0602745955536189e-02   1.3573162454420903e-01  -2.1382471441411371e-01  -4.7829764549613872e-02  -1.3127427774303277e-01   2.1226388765172394e-01  -4.8593324625399614e-02   1.4324103623299506e-01  -9.6684054602129352e-02   5.9355695593499930e-02  -8.0454542765163214e-02   1.6296982886696088e-01   1.0573051500115319e-01   1.8461207191621327e-02  -1.6624261550298536e-01
  -1.0271216819620951e-02   6.8959458663590632e-03  -6.5768598835163297e-02   1.3199926170884452e-01   1.3292881875363169e-01  -5.1246501927038326e-03   1.1597616127561730e-01  -1.8410936567395939e-02  -1.0403176997990861e-01  -5.0441650098435320e-03  -3.9286414590636157e-02  -1.1498838921511924e-01   3.8426339817591798e-01  -1.8851454888918952e-02  -8.0259255979399285e-02   2.1260783244135376e-01   1.6300612138064940e-01   1.3130454653273479e-01   9.3472437598330071e-02  -1.5743852585668719e-01  -1.3498377109555482e-02  -4.7956092787247315e-02  -3.8984582458047798e-02  -1.4131392856511479e-01  -7.7111054039522189e-02   2.4629500422346984e-01   1.4453987154474104e-01  -7.7807123930174152e-02  -4.8343159523944704e-02   5.7005451055393293e-02   1.4064616506552000e-01   1.2994052090750449e-01   2.0499383004394647e-01  -1.1847670821129518e-01  -3.7575552415607082e-02   2.1634443525875229e-02  -3.9532343514328938e-01   2.8137886456629901e-01  -2.2282980758188564e-01  -9.1900454034042987e-03  -2.5769465475258324e-02  -3.3172322901923158e-02   1.3757847842798665e-01  -8.5228601684059740e-02  -2.0760240121093701e-01  -1.9175375578254247e-01  -1.6858070392592894e-01   4.8438136754462131e-02   1.3754373856058865e-02   4.8134896945003044e-02
[truncated: 226,432 more chars]
