# Supplementary material for: An improved crayfish optimization algorithm for solving engineering optimization problems
Source: PLoS One. 2026 Feb 26;21(2):e0340464. doi: 10.1371/journal.pone.0340464 (PMC12945318; doi:10.1371/journal.pone.0340464)
Supplement: S1 Dataset — This folder contains the minimal runnable dataset required to reproduce the core analyses and results presented in this study. The data and scripts are designed to be executed in MATLAB. [file pone.0340464.s001.zip › S1/input_data/M_25_D10.txt]

   4.0111476813835173e-01   0.0000000000000000e+00   4.8966571804446773e-01   0.0000000000000000e+00   0.0000000000000000e+00   4.3930873015409849e-01  -4.2587928367876488e-01   8.1059258008919249e-02   0.0000000000000000e+00   4.6733125231254435e-01
   0.0000000000000000e+00  -2.0630269998249623e-01   0.0000000000000000e+00   1.0461631582951481e+00  -5.3334683910372138e-01   0.0000000000000000e+00   0.0000000000000000e+00   0.0000000000000000e+00  -3.7481854088349176e-01   0.0000000000000000e+00
   3.0246035776090319e-01   0.0000000000000000e+00   3.8345781090525705e-01   0.0000000000000000e+00   0.0000000000000000e+00  -8.4024765766895515e-01   3.1773240021331639e-03   2.1594329381352800e-01   0.0000000000000000e+00   9.3915448622038739e-02
   0.0000000000000000e+00  -4.4051750641322024e-01   0.0000000000000000e+00  -3.3784795572841542e-01   1.3700960528472526e+00   0.0000000000000000e+00   0.0000000000000000e+00   0.0000000000000000e+00  -2.8110149096358567e-01   0.0000000000000000e+00
   0.0000000000000000e+00   2.6686116530648168e-01   0.0000000000000000e+00  -2.6109558285437590e-01  -8.6079439479619579e-01   0.0000000000000000e+00   0.0000000000000000e+00   0.0000000000000000e+00  -1.7612335367721549e-01   0.0000000000000000e+00
   2.4827096980194724e-01   0.0000000000000000e+00   1.4263859438045523e-01   0.0000000000000000e+00   0.0000000000000000e+00   2.7969593600420473e-01   7.8539887456966662e-01   4.7208512832584831e-01   0.0000000000000000e+00   8.3773365558280424e-03
   4.0286460395142942e-01   0.0000000000000000e+00   1.3268094875873115e-01   0.0000000000000000e+00   0.0000000000000000e+00   1.3421604966250100e-01  -2.4888680645677261e-01   9.7760265563947873e-02   0.0000000000000000e+00  -8.5473985327767954e-01
   5.3144271754480887e-02   0.0000000000000000e+00   4.7536273555215214e-01   0.0000000000000000e+00   0.0000000000000000e+00   2.3232741998940945e-02   3.6587545462463261e-01  -7.9236216245340740e-01   0.0000000000000000e+00  -9.4676031510883607e-02
   0.0000000000000000e+00  -1.2984392311156681e+00   0.0000000000000000e+00   1.5299231951289635e-01  -2.9219673087270648e-01   0.0000000000000000e+00   0.0000000000000000e+00   0.0000000000000000e+00   1.2793082142633678e+00   0.0000000000000000e+00
   7.2170769538699464e-01   0.0000000000000000e+00  -5.9098888204920508e-01   0.0000000000000000e+00   0.0000000000000000e+00  -6.4870551771693097e-02   7.7174201940261200e-02  -2.9417453348412420e-01   0.0000000000000000e+00   1.8211930603464688e-01
   5.7533234949879830e-02  -2.9330162983195740e-01   5.1276264516213477e-01  -2.1207795654643380e-01   4.6214367087189556e-01   0.0000000000000000e+00   0.0000000000000000e+00   0.0000000000000000e+00   0.0000000000000000e+00  -6.2384671062736863e-01
  -8.5529766991760714e-01  -2.2736641835226612e-01   2.7307463236622664e-01   9.9704122774468260e-02  -3.6043542616447782e-01   0.0000000000000000e+00   0.0000000000000000e+00   0.0000000000000000e+00   0.0000000000000000e+00  -4.8435981094941349e-02
  -1.1220542637173937e-01  -3.8116094629976049e-01  -7.6814883786458854e-01   1.2226767113723046e-01   2.3911393358769163e-02   0.0000000000000000e+00   0.0000000000000000e+00   0.0000000000000000e+00   0.0000000000000000e+00  -4.8636663131655022e-01
   1.2225386634635249e-01   1.7762940887838027e-01   1.8312132199160730e-01   9.3305546759109359e-01   2.4367058972037899e-02   0.0000000000000000e+00   0.0000000000000000e+00   0.0000000000000000e+00   0.0000000000000000e+00  -2.2086671893327614e-01
   2.6150849130152387e-01  -8.2545940042303712e-01   1.2490587523386330e-01   2.0270254580531016e-01  -8.2448963700924860e-03   0.0000000000000000e+00   0.0000000000000000e+00   0.0000000000000000e+00   0.0000000000000000e+00   4.3985487285057528e-01
   0.0000000000000000e+00   0.0000000000000000e+00   0.0000000000000000e+00   0.0000000000000000e+00   0.0000000000000000e+00   4.0681206393601749e-01   7.4180903090319394e-01  -3.3263054721409568e-01   7.3298630329533876e-02   0.0000000000000000e+00
   0.0000000000000000e+00   0.0000000000000000e+00   0.0000000000000000e+00   0.0000000000000000e+00   0.0000000000000000e+00   8.0381545149741940e-01  -1.8713205733060939e-01   2.3126790485678353e-01   7.8041559474137412e-01   0.0000000000000000e+00
   0.0000000000000000e+00   0.0000000000000000e+00   0.0000000000000000e+00   0.0000000000000000e+00   0.0000000000000000e+00   3.3668320847213634e-02   1.2010293943209034e+00  -1.2343318079598095e-01   6.0054806008701708e-02   0.0000000000000000e+00
   0.0000000000000000e+00   0.0000000000000000e+00   0.0000000000000000e+00   0.0000000000000000e+00   0.0000000000000000e+00  -1.0649334483587789e+00   5.6065203961876087e-01   6.7385446957627027e-01   1.2249139400874898e-01   0.0000000000000000e+00
  -4.1137946733280106e-01   6.3714755859281713e-02  -1.5269964484494175e-01   1.3583746598767421e-01   8.0949122566413434e-01   0.0000000000000000e+00   0.0000000000000000e+00   0.0000000000000000e+00   0.0000000000000000e+00   3.6008654600502177e-01
  -8.3788060783179519e-02   0.0000000000000000e+00   0.0000000000000000e+00   7.7208647608327385e-01   1.0864797023188724e-01   0.0000000000000000e+00  -8.8108989883552841e-02   1.4331113396986678e-01   5.9729086521222463e-01   0.0000000000000000e+00
   0.0000000000000000e+00  -1.0088667246835397e+00  -7.5425439300974728e-02   0.0000000000000000e+00   0.0000000000000000e+00  -1.6000183060430312e-01   0.0000000000000000e+00   0.0000000000000000e+00   0.0000000000000000e+00   1.1075943216501243e-01
   0.0000000000000000e+00  -2.3256684078868736e-01  -5.4284464782996145e-01   0.0000000000000000e+00   0.0000000000000000e+00  -3.6766566179894167e-01   0.0000000000000000e+00   0.0000000000000000e+00   0.0000000000000000e+00   1.3955231679940086e+00
   2.6182850346886427e-01   0.0000000000000000e+00   0.0000000000000000e+00  -1.2515009782805589e-01  -8.0549928347499555e-01   0.0000000000000000e+00  -4.3802783223835162e-01   3.7234784360791182e-02   2.7147629937864709e-01   0.0000000000000000e+00
  -1.3080753063075434e-02   0.0000000000000000e+00   0.0000000000000000e+00  -4.9439912704001487e-01   3.6372864529342802e-01   0.0000000000000000e+00  -2.4512776274889680e-01   6.4721600679971869e-01   3.7963626031548753e-01   0.0000000000000000e+00
   0.0000000000000000e+00  -4.7677496529762398e-01   2.2704812419855069e-01   0.0000000000000000e+00   0.0000000000000000e+00   9.9891272251533569e-01   0.0000000000000000e+00   0.0000000000000000e+00   0.0000000000000000e+00   1.6545896191590875e-01
  -3.4720001975158143e-01   0.0000000000000000e+00   0.0000000000000000e+00   2.1322672472020782e-01  -3.8113886491545457e-01   0.0000000000000000e+00   2.5355018377107763e-01   6.9097370585319973e-01  -3.8338925119218159e-01   0.0000000000000000e+00
   8.4761396844786840e-01   0.0000000000000000e+00   0.0000000000000000e+00   2.5671857366215162e-01   1.7115836687463787e-01   0.0000000000000000e+00  -5.5900050212960267e-02   2.8382326243652328e-01  -3.2042235871394853e-01   0.0000000000000000e+00
   2.9198800714637096e-01   0.0000000000000000e+00   0.0000000000000000e+00  -1.8005379042656822e-01  -1.8029413351114043e-01   0.0000000000000000e+00   8.2028549463697842e-01   3.4447405932629072e-02   4.1924067690273803e-01   0.0000000000000000e+00
   0.0000000000000000e+00   2.0915462342094104e-01   1.2806057279274605e+00   0.0000000000000000e+00   0.0000000000000000e+00  -5.7789094692821164e-01   0.0000000000000000e+00   0.0000000000000000e+00   0.0000000000000000e+00  -3.4129261048406800e-01
  -8.6787343924683136e-01   0.0000000000000000e+00   0.0000000000000000e+00  -2.1810110005256400e-01  -1.7734564618964210e-01  -2.2385785242084030e-01   3.4223313183037229e-01   2.3243725398950366e-02   0.0000000000000000e+00   0.0000000000000000e+00
   0.0000000000000000e+00  -1.7177925939130548e-02   1.6651249969489451e-01   0.0000000000000000e+00   0.0000000000000000e+00   0.0000000000000000e+00   0.0000000000000000e+00   0.0000000000000000e+00   2.2660545401661167e-01  -1.3055222195030192e+00
   0.0000000000000000e+00   3.5407834869162069e-01  -6.9044457589885477e-01   0.0000000000000000e+00   0.0000000000000000e+00   0.0000000000000000e+00   0.0000000000000000e+00   0.0000000000000000e+00   7.7554961743754414e-01   6.9176425188015778e-01
  -6.4834480741095768e-02   0.0000000000000000e+00   0.0000000000000000e+00   2.8795328465654646e-01   3.9750806287042012e-01  -6.2710652756673868e-01  -2.2304052088193835e-01   5.5844163978292793e-01   0.0000000000000000e+00   0.0000000000000000e+00
   1.1655916448965130e-01   0.0000000000000000e+00   0.0000000000000000e+00  -1.9595901788244519e-01  -1.6780535568295937e-01   4.1084775383768302e-01   2.9719297678934975e-01   8.1408589522344232e-01   0.0000000000000000e+00   0.0000000000000000e+00
  -1.7007474224644120e-01   0.0000000000000000e+00   0.0000000000000000e+00   8.1636538492738819e-01  -5.1911754415569078e-01   1.5329434287448265e-01  -8.4340469105409044e-02   6.7280349327918584e-02   0.0000000000000000e+00   0.0000000000000000e+00
  -9.0470870462774022e-02   0.0000000000000000e+00   0.0000000000000000e+00   4.0095646369733806e-01   6.4230462970096680e-01   2.9891383726767995e-01   5.6222259749921188e-01  -1.1423645317010708e-01   0.0000000000000000e+00   0.0000000000000000e+00
  -4.3805906950763995e-01   0.0000000000000000e+00   0.0000000000000000e+00  -6.2420764442576340e-02   3.1676325915290127e-01   5.2438587937876291e-01  -6.4930592189020786e-01   8.5382707533822197e-02   0.0000000000000000e+00   0.0000000000000000e+00
   0.0000000000000000e+00   9.4029188307764411e-01  -5.9221106123446288e-01   0.0000000000000000e+00   0.0000000000000000e+00   0.0000000000000000e+00   0.0000000000000000e+00   0.0000000000000000e+00  -4.3499462523640564e-01  -5.1950658029193342e-01
   0.0000000000000000e+00  -1.3050249895819885e-01   1.3506863085149795e-01   0.0000000000000000e+00   0.0000000000000000e+00   0.0000000000000000e+00   0.0000000000000000e+00   0.0000000000000000e+00  -1.2223181799439176e+00  -3.0340321430846778e-01
   7.6966399242456393e-02   0.0000000000000000e+00   8.2191618387430021e-01  -2.9505713988757781e-01  -2.8353913917517998e-01  -3.3498245154544837e-01   0.0000000000000000e+00   0.0000000000000000e+00   1.9713842341593218e-01   0.0000000000000000e+00
   0.0000000000000000e+00  -3.1067065252910653e-01   0.0000000000000000e+00   0.0000000000000000e+00   0.0000000000000000e+00   0.0000000000000000e+00  -7.9974586423764538e-01  -2.7997391998942828e-01   0.0000000000000000e+00   3.0683046995944885e-01
  -4.4325331482066610e-01   0.0000000000000000e+00   4.2592594902831210e-01   3.0952646055937116e-01  -1.6624940465659324e-01   5.5242549490028237e-01   0.0000000000000000e+00   0.0000000000000000e+00  -4.3987971434690876e-01   0.0000000000000000e+00
   8.6354441441014090e-02   0.0000000000000000e+00  -3.0429695308411164e-01   1.4793343185840141e-01  -9.3020955398753136e-01  -1.0033628501991187e-01   0.0000000000000000e+00   0.0000000000000000e+00  -5.2007596603321660e-02   0.0000000000000000e+00
   2.1354557759909756e-01   0.0000000000000000e+00   1.4843199908947979e-01   6.3947373036379029e-01   8.6037726924085914e-03   2.4360342465763282e-01   0.0000000000000000e+00   0.0000000000000000e+00   6.8119228026990841e-01   0.0000000000000000e+00
   1.6459532070297112e-01   0.0000000000000000e+00   1.1985986232202150e-01   6.1235603879620948e-01   1.6310359680187922e-01  -6.0371598346146005e-01   0.0000000000000000e+00   0.0000000000000000e+00  -4.3873261057288504e-01   0.0000000000000000e+00
   0.0000000000000000e+00  -4.1977766145739503e-01   0.0000000000000000e+00   0.0000000000000000e+00   0.0000000000000000e+00   0.0000000000000000e+00  -1.7430459491207320e-01   7.2790931975256179e-01   0.0000000000000000e+00   1.9136612929022026e-01
   0.0000000000000000e+00  -1.7110743768948980e-01   0.0000000000000000e+00   0.0000000000000000e+00   0.0000000000000000e+00   0.0000000000000000e+00  -7.3021367642802026e-01   1.6332551187788988e-01   0.0000000000000000e+00  -5.3444210694777639e-01
   8.4702553056097873e-01   0.0000000000000000e+00   1.1851494430666064e-01  -1.0650720200052433e-01  -2.6359664635668828e-04   3.8565508223983980e-01   0.0000000000000000e+00   0.0000000000000000e+00  -3.2928447053466114e-01   0.0000000000000000e+00
   0.0000000000000000e+00   9.1614694552311260e-01   0.0000000000000000e+00   0.0000000000000000e+00   0.0000000000000000e+00   0.0000000000000000e+00  -3.9199019852229555e-01  -4.0671884871660058e-01   0.0000000000000000e+00   2.5621283838864845e-01
   3.8841793401287328e-01   5.9008498873550183e-02   0.0000000000000000e+00  -2.9352746899304860e-01  -8.0258876100921961e-01   2.4843059853729188e-01   0.0000000000000000e+00  -2.3156996557517948e-01   0.0000000000000000e+00   0.0000000000000000e+00
  -7.8076712934970804e-01   6.2492192743437758e-02   0.0000000000000000e+00  -3.2089377493355414e-02  -4.9037723911802983e-01  -3.7863992846147992e-01   0.0000000000000000e+00   4.0368990015322501e-02   0.0000000000000000e+00   0.0000000000000000e+00
   0.0000000000000000e+00   0.0000000000000000e+00   2.6519062802572890e-01   0.0000000000000000e+00   0.0000000000000000e+00   0.0000000000000000e+00   1.2295190191222698e+00   0.0000000000000000e+00  -1.4514924002401877e-01  -4.9195501332222258e-01
  -4.0503463698867953e-02   1.5375290594749455e-01   0.0000000000000000e+00   7.6349065871355404e-01  -2.6390434877686103e-01   4.2596607266266390e-01   0.0000000000000000e+00   3.7511188602235040e-01   0.0000000000000000e+00   0.0000000000000000e+00
   3.7763894923992730e-01  -5.7052372417794917e-01   0.0000000000000000e+00   2.6971038234444600e-01  -2.1323860857341825e-01  -5.9300453624230909e-01   0.0000000000000000e+00   2.4904362997759405e-01   0.0000000000000000e+00   0.0000000000000000e+00
   2.8347758755370167e-01   7.2944555620410501e-01   0.0000000000000000e+00  -1.4571402945464729e-01  -1.0073609676757994e-02  -3.8936234893230359e-01   0.0000000000000000e+00   4.6326293088367598e-01   0.0000000000000000e+00   0.0000000000000000e+00
   0.0000000000000000e+00   0.0000000000000000e+00   1.0663863365528566e-01   0.0000000000000000e+00   0.0000000000000000e+00   0.0000000000000000e+00  -3.3012240257054426e-01   0.0000000000000000e+00   1.1673671618182391e+00  -5.8770553090499944e-01
  -1.2215952301904910e-01  -3.3374335574470049e-01   0.0000000000000000e+00  -4.8571353916837712e-01  -1.2796755647229777e-02   3.3197820478970763e-01   0.0000000000000000e+00   7.2622413612469650e-01   0.0000000000000000e+00   0.0000000000000000e+00
   0.0000000000000000e+00   0.0000000000000000e+00   3.4086484055835931e-01   0.0000000000000000e+00   0.0000000000000000e+00   0.0000000000000000e+00   1.5218098982202649e-01   0.0000000000000000e+00   3.3383358691029441e-01   4.6881749865652222e-01
   0.0000000000000000e+00   0.0000000000000000e+00   4.0726578266807262e-01   0.0000000000000000e+00   0.0000000000000000e+00   0.0000000000000000e+00  -3.6762487298286317e-01   0.0000000000000000e+00   5.9779876952654476e-01  -4.9670627055626160e-01
   2.6365961002511273e-01   0.0000000000000000e+00   4.1043197942217738e-03  -8.5832170152570630e-01   0.0000000000000000e+00   0.0000000000000000e+00  -2.3240258518341345e-01  -1.6124271611810903e-02  -3.7346976792707565e-01   0.0000000000000000e+00
   0.0000000000000000e+00   6.4780773542261888e-02   0.0000000000000000e+00   0.0000000000000000e+00   1.3798046865267530e-01   6.7266780703683049e-01   0.0000000000000000e+00   0.0000000000000000e+00   0.0000000000000000e+00  -1.2015185411390984e-01
  -2.4184317883279266e-01   0.0000000000000000e+00   1.7473536194390590e-01   2.3231786406157676e-01   0.0000000000000000e+00   0.0000000000000000e+00   2.2882565257883564e-01  -3.3901094803542969e-01  -8.3049276818659779e-01   0.0000000000000000e+00
  -6.0168125919318682e-01   0.0000000000000000e+00  -6.6843059644267222e-01  -2.4590131026287906e-01   0.0000000000000000e+00   0.0000000000000000e+00   4.8649423837176728e-02  -3.3848474965573033e-01   1.1736291363459783e-01   0.0000000000000000e+00
   0.0000000000000000e+00   8.2812865481793674e-01   0.0000000000000000e+00   0.0000000000000000e+00  -9.0297108038397655e-01   6.7696228457031260e-01   0.0000000000000000e+00   0.0000000000000000e+00   0.0000000000000000e+00  -6.5213799605448264e-01
   0.0000000000000000e+00   6.6273814656594998e-01   0.0000000000000000e+00   0.0000000000000000e+00   9.8036602845346776e-01   1.6802750597826338e-01   0.0000000000000000e+00   0.0000000000000000e+00   0.0000000000000000e+00  -7.7576572105989305e-01
   5.7843746327477430e-01   0.0000000000000000e+00  -1.4636593543247151e-01  -2.9654285750548057e-02   0.0000000000000000e+00   0.0000000000000000e+00   5.2350077898408787e-01  -5.8196693530981825e-01   1.7426748971336165e-01   0.0000000000000000e+00
   2.9979459770236339e-01   0.0000000000000000e+00  -2.9323405112652162e-01   3.4971684186462637e-01   0.0000000000000000e+00   0.0000000000000000e+00  -7.5038371172066709e-01  -3.5494018603674998e-01  -1.1303481979085267e-01   0.0000000000000000e+00
  -2.9241827832383871e-01   0.0000000000000000e+00   6.4439277602216993e-01  -1.6019852119086334e-01   0.0000000000000000e+00   0.0000000000000000e+00  -2.3266351727250847e-01  -5.5278531978508638e-01   3.3746409065455968e-01   0.0000000000000000e+00
   0.0000000000000000e+00  -1.1159932691787622e+00   0.0000000000000000e+00   0.0000000000000000e+00  -1.4900076700284229e-01  -4.1361315634134627e-01   0.0000000000000000e+00   0.0000000000000000e+00   0.0000000000000000e+00  -1.0339679995921631e+00
   9.6328611806370437e-02  -1.6340333642255367e-01   0.0000000000000000e+00   0.0000000000000000e+00   0.0000000000000000e+00   5.0927397880057768e-01  -5.6644877994185761e-01   4.7958644294030645e-01   0.0000000000000000e+00  -3.9216423365767272e-01
   5.9582906255431478e-01  -2.1310651458787044e-01   0.0000000000000000e+00   0.0000000000000000e+00   0.0000000000000000e+00  -2.2014823432949299e-01   3.4102441734131478e-01  -8.9887619037624419e-02   0.0000000000000000e+00  -6.5324624706019463e-01
   0.0000000000000000e+00   0.0000000000000000e+00   3.4154396884677496e-01  -7.9516066781895378e-01  -3.5191859562452960e-01   0.0000000000000000e+00   0.0000000000000000e+00   0.0000000000000000e+00  -5.5377359984430774e-01   0.0000000000000000e+00
   0.0000000000000000e+00   0.0000000000000000e+00   3.8826153013709408e-01   1.1005498244672127e+00  -5.0212221408385375e-02   0.0000000000000000e+00   0.0000000000000000e+00   0.0000000000000000e+00  -3.1992478446687546e-02   0.0000000000000000e+00
   0.0000000000000000e+00   0.0000000000000000e+00   1.4678306385026718e+00  -2.9466733503395132e-01  -2.8430525693422859e-01   0.0000000000000000e+00   0.0000000000000000e+00   0.0000000000000000e+00   4.2307971523441612e-01   0.0000000000000000e+00
   3.4131999540594948e-01   6.5033196099072155e-01   0.0000000000000000e+00   0.0000000000000000e+00   0.0000000000000000e+00  -8.6753525862563852e-02  -5.1354021009124406e-01  -4.2752837809590344e-01   0.0000000000000000e+00  -8.0862633784612031e-02
   6.5551876535788789e-01  -3.8867068400824872e-01   0.0000000000000000e+00   0.0000000000000000e+00   0.0000000000000000e+00   1.2315805460972447e-01  -1.3497927956044581e-01  -4.7879438203786526e-02   0.0000000000000000e+00   6.1931453618303833e-01
  -2.8477348239382938e-01  -5.8860334313715368e-01   0.0000000000000000e+00   0.0000000000000000e+00   0.0000000000000000e+00  -3.4737255291469071e-01  -4.7801459109114819e-01  -4.5192420530792832e-01   0.0000000000000000e+00  -1.3801826333984418e-01
   0.0000000000000000e+00   0.0000000000000000e+00   7.8380497888025369e-01   5.9036039459436151e-01  -2.5436512191761096e-01   0.0000000000000000e+00   0.0000000000000000e+00   0.0000000000000000e+00  -8.0894697286098283e-01   0.0000000000000000e+00
  -9.1697325414374434e-02  -8.6223589814379914e-02   0.0000000000000000e+00   0.0000000000000000e+00   0.0000000000000000e+00   7.4081914004358940e-01   2.2890439902313955e-01  -6.1041675736203715e-01   0.0000000000000000e+00  -1.0167720125927483e-01
  -3.0604638848093113e-01  -2.2729647172030426e-01   0.0000000000000000e+00   6.9344663434656884e-01   0.0000000000000000e+00   0.0000000000000000e+00   0.0000000000000000e+00  -3.3381602733376275e-01   3.1172475995031312e-01  -4.0644584052948574e-01
  -5.0422023423811357e-02  -2.1668050292726879e-02   0.0000000000000000e+00  -2.7742928911834552e-02   0.0000000000000000e+00   0.0000000000000000e+00   0.0000000000000000e+00   6.0792589463191360e-01   7.8458743594162339e-01   1.0520031865108700e-01
   0.0000000000000000e+00   0.0000000000000000e+00  -2.2186843561818857e-02   0.0000000000000000e+00  -7.6171853859363969e-01  -6.8728141476986793e-01  -4.4265150808228632e-01   0.0000000000000000e+00   0.0000000000000000e+00   0.0000000000000000e+00
   4.1124658149274740e-02  -3.2847833269869370e-01   0.0000000000000000e+00   5.7927854227505918e-02   0.0000000000000000e+00   0.0000000000000000e+00   0.0000000000000000e+00   6.2318842254394413e-01  -4.1017086711143191e-01  -5.7484881571108337e-01
   0.0000000000000000e+00   0.0000000000000000e+00  -7.6692634321314912e-01   0.0000000000000000e+00  -8.8841518437806868e-02   9.6852308906224471e-01  -1.4128618543231261e-01   0.0000000000000000e+00   0.0000000000000000e+00   0.0000000000000000e+00
   0.0000000000000000e+00   0.0000000000000000e+00  -2.3123060657321240e-01   0.0000000000000000e+00  -1.3469521861408359e-02  -2.4050051010778892e-01   1.0568573777737351e+00   0.0000000000000000e+00   0.0000000000000000e+00   0.0000000000000000e+00
   0.0000000000000000e+00   0.0000000000000000e+00   3.8849385284707194e-01   0.0000000000000000e+00   1.9943891588211199e-01   6.2546238411361887e-01  -4.0904278018280399e-01   0.0000000000000000e+00   0.0000000000000000e+00   0.0000000000000000e+00
   2.3984333118009832e-01  -3.6886970075729358e-02   0.0000000000000000e+00   6.8038472628347102e-01   0.0000000000000000e+00   0.0000000000000000e+00   0.0000000000000000e+00   2.7362279563074982e-01  -2.5173702443621565e-01   5.8305247483090683e-01
   6.6475730459058546e-01  -6.6929461846587790e-01   0.0000000000000000e+00  -1.1824521444863936e-01   0.0000000000000000e+00   0.0000000000000000e+00   0.0000000000000000e+00  -2.3595090048208803e-01   2.0027904727462670e-01   1.9390325694228366e-02
  -6.3456669675111843e-01  -6.2502228729761788e-01   0.0000000000000000e+00  -1.9519516493388583e-01   0.0000000000000000e+00   0.0000000000000000e+00   0.0000000000000000e+00   9.3217386354571413e-03  -1.2460683336114806e-01   3.9109760624501572e-01
  -1.0308127658167694e-01   1.0029962666429400e-01  -6.6307729461278786e-01   0.0000000000000000e+00   5.8476561729447474e-01   0.0000000000000000e+00   0.0000000000000000e+00   0.0000000000000000e+00   0.0000000000000000e+00   0.0000000000000000e+00
  -5.3387340751369061e-01   3.1628394957400184e-02  -7.0695461253448677e-01   0.0000000000000000e+00   6.1498194170445863e-01   0.0000000000000000e+00   0.0000000000000000e+00   0.0000000000000000e+00   0.0000000000000000e+00   0.0000000000000000e+00
  -6.6009593877170758e-01   5.0847905073591582e-01  -1.9756559775554955e-01   0.0000000000000000e+00  -7.1807128085960925e-01   0.0000000000000000e+00   0.0000000000000000e+00   0.0000000000000000e+00   0.0000000000000000e+00   0.0000000000000000e+00
   0.0000000000000000e+00   0.0000000000000000e+00   0.0000000000000000e+00   7.0835943487630254e-02   0.0000000000000000e+00  -2.4394159341125182e-01  -4.1274323434092858e-01  -5.0182362283829485e-01   4.4481542093089332e-01  -5.6163162614253426e-01
  -4.9220620459662190e-01   8.2627958083452990e-01   6.6755573290455572e-01   0.0000000000000000e+00   6.7319514668897162e-01   0.0000000000000000e+00   0.0000000000000000e+00   0.0000000000000000e+00   0.0000000000000000e+00   0.0000000000000000e+00
   0.0000000000000000e+00   0.0000000000000000e+00   0.0000000000000000e+00  -7.1535850306419957e-01   0.0000000000000000e+00  -6.4320643364367813e-01   1.6821265706500714e-02   2.1963774353968776e-01  -1.1642186751294953e-01  -1.1166893574647854e-01
   0.0000000000000000e+00   0.0000000000000000e+00   0.0000000000000000e+00  -2.6377127659336164e-01   0.0000000000000000e+00  -3.4578502296900501e-03  -4.3507421044688344e-01  -4.9295176382276273e-01  -2.9370052229811650e-02   7.0516604207531364e-01
   0.0000000000000000e+00   0.0000000000000000e+00   0.0000000000000000e+00  -2.2014767054138959e-01   0.0000000000000000e+00   4.0407617668436635e-01  -6.5957856251332048e-01   5.6282736121139088e-01   1.7002225438777871e-01  -8.6783414019770078e-02
   0.0000000000000000e+00   0.0000000000000000e+00   0.0000000000000000e+00  -5.6237256600878349e-01   0.0000000000000000e+00   4.9615854356807571e-01   4.3639208684645575e-01  -2.0971539840341044e-01   4.4575100207954016e-01  -6.6717606375542748e-02
   0.0000000000000000e+00   0.0000000000000000e+00   0.0000000000000000e+00   2.2122679540274773e-01   0.0000000000000000e+00  -3.4251302030098102e-01   1.2078313351001797e-01   3.1012204833354168e-01   7.4841236444681380e-01   4.0355695813623282e-01
