# Supplementary material for: An improved crayfish optimization algorithm for solving engineering optimization problems
Source: PLoS One. 2026 Feb 26;21(2):e0340464. doi: 10.1371/journal.pone.0340464 (PMC12945318; doi:10.1371/journal.pone.0340464)
Supplement: S1 Dataset — This folder contains the minimal runnable dataset required to reproduce the core analyses and results presented in this study. The data and scripts are designed to be executed in MATLAB. [file pone.0340464.s001.zip › S1/input_data/M_25_D2.txt]

   2.6078519595233711e+00  -1.4126834297230213e+00
  -8.5514898465915734e-01  -6.8713455642438059e-01
   4.4723889771891534e-01   8.9441453944307936e-01
   8.9441453944307248e-01  -4.4723889771891606e-01
  -5.1782074709409320e-01   8.5548914305145840e-01
   8.5548914305145685e-01   5.1782074709408965e-01
  -5.0927538970652275e-01   8.6060361226250348e-01
  -8.6060361226250359e-01  -5.0927538970652275e-01
   8.0561651740214890e-01  -5.9243736115207457e-01
   5.9243736115207435e-01   8.0561651740214846e-01
  -1.7901648985732821e-03   9.9999839765353427e-01
  -9.9999839765353415e-01  -1.7901648985734209e-03
  -9.0745133230763919e-01  -4.2015720806989720e-01
   4.2015720806989709e-01  -9.0745133230763908e-01
  -3.0818999305061812e-01   9.5132482790236228e-01
   9.5132482790236295e-01   3.0818999305061934e-01
