# Supplementary material for: An improved crayfish optimization algorithm for solving engineering optimization problems
Source: PLoS One. 2026 Feb 26;21(2):e0340464. doi: 10.1371/journal.pone.0340464 (PMC12945318; doi:10.1371/journal.pone.0340464)
Supplement: S1 Dataset — This folder contains the minimal runnable dataset required to reproduce the core analyses and results presented in this study. The data and scripts are designed to be executed in MATLAB. [file pone.0340464.s001.zip › S1/input_data/M_25_D20.txt]

  -3.3475228701427495e-01  -5.3554184019741569e-01   0.0000000000000000e+00   0.0000000000000000e+00   0.0000000000000000e+00   0.0000000000000000e+00   0.0000000000000000e+00   0.0000000000000000e+00  -5.9178039751923990e-02   0.0000000000000000e+00   0.0000000000000000e+00   0.0000000000000000e+00   0.0000000000000000e+00  -1.4583904962178434e-01   0.0000000000000000e+00   0.0000000000000000e+00   0.0000000000000000e+00   4.4184540110365611e-01   0.0000000000000000e+00  -6.1736327755768172e-01
  -3.2260722711181224e-02  -9.8692737421527316e-02   0.0000000000000000e+00   0.0000000000000000e+00   0.0000000000000000e+00   0.0000000000000000e+00   0.0000000000000000e+00   0.0000000000000000e+00  -1.6375095855466618e-01   0.0000000000000000e+00   0.0000000000000000e+00   0.0000000000000000e+00   0.0000000000000000e+00  -3.0290795615154525e-01   0.0000000000000000e+00   0.0000000000000000e+00   0.0000000000000000e+00  -8.3835420154593199e-01   0.0000000000000000e+00  -4.0965060206620252e-01
   0.0000000000000000e+00   0.0000000000000000e+00   7.6511002995407640e-01   0.0000000000000000e+00   2.5421899945930881e-01   0.0000000000000000e+00   0.0000000000000000e+00   2.7147327659122295e-01   0.0000000000000000e+00   0.0000000000000000e+00   6.9223591143584076e-02  -1.4136352707747490e-02   4.1794394116359385e-01   0.0000000000000000e+00   1.2557553208007088e-01   0.0000000000000000e+00   0.0000000000000000e+00   0.0000000000000000e+00  -2.8432992846895760e-01   0.0000000000000000e+00
   0.0000000000000000e+00   0.0000000000000000e+00   0.0000000000000000e+00  -9.6450547092836181e-03   0.0000000000000000e+00   9.4853545582871424e-01   1.1699918965841147e-02   0.0000000000000000e+00   0.0000000000000000e+00   5.2029571566263333e-01   0.0000000000000000e+00   0.0000000000000000e+00   0.0000000000000000e+00   0.0000000000000000e+00   0.0000000000000000e+00   9.2339144931935435e-01   5.9996821644454312e-01   0.0000000000000000e+00   0.0000000000000000e+00   0.0000000000000000e+00
   0.0000000000000000e+00   0.0000000000000000e+00  -2.8847689166925067e-01   0.0000000000000000e+00   3.1187994010270886e-01   0.0000000000000000e+00   0.0000000000000000e+00   4.6508011199133209e-01   0.0000000000000000e+00   0.0000000000000000e+00  -2.9539231058625542e-01   3.6713552182706266e-01   1.6540246895966040e-01   0.0000000000000000e+00  -5.7450035721492332e-01   0.0000000000000000e+00   0.0000000000000000e+00   0.0000000000000000e+00  -1.5413867018294244e-01   0.0000000000000000e+00
   0.0000000000000000e+00   0.0000000000000000e+00   0.0000000000000000e+00  -7.1301784391910061e-01   0.0000000000000000e+00  -3.2192951019905069e-01   1.1276130494567760e+00   0.0000000000000000e+00   0.0000000000000000e+00  -7.8485392468468862e-01   0.0000000000000000e+00   0.0000000000000000e+00   0.0000000000000000e+00   0.0000000000000000e+00   0.0000000000000000e+00   8.7974922604587413e-01   3.6389010694101234e-02   0.0000000000000000e+00   0.0000000000000000e+00   0.0000000000000000e+00
   0.0000000000000000e+00   0.0000000000000000e+00   0.0000000000000000e+00  -4.9842739396640717e-01   0.0000000000000000e+00   6.8135464857670983e-02  -8.1322189551419721e-01   0.0000000000000000e+00   0.0000000000000000e+00  -1.0845464396813687e+00   0.0000000000000000e+00   0.0000000000000000e+00   0.0000000000000000e+00   0.0000000000000000e+00   0.0000000000000000e+00  -4.4406643855870637e-01   1.9170514744290923e-01   0.0000000000000000e+00   0.0000000000000000e+00   0.0000000000000000e+00
   0.0000000000000000e+00   0.0000000000000000e+00  -3.2554313540455687e-01   0.0000000000000000e+00  -3.5067957020790234e-02   0.0000000000000000e+00   0.0000000000000000e+00   5.8462713486139517e-01   0.0000000000000000e+00   0.0000000000000000e+00  -2.1621527077921407e-01  -6.9597488607238731e-02   2.8998658047385752e-02   0.0000000000000000e+00   7.0469080938222350e-01   0.0000000000000000e+00   0.0000000000000000e+00   0.0000000000000000e+00  -4.4498380085434233e-02   0.0000000000000000e+00
  -8.4973871499964881e-02  -1.9394284948131194e-01   0.0000000000000000e+00   0.0000000000000000e+00   0.0000000000000000e+00   0.0000000000000000e+00   0.0000000000000000e+00   0.0000000000000000e+00   1.4608752999480201e-01   0.0000000000000000e+00   0.0000000000000000e+00   0.0000000000000000e+00   0.0000000000000000e+00  -8.4728444592339613e-01   0.0000000000000000e+00   0.0000000000000000e+00   0.0000000000000000e+00   8.0031651701917672e-02   0.0000000000000000e+00   4.5774233832969868e-01
   0.0000000000000000e+00   0.0000000000000000e+00   0.0000000000000000e+00   1.0846508683878666e+00   0.0000000000000000e+00   4.6427547394171342e-01  -1.7216851291280355e-01   0.0000000000000000e+00   0.0000000000000000e+00  -6.9676026687046755e-01   0.0000000000000000e+00   0.0000000000000000e+00   0.0000000000000000e+00   0.0000000000000000e+00   0.0000000000000000e+00   7.3487160089124437e-01   5.4230435235297070e-01   0.0000000000000000e+00   0.0000000000000000e+00   0.0000000000000000e+00
   0.0000000000000000e+00   0.0000000000000000e+00   1.9765494066076333e-01   0.0000000000000000e+00  -8.8746748574847978e-01   0.0000000000000000e+00   0.0000000000000000e+00   2.6305304897236592e-01   0.0000000000000000e+00   0.0000000000000000e+00  -1.6463425693252420e-01   6.5435584176444572e-02   1.4622840295253708e-01   0.0000000000000000e+00  -2.1703299412557953e-01   0.0000000000000000e+00   0.0000000000000000e+00   0.0000000000000000e+00   6.5305122284577688e-02   0.0000000000000000e+00
   0.0000000000000000e+00   0.0000000000000000e+00  -2.7305768443151447e-02   0.0000000000000000e+00   5.4389270511680535e-02   0.0000000000000000e+00   0.0000000000000000e+00  -1.3455596552807236e-01   0.0000000000000000e+00   0.0000000000000000e+00   8.7183311138413044e-02   5.4041729520029957e-01   4.8098195576489744e-01   0.0000000000000000e+00   2.0230197474014408e-01   0.0000000000000000e+00   0.0000000000000000e+00   0.0000000000000000e+00   6.3739264269043094e-01   0.0000000000000000e+00
   0.0000000000000000e+00   0.0000000000000000e+00  -3.8435803690206483e-01   0.0000000000000000e+00  -1.9476474610687075e-01   0.0000000000000000e+00   0.0000000000000000e+00  -2.7414297373817176e-01   0.0000000000000000e+00   0.0000000000000000e+00   3.0256961464332888e-01   9.8335224343830352e-02   5.1948025037618462e-01   0.0000000000000000e+00   8.3404805088098721e-02   0.0000000000000000e+00   0.0000000000000000e+00   0.0000000000000000e+00  -6.0095502576969817e-01   0.0000000000000000e+00
  -3.4199454911716115e-01   1.4758659796192544e-01   0.0000000000000000e+00   0.0000000000000000e+00   0.0000000000000000e+00   0.0000000000000000e+00   0.0000000000000000e+00   0.0000000000000000e+00  -8.9974832963152596e-01   0.0000000000000000e+00   0.0000000000000000e+00   0.0000000000000000e+00   0.0000000000000000e+00  -3.3643538413535096e-02   0.0000000000000000e+00   0.0000000000000000e+00   0.0000000000000000e+00   8.1205203732529693e-02   0.0000000000000000e+00   2.0972528462545600e-01
   0.0000000000000000e+00   0.0000000000000000e+00   1.5612540741647357e-01   0.0000000000000000e+00  -9.1506743438104166e-02   0.0000000000000000e+00   0.0000000000000000e+00   5.1771178781801604e-02   0.0000000000000000e+00   0.0000000000000000e+00   2.4405450694730546e-01   7.2231141283173483e-01  -5.2333299962575253e-01   0.0000000000000000e+00   1.7463825368855868e-01   0.0000000000000000e+00   0.0000000000000000e+00   0.0000000000000000e+00  -2.8088928511958289e-01   0.0000000000000000e+00
   0.0000000000000000e+00   0.0000000000000000e+00   0.0000000000000000e+00   1.9838484256142605e-01   0.0000000000000000e+00   7.7703930086736206e-01   3.9012468532827249e-01   0.0000000000000000e+00   0.0000000000000000e+00  -1.3774593046952358e-01   0.0000000000000000e+00   0.0000000000000000e+00   0.0000000000000000e+00   0.0000000000000000e+00   0.0000000000000000e+00   2.4882253882362929e-01  -1.4531598144488596e+00   0.0000000000000000e+00   0.0000000000000000e+00   0.0000000000000000e+00
   0.0000000000000000e+00   0.0000000000000000e+00   0.0000000000000000e+00  -1.2459115444279431e-01   0.0000000000000000e+00  -8.8563326203222548e-01  -7.0957972455983687e-01   0.0000000000000000e+00   0.0000000000000000e+00   7.4691996558520346e-01   0.0000000000000000e+00   0.0000000000000000e+00   0.0000000000000000e+00   0.0000000000000000e+00   0.0000000000000000e+00   1.0038975881611123e+00  -1.8074029767136346e-02   0.0000000000000000e+00   0.0000000000000000e+00   0.0000000000000000e+00
  -4.4073972486458540e-01  -5.9132821542416880e-01   0.0000000000000000e+00   0.0000000000000000e+00   0.0000000000000000e+00   0.0000000000000000e+00   0.0000000000000000e+00   0.0000000000000000e+00   1.2910380719174006e-01   0.0000000000000000e+00   0.0000000000000000e+00   0.0000000000000000e+00   0.0000000000000000e+00   4.0683972290195825e-01   0.0000000000000000e+00   0.0000000000000000e+00   0.0000000000000000e+00  -2.9640116238958619e-01   0.0000000000000000e+00   4.3132288872875191e-01
   0.0000000000000000e+00   0.0000000000000000e+00   1.1614675241882930e-01   0.0000000000000000e+00   3.2125126590502335e-03   0.0000000000000000e+00   0.0000000000000000e+00  -4.5064068089265591e-01   0.0000000000000000e+00   0.0000000000000000e+00  -8.2181877052917451e-01   1.8008775539333299e-01   2.5698570164016200e-02   0.0000000000000000e+00   1.7918341940288499e-01   0.0000000000000000e+00   0.0000000000000000e+00   0.0000000000000000e+00  -2.0697290367461177e-01   0.0000000000000000e+00
   7.5396804744737755e-01  -5.4257717410389994e-01   0.0000000000000000e+00   0.0000000000000000e+00   0.0000000000000000e+00   0.0000000000000000e+00   0.0000000000000000e+00   0.0000000000000000e+00  -3.4946697563209356e-01   0.0000000000000000e+00   0.0000000000000000e+00   0.0000000000000000e+00   0.0000000000000000e+00   4.9359513711803804e-02   0.0000000000000000e+00   0.0000000000000000e+00   0.0000000000000000e+00   3.2891865568195539e-02   0.0000000000000000e+00   1.0722308565766420e-01
  -5.1393000544573186e-01   2.0614406842310173e-01   0.0000000000000000e+00   0.0000000000000000e+00   3.3314051311450849e-01   0.0000000000000000e+00   0.0000000000000000e+00  -2.5618266162132342e-01   0.0000000000000000e+00  -3.1527690248827145e-01   0.0000000000000000e+00   0.0000000000000000e+00   0.0000000000000000e+00   0.0000000000000000e+00   0.0000000000000000e+00  -5.2992828130506608e-01   0.0000000000000000e+00  -1.7848685999699512e-01   0.0000000000000000e+00   3.2355424151417261e-01
   7.2639180647240190e-02  -3.9560215063387927e-01   0.0000000000000000e+00   0.0000000000000000e+00   6.5254652217299314e-02   0.0000000000000000e+00   0.0000000000000000e+00  -5.9294699192898870e-01   0.0000000000000000e+00  -5.7295062403956387e-01   0.0000000000000000e+00   0.0000000000000000e+00   0.0000000000000000e+00   0.0000000000000000e+00   0.0000000000000000e+00   3.1260904367517628e-01   0.0000000000000000e+00   2.1733312714770320e-01   0.0000000000000000e+00  -9.5643416106265880e-02
   0.0000000000000000e+00   0.0000000000000000e+00  -3.7727155360432013e-01  -2.6174761717478812e-01   0.0000000000000000e+00  -4.0108986272350966e-01  -7.8540992457157466e-01   0.0000000000000000e+00   0.0000000000000000e+00   0.0000000000000000e+00   0.0000000000000000e+00  -6.7046301792698326e-02   0.0000000000000000e+00   0.0000000000000000e+00   0.0000000000000000e+00   0.0000000000000000e+00  -8.3170460892884435e-02   0.0000000000000000e+00   0.0000000000000000e+00   0.0000000000000000e+00
   0.0000000000000000e+00   0.0000000000000000e+00  -3.7259669606698792e-01  -3.3667882027619900e-01   0.0000000000000000e+00  -3.9860942220777984e-01   4.4919403510798317e-01   0.0000000000000000e+00   0.0000000000000000e+00   0.0000000000000000e+00   0.0000000000000000e+00  -1.9813787502459526e-01   0.0000000000000000e+00   0.0000000000000000e+00   0.0000000000000000e+00   0.0000000000000000e+00   5.8982684229247884e-01   0.0000000000000000e+00   0.0000000000000000e+00   0.0000000000000000e+00
   5.9433299071010914e-01   1.3508689477687799e-01   0.0000000000000000e+00   0.0000000000000000e+00   4.0751905881577455e-01   0.0000000000000000e+00   0.0000000000000000e+00  -2.7378374348146883e-01   0.0000000000000000e+00   2.5033836638289181e-01   0.0000000000000000e+00   0.0000000000000000e+00   0.0000000000000000e+00   0.0000000000000000e+00   0.0000000000000000e+00  -3.8111664945959950e-01   0.0000000000000000e+00   4.1764585858249204e-01   0.0000000000000000e+00   7.1716414792041633e-02
   0.0000000000000000e+00   0.0000000000000000e+00   8.1462539146147972e-01  -4.7091576983108580e-01   0.0000000000000000e+00  -1.7134266674320348e-01  -1.5551082700056848e-01   0.0000000000000000e+00   0.0000000000000000e+00   0.0000000000000000e+00   0.0000000000000000e+00  -1.4605419299651060e-01   0.0000000000000000e+00   0.0000000000000000e+00   0.0000000000000000e+00   0.0000000000000000e+00   1.9937415895168464e-01   0.0000000000000000e+00   0.0000000000000000e+00   0.0000000000000000e+00
   0.0000000000000000e+00   0.0000000000000000e+00   8.1718555045249275e-03  -2.9824619835884481e-01   0.0000000000000000e+00  -4.5387435494881107e-01   3.9430228922263766e-01   0.0000000000000000e+00   0.0000000000000000e+00   0.0000000000000000e+00   0.0000000000000000e+00   1.2163548762426032e-01   0.0000000000000000e+00   0.0000000000000000e+00   0.0000000000000000e+00   0.0000000000000000e+00  -7.3123936486359009e-01   0.0000000000000000e+00   0.0000000000000000e+00   0.0000000000000000e+00
  -3.1932812568676289e-01  -1.0260474188146650e-01   0.0000000000000000e+00   0.0000000000000000e+00  -4.8356211291109952e-01   0.0000000000000000e+00   0.0000000000000000e+00  -5.0559652904727005e-02   0.0000000000000000e+00   4.9990067025684051e-02   0.0000000000000000e+00   0.0000000000000000e+00   0.0000000000000000e+00   0.0000000000000000e+00   0.0000000000000000e+00  -4.5468569763528777e-01   0.0000000000000000e+00   5.4642318391535616e-01   0.0000000000000000e+00  -3.7854568177223713e-01
   0.0000000000000000e+00   0.0000000000000000e+00   0.0000000000000000e+00   0.0000000000000000e+00   0.0000000000000000e+00   0.0000000000000000e+00   0.0000000000000000e+00   0.0000000000000000e+00  -5.6290205070069554e-01   0.0000000000000000e+00   3.3531622512036124e-01   0.0000000000000000e+00   1.1363738949778185e-01   5.2371447962458983e-01   5.8278791721082655e-02   0.0000000000000000e+00   0.0000000000000000e+00   0.0000000000000000e+00  -1.3182702154557662e+00   0.0000000000000000e+00
   3.7911005714189144e-01   2.8205892765178009e-01   0.0000000000000000e+00   0.0000000000000000e+00  -9.6839237800136813e-02   0.0000000000000000e+00   0.0000000000000000e+00   6.3787544460399123e-02   0.0000000000000000e+00  -4.4301923053033587e-01   0.0000000000000000e+00   0.0000000000000000e+00   0.0000000000000000e+00   0.0000000000000000e+00   0.0000000000000000e+00  -2.9541715283224379e-01   0.0000000000000000e+00  -4.0154187330793101e-01   0.0000000000000000e+00  -5.6435664988813328e-01
   0.0000000000000000e+00   0.0000000000000000e+00   0.0000000000000000e+00   0.0000000000000000e+00   0.0000000000000000e+00   0.0000000000000000e+00   0.0000000000000000e+00   0.0000000000000000e+00   4.2645314296574199e-01   0.0000000000000000e+00  -1.0178434640446681e+00   0.0000000000000000e+00   4.2871629332325134e-02   9.2863718140485985e-01  -7.3805982827665129e-01   0.0000000000000000e+00   0.0000000000000000e+00   0.0000000000000000e+00   6.0559201521540329e-01   0.0000000000000000e+00
   0.0000000000000000e+00   0.0000000000000000e+00  -1.9859102292288561e-01  -4.8665610875813148e-01   0.0000000000000000e+00   5.7602916792585912e-01   3.7869646545896286e-02   0.0000000000000000e+00   0.0000000000000000e+00   0.0000000000000000e+00   0.0000000000000000e+00  -5.7819002606425041e-01   0.0000000000000000e+00   0.0000000000000000e+00   0.0000000000000000e+00   0.0000000000000000e+00  -2.3702324517183529e-01   0.0000000000000000e+00   0.0000000000000000e+00   0.0000000000000000e+00
   0.0000000000000000e+00   0.0000000000000000e+00   0.0000000000000000e+00   0.0000000000000000e+00   0.0000000000000000e+00   0.0000000000000000e+00   0.0000000000000000e+00   0.0000000000000000e+00  -6.4068535720194747e-02   0.0000000000000000e+00  -1.1744612961124964e-01   0.0000000000000000e+00   1.2209370849090868e+00   1.6462371798845038e-01   1.4213336192226367e-02   0.0000000000000000e+00   0.0000000000000000e+00   0.0000000000000000e+00  -1.8928864457986805e-01   0.0000000000000000e+00
   0.0000000000000000e+00   0.0000000000000000e+00   0.0000000000000000e+00   0.0000000000000000e+00   0.0000000000000000e+00   0.0000000000000000e+00   0.0000000000000000e+00   0.0000000000000000e+00   3.9496622442599977e-01   0.0000000000000000e+00   8.9435027296061698e-01   0.0000000000000000e+00   4.1710301192231097e-02  -4.3724365681239147e-01  -7.9859341126986139e-01   0.0000000000000000e+00   0.0000000000000000e+00   0.0000000000000000e+00  -1.9779132425138099e-01   0.0000000000000000e+00
   0.0000000000000000e+00   0.0000000000000000e+00   0.0000000000000000e+00   0.0000000000000000e+00   0.0000000000000000e+00   0.0000000000000000e+00   0.0000000000000000e+00   0.0000000000000000e+00  -1.3780879665423511e+00   0.0000000000000000e+00  -7.5875437724984673e-02   0.0000000000000000e+00  -3.8208025976749377e-01  -3.2740763000695927e-01  -3.2577633783419857e-01   0.0000000000000000e+00   0.0000000000000000e+00   0.0000000000000000e+00   6.6359970214975028e-01   0.0000000000000000e+00
  -1.3087082579441797e-01   6.6658321593533942e-01   0.0000000000000000e+00   0.0000000000000000e+00   1.4921161058901936e-01   0.0000000000000000e+00   0.0000000000000000e+00   2.2750743147457220e-01   0.0000000000000000e+00  -3.0625329199814605e-01   0.0000000000000000e+00   0.0000000000000000e+00   0.0000000000000000e+00   0.0000000000000000e+00   0.0000000000000000e+00   3.5609693031751366e-01   0.0000000000000000e+00   4.9132217102136616e-01   0.0000000000000000e+00  -5.0222790643834406e-02
   0.0000000000000000e+00   0.0000000000000000e+00  -1.2537214562746288e-01  -5.2018163325710898e-01   0.0000000000000000e+00   3.3625527314733172e-01  -1.6246429692598804e-02   0.0000000000000000e+00   0.0000000000000000e+00   0.0000000000000000e+00   0.0000000000000000e+00   7.6538581807806483e-01   0.0000000000000000e+00   0.0000000000000000e+00   0.0000000000000000e+00   0.0000000000000000e+00   1.2060633403997614e-01   0.0000000000000000e+00   0.0000000000000000e+00   0.0000000000000000e+00
   3.3120943221686228e-01   1.0808448540076693e-01   0.0000000000000000e+00   0.0000000000000000e+00  -5.9231367959065528e-01   0.0000000000000000e+00   0.0000000000000000e+00   5.1462544819415354e-02   0.0000000000000000e+00  -3.0433324131722173e-01   0.0000000000000000e+00   0.0000000000000000e+00   0.0000000000000000e+00   0.0000000000000000e+00   0.0000000000000000e+00  -1.2450239771207294e-01   0.0000000000000000e+00   6.3859151262496833e-02   0.0000000000000000e+00   6.4260143749454424e-01
   0.0000000000000000e+00   0.0000000000000000e+00   0.0000000000000000e+00   0.0000000000000000e+00   0.0000000000000000e+00   0.0000000000000000e+00   0.0000000000000000e+00   0.0000000000000000e+00  -1.7249697245150952e-01   0.0000000000000000e+00   9.5649526194092238e-01   0.0000000000000000e+00  -5.3975850230799305e-01   9.2878162217458093e-01   4.4893205222808436e-01   0.0000000000000000e+00   0.0000000000000000e+00   0.0000000000000000e+00   7.6962800892345595e-01   0.0000000000000000e+00
   6.9613553111059046e-02  -4.8647166500391281e-01   0.0000000000000000e+00   0.0000000000000000e+00   3.1996513997958814e-01   0.0000000000000000e+00   0.0000000000000000e+00   6.6842622347321901e-01   0.0000000000000000e+00  -3.5282277907690329e-01   0.0000000000000000e+00   0.0000000000000000e+00   0.0000000000000000e+00   0.0000000000000000e+00   0.0000000000000000e+00  -1.9971342806889611e-01   0.0000000000000000e+00   2.0295578480189652e-01   0.0000000000000000e+00   6.1380354932289174e-02
  -8.2135813167618932e-01   0.0000000000000000e+00   1.6810697993959023e-01   7.9297076147948209e-01   0.0000000000000000e+00   0.0000000000000000e+00   0.0000000000000000e+00   0.0000000000000000e+00   0.0000000000000000e+00   7.0257812045621026e-01   0.0000000000000000e+00   0.0000000000000000e+00   0.0000000000000000e+00   0.0000000000000000e+00   0.0000000000000000e+00   0.0000000000000000e+00   2.3878970990487125e-01   0.0000000000000000e+00   0.0000000000000000e+00  -6.8366700684667014e-01
   0.0000000000000000e+00  -1.9925617007737950e-01   0.0000000000000000e+00   0.0000000000000000e+00  -2.1968782776304763e-02   5.5144271397315159e-01   1.7562258881383522e-02   5.7881809708533316e-01   0.0000000000000000e+00   0.0000000000000000e+00   3.9363359247921720e-01   0.0000000000000000e+00   0.0000000000000000e+00   0.0000000000000000e+00   0.0000000000000000e+00  -1.9898800541072945e-01   0.0000000000000000e+00   0.0000000000000000e+00   3.5474333059186275e-01   0.0000000000000000e+00
   1.2924882042104258e+00   0.0000000000000000e+00  -1.9126422183189534e-01  -1.4612823463059088e-02   0.0000000000000000e+00   0.0000000000000000e+00   0.0000000000000000e+00   0.0000000000000000e+00   0.0000000000000000e+00   9.8078864842005031e-01   0.0000000000000000e+00   0.0000000000000000e+00   0.0000000000000000e+00   0.0000000000000000e+00   0.0000000000000000e+00   0.0000000000000000e+00  -3.2475446682518599e-01   0.0000000000000000e+00   0.0000000000000000e+00  -1.0544788883684153e-02
   2.1230383760024032e-01   0.0000000000000000e+00   3.7537809396789334e-01   8.4625799710663663e-01   0.0000000000000000e+00   0.0000000000000000e+00   0.0000000000000000e+00   0.0000000000000000e+00   0.0000000000000000e+00  -1.0885763186548814e-01   0.0000000000000000e+00   0.0000000000000000e+00   0.0000000000000000e+00   0.0000000000000000e+00   0.0000000000000000e+00   0.0000000000000000e+00   5.7232270276269459e-01   0.0000000000000000e+00   0.0000000000000000e+00   1.1624647661441447e+00
   0.0000000000000000e+00   8.8964814337993858e-02   0.0000000000000000e+00   0.0000000000000000e+00   5.8454163422166272e-01   2.4408699022218591e-01  -1.3891579394457337e-01  -5.1222518344829338e-01   0.0000000000000000e+00   0.0000000000000000e+00   9.4035165631526169e-02   0.0000000000000000e+00   0.0000000000000000e+00   0.0000000000000000e+00   0.0000000000000000e+00  -5.2727409913185563e-01   0.0000000000000000e+00   0.0000000000000000e+00   1.4928180237055283e-01   0.0000000000000000e+00
   0.0000000000000000e+00   6.2972421009164603e-01   0.0000000000000000e+00   0.0000000000000000e+00   1.5029869386473349e-01  -2.7860537242337796e-01  -2.9934650274048757e-01   4.7618750890622152e-01   0.0000000000000000e+00   0.0000000000000000e+00  -2.8914581452550037e-01   0.0000000000000000e+00   0.0000000000000000e+00   0.0000000000000000e+00   0.0000000000000000e+00  -2.2699627661198768e-01   0.0000000000000000e+00   0.0000000000000000e+00   2.2746710599390763e-01   0.0000000000000000e+00
   0.0000000000000000e+00  -9.3202478613525375e-02   0.0000000000000000e+00   0.0000000000000000e+00   3.7729598265498776e-01  -3.2779968641569746e-01   2.2527626455754710e-01  -5.9863082740975772e-02   0.0000000000000000e+00   0.0000000000000000e+00   1.4068073069946929e-01   0.0000000000000000e+00   0.0000000000000000e+00   0.0000000000000000e+00   0.0000000000000000e+00   4.6488495224347320e-01   0.0000000000000000e+00   0.0000000000000000e+00   6.7176359992013968e-01   0.0000000000000000e+00
   0.0000000000000000e+00  -8.1479341122112220e-03   0.0000000000000000e+00   0.0000000000000000e+00   4.6452558290676793e-01  -2.2602877230518231e-01   6.0445910743647402e-01   3.3202071620890922e-01   0.0000000000000000e+00   0.0000000000000000e+00   1.4343914019177562e-01   0.0000000000000000e+00   0.0000000000000000e+00   0.0000000000000000e+00   0.0000000000000000e+00  -1.7574255652826914e-01   0.0000000000000000e+00   0.0000000000000000e+00  -4.5386318028258077e-01   0.0000000000000000e+00
   0.0000000000000000e+00   0.0000000000000000e+00   0.0000000000000000e+00   0.0000000000000000e+00   0.0000000000000000e+00   0.0000000000000000e+00   0.0000000000000000e+00   0.0000000000000000e+00  -5.3985392392578080e-01   0.0000000000000000e+00   0.0000000000000000e+00   6.6633543350372371e-01  -1.7463424496546162e-01   6.3811228267255188e-02   4.7951070316999644e-01   0.0000000000000000e+00   0.0000000000000000e+00  -7.4380143267992194e-03   0.0000000000000000e+00   0.0000000000000000e+00
   6.0467261436598529e-01   0.0000000000000000e+00   8.5636336962189652e-01  -1.2443244037238185e-01   0.0000000000000000e+00   0.0000000000000000e+00   0.0000000000000000e+00   0.0000000000000000e+00   0.0000000000000000e+00  -5.2332408326721391e-01   0.0000000000000000e+00   0.0000000000000000e+00   0.0000000000000000e+00   0.0000000000000000e+00   0.0000000000000000e+00   0.0000000000000000e+00  -6.5609327632590353e-01   0.0000000000000000e+00   0.0000000000000000e+00  -3.1813156539910459e-02
   0.0000000000000000e+00  -1.2576379025284540e-01   0.0000000000000000e+00   0.0000000000000000e+00  -3.9816062465158175e-01  -1.5739634554901594e-01   5.1517395493490570e-01  -1.0692943940981689e-01   0.0000000000000000e+00   0.0000000000000000e+00  -3.3377583472201111e-01   0.0000000000000000e+00   0.0000000000000000e+00   0.0000000000000000e+00   0.0000000000000000e+00  -5.2014457028963990e-01   0.0000000000000000e+00   0.0000000000000000e+00   3.7693923349019604e-01   0.0000000000000000e+00
   0.0000000000000000e+00   0.0000000000000000e+00   0.0000000000000000e+00   0.0000000000000000e+00   0.0000000000000000e+00   0.0000000000000000e+00   0.0000000000000000e+00   0.0000000000000000e+00   6.1013922344332772e-01   0.0000000000000000e+00   0.0000000000000000e+00   1.7840402092948721e-01   1.8179904966180710e-01   1.7542400230558269e-01   4.7326337831388221e-01   0.0000000000000000e+00   0.0000000000000000e+00  -5.5506705273889900e-01   0.0000000000000000e+00   0.0000000000000000e+00
   0.0000000000000000e+00   0.0000000000000000e+00   0.0000000000000000e+00   0.0000000000000000e+00   0.0000000000000000e+00   0.0000000000000000e+00   0.0000000000000000e+00   0.0000000000000000e+00  -5.2683209669819597e-01   0.0000000000000000e+00   0.0000000000000000e+00  -3.3745107067471269e-01   2.9318861010169756e-01  -2.7099710219901246e-01   8.2418127169319455e-03   0.0000000000000000e+00   0.0000000000000000e+00  -6.7015505580319479e-01   0.0000000000000000e+00   0.0000000000000000e+00
   0.0000000000000000e+00   0.0000000000000000e+00   0.0000000000000000e+00   0.0000000000000000e+00   0.0000000000000000e+00   0.0000000000000000e+00   0.0000000000000000e+00   0.0000000000000000e+00   1.3850803196355971e-01   0.0000000000000000e+00   0.0000000000000000e+00  -5.5483774259796531e-02  -8.5664060866182345e-01  -3.9329626655767247e-01  -3.1212513715820581e-02   0.0000000000000000e+00   0.0000000000000000e+00  -2.9706526078676371e-01   0.0000000000000000e+00   0.0000000000000000e+00
   0.0000000000000000e+00   0.0000000000000000e+00   0.0000000000000000e+00   0.0000000000000000e+00   0.0000000000000000e+00   0.0000000000000000e+00   0.0000000000000000e+00   0.0000000000000000e+00  -1.9036453943726056e-01   0.0000000000000000e+00   0.0000000000000000e+00  -2.4634906020339256e-01  -3.2885002735249569e-01   8.5752440609218272e-01  -1.0925650919306440e-01   0.0000000000000000e+00   0.0000000000000000e+00  -2.1827975244443579e-01   0.0000000000000000e+00   0.0000000000000000e+00
   0.0000000000000000e+00  -2.8015811072720348e-01   0.0000000000000000e+00   0.0000000000000000e+00  -1.5712639581294049e-01  -6.0971735573295216e-01  -3.5224375627923021e-01   1.5345744468986164e-02   0.0000000000000000e+00   0.0000000000000000e+00   5.3832775464190297e-01   0.0000000000000000e+00   0.0000000000000000e+00   0.0000000000000000e+00   0.0000000000000000e+00  -3.3292453389591481e-01   0.0000000000000000e+00   0.0000000000000000e+00  -1.0991016877510987e-02   0.0000000000000000e+00
   9.7377606386503490e-01   0.0000000000000000e+00  -4.3631370217322640e-01   6.5367213976371996e-01   0.0000000000000000e+00   0.0000000000000000e+00   0.0000000000000000e+00   0.0000000000000000e+00   0.0000000000000000e+00  -4.4140355146958088e-01   0.0000000000000000e+00   0.0000000000000000e+00   0.0000000000000000e+00   0.0000000000000000e+00   0.0000000000000000e+00   0.0000000000000000e+00  -1.8233765188240859e-04   0.0000000000000000e+00   0.0000000000000000e+00  -6.4294089006648991e-01
   0.0000000000000000e+00   0.0000000000000000e+00   0.0000000000000000e+00   0.0000000000000000e+00   0.0000000000000000e+00   0.0000000000000000e+00   0.0000000000000000e+00   0.0000000000000000e+00   5.7555867927719023e-02   0.0000000000000000e+00   0.0000000000000000e+00   5.8866761555641844e-01   9.2287334102819002e-02   4.1049443722168441e-02  -7.3014527801114371e-01   0.0000000000000000e+00   0.0000000000000000e+00  -3.2686943049868011e-01   0.0000000000000000e+00   0.0000000000000000e+00
   0.0000000000000000e+00   6.7288295484828076e-01   0.0000000000000000e+00   0.0000000000000000e+00  -3.0640151775208685e-01   6.0340840803254699e-02   2.9186566248172569e-01  -2.2438735868276499e-01   0.0000000000000000e+00   0.0000000000000000e+00   5.5770578825011619e-01   0.0000000000000000e+00   0.0000000000000000e+00   0.0000000000000000e+00   0.0000000000000000e+00   4.9657871707602927e-02   0.0000000000000000e+00   0.0000000000000000e+00   2.5859616824034627e-02   0.0000000000000000e+00
  -3.8884872371756574e-01   0.0000000000000000e+00  -2.2765885667231220e-01   2.3393083169529882e-01   0.0000000000000000e+00   0.0000000000000000e+00   0.0000000000000000e+00   0.0000000000000000e+00   0.0000000000000000e+00  -3.2438133400520908e-01   0.0000000000000000e+00   0.0000000000000000e+00   0.0000000000000000e+00   0.0000000000000000e+00   0.0000000000000000e+00   0.0000000000000000e+00  -9.7029656623739169e-01   0.0000000000000000e+00   0.0000000000000000e+00   4.5607608236858843e-01
  -3.6376351016610659e-01   6.0063502440731054e-01   0.0000000000000000e+00   0.0000000000000000e+00   0.0000000000000000e+00   0.0000000000000000e+00   6.8792273177905849e-01   0.0000000000000000e+00   0.0000000000000000e+00   0.0000000000000000e+00  -9.0161370867986410e-02   0.0000000000000000e+00   0.0000000000000000e+00   1.3472179449145577e-01  -2.9041500774596773e-02   0.0000000000000000e+00   0.0000000000000000e+00   0.0000000000000000e+00  -7.5470263940779075e-02  -2.9288001198033275e-02
  -3.2159295968516471e-01  -5.6489183981111146e-01   0.0000000000000000e+00   0.0000000000000000e+00   0.0000000000000000e+00   0.0000000000000000e+00   1.7305829073048146e-01   0.0000000000000000e+00   0.0000000000000000e+00   0.0000000000000000e+00  -5.1909477446492791e-01   0.0000000000000000e+00   0.0000000000000000e+00   3.8002648916748999e-01   1.7746776470260558e-01   0.0000000000000000e+00   0.0000000000000000e+00   0.0000000000000000e+00  -1.4063388706914981e-02  -3.1930221084260257e-01
   0.0000000000000000e+00   0.0000000000000000e+00   6.3334146510172507e-01   3.1616573312832169e-01   0.0000000000000000e+00   0.0000000000000000e+00   0.0000000000000000e+00   0.0000000000000000e+00   0.0000000000000000e+00   4.7771499660286354e-01   0.0000000000000000e+00  -6.2424633889345917e-02  -1.4743363735925830e-01   0.0000000000000000e+00   0.0000000000000000e+00   0.0000000000000000e+00   0.0000000000000000e+00   4.9504816680576874e-01   0.0000000000000000e+00   0.0000000000000000e+00
   0.0000000000000000e+00   0.0000000000000000e+00  -1.2630517005296513e-01   5.4046636473843535e-01   0.0000000000000000e+00   0.0000000000000000e+00   0.0000000000000000e+00   0.0000000000000000e+00   0.0000000000000000e+00   1.5543666305422396e-01   0.0000000000000000e+00  -4.9793204434710148e-01  -3.9465453973539116e-01   0.0000000000000000e+00   0.0000000000000000e+00   0.0000000000000000e+00   0.0000000000000000e+00  -5.1390079768509833e-01   0.0000000000000000e+00   0.0000000000000000e+00
   0.0000000000000000e+00   0.0000000000000000e+00   0.0000000000000000e+00   0.0000000000000000e+00   2.2384249595503991e-01  -1.7844063652333886e-01   0.0000000000000000e+00  -6.7252914656937002e-01  -1.9509752418016191e-01   0.0000000000000000e+00   0.0000000000000000e+00   0.0000000000000000e+00   0.0000000000000000e+00   0.0000000000000000e+00   0.0000000000000000e+00  -8.2127831031950949e-01  -7.2988363773764697e-01   0.0000000000000000e+00   0.0000000000000000e+00   0.0000000000000000e+00
   0.0000000000000000e+00   0.0000000000000000e+00   0.0000000000000000e+00   0.0000000000000000e+00  -1.3327200068292424e+00   6.1812807627705979e-01   0.0000000000000000e+00  -6.5930431048585236e-01   3.3853788866854806e-02   0.0000000000000000e+00   0.0000000000000000e+00   0.0000000000000000e+00   0.0000000000000000e+00   0.0000000000000000e+00   0.0000000000000000e+00  -5.0348235598237323e-01   5.3053201940370598e-01   0.0000000000000000e+00   0.0000000000000000e+00   0.0000000000000000e+00
  -7.5741626759459790e-01   4.8831701270707545e-02   0.0000000000000000e+00   0.0000000000000000e+00   0.0000000000000000e+00   0.0000000000000000e+00  -4.5673342136033845e-01   0.0000000000000000e+00   0.0000000000000000e+00   0.0000000000000000e+00   1.1065161642016177e-01   0.0000000000000000e+00   0.0000000000000000e+00  -6.9949635812335292e-02  -3.8690882713232483e-01   0.0000000000000000e+00   0.0000000000000000e+00   0.0000000000000000e+00  -2.1660356705303166e-01  -3.9728664801060201e-02
   0.0000000000000000e+00   0.0000000000000000e+00   0.0000000000000000e+00   0.0000000000000000e+00  -4.3180210220068649e-01  -9.3898307714293971e-02   0.0000000000000000e+00  -1.1184792828392162e-01   1.5326463394258609e+00   0.0000000000000000e+00   0.0000000000000000e+00   0.0000000000000000e+00   0.0000000000000000e+00   0.0000000000000000e+00   0.0000000000000000e+00   3.7527876846308661e-01  -9.8142154039874763e-01   0.0000000000000000e+00   0.0000000000000000e+00   0.0000000000000000e+00
   0.0000000000000000e+00   0.0000000000000000e+00   0.0000000000000000e+00   0.0000000000000000e+00   2.3003298764176378e-01  -6.9552729642631705e-01   0.0000000000000000e+00   6.5424193431551303e-01   2.7816540981277260e-01   0.0000000000000000e+00   0.0000000000000000e+00   0.0000000000000000e+00   0.0000000000000000e+00   0.0000000000000000e+00   0.0000000000000000e+00  -1.0731975579490700e+00  -5.1112735975324730e-02   0.0000000000000000e+00   0.0000000000000000e+00   0.0000000000000000e+00
   0.0000000000000000e+00   0.0000000000000000e+00  -1.5447412975948566e-01   5.6195578008352931e-01   0.0000000000000000e+00   0.0000000000000000e+00   0.0000000000000000e+00   0.0000000000000000e+00   0.0000000000000000e+00   3.7178294701864262e-02   0.0000000000000000e+00  -2.4020246979526705e-02   8.1036393722381539e-01   0.0000000000000000e+00   0.0000000000000000e+00   0.0000000000000000e+00   0.0000000000000000e+00   4.1164740386156709e-02   0.0000000000000000e+00   0.0000000000000000e+00
  -1.0971721283325965e-01  -3.9956843116350160e-01   0.0000000000000000e+00   0.0000000000000000e+00   0.0000000000000000e+00   0.0000000000000000e+00   3.5951492837020604e-01   0.0000000000000000e+00   0.0000000000000000e+00   0.0000000000000000e+00   6.6979417540465713e-01   0.0000000000000000e+00   0.0000000000000000e+00   2.2314824437013758e-01  -2.9726601607880609e-01   0.0000000000000000e+00   0.0000000000000000e+00   0.0000000000000000e+00   3.3494669939555527e-01   8.9702944089944496e-03
   0.0000000000000000e+00   0.0000000000000000e+00  -4.5634985258049338e-01   2.9813176561388915e-01   0.0000000000000000e+00   0.0000000000000000e+00   0.0000000000000000e+00   0.0000000000000000e+00   0.0000000000000000e+00   3.3890888869755059e-01   0.0000000000000000e+00   7.0579342019696423e-01  -2.9183975710265431e-01   0.0000000000000000e+00   0.0000000000000000e+00   0.0000000000000000e+00   0.0000000000000000e+00   6.8470663239882296e-02   0.0000000000000000e+00   0.0000000000000000e+00
   0.0000000000000000e+00   0.0000000000000000e+00   5.8594599801729541e-01   8.9915940252898272e-02   0.0000000000000000e+00   0.0000000000000000e+00   0.0000000000000000e+00   0.0000000000000000e+00   0.0000000000000000e+00  -9.2649014131276783e-02   0.0000000000000000e+00   4.8743195959355223e-01   9.9862565203515552e-02   0.0000000000000000e+00   0.0000000000000000e+00   0.0000000000000000e+00   0.0000000000000000e+00  -6.2644722372615480e-01   0.0000000000000000e+00   0.0000000000000000e+00
   1.6102816769317246e-01   3.5610767444836999e-01   0.0000000000000000e+00   0.0000000000000000e+00   0.0000000000000000e+00   0.0000000000000000e+00  -3.0671245877384845e-01   0.0000000000000000e+00   0.0000000000000000e+00   0.0000000000000000e+00  -1.5998597550933544e-01   0.0000000000000000e+00   0.0000000000000000e+00   4.7244310371752168e-01  -3.1049957374177373e-01   0.0000000000000000e+00   0.0000000000000000e+00   0.0000000000000000e+00   5.4528174899194204e-01  -3.3263275748759707e-01
   7.1831182882939867e-02  -9.8906753785299784e-02   0.0000000000000000e+00   0.0000000000000000e+00   0.0000000000000000e+00   0.0000000000000000e+00   3.6338583924136220e-02   0.0000000000000000e+00   0.0000000000000000e+00   0.0000000000000000e+00  -3.3603777567573218e-01   0.0000000000000000e+00   0.0000000000000000e+00   2.8879926531915423e-01  -4.0565923727885939e-01   0.0000000000000000e+00   0.0000000000000000e+00   0.0000000000000000e+00  -3.5030156550855784e-02   7.8843155159598943e-01
   0.0000000000000000e+00   0.0000000000000000e+00   0.0000000000000000e+00   0.0000000000000000e+00   3.7818414028732067e-01   1.3689116552170195e+00   0.0000000000000000e+00   3.5294612030255162e-01   3.4710380339322444e-01   0.0000000000000000e+00   0.0000000000000000e+00   0.0000000000000000e+00   0.0000000000000000e+00   0.0000000000000000e+00   0.0000000000000000e+00   1.4717622463274876e-01  -3.5191577443984634e-01   0.0000000000000000e+00   0.0000000000000000e+00   0.0000000000000000e+00
   0.0000000000000000e+00   0.0000000000000000e+00   0.0000000000000000e+00   0.0000000000000000e+00   8.4124434453162344e-01   6.5109457151499295e-01   0.0000000000000000e+00  -9.0745520855920514e-01   4.4969687627300725e-01   0.0000000000000000e+00   0.0000000000000000e+00   0.0000000000000000e+00   0.0000000000000000e+00   0.0000000000000000e+00   0.0000000000000000e+00  -5.2091989997433197e-01   6.1176241795236053e-01   0.0000000000000000e+00   0.0000000000000000e+00   0.0000000000000000e+00
   0.0000000000000000e+00   0.0000000000000000e+00   8.6460599657855297e-02   4.4178457763148804e-01   0.0000000000000000e+00   0.0000000000000000e+00   0.0000000000000000e+00   0.0000000000000000e+00   0.0000000000000000e+00  -7.8917838638973326e-01   0.0000000000000000e+00   1.0888344596092062e-01  -2.6585415237233423e-01   0.0000000000000000e+00   0.0000000000000000e+00   0.0000000000000000e+00   0.0000000000000000e+00   3.0333873968066910e-01   0.0000000000000000e+00   0.0000000000000000e+00
   2.6142774792684192e-01   6.4261459044817532e-02   0.0000000000000000e+00   0.0000000000000000e+00   0.0000000000000000e+00   0.0000000000000000e+00  -8.0415419527937460e-02   0.0000000000000000e+00   0.0000000000000000e+00   0.0000000000000000e+00   2.6974472163281710e-01   0.0000000000000000e+00   0.0000000000000000e+00   5.7915069262199814e-01  -2.9307682012012483e-02   0.0000000000000000e+00   0.0000000000000000e+00   0.0000000000000000e+00  -6.9849368566676262e-01  -1.5533592322097911e-01
  -2.8125175685256742e-01   1.3179739631211662e-01   0.0000000000000000e+00   0.0000000000000000e+00   0.0000000000000000e+00   0.0000000000000000e+00  -2.3894994550315674e-01   0.0000000000000000e+00   0.0000000000000000e+00   0.0000000000000000e+00   2.2419725871312149e-01   0.0000000000000000e+00   0.0000000000000000e+00   3.7512503041067874e-01   6.8393560850970259e-01   0.0000000000000000e+00   0.0000000000000000e+00   0.0000000000000000e+00   2.2033460258136250e-01   3.7300317183559395e-01
   4.5647811495156004e-01   7.9534221185201892e-01   0.0000000000000000e+00   0.0000000000000000e+00  -9.4991794556768705e-01   0.0000000000000000e+00   7.3030975178293311e-01   0.0000000000000000e+00   0.0000000000000000e+00   0.0000000000000000e+00  -1.9344031138433757e-01   0.0000000000000000e+00   2.8672228465134908e-01   0.0000000000000000e+00   0.0000000000000000e+00   0.0000000000000000e+00   0.0000000000000000e+00   0.0000000000000000e+00   0.0000000000000000e+00   0.0000000000000000e+00
  -5.2384685934159836e-01  -3.3516066586121140e-01   0.0000000000000000e+00   0.0000000000000000e+00  -7.6517172506378531e-02   0.0000000000000000e+00   9.4881526268040328e-01   0.0000000000000000e+00   0.0000000000000000e+00   0.0000000000000000e+00   1.4696068401542620e-01   0.0000000000000000e+00  -1.1818949186378975e+00   0.0000000000000000e+00   0.0000000000000000e+00   0.0000000000000000e+00   0.0000000000000000e+00   0.0000000000000000e+00   0.0000000000000000e+00   0.0000000000000000e+00
   0.0000000000000000e+00   0.0000000000000000e+00   3.0751732586538016e-02   1.5470340885444445e-01   0.0000000000000000e+00   3.2861714827276967e-01   0.0000000000000000e+00   0.0000000000000000e+00  -4.1044100588846050e-01   7.6026870970754279e-01   0.0000000000000000e+00   9.9051892312670184e-02   0.0000000000000000e+00   0.0000000000000000e+00   0.0000000000000000e+00   0.0000000000000000e+00   1.5793243144517036e-01   0.0000000000000000e+00   2.9310014593105971e-01   0.0000000000000000e+00
   0.0000000000000000e+00   0.0000000000000000e+00  -2.5724057915963250e-01  -1.6180803991960110e-01   0.0000000000000000e+00  -3.0016969233910222e-02   0.0000000000000000e+00   0.0000000000000000e+00  -2.5050070989648926e-01  -2.1207447557937012e-01   0.0000000000000000e+00   6.3887711365233513e-01   0.0000000000000000e+00   0.0000000000000000e+00   0.0000000000000000e+00   0.0000000000000000e+00  -4.8709066228780695e-01   0.0000000000000000e+00   3.9191447500875159e-01   0.0000000000000000e+00
   2.7762968124230547e-01  -9.1454536358695909e-03   0.0000000000000000e+00   0.0000000000000000e+00   4.8866049929092392e-01   0.0000000000000000e+00   3.3904268062702314e-01   0.0000000000000000e+00   0.0000000000000000e+00   0.0000000000000000e+00  -1.0599602241197081e+00   0.0000000000000000e+00   6.2851090726368242e-02   0.0000000000000000e+00   0.0000000000000000e+00   0.0000000000000000e+00   0.0000000000000000e+00   0.0000000000000000e+00   0.0000000000000000e+00   0.0000000000000000e+00
   0.0000000000000000e+00   0.0000000000000000e+00   4.7227474048236601e-01   2.5113359755813375e-01   0.0000000000000000e+00  -6.7724415824845174e-01   0.0000000000000000e+00   0.0000000000000000e+00  -4.3126159433915390e-01  -1.7724885257120206e-02   0.0000000000000000e+00   2.0580757317415194e-01   0.0000000000000000e+00   0.0000000000000000e+00   0.0000000000000000e+00   0.0000000000000000e+00   1.1711089270590866e-01   0.0000000000000000e+00  -1.1338599173894320e-01   0.0000000000000000e+00
   3.1382011666548548e-01  -1.3038908873991875e+00   0.0000000000000000e+00   0.0000000000000000e+00  -2.7462680924541277e-01   0.0000000000000000e+00   2.6342940858215147e-02   0.0000000000000000e+00   0.0000000000000000e+00   0.0000000000000000e+00   7.5087537994224984e-01   0.0000000000000000e+00   5.0592248150616403e-01   0.0000000000000000e+00   0.0000000000000000e+00   0.0000000000000000e+00   0.0000000000000000e+00   0.0000000000000000e+00   0.0000000000000000e+00   0.0000000000000000e+00
   0.0000000000000000e+00   0.0000000000000000e+00   0.0000000000000000e+00   0.0000000000000000e+00   0.0000000000000000e+00   0.0000000000000000e+00   0.0000000000000000e+00   3.3993353852177055e-01   0.0000000000000000e+00   0.0000000000000000e+00   0.0000000000000000e+00   0.0000000000000000e+00   0.0000000000000000e+00   3.3638903087060479e-01   2.0022244547265150e-01  -2.3484991950689371e-01   0.0000000000000000e+00  -4.0704836528584842e-01   0.0000000000000000e+00   7.1439185693335072e-01
   0.0000000000000000e+00   0.0000000000000000e+00  -8.9830605210493464e-02  -9.4471021118529230e-02   0.0000000000000000e+00   2.3568018630187249e-01   0.0000000000000000e+00   0.0000000000000000e+00  -2.8963706624928481e-01   1.2332717714591779e-01   0.0000000000000000e+00   1.8954073445322098e-01   0.0000000000000000e+00   0.0000000000000000e+00   0.0000000000000000e+00   0.0000000000000000e+00  -2.7345330260613920e-01   0.0000000000000000e+00  -8.4714751774972119e-01   0.0000000000000000e+00
   0.0000000000000000e+00   0.0000000000000000e+00  -1.9622331586284003e-01  -4.8620839211784400e-01   0.0000000000000000e+00  -4.1148158576349070e-01   0.0000000000000000e+00   0.0000000000000000e+00   3.9649585774657692e-01   4.4439402534143141e-01   0.0000000000000000e+00   3.4856461732698374e-01   0.0000000000000000e+00   0.0000000000000000e+00   0.0000000000000000e+00   0.0000000000000000e+00   2.5742266176946532e-01   0.0000000000000000e+00  -1.1542088246676169e-01   0.0000000000000000e+00
   1.0573177961083124e+00   7.6122372999844123e-01   0.0000000000000000e+00   0.0000000000000000e+00   6.4471406766399542e-01   0.0000000000000000e+00   3.7449589744289635e-01   0.0000000000000000e+00   0.0000000000000000e+00   0.0000000000000000e+00   1.1322646762641859e+00   0.0000000000000000e+00  -2.3635786214862019e-02   0.0000000000000000e+00   0.0000000000000000e+00   0.0000000000000000e+00   0.0000000000000000e+00   0.0000000000000000e+00   0.0000000000000000e+00   0.0000000000000000e+00
   0.0000000000000000e+00   0.0000000000000000e+00   6.6714778667844876e-01   5.7053893096974700e-02   0.0000000000000000e+00   1.4333090632193352e-01   0.0000000000000000e+00   0.0000000000000000e+00   4.7212459423434100e-01   2.2226517815960506e-01   0.0000000000000000e+00   1.6692477752682341e-01   0.0000000000000000e+00   0.0000000000000000e+00   0.0000000000000000e+00   0.0000000000000000e+00  -4.7986870590696207e-01   0.0000000000000000e+00   2.5954520626941868e-02   0.0000000000000000e+00
  -8.9183865244379745e-01  -1.1202175849882019e-01   0.0000000000000000e+00   0.0000000000000000e+00   4.8063701563227679e-01   0.0000000000000000e+00   3.2738560177685844e-01   0.0000000000000000e+00   0.0000000000000000e+00   0.0000000000000000e+00   3.1209148842016571e-01   0.0000000000000000e+00   5.5445723106907985e-01   0.0000000000000000e+00   0.0000000000000000e+00   0.0000000000000000e+00   0.0000000000000000e+00   0.0000000000000000e+00   0.0000000000000000e+00   0.0000000000000000e+00
   0.0000000000000000e+00   0.0000000000000000e+00   0.0000000000000000e+00   0.0000000000000000e+00   0.0000000000000000e+00   0.0000000000000000e+00   0.0000000000000000e+00   1.6475818924667684e-01   0.0000000000000000e+00   0.0000000000000000e+00   0.0000000000000000e+00   0.0000000000000000e+00   0.0000000000000000e+00  -7.5204624777922602e-01   4.9539651880932345e-01  -2.7073685243167606e-01   0.0000000000000000e+00   2.3544025044574760e-01   0.0000000000000000e+00   1.8202448910620939e-01
   0.0000000000000000e+00   0.0000000000000000e+00   0.0000000000000000e+00   0.0000000000000000e+00   0.0000000000000000e+00   0.0000000000000000e+00   0.0000000000000000e+00   1.6720627686536788e-01   0.0000000000000000e+00   0.0000000000000000e+00   0.0000000000000000e+00   0.0000000000000000e+00   0.0000000000000000e+00   4.8177737429340933e-01   1.4346696085941524e-01  -2.4490777844019090e-01   0.0000000000000000e+00   8.1125705304742413e-01   0.0000000000000000e+00   3.5100251820158246e-02
   0.0000000000000000e+00   0.0000000000000000e+00   0.0000000000000000e+00   0.0000000000000000e+00   0.0000000000000000e+00   0.0000000000000000e+00   0.0000000000000000e+00  -7.5922839524710928e-01   0.0000000000000000e+00   0.0000000000000000e+00   0.0000000000000000e+00   0.0000000000000000e+00   0.0000000000000000e+00  -9.3966496011168438e-02  -2.7169400823591799e-01  -1.9080193942947765e-01   0.0000000000000000e+00   1.8016589917798814e-01   0.0000000000000000e+00   5.2159349693982460e-01
   0.0000000000000000e+00   0.0000000000000000e+00  -3.2361014484329220e-01   1.2763022263060439e-01   0.0000000000000000e+00  -4.3198199326975029e-01   0.0000000000000000e+00   0.0000000000000000e+00  -1.4398000334534870e-02   3.3710018009746462e-01   0.0000000000000000e+00  -4.8182049960887502e-01   0.0000000000000000e+00   0.0000000000000000e+00   0.0000000000000000e+00   0.0000000000000000e+00  -5.8745843873957870e-01   0.0000000000000000e+00   3.5725522968886952e-02   0.0000000000000000e+00
   0.0000000000000000e+00   0.0000000000000000e+00   0.0000000000000000e+00   0.0000000000000000e+00   0.0000000000000000e+00   0.0000000000000000e+00   0.0000000000000000e+00  -1.2686108591600989e-01   0.0000000000000000e+00   0.0000000000000000e+00   0.0000000000000000e+00   0.0000000000000000e+00   0.0000000000000000e+00   8.5691634438196329e-02  -2.4275131855530745e-02  -8.6134041508929826e-01   0.0000000000000000e+00  -2.6290442786421198e-01   0.0000000000000000e+00  -4.0613775715155975e-01
   0.0000000000000000e+00   0.0000000000000000e+00  -3.3683135608595727e-01   7.8863739122643928e-01   0.0000000000000000e+00  -2.0872582095429588e-02   0.0000000000000000e+00   0.0000000000000000e+00   3.4437404377276859e-01   3.1108697561613729e-02   0.0000000000000000e+00   3.4961427522286520e-01   0.0000000000000000e+00   0.0000000000000000e+00   0.0000000000000000e+00   0.0000000000000000e+00   8.7524539219678343e-02   0.0000000000000000e+00  -1.2127703220275464e-01   0.0000000000000000e+00
   0.0000000000000000e+00   0.0000000000000000e+00   0.0000000000000000e+00   0.0000000000000000e+00   0.0000000000000000e+00   0.0000000000000000e+00   0.0000000000000000e+00   4.8664206370982299e-01   0.0000000000000000e+00   0.0000000000000000e+00   0.0000000000000000e+00   0.0000000000000000e+00   0.0000000000000000e+00  -2.7016044148757751e-01  -7.8708549502860059e-01  -1.8235833226430465e-01   0.0000000000000000e+00   1.3843056473106718e-01   0.0000000000000000e+00   1.3517277315009957e-01
  -4.1715016492951834e-01   0.0000000000000000e+00   0.0000000000000000e+00   0.0000000000000000e+00  -2.3136913121607733e-01   2.8693197121518099e-01   0.0000000000000000e+00   0.0000000000000000e+00   0.0000000000000000e+00   2.0885795799856288e-01   0.0000000000000000e+00   8.4416391236433783e-02   0.0000000000000000e+00   0.0000000000000000e+00   7.6591033127589547e-01   0.0000000000000000e+00   0.0000000000000000e+00   8.6249511913542062e-02  -2.1288194222379359e-01   0.0000000000000000e+00
   0.0000000000000000e+00   7.0456135539696652e-01  -9.3027053048686803e-03   0.0000000000000000e+00   0.0000000000000000e+00   0.0000000000000000e+00   0.0000000000000000e+00   0.0000000000000000e+00   0.0000000000000000e+00   0.0000000000000000e+00  -3.3776256108733282e-01   0.0000000000000000e+00  -3.1219369598924274e-01   6.0451016618417730e-03   0.0000000000000000e+00  -5.4029784509416756e-01   0.0000000000000000e+00   0.0000000000000000e+00   0.0000000000000000e+00   0.0000000000000000e+00
   0.0000000000000000e+00  -1.8381442887751058e-02  -1.4606441414882407e-01   0.0000000000000000e+00   0.0000000000000000e+00   0.0000000000000000e+00   0.0000000000000000e+00   0.0000000000000000e+00   0.0000000000000000e+00   0.0000000000000000e+00  -3.8869437939941875e-01   0.0000000000000000e+00   7.8486190696416014e-01   3.9934598438744418e-01   0.0000000000000000e+00  -2.2750507829547648e-01   0.0000000000000000e+00   0.0000000000000000e+00   0.0000000000000000e+00   0.0000000000000000e+00
   0.0000000000000000e+00   0.0000000000000000e+00   0.0000000000000000e+00   7.1777516674909414e-01   0.0000000000000000e+00   0.0000000000000000e+00  -1.6295043410543747e-01  -7.0073450082262956e-01   1.8071394974058297e-02   0.0000000000000000e+00   0.0000000000000000e+00   0.0000000000000000e+00   0.0000000000000000e+00   0.0000000000000000e+00   0.0000000000000000e+00   0.0000000000000000e+00  -5.4853604142664836e-01   0.0000000000000000e+00   0.0000000000000000e+00   8.5495663717252834e-01
  -7.7687008907885990e-02   0.0000000000000000e+00   0.0000000000000000e+00   0.0000000000000000e+00   2.9834460746558100e-01   1.8499229727175326e-01   0.0000000000000000e+00   0.0000000000000000e+00   0.0000000000000000e+00   1.3931135204249090e-01   0.0000000000000000e+00   7.5407702080364000e-02   0.0000000000000000e+00   0.0000000000000000e+00  -3.2354517942650984e-01   0.0000000000000000e+00   0.0000000000000000e+00   2.1194445241533411e-01  -8.3428841860147940e-01   0.0000000000000000e+00
   7.2146728226573609e-01   0.0000000000000000e+00   0.0000000000000000e+00   0.0000000000000000e+00   2.2480843860618016e-01   1.9299144993201026e-02   0.0000000000000000e+00   0.0000000000000000e+00   0.0000000000000000e+00   3.6696007268098690e-01   0.0000000000000000e+00  -3.4666216231832969e-01   0.0000000000000000e+00   0.0000000000000000e+00   3.5755159730458735e-01   0.0000000000000000e+00   0.0000000000000000e+00   2.1089929493136417e-01  -3.7651859067126259e-02   0.0000000000000000e+00
   0.0000000000000000e+00   0.0000000000000000e+00   0.0000000000000000e+00   1.0815471897144022e-01   0.0000000000000000e+00   0.0000000000000000e+00  -1.6635765457360102e-01   2.2055930467158996e-01   1.0676934831590548e+00   0.0000000000000000e+00   0.0000000000000000e+00   0.0000000000000000e+00   0.0000000000000000e+00   0.0000000000000000e+00   0.0000000000000000e+00   0.0000000000000000e+00  -3.8485747364493811e-01   0.0000000000000000e+00   0.0000000000000000e+00   5.6114345077150496e-01
   0.0000000000000000e+00   0.0000000000000000e+00   0.0000000000000000e+00  -6.5286489632617750e-01   0.0000000000000000e+00   0.0000000000000000e+00  -3.0919819966099604e-01  -4.7741323116530865e-01   4.8579640784636141e-02   0.0000000000000000e+00   0.0000000000000000e+00   0.0000000000000000e+00   0.0000000000000000e+00   0.0000000000000000e+00   0.0000000000000000e+00   0.0000000000000000e+00  -7.5144555692759940e-01   0.0000000000000000e+00   0.0000000000000000e+00   1.9952117126655128e-01
   0.0000000000000000e+00   0.0000000000000000e+00   0.0000000000000000e+00  -6.9861808317549423e-01   0.0000000000000000e+00   0.0000000000000000e+00   5.0136235275245811e-01   1.4514717238377395e-01  -7.1375027667335700e-01   0.0000000000000000e+00   0.0000000000000000e+00   0.0000000000000000e+00   0.0000000000000000e+00   0.0000000000000000e+00   0.0000000000000000e+00   0.0000000000000000e+00   8.2925000916478675e-01   0.0000000000000000e+00   0.0000000000000000e+00   6.0409902824896156e-01
  -9.3620184900525899e-02   0.0000000000000000e+00   0.0000000000000000e+00   0.0000000000000000e+00  -4.8620423014389824e-01  -1.6465645174149598e-02   0.0000000000000000e+00   0.0000000000000000e+00   0.0000000000000000e+00   7.3644576761170910e-01   0.0000000000000000e+00  -5.7030992581513784e-04   0.0000000000000000e+00   0.0000000000000000e+00  -3.7410758759964502e-01   0.0000000000000000e+00   0.0000000000000000e+00   2.1962752944677255e-01   1.5499728198017076e-01   0.0000000000000000e+00
   0.0000000000000000e+00   2.0255647981013078e-02   6.8234803984112391e-01   0.0000000000000000e+00   0.0000000000000000e+00   0.0000000000000000e+00   0.0000000000000000e+00   0.0000000000000000e+00   0.0000000000000000e+00   0.0000000000000000e+00   3.0257821958644426e-01   0.0000000000000000e+00   3.6556235169424039e-01  -3.9571277223108819e-01   0.0000000000000000e+00  -3.9014465419726013e-01   0.0000000000000000e+00   0.0000000000000000e+00   0.0000000000000000e+00   0.0000000000000000e+00
  -2.3716348381631541e-01   0.0000000000000000e+00   0.0000000000000000e+00   0.0000000000000000e+00  -1.1324284845674347e-01   3.3551310998923051e-01   0.0000000000000000e+00   0.0000000000000000e+00   0.0000000000000000e+00  -1.7893353747413809e-01   0.0000000000000000e+00  -8.7473056575934272e-01   0.0000000000000000e+00   0.0000000000000000e+00  -1.4392520357853783e-01   0.0000000000000000e+00   0.0000000000000000e+00   2.0276107811208390e-02   8.0083683170253869e-03   0.0000000000000000e+00
   0.0000000000000000e+00   6.1794694802436034e-01  -2.6054686575174585e-01   0.0000000000000000e+00   0.0000000000000000e+00   0.0000000000000000e+00   0.0000000000000000e+00   0.0000000000000000e+00   0.0000000000000000e+00   0.0000000000000000e+00   6.2486518048686712e-01   0.0000000000000000e+00   2.9980290712053831e-01   9.3112006190213925e-02   0.0000000000000000e+00   2.4748490373099544e-01   0.0000000000000000e+00   0.0000000000000000e+00   0.0000000000000000e+00   0.0000000000000000e+00
   0.0000000000000000e+00  -3.2504097316842029e-01  -5.8612570599508584e-01   0.0000000000000000e+00   0.0000000000000000e+00   0.0000000000000000e+00   0.0000000000000000e+00   0.0000000000000000e+00   0.0000000000000000e+00   0.0000000000000000e+00   3.6483062443512526e-01   0.0000000000000000e+00  -3.3578248522769888e-02  -1.6389280755471000e-01   0.0000000000000000e+00  -6.2427180527855708e-01   0.0000000000000000e+00   0.0000000000000000e+00   0.0000000000000000e+00   0.0000000000000000e+00
   2.5568728018765352e-01   0.0000000000000000e+00   0.0000000000000000e+00   0.0000000000000000e+00  -2.2234341156889026e-01   5.6660420879084561e-01   0.0000000000000000e+00   0.0000000000000000e+00   0.0000000000000000e+00  -3.5343536552424298e-01   0.0000000000000000e+00   2.7893541412700606e-01   0.0000000000000000e+00   0.0000000000000000e+00  -9.1765225681847459e-02   0.0000000000000000e+00   0.0000000000000000e+00   5.6965443249535241e-01   1.6881510802988714e-01   0.0000000000000000e+00
   0.0000000000000000e+00  -1.2383482124397857e-01   3.1867191064957706e-01   0.0000000000000000e+00   0.0000000000000000e+00   0.0000000000000000e+00   0.0000000000000000e+00   0.0000000000000000e+00   0.0000000000000000e+00   0.0000000000000000e+00   3.4600820000733468e-01   0.0000000000000000e+00  -2.4876046372595467e-01   8.0521236039182642e-01   0.0000000000000000e+00  -2.3052714004468067e-01   0.0000000000000000e+00   0.0000000000000000e+00   0.0000000000000000e+00   0.0000000000000000e+00
   0.0000000000000000e+00   0.0000000000000000e+00   0.0000000000000000e+00   1.6002418316081732e-01   0.0000000000000000e+00   0.0000000000000000e+00   5.1181405867375784e-01   9.8372950989907426e-01  -2.1116129856176802e-01   0.0000000000000000e+00   0.0000000000000000e+00   0.0000000000000000e+00   0.0000000000000000e+00   0.0000000000000000e+00   0.0000000000000000e+00   0.0000000000000000e+00  -7.6590821537681775e-01   0.0000000000000000e+00   0.0000000000000000e+00  -3.3726068205786136e-01
   3.6515309356152492e-01   0.0000000000000000e+00   0.0000000000000000e+00   0.0000000000000000e+00  -7.1143018539203440e-01  -1.8710283222133189e-01   0.0000000000000000e+00   0.0000000000000000e+00   0.0000000000000000e+00  -2.4439993802353432e-01   0.0000000000000000e+00  -4.3257366900240610e-02   0.0000000000000000e+00   0.0000000000000000e+00   2.8687729505969511e-02   0.0000000000000000e+00   0.0000000000000000e+00  -2.4830179932763868e-01  -4.4882462151676056e-01   0.0000000000000000e+00
   1.8897461496799917e-01   0.0000000000000000e+00   0.0000000000000000e+00   0.0000000000000000e+00   4.6173463770008610e-02   6.4357398421380496e-01   0.0000000000000000e+00   0.0000000000000000e+00   0.0000000000000000e+00   2.0807099474784699e-01   0.0000000000000000e+00   1.4893906002771271e-01   0.0000000000000000e+00   0.0000000000000000e+00  -1.0460374174118377e-01   0.0000000000000000e+00   0.0000000000000000e+00  -6.8436447155933100e-01   5.6533864259496081e-02   0.0000000000000000e+00
   0.0000000000000000e+00   0.0000000000000000e+00   0.0000000000000000e+00  -2.4832710982165884e-02   0.0000000000000000e+00   0.0000000000000000e+00   1.3114038599096471e+00  -9.7724600231834158e-01   4.4977156012995045e-01   0.0000000000000000e+00   0.0000000000000000e+00   0.0000000000000000e+00   0.0000000000000000e+00   0.0000000000000000e+00   0.0000000000000000e+00   0.0000000000000000e+00  -3.8776545918750732e-01   0.0000000000000000e+00   0.0000000000000000e+00  -2.7743647520762138e-01
  -1.8157296798131320e-01   0.0000000000000000e+00   0.0000000000000000e+00   0.0000000000000000e+00   0.0000000000000000e+00  -5.8343544487312982e-01   0.0000000000000000e+00   0.0000000000000000e+00   4.4827863677835872e-01   0.0000000000000000e+00  -1.6529740938824383e-01   0.0000000000000000e+00  -5.2027294884948538e-01   0.0000000000000000e+00   3.5731418656034725e-01   0.0000000000000000e+00   0.0000000000000000e+00   0.0000000000000000e+00   0.0000000000000000e+00   0.0000000000000000e+00
   0.0000000000000000e+00   3.7265596834477654e-01   0.0000000000000000e+00  -5.4806072207834466e-01   0.0000000000000000e+00   0.0000000000000000e+00   5.5167515701428538e-01   3.6723244683986428e-01   0.0000000000000000e+00   0.0000000000000000e+00   0.0000000000000000e+00   0.0000000000000000e+00   0.0000000000000000e+00   2.3531924715877964e-01   0.0000000000000000e+00   1.7892056238088025e-01  -1.8010614476392642e-01  -4.1543786364034302e-02   0.0000000000000000e+00   0.0000000000000000e+00
   0.0000000000000000e+00   0.0000000000000000e+00  -4.3037456680435993e-01   0.0000000000000000e+00   6.2874338536960983e-01   0.0000000000000000e+00   0.0000000000000000e+00   0.0000000000000000e+00   0.0000000000000000e+00  -6.0686620688108506e-01   0.0000000000000000e+00   3.6208640918168300e-01   0.0000000000000000e+00   0.0000000000000000e+00   0.0000000000000000e+00   0.0000000000000000e+00   0.0000000000000000e+00   0.0000000000000000e+00  -3.2275771280187909e-01   1.1999857216595458e+00
   0.0000000000000000e+00   2.1231571751021766e-01   0.0000000000000000e+00  -1.5293917828854697e-01   0.0000000000000000e+00   0.0000000000000000e+00   2.7351942700040380e-02  -3.1914685966363615e-01   0.0000000000000000e+00   0.0000000000000000e+00   0.0000000000000000e+00   0.0000000000000000e+00   0.0000000000000000e+00   1.2949461684996449e-01   0.0000000000000000e+00   2.5976054163901430e-01   6.2861199665288625e-01   5.9121177247943657e-01   0.0000000000000000e+00   0.0000000000000000e+00
   0.0000000000000000e+00   0.0000000000000000e+00   1.4950262817991935e+00   0.0000000000000000e+00   1.5874811493713670e-01   0.0000000000000000e+00   0.0000000000000000e+00   0.0000000000000000e+00   0.0000000000000000e+00  -2.6838621548038966e-01   0.0000000000000000e+00   1.6159459441316407e-01   0.0000000000000000e+00   0.0000000000000000e+00   0.0000000000000000e+00   0.0000000000000000e+00   0.0000000000000000e+00   0.0000000000000000e+00   5.3349508583579086e-01  -1.6724096951629325e-01
  -1.8303823802680502e-02   0.0000000000000000e+00   0.0000000000000000e+00   0.0000000000000000e+00   0.0000000000000000e+00   4.4776111748631575e-01   0.0000000000000000e+00   0.0000000000000000e+00   6.4028584893851948e-01   0.0000000000000000e+00   4.0972830141274230e-01   0.0000000000000000e+00  -3.1451284474255431e-01   0.0000000000000000e+00  -3.4987622506260652e-01   0.0000000000000000e+00   0.0000000000000000e+00   0.0000000000000000e+00   0.0000000000000000e+00   0.0000000000000000e+00
   0.0000000000000000e+00  -2.2586269828016903e-01   0.0000000000000000e+00  -4.9264204447675392e-01   0.0000000000000000e+00   0.0000000000000000e+00  -2.5493769326494892e-01   1.9731334902665434e-01   0.0000000000000000e+00   0.0000000000000000e+00   0.0000000000000000e+00   0.0000000000000000e+00   0.0000000000000000e+00  -6.8085709631054825e-01   0.0000000000000000e+00   1.6329637021843305e-01  -1.4390040968329143e-01   3.0236510109143189e-01   0.0000000000000000e+00   0.0000000000000000e+00
   0.0000000000000000e+00   3.1976281176557403e-01   0.0000000000000000e+00  -1.1963192322108435e-01   0.0000000000000000e+00   0.0000000000000000e+00   2.1104235308403155e-01  -6.4759859626160654e-02   0.0000000000000000e+00   0.0000000000000000e+00   0.0000000000000000e+00   0.0000000000000000e+00   0.0000000000000000e+00  -3.8614713780539056e-01   0.0000000000000000e+00  -7.7966097125790879e-01   2.7348515667154505e-01  -5.4150345210106254e-02   0.0000000000000000e+00   0.0000000000000000e+00
   4.5304378069623596e-01   0.0000000000000000e+00   0.0000000000000000e+00   0.0000000000000000e+00   0.0000000000000000e+00   2.7421043745685786e-01   0.0000000000000000e+00   0.0000000000000000e+00  -4.0483626464188238e-01   0.0000000000000000e+00  -1.5737453354677097e-01   0.0000000000000000e+00  -7.2653786925521657e-01   0.0000000000000000e+00   5.5168363416121032e-02   0.0000000000000000e+00   0.0000000000000000e+00   0.0000000000000000e+00   0.0000000000000000e+00   0.0000000000000000e+00
   0.0000000000000000e+00   0.0000000000000000e+00  -7.1349021360144971e-01   0.0000000000000000e+00   1.0726123685319038e+00   0.0000000000000000e+00   0.0000000000000000e+00   0.0000000000000000e+00   0.0000000000000000e+00   3.7182345030807662e-01   0.0000000000000000e+00   5.8833098055393496e-01   0.0000000000000000e+00   0.0000000000000000e+00   0.0000000000000000e+00   0.0000000000000000e+00   0.0000000000000000e+00   0.0000000000000000e+00   2.9983342823854159e-01  -3.4655179890675253e-01
   7.5379913250189468e-01   0.0000000000000000e+00   0.0000000000000000e+00   0.0000000000000000e+00   0.0000000000000000e+00  -4.7614421568576631e-01   0.0000000000000000e+00   0.0000000000000000e+00   9.7430534309577876e-02   0.0000000000000000e+00   3.9946901814340052e-01   0.0000000000000000e+00   1.3977366019772167e-01   0.0000000000000000e+00  -1.2833032436259056e-01   0.0000000000000000e+00   0.0000000000000000e+00   0.0000000000000000e+00   0.0000000000000000e+00   0.0000000000000000e+00
   0.0000000000000000e+00   0.0000000000000000e+00  -2.5490769273091468e-01   0.0000000000000000e+00   2.5393354401755730e-01   0.0000000000000000e+00   0.0000000000000000e+00   0.0000000000000000e+00   0.0000000000000000e+00  -3.3423346904852569e-01   0.0000000000000000e+00  -6.5581895565436565e-01   0.0000000000000000e+00   0.0000000000000000e+00   0.0000000000000000e+00   0.0000000000000000e+00   0.0000000000000000e+00   0.0000000000000000e+00   8.2763104909726970e-01   1.1176771945916479e-01
  -1.4257616997539843e-01   0.0000000000000000e+00   0.0000000000000000e+00   0.0000000000000000e+00   0.0000000000000000e+00  -3.3304599516066830e-01   0.0000000000000000e+00   0.0000000000000000e+00  -1.0480196203246578e-01   0.0000000000000000e+00  -3.2404867088080869e-01   0.0000000000000000e+00  -1.5089225053523259e-01   0.0000000000000000e+00  -8.5439624135732573e-01   0.0000000000000000e+00   0.0000000000000000e+00   0.0000000000000000e+00   0.0000000000000000e+00   0.0000000000000000e+00
   0.0000000000000000e+00   1.5445719327287687e-02   0.0000000000000000e+00  -5.1970810441261606e-01   0.0000000000000000e+00   0.0000000000000000e+00  -6.3878323324354935e-01   4.6209799185629487e-02   0.0000000000000000e+00   0.0000000000000000e+00   0.0000000000000000e+00   0.0000000000000000e+00   0.0000000000000000e+00   4.4256348805413476e-01   0.0000000000000000e+00  -2.4967589947114008e-01   1.2983733579430667e-01  -2.1077789696009527e-01   0.0000000000000000e+00   0.0000000000000000e+00
   4.1582023002693752e-01   0.0000000000000000e+00   0.0000000000000000e+00   0.0000000000000000e+00   0.0000000000000000e+00   2.1514820542882507e-01   0.0000000000000000e+00   0.0000000000000000e+00   4.5245080840497975e-01   0.0000000000000000e+00  -7.1794826004791523e-01   0.0000000000000000e+00   2.4542882138991345e-01   0.0000000000000000e+00   2.0200037131416881e-02   0.0000000000000000e+00   0.0000000000000000e+00   0.0000000000000000e+00   0.0000000000000000e+00   0.0000000000000000e+00
   0.0000000000000000e+00  -3.6257011316916282e-01   0.0000000000000000e+00  -6.0645408024642029e-02   0.0000000000000000e+00   0.0000000000000000e+00   1.5424264750387692e-01  -8.1432716565509808e-02   0.0000000000000000e+00   0.0000000000000000e+00   0.0000000000000000e+00   0.0000000000000000e+00   0.0000000000000000e+00   3.3277954835935458e-01   0.0000000000000000e+00  -4.3850208851659367e-01  -4.0054498003330624e-01   6.0908158354708908e-01   0.0000000000000000e+00   0.0000000000000000e+00
   0.0000000000000000e+00  -7.1288089653437714e-01   0.0000000000000000e+00  -2.6769536912381359e-01   0.0000000000000000e+00   0.0000000000000000e+00   3.8924226482321489e-01  -1.2912916442101174e-01   0.0000000000000000e+00   0.0000000000000000e+00   0.0000000000000000e+00   0.0000000000000000e+00   0.0000000000000000e+00   2.5535113752002792e-02   0.0000000000000000e+00   9.5742237305664335e-03   3.8535659153988749e-01  -3.2048825944115733e-01   0.0000000000000000e+00   0.0000000000000000e+00
   0.0000000000000000e+00  -1.5130274696719576e-01   0.0000000000000000e+00   2.7165397413366027e-01   0.0000000000000000e+00   0.0000000000000000e+00  -4.5054811224828920e-02   8.3349759499343934e-01   0.0000000000000000e+00   0.0000000000000000e+00   0.0000000000000000e+00   0.0000000000000000e+00   0.0000000000000000e+00   8.9012851277517735e-02   0.0000000000000000e+00  -1.0611859669819763e-01   3.8873327361622123e-01   1.9043481286016045e-01   0.0000000000000000e+00   0.0000000000000000e+00
   0.0000000000000000e+00   0.0000000000000000e+00  -2.4591844851188979e-01   0.0000000000000000e+00  -8.2298379351127882e-02   0.0000000000000000e+00   0.0000000000000000e+00   0.0000000000000000e+00   0.0000000000000000e+00   9.4696350247166095e-01   0.0000000000000000e+00  -2.6969765162064774e-01   0.0000000000000000e+00   0.0000000000000000e+00   0.0000000000000000e+00   0.0000000000000000e+00   0.0000000000000000e+00   0.0000000000000000e+00   6.5848026679114446e-01   8.5767801381593001e-01
   0.0000000000000000e+00   0.0000000000000000e+00   2.1382257605724797e-01   0.0000000000000000e+00   7.7967048545221307e-01   0.0000000000000000e+00   0.0000000000000000e+00   0.0000000000000000e+00   0.0000000000000000e+00   2.5333367113686139e-01   0.0000000000000000e+00  -6.8610984578084611e-01   0.0000000000000000e+00   0.0000000000000000e+00   0.0000000000000000e+00   0.0000000000000000e+00   0.0000000000000000e+00   0.0000000000000000e+00  -3.3437136518239774e-01   1.0738311788824212e-01
  -2.8632961585441659e-02   0.0000000000000000e+00   0.0000000000000000e+00   0.0000000000000000e+00   0.0000000000000000e+00   0.0000000000000000e+00  -5.8588614676151229e-01   0.0000000000000000e+00   4.6502893761693859e-01   0.0000000000000000e+00   0.0000000000000000e+00   0.0000000000000000e+00   0.0000000000000000e+00  -5.8293134669804680e-01  -1.4897897260874060e-01   0.0000000000000000e+00   0.0000000000000000e+00   0.0000000000000000e+00  -2.7867898105149813e-01   0.0000000000000000e+00
   0.0000000000000000e+00  -1.2440999843005315e-01   2.5343480843640076e-01  -1.3690015026059982e-01   0.0000000000000000e+00   5.2061006961571721e-01   0.0000000000000000e+00   0.0000000000000000e+00   0.0000000000000000e+00   0.0000000000000000e+00   0.0000000000000000e+00   0.0000000000000000e+00   0.0000000000000000e+00   0.0000000000000000e+00   0.0000000000000000e+00   3.4270258087889383e-01   6.6900784941138991e-02   4.4962219378391705e-01   0.0000000000000000e+00  -5.5356622307265568e-01
   0.0000000000000000e+00  -4.9076320718779887e-01  -7.5457582516850585e-01   1.0709771968710399e-01   0.0000000000000000e+00   3.5753268674147569e-02   0.0000000000000000e+00   0.0000000000000000e+00   0.0000000000000000e+00   0.0000000000000000e+00   0.0000000000000000e+00   0.0000000000000000e+00   0.0000000000000000e+00   0.0000000000000000e+00   0.0000000000000000e+00   4.0050298020069380e-01  -6.3150254463448810e-02  -9.2924217586445590e-02   0.0000000000000000e+00  -6.3190812278849220e-02
   0.0000000000000000e+00  -2.1056066342608623e-01  -2.0287797641014058e-01   3.6165781961095761e-01   0.0000000000000000e+00   2.0788463208512331e-01   0.0000000000000000e+00   0.0000000000000000e+00   0.0000000000000000e+00   0.0000000000000000e+00   0.0000000000000000e+00   0.0000000000000000e+00   0.0000000000000000e+00   0.0000000000000000e+00   0.0000000000000000e+00  -5.5777477688615851e-01   1.5517242370186113e-01   5.9764179436175324e-01   0.0000000000000000e+00   2.1937510749062128e-01
   0.0000000000000000e+00   0.0000000000000000e+00   0.0000000000000000e+00   0.0000000000000000e+00  -6.2741405852553866e-01   0.0000000000000000e+00   0.0000000000000000e+00  -4.8690249577344574e-01   0.0000000000000000e+00   5.4337833378566007e-02   3.9838200450048455e-01  -8.6594524713650989e-01   2.0302292089478044e-01   0.0000000000000000e+00   0.0000000000000000e+00   0.0000000000000000e+00   0.0000000000000000e+00   0.0000000000000000e+00   0.0000000000000000e+00   0.0000000000000000e+00
   0.0000000000000000e+00   2.8698488113759113e-01  -1.4343740568520355e-01  -2.5484176914215106e-01   0.0000000000000000e+00  -2.7954888724703464e-01   0.0000000000000000e+00   0.0000000000000000e+00   0.0000000000000000e+00   0.0000000000000000e+00   0.0000000000000000e+00   0.0000000000000000e+00   0.0000000000000000e+00   0.0000000000000000e+00   0.0000000000000000e+00   2.7403202023891343e-01  -5.0630401360135191e-01   5.9501951049890811e-01   0.0000000000000000e+00   2.6170204586278178e-01
   2.7542942342144716e-01   0.0000000000000000e+00   0.0000000000000000e+00   0.0000000000000000e+00   0.0000000000000000e+00   0.0000000000000000e+00   6.9753749043966851e-01   0.0000000000000000e+00  -2.1392551139356897e-02   0.0000000000000000e+00   0.0000000000000000e+00   0.0000000000000000e+00   0.0000000000000000e+00  -5.4200243431972783e-01  -2.9256942057061175e-01   0.0000000000000000e+00   0.0000000000000000e+00   0.0000000000000000e+00  -2.4033088906561426e-01   0.0000000000000000e+00
   0.0000000000000000e+00   0.0000000000000000e+00   0.0000000000000000e+00   0.0000000000000000e+00   2.2842982391438368e-01   0.0000000000000000e+00   0.0000000000000000e+00   7.6770188344004608e-01   0.0000000000000000e+00  -9.1902917156150887e-01  -6.5911521487999170e-01  -6.5139917101495504e-01   8.4918773584613072e-01   0.0000000000000000e+00   0.0000000000000000e+00   0.0000000000000000e+00   0.0000000000000000e+00   0.0000000000000000e+00   0.0000000000000000e+00   0.0000000000000000e+00
   4.1214581473528022e-01   0.0000000000000000e+00   0.0000000000000000e+00   0.0000000000000000e+00   0.0000000000000000e+00   0.0000000000000000e+00   2.0887109734291240e-02   0.0000000000000000e+00   1.5852720207944626e-01   0.0000000000000000e+00   0.0000000000000000e+00   0.0000000000000000e+00   0.0000000000000000e+00   3.2309774614723075e-01   4.2145629944926294e-01   0.0000000000000000e+00   0.0000000000000000e+00   0.0000000000000000e+00  -7.2287697178228727e-01   0.0000000000000000e+00
   0.0000000000000000e+00   0.0000000000000000e+00   0.0000000000000000e+00   0.0000000000000000e+00   6.7135666580507847e-01   0.0000000000000000e+00   0.0000000000000000e+00  -3.8404255091388345e-01   0.0000000000000000e+00   1.0271632331724041e+00  -1.6532100016275542e-01   3.8548643985228226e-02   5.1841163867335494e-01   0.0000000000000000e+00   0.0000000000000000e+00   0.0000000000000000e+00   0.0000000000000000e+00   0.0000000000000000e+00   0.0000000000000000e+00   0.0000000000000000e+00
   0.0000000000000000e+00   0.0000000000000000e+00   0.0000000000000000e+00   0.0000000000000000e+00   3.1451977085224186e-01   0.0000000000000000e+00   0.0000000000000000e+00  -1.0082932003096186e-02   0.0000000000000000e+00   4.6730525685633954e-02   8.6591135927716278e-01   5.7748821874639800e-01   6.9459851796862138e-01   0.0000000000000000e+00   0.0000000000000000e+00   0.0000000000000000e+00   0.0000000000000000e+00   0.0000000000000000e+00   0.0000000000000000e+00   0.0000000000000000e+00
   0.0000000000000000e+00   0.0000000000000000e+00   0.0000000000000000e+00   0.0000000000000000e+00   4.8348672723823261e-01   0.0000000000000000e+00   0.0000000000000000e+00   1.1410691767342611e+00   0.0000000000000000e+00   4.3520917888658139e-01   2.3403808198968967e-01  -7.4012558960496333e-01  -9.9823839314649387e-02   0.0000000000000000e+00   0.0000000000000000e+00   0.0000000000000000e+00   0.0000000000000000e+00   0.0000000000000000e+00   0.0000000000000000e+00   0.0000000000000000e+00
   0.0000000000000000e+00   0.0000000000000000e+00   0.0000000000000000e+00   0.0000000000000000e+00  -9.7594516269274534e-01   0.0000000000000000e+00   0.0000000000000000e+00   2.3736041952743964e-01   0.0000000000000000e+00   5.6135672725819263e-01   1.2451705280998146e-01   4.4345322663019160e-01   5.0891892360673419e-01   0.0000000000000000e+00   0.0000000000000000e+00   0.0000000000000000e+00   0.0000000000000000e+00   0.0000000000000000e+00   0.0000000000000000e+00   0.0000000000000000e+00
  -1.6869179426869166e-01   0.0000000000000000e+00   0.0000000000000000e+00   0.0000000000000000e+00   0.0000000000000000e+00   0.0000000000000000e+00   3.6939605061882153e-01   0.0000000000000000e+00   8.1558738723811464e-01   0.0000000000000000e+00   0.0000000000000000e+00   0.0000000000000000e+00   0.0000000000000000e+00   7.6417301201301580e-02   2.8125256309019631e-01   0.0000000000000000e+00   0.0000000000000000e+00   0.0000000000000000e+00   2.9148626373129027e-01   0.0000000000000000e+00
   7.0919087025865812e-01   0.0000000000000000e+00   0.0000000000000000e+00   0.0000000000000000e+00   0.0000000000000000e+00   0.0000000000000000e+00  -1.5639853408150139e-01   0.0000000000000000e+00  -6.8473200936120721e-02   0.0000000000000000e+00   0.0000000000000000e+00   0.0000000000000000e+00   0.0000000000000000e+00  -2.6794926271711828e-01   3.9112129410994295e-01   0.0000000000000000e+00   0.0000000000000000e+00   0.0000000000000000e+00   4.9307864964486303e-01   0.0000000000000000e+00
   0.0000000000000000e+00  -2.4453430212288541e-01   2.2835768259914507e-01   4.5537916386481581e-01   0.0000000000000000e+00  -6.6192404269740912e-01   0.0000000000000000e+00   0.0000000000000000e+00   0.0000000000000000e+00   0.0000000000000000e+00   0.0000000000000000e+00   0.0000000000000000e+00   0.0000000000000000e+00   0.0000000000000000e+00   0.0000000000000000e+00   1.4844225542175959e-02  -1.1104756697673004e-01   1.5528020507141735e-01   0.0000000000000000e+00  -4.5373810447184548e-01
   0.0000000000000000e+00   1.4797737558648610e-01   7.3060194950382268e-02   1.8618636533644647e-01   0.0000000000000000e+00  -1.8784740902174557e-01   0.0000000000000000e+00   0.0000000000000000e+00   0.0000000000000000e+00   0.0000000000000000e+00   0.0000000000000000e+00   0.0000000000000000e+00   0.0000000000000000e+00   0.0000000000000000e+00   0.0000000000000000e+00   4.9336391539619256e-01   7.2293759464614959e-01   1.8476472328137827e-01   0.0000000000000000e+00   3.2035631846102419e-01
   0.0000000000000000e+00  -4.2709526460604569e-01  -3.7600381926864747e-05  -7.2604300542481082e-01   0.0000000000000000e+00  -3.4256382838216393e-01   0.0000000000000000e+00   0.0000000000000000e+00   0.0000000000000000e+00   0.0000000000000000e+00   0.0000000000000000e+00   0.0000000000000000e+00   0.0000000000000000e+00   0.0000000000000000e+00   0.0000000000000000e+00  -2.2399865729201981e-01   3.2305732738970006e-01   1.3002263724899513e-01   0.0000000000000000e+00  -4.0668044570391207e-02
   4.7121757364188777e-01   0.0000000000000000e+00   0.0000000000000000e+00   0.0000000000000000e+00   0.0000000000000000e+00   0.0000000000000000e+00  -9.3960935688193359e-02   0.0000000000000000e+00   2.9713331463695625e-01   0.0000000000000000e+00   0.0000000000000000e+00   0.0000000000000000e+00   0.0000000000000000e+00   4.2941336885258746e-01  -6.9462516263874663e-01   0.0000000000000000e+00   0.0000000000000000e+00   0.0000000000000000e+00   1.1805581844311425e-01   0.0000000000000000e+00
   0.0000000000000000e+00   5.9403099088203293e-01  -4.9715926480361378e-01  -6.9812106868991614e-02   0.0000000000000000e+00  -1.2467234931090998e-01   0.0000000000000000e+00   0.0000000000000000e+00   0.0000000000000000e+00   0.0000000000000000e+00   0.0000000000000000e+00   0.0000000000000000e+00   0.0000000000000000e+00   0.0000000000000000e+00   0.0000000000000000e+00  -2.0528602374990682e-01   2.6791366222110558e-01   5.3152696518025302e-02   0.0000000000000000e+00  -5.1263791436504502e-01
   2.1071717781545363e-01   4.3655679535708591e-02   0.0000000000000000e+00   0.0000000000000000e+00   0.0000000000000000e+00   0.0000000000000000e+00   3.6167086753393357e-01  -2.1097758604244671e-01   0.0000000000000000e+00   3.0538847092915894e-01   2.0420465443368677e-01   0.0000000000000000e+00   0.0000000000000000e+00   0.0000000000000000e+00   0.0000000000000000e+00   0.0000000000000000e+00  -2.3710541341129623e-01   0.0000000000000000e+00   7.6628614645245152e-01   0.0000000000000000e+00
  -4.2909095920321094e-01   3.5502512866928126e-01   0.0000000000000000e+00   0.0000000000000000e+00   0.0000000000000000e+00   0.0000000000000000e+00   2.1969870944699968e-01   4.8965287707218397e-01   0.0000000000000000e+00   1.1125894751187436e-01   6.1250676291887141e-01   0.0000000000000000e+00   0.0000000000000000e+00   0.0000000000000000e+00   0.0000000000000000e+00   0.0000000000000000e+00   1.1090400901453236e-01   0.0000000000000000e+00  -4.4360529160327525e-02   0.0000000000000000e+00
   0.0000000000000000e+00   0.0000000000000000e+00  -3.7766226159977170e-02   0.0000000000000000e+00   0.0000000000000000e+00  -1.4751294883065142e+00   0.0000000000000000e+00   0.0000000000000000e+00  -9.0650786021149521e-01   0.0000000000000000e+00   0.0000000000000000e+00   0.0000000000000000e+00   0.0000000000000000e+00   6.9710995840939860e-01   9.7569945749383880e-02   0.0000000000000000e+00   0.0000000000000000e+00   0.0000000000000000e+00   0.0000000000000000e+00  -1.7886282793748681e-01
   0.0000000000000000e+00   0.0000000000000000e+00   0.0000000000000000e+00   9.9037495106072765e-02   6.9224786442768055e-02   0.0000000000000000e+00   0.0000000000000000e+00   0.0000000000000000e+00   0.0000000000000000e+00   0.0000000000000000e+00   0.0000000000000000e+00  -8.9085948323870912e-01  -4.2852810084887899e-01   0.0000000000000000e+00   0.0000000000000000e+00   9.3611009017187941e-03   0.0000000000000000e+00   8.9693484721490607e-02   0.0000000000000000e+00   0.0000000000000000e+00
   0.0000000000000000e+00   0.0000000000000000e+00   0.0000000000000000e+00   9.1910494767896800e-01   1.1271742910563814e-01   0.0000000000000000e+00   0.0000000000000000e+00   0.0000000000000000e+00   0.0000000000000000e+00   0.0000000000000000e+00   0.0000000000000000e+00   2.3384083106471271e-01  -2.3464722578366187e-01   0.0000000000000000e+00   0.0000000000000000e+00   1.6105217466115229e-01   0.0000000000000000e+00   8.2838508700773986e-02   0.0000000000000000e+00   0.0000000000000000e+00
   0.0000000000000000e+00   0.0000000000000000e+00  -5.0559113150394142e-01   0.0000000000000000e+00   0.0000000000000000e+00  -1.0952921828580942e-01   0.0000000000000000e+00   0.0000000000000000e+00  -9.5077150859766024e-01   0.0000000000000000e+00   0.0000000000000000e+00   0.0000000000000000e+00   0.0000000000000000e+00  -1.2579947769045263e+00  -5.6215092440816783e-01   0.0000000000000000e+00   0.0000000000000000e+00   0.0000000000000000e+00   0.0000000000000000e+00   4.3323202168667602e-01
  -4.3000261541441709e-01   6.0234250575391124e-01   0.0000000000000000e+00   0.0000000000000000e+00   0.0000000000000000e+00   0.0000000000000000e+00   2.6865731557827749e-01  -4.8048169587737455e-01   0.0000000000000000e+00  -2.1176494268009463e-01  -3.2283621635218918e-01   0.0000000000000000e+00   0.0000000000000000e+00   0.0000000000000000e+00   0.0000000000000000e+00   0.0000000000000000e+00  -1.0509493477029015e-02   0.0000000000000000e+00  -7.9862520553888872e-03   0.0000000000000000e+00
  -6.9632771882194122e-01  -4.5812240939479054e-01   0.0000000000000000e+00   0.0000000000000000e+00   0.0000000000000000e+00   0.0000000000000000e+00  -2.0572929796266937e-01  -2.0569339945614162e-01   0.0000000000000000e+00   4.1547021408542845e-01  -7.3161215732798851e-02   0.0000000000000000e+00   0.0000000000000000e+00   0.0000000000000000e+00   0.0000000000000000e+00   0.0000000000000000e+00   1.3714709577222764e-01   0.0000000000000000e+00   1.5440161667565944e-01   0.0000000000000000e+00
   0.0000000000000000e+00   0.0000000000000000e+00   5.7726638347471115e-01   0.0000000000000000e+00   0.0000000000000000e+00  -5.3341919968301699e-01   0.0000000000000000e+00   0.0000000000000000e+00   6.8486738219730436e-01   0.0000000000000000e+00   0.0000000000000000e+00   0.0000000000000000e+00   0.0000000000000000e+00  -9.6848725053591833e-01  -4.8045974278372239e-01   0.0000000000000000e+00   0.0000000000000000e+00   0.0000000000000000e+00   0.0000000000000000e+00  -2.0328415326968424e-01
   2.7810963127952948e-01   2.5871546182585597e-01   0.0000000000000000e+00   0.0000000000000000e+00   0.0000000000000000e+00   0.0000000000000000e+00   1.2231031890245854e-01   1.9001491701749140e-02   0.0000000000000000e+00   6.3741836210165015e-01  -2.4793613890127586e-01   0.0000000000000000e+00   0.0000000000000000e+00   0.0000000000000000e+00   0.0000000000000000e+00   0.0000000000000000e+00   5.9210235030180491e-01   0.0000000000000000e+00  -1.4846138034634057e-01   0.0000000000000000e+00
   1.0967821224824922e-01   1.9989603552579160e-01   0.0000000000000000e+00   0.0000000000000000e+00   0.0000000000000000e+00   0.0000000000000000e+00  -5.5951615703190738e-01  -3.6336985050590620e-01   0.0000000000000000e+00  -2.2036823779942283e-01   4.2556015867378622e-01   0.0000000000000000e+00   0.0000000000000000e+00   0.0000000000000000e+00   0.0000000000000000e+00   0.0000000000000000e+00   4.6411873557896943e-01   0.0000000000000000e+00   2.4051294540202570e-01   0.0000000000000000e+00
   0.0000000000000000e+00   0.0000000000000000e+00   0.0000000000000000e+00  -2.9642735144928478e-01  -2.8739215008899005e-01   0.0000000000000000e+00   0.0000000000000000e+00   0.0000000000000000e+00   0.0000000000000000e+00   0.0000000000000000e+00   0.0000000000000000e+00   2.3175983910516459e-01  -5.1970901164892136e-01   0.0000000000000000e+00   0.0000000000000000e+00   6.4441999839144115e-01   0.0000000000000000e+00   3.0074800621453385e-01   0.0000000000000000e+00   0.0000000000000000e+00
   0.0000000000000000e+00   0.0000000000000000e+00   0.0000000000000000e+00   2.3213478489356990e-01  -7.8860601043343759e-01   0.0000000000000000e+00   0.0000000000000000e+00   0.0000000000000000e+00   0.0000000000000000e+00   0.0000000000000000e+00   0.0000000000000000e+00  -2.4197672940784912e-01   3.8924733308499021e-01   0.0000000000000000e+00   0.0000000000000000e+00   2.5789167867113127e-01   0.0000000000000000e+00  -2.1826511433154239e-01   0.0000000000000000e+00   0.0000000000000000e+00
   0.0000000000000000e+00   0.0000000000000000e+00  -5.5370471220347017e-01   0.0000000000000000e+00   0.0000000000000000e+00   4.8559511600554944e-01   0.0000000000000000e+00   0.0000000000000000e+00  -4.3865787055769673e-01   0.0000000000000000e+00   0.0000000000000000e+00   0.0000000000000000e+00   0.0000000000000000e+00   1.1852067825479068e-01  -5.9986644942611533e-01   0.0000000000000000e+00   0.0000000000000000e+00   0.0000000000000000e+00   0.0000000000000000e+00  -1.1898506242679050e+00
   0.0000000000000000e+00   0.0000000000000000e+00  -1.1313430512429570e+00   0.0000000000000000e+00   0.0000000000000000e+00  -6.0299175777325276e-01   0.0000000000000000e+00   0.0000000000000000e+00   8.6461657617171483e-01   0.0000000000000000e+00   0.0000000000000000e+00   0.0000000000000000e+00   0.0000000000000000e+00   2.0585775663531672e-01  -6.5385687294170913e-01   0.0000000000000000e+00   0.0000000000000000e+00   0.0000000000000000e+00   0.0000000000000000e+00  -3.0607001608489398e-01
   0.0000000000000000e+00   0.0000000000000000e+00   0.0000000000000000e+00   4.6162643898597422e-02  -4.7239084425351152e-01   0.0000000000000000e+00   0.0000000000000000e+00   0.0000000000000000e+00   0.0000000000000000e+00   0.0000000000000000e+00   0.0000000000000000e+00   1.0450170676821496e-01  -1.7710783523273416e-01   0.0000000000000000e+00   0.0000000000000000e+00  -6.3673011745953900e-01   0.0000000000000000e+00   5.7184164422977501e-01   0.0000000000000000e+00   0.0000000000000000e+00
  -9.2760471525146437e-02  -1.5450834827171089e-01   0.0000000000000000e+00   0.0000000000000000e+00   0.0000000000000000e+00   0.0000000000000000e+00   1.9362093772015498e-01   3.9832117943590356e-01   0.0000000000000000e+00  -4.3176305946808891e-01  -3.4104278105867192e-01   0.0000000000000000e+00   0.0000000000000000e+00   0.0000000000000000e+00   0.0000000000000000e+00   0.0000000000000000e+00   4.9806199751393859e-01   0.0000000000000000e+00   4.6965792266807033e-01   0.0000000000000000e+00
   0.0000000000000000e+00   0.0000000000000000e+00   0.0000000000000000e+00   3.9382064174265527e-02   2.3421339150165416e-01   0.0000000000000000e+00   0.0000000000000000e+00   0.0000000000000000e+00   0.0000000000000000e+00   0.0000000000000000e+00   0.0000000000000000e+00  -1.6882499677531032e-01   5.5527130108729983e-01   0.0000000000000000e+00   0.0000000000000000e+00   2.9455741730967094e-01   0.0000000000000000e+00   7.2111092823722778e-01   0.0000000000000000e+00   0.0000000000000000e+00
  -6.1040118861089197e-02   4.1060170303799326e-01   0.0000000000000000e+00   0.0000000000000000e+00   0.0000000000000000e+00   0.0000000000000000e+00  -5.8388196733349174e-01   3.8922694739551089e-01   0.0000000000000000e+00   1.8872140998092207e-01  -3.3863871939605661e-01   0.0000000000000000e+00   0.0000000000000000e+00   0.0000000000000000e+00   0.0000000000000000e+00   0.0000000000000000e+00  -3.1385410793511276e-01   0.0000000000000000e+00   2.9405479603048962e-01   0.0000000000000000e+00
   0.0000000000000000e+00   0.0000000000000000e+00   1.2205676119964901e-01   0.0000000000000000e+00   0.0000000000000000e+00   7.3484794701554579e-01   0.0000000000000000e+00   0.0000000000000000e+00  -3.9151348025047061e-01   0.0000000000000000e+00   0.0000000000000000e+00   0.0000000000000000e+00   0.0000000000000000e+00   8.4667604470087365e-01  -8.4093803208898898e-01   0.0000000000000000e+00   0.0000000000000000e+00   0.0000000000000000e+00   0.0000000000000000e+00   3.9865508137624972e-01
  -4.5509057501716821e-01   0.0000000000000000e+00   0.0000000000000000e+00   5.1822979474206676e-01   0.0000000000000000e+00   5.2992914092565069e-01   0.0000000000000000e+00   0.0000000000000000e+00   3.1612685458272727e-01   0.0000000000000000e+00   0.0000000000000000e+00   0.0000000000000000e+00   0.0000000000000000e+00   6.4585949231115825e-01   0.0000000000000000e+00   0.0000000000000000e+00   0.0000000000000000e+00   3.1289185528054531e-01   0.0000000000000000e+00   0.0000000000000000e+00
   0.0000000000000000e+00   1.6192253765475140e-01  -3.1060064392564909e-02   0.0000000000000000e+00  -3.5316217657331639e-01   0.0000000000000000e+00   0.0000000000000000e+00   0.0000000000000000e+00   0.0000000000000000e+00   0.0000000000000000e+00  -6.1627316810367505e-01   2.8757978396520623e-01   0.0000000000000000e+00   0.0000000000000000e+00  -4.0100296821597847e-01   3.3562125115540353e-01   0.0000000000000000e+00   0.0000000000000000e+00   3.3489264940010077e-01   0.0000000000000000e+00
   0.0000000000000000e+00   3.9072301942370735e-01  -1.6645934941309620e-01   0.0000000000000000e+00   4.2363628076363341e-01   0.0000000000000000e+00   0.0000000000000000e+00   0.0000000000000000e+00   0.0000000000000000e+00   0.0000000000000000e+00  -1.0503393422333604e-01   6.4738596217335553e-01   0.0000000000000000e+00   0.0000000000000000e+00  -7.0469238414343105e-02  -4.1930777169447558e-01   0.0000000000000000e+00   0.0000000000000000e+00  -1.7097799970319011e-01   0.0000000000000000e+00
  -9.4337940942546838e-01   0.0000000000000000e+00   0.0000000000000000e+00  -3.4629127867697918e-01   0.0000000000000000e+00   7.9419199736028534e-01   0.0000000000000000e+00   0.0000000000000000e+00   3.9533671653563568e-01   0.0000000000000000e+00   0.0000000000000000e+00   0.0000000000000000e+00   0.0000000000000000e+00  -9.0787934156395733e-01   0.0000000000000000e+00   0.0000000000000000e+00   0.0000000000000000e+00  -5.7531949985880615e-01   0.0000000000000000e+00   0.0000000000000000e+00
   0.0000000000000000e+00   8.2650467976149744e-01  -2.5034339349542911e-01   0.0000000000000000e+00  -1.4137942001870102e-02   0.0000000000000000e+00   0.0000000000000000e+00   0.0000000000000000e+00   0.0000000000000000e+00   0.0000000000000000e+00   1.8600080138838548e-01  -2.9554342037170162e-01   0.0000000000000000e+00   0.0000000000000000e+00   2.0901203912865002e-01   2.5472167650485372e-01   0.0000000000000000e+00   0.0000000000000000e+00   1.5331973727216203e-01   0.0000000000000000e+00
   8.5723888707444829e-01   0.0000000000000000e+00   0.0000000000000000e+00   6.9390134943006010e-01   0.0000000000000000e+00  -4.4149631654457722e-01   0.0000000000000000e+00   0.0000000000000000e+00   9.1672364468477729e-01   0.0000000000000000e+00   0.0000000000000000e+00   0.0000000000000000e+00   0.0000000000000000e+00  -3.4337363196391701e-01   0.0000000000000000e+00   0.0000000000000000e+00   0.0000000000000000e+00  -2.8774131208837317e-02   0.0000000000000000e+00   0.0000000000000000e+00
   0.0000000000000000e+00   0.0000000000000000e+00   0.0000000000000000e+00   0.0000000000000000e+00   0.0000000000000000e+00   0.0000000000000000e+00   2.3388262052666128e-02  -1.6146279765659444e-01   0.0000000000000000e+00  -3.8038865640521460e-02   0.0000000000000000e+00   0.0000000000000000e+00   4.2178240787079102e-02   0.0000000000000000e+00   0.0000000000000000e+00   0.0000000000000000e+00   8.6163243405730960e-01   0.0000000000000000e+00   0.0000000000000000e+00   4.7722776894940516e-01
   0.0000000000000000e+00   0.0000000000000000e+00   0.0000000000000000e+00   0.0000000000000000e+00   0.0000000000000000e+00   0.0000000000000000e+00   2.4008513606988593e-01   3.7003107908763344e-01   0.0000000000000000e+00  -3.7421801847705261e-01   0.0000000000000000e+00   0.0000000000000000e+00   1.7064660791629654e-01   0.0000000000000000e+00   0.0000000000000000e+00   0.0000000000000000e+00   4.1518671654963674e-01   0.0000000000000000e+00   0.0000000000000000e+00  -6.8109964630885356e-01
   7.9352210601048856e-01   0.0000000000000000e+00   0.0000000000000000e+00   6.8803913946982198e-01   0.0000000000000000e+00   1.1428981244910454e+00   0.0000000000000000e+00   0.0000000000000000e+00  -1.0006315232310987e+00   0.0000000000000000e+00   0.0000000000000000e+00   0.0000000000000000e+00   0.0000000000000000e+00  -5.2314468186565899e-01   0.0000000000000000e+00   0.0000000000000000e+00   0.0000000000000000e+00   1.5997574122491093e-01   0.0000000000000000e+00   0.0000000000000000e+00
   0.0000000000000000e+00   0.0000000000000000e+00   0.0000000000000000e+00   0.0000000000000000e+00   0.0000000000000000e+00   0.0000000000000000e+00  -1.9291871685104461e-01  -1.3768125577633678e-01   0.0000000000000000e+00   3.7864152361702946e-01   0.0000000000000000e+00   0.0000000000000000e+00   8.8672065861560423e-01   0.0000000000000000e+00   0.0000000000000000e+00   0.0000000000000000e+00   1.7953920334310688e-02   0.0000000000000000e+00   0.0000000000000000e+00  -1.1773260983394114e-01
   0.0000000000000000e+00  -8.0012925294116813e-02   2.2769364126520622e-01   0.0000000000000000e+00   6.5991555688571168e-01   0.0000000000000000e+00   0.0000000000000000e+00   0.0000000000000000e+00   0.0000000000000000e+00   0.0000000000000000e+00   2.4549827920911477e-01   1.0180446338401236e-01   0.0000000000000000e+00   0.0000000000000000e+00  -2.8134118439891104e-01   5.5024987894510413e-01   0.0000000000000000e+00   0.0000000000000000e+00   2.3174048009759451e-01   0.0000000000000000e+00
   0.0000000000000000e+00  -3.6225427317397030e-02   3.4957441487466212e-03   0.0000000000000000e+00   4.3438838820993231e-01   0.0000000000000000e+00   0.0000000000000000e+00   0.0000000000000000e+00   0.0000000000000000e+00   0.0000000000000000e+00  -4.8032396366256741e-01  -4.5461904311156215e-01   0.0000000000000000e+00   0.0000000000000000e+00   8.4892372880203043e-02  -3.8286117737202940e-01   0.0000000000000000e+00   0.0000000000000000e+00   4.6776409207716757e-01   0.0000000000000000e+00
   0.0000000000000000e+00   0.0000000000000000e+00   0.0000000000000000e+00   0.0000000000000000e+00   0.0000000000000000e+00   0.0000000000000000e+00  -7.8504763518214293e-01  -3.4055500705568759e-01   0.0000000000000000e+00  -4.7967276176652640e-01   0.0000000000000000e+00   0.0000000000000000e+00  -4.4166859635513853e-02   0.0000000000000000e+00   0.0000000000000000e+00   0.0000000000000000e+00   4.0655089543158940e-02   0.0000000000000000e+00   0.0000000000000000e+00  -1.8448032818615856e-01
  -7.2467143338480211e-01   0.0000000000000000e+00   0.0000000000000000e+00  -5.5299994879331488e-02   0.0000000000000000e+00  -5.2388391339860496e-01   0.0000000000000000e+00   0.0000000000000000e+00  -1.9780523509706618e-01   0.0000000000000000e+00   0.0000000000000000e+00   0.0000000000000000e+00   0.0000000000000000e+00  -6.7876574143847657e-01   0.0000000000000000e+00   0.0000000000000000e+00   0.0000000000000000e+00   6.1049343358296582e-01   0.0000000000000000e+00   0.0000000000000000e+00
   0.0000000000000000e+00  -2.8996841864364731e-01  -4.2098987995979903e-01   0.0000000000000000e+00  -3.6147118970310081e-02   0.0000000000000000e+00   0.0000000000000000e+00   0.0000000000000000e+00   0.0000000000000000e+00   0.0000000000000000e+00   1.2462573914348758e-01   3.8096395806802730e-01   0.0000000000000000e+00   0.0000000000000000e+00   5.5180988593249058e-01   1.1733671209466340e-01   0.0000000000000000e+00   0.0000000000000000e+00   5.0838180192543114e-01   0.0000000000000000e+00
   0.0000000000000000e+00   1.6463026642529255e-01   7.2864707395247685e-01   0.0000000000000000e+00  -1.2358407230249585e-02   0.0000000000000000e+00   0.0000000000000000e+00   0.0000000000000000e+00   0.0000000000000000e+00   0.0000000000000000e+00  -2.3332194647096416e-01   1.8812560164128705e-01   0.0000000000000000e+00   0.0000000000000000e+00   5.7912325469448100e-01   1.2113899819163132e-01   0.0000000000000000e+00   0.0000000000000000e+00  -4.3918254282998601e-02   0.0000000000000000e+00
   0.0000000000000000e+00   0.0000000000000000e+00   0.0000000000000000e+00   0.0000000000000000e+00   0.0000000000000000e+00   0.0000000000000000e+00  -4.9697514557674394e-01   8.2422295088962261e-01   0.0000000000000000e+00   1.5001191782972173e-01   0.0000000000000000e+00   0.0000000000000000e+00  -1.6212821770196700e-02   0.0000000000000000e+00   0.0000000000000000e+00   0.0000000000000000e+00   5.4030151582324937e-02   0.0000000000000000e+00   0.0000000000000000e+00   2.1905831083313732e-01
  -6.8933334967277027e-01   0.0000000000000000e+00   0.0000000000000000e+00   1.1988191057683333e+00   0.0000000000000000e+00  -4.7166752544264101e-01   0.0000000000000000e+00   0.0000000000000000e+00  -6.9360430462130052e-01   0.0000000000000000e+00   0.0000000000000000e+00   0.0000000000000000e+00   0.0000000000000000e+00  -5.3614586505916564e-02   0.0000000000000000e+00   0.0000000000000000e+00   0.0000000000000000e+00  -9.6556552010038788e-01   0.0000000000000000e+00   0.0000000000000000e+00
   0.0000000000000000e+00  -1.3822977245081494e-01  -3.8553740521285013e-01   0.0000000000000000e+00   2.6451415611301227e-01   0.0000000000000000e+00   0.0000000000000000e+00   0.0000000000000000e+00   0.0000000000000000e+00   0.0000000000000000e+00  -4.6219880581270678e-01  -1.1522138710351723e-01   0.0000000000000000e+00   0.0000000000000000e+00   2.5358864735155662e-01   4.1092099554804284e-01   0.0000000000000000e+00   0.0000000000000000e+00  -5.4974424018558077e-01   0.0000000000000000e+00
   0.0000000000000000e+00   0.0000000000000000e+00   0.0000000000000000e+00   0.0000000000000000e+00   0.0000000000000000e+00   0.0000000000000000e+00   2.0324960147293297e-01   1.5076289890454936e-01   0.0000000000000000e+00  -6.8011394785666779e-01   0.0000000000000000e+00   0.0000000000000000e+00   4.2498663239596657e-01   0.0000000000000000e+00   0.0000000000000000e+00   0.0000000000000000e+00  -2.8339919220079923e-01   0.0000000000000000e+00   0.0000000000000000e+00   4.6095165244359110e-01
