# Supplementary material for: An improved crayfish optimization algorithm for solving engineering optimization problems
Source: PLoS One. 2026 Feb 26;21(2):e0340464. doi: 10.1371/journal.pone.0340464 (PMC12945318; doi:10.1371/journal.pone.0340464)
Supplement: S1 Dataset — This folder contains the minimal runnable dataset required to reproduce the core analyses and results presented in this study. The data and scripts are designed to be executed in MATLAB. [file pone.0340464.s001.zip › S1/input_data/M_25_D30.txt]

  -5.9111339552304476e-01   0.0000000000000000e+00   0.0000000000000000e+00   0.0000000000000000e+00   0.0000000000000000e+00   0.0000000000000000e+00   0.0000000000000000e+00   0.0000000000000000e+00   0.0000000000000000e+00   0.0000000000000000e+00   0.0000000000000000e+00   0.0000000000000000e+00   0.0000000000000000e+00   0.0000000000000000e+00   0.0000000000000000e+00   0.0000000000000000e+00   0.0000000000000000e+00  -5.9966539433914401e-01   0.0000000000000000e+00   5.3470734537348463e-02   0.0000000000000000e+00  -4.5281815723512875e-01  -2.2490978082727947e-01   0.0000000000000000e+00   0.0000000000000000e+00   0.0000000000000000e+00   0.0000000000000000e+00  -1.8027355873711046e-01   0.0000000000000000e+00   0.0000000000000000e+00
   0.0000000000000000e+00  -1.3747567809193850e-01   1.0336805187983034e-01   0.0000000000000000e+00   0.0000000000000000e+00   0.0000000000000000e+00   0.0000000000000000e+00   0.0000000000000000e+00   0.0000000000000000e+00  -5.0745050534504244e-01   0.0000000000000000e+00  -9.8949898720056795e-01   0.0000000000000000e+00   0.0000000000000000e+00   0.0000000000000000e+00   0.0000000000000000e+00   0.0000000000000000e+00   0.0000000000000000e+00   0.0000000000000000e+00   0.0000000000000000e+00   0.0000000000000000e+00   0.0000000000000000e+00   0.0000000000000000e+00   0.0000000000000000e+00   2.9016108265537921e-01  -1.5084104790513382e+00   0.0000000000000000e+00   0.0000000000000000e+00   0.0000000000000000e+00   0.0000000000000000e+00
   0.0000000000000000e+00  -8.6071230423642842e-01  -5.7677033347318563e-01   0.0000000000000000e+00   0.0000000000000000e+00   0.0000000000000000e+00   0.0000000000000000e+00   0.0000000000000000e+00   0.0000000000000000e+00  -7.8810693328777670e-01   0.0000000000000000e+00   2.9350709874854397e-01   0.0000000000000000e+00   0.0000000000000000e+00   0.0000000000000000e+00   0.0000000000000000e+00   0.0000000000000000e+00   0.0000000000000000e+00   0.0000000000000000e+00   0.0000000000000000e+00   0.0000000000000000e+00   0.0000000000000000e+00   0.0000000000000000e+00   0.0000000000000000e+00  -1.6387874597139288e-01   4.0804939918680005e-01   0.0000000000000000e+00   0.0000000000000000e+00   0.0000000000000000e+00   0.0000000000000000e+00
   0.0000000000000000e+00   0.0000000000000000e+00   0.0000000000000000e+00   2.0628870853322734e-01   0.0000000000000000e+00   0.0000000000000000e+00   0.0000000000000000e+00  -6.6818886308942349e-01   0.0000000000000000e+00   0.0000000000000000e+00   0.0000000000000000e+00   0.0000000000000000e+00   0.0000000000000000e+00   0.0000000000000000e+00   0.0000000000000000e+00   0.0000000000000000e+00  -1.3393289768555527e-01   0.0000000000000000e+00   3.6679031430636072e-01   0.0000000000000000e+00  -1.1141149425889790e-01   0.0000000000000000e+00   0.0000000000000000e+00   0.0000000000000000e+00   0.0000000000000000e+00   0.0000000000000000e+00   3.8866151692798490e-01   0.0000000000000000e+00   1.2757994091065422e-01  -4.2278661178781629e-01
   0.0000000000000000e+00   0.0000000000000000e+00   0.0000000000000000e+00   0.0000000000000000e+00  -1.9661763638905733e-01   0.0000000000000000e+00   0.0000000000000000e+00   0.0000000000000000e+00   0.0000000000000000e+00   0.0000000000000000e+00   0.0000000000000000e+00   0.0000000000000000e+00   0.0000000000000000e+00   0.0000000000000000e+00  -2.6361232137825280e-01   0.0000000000000000e+00   0.0000000000000000e+00   0.0000000000000000e+00   0.0000000000000000e+00   0.0000000000000000e+00   0.0000000000000000e+00   0.0000000000000000e+00   0.0000000000000000e+00   0.0000000000000000e+00   0.0000000000000000e+00   0.0000000000000000e+00   0.0000000000000000e+00   0.0000000000000000e+00   0.0000000000000000e+00   0.0000000000000000e+00
   0.0000000000000000e+00   0.0000000000000000e+00   0.0000000000000000e+00   0.0000000000000000e+00   0.0000000000000000e+00  -3.0265348937495590e-01  -2.9817530405023007e-01   0.0000000000000000e+00  -4.7785031009959228e-01   0.0000000000000000e+00   2.2023413908605305e-01   0.0000000000000000e+00  -3.0741876449758082e-01  -6.2666296515934039e-01   0.0000000000000000e+00  -8.0751069930960695e-01   0.0000000000000000e+00   0.0000000000000000e+00   0.0000000000000000e+00   0.0000000000000000e+00   0.0000000000000000e+00   0.0000000000000000e+00   0.0000000000000000e+00   8.0409733677537620e-02   0.0000000000000000e+00   0.0000000000000000e+00   0.0000000000000000e+00   0.0000000000000000e+00   0.0000000000000000e+00   0.0000000000000000e+00
   0.0000000000000000e+00   0.0000000000000000e+00   0.0000000000000000e+00   0.0000000000000000e+00   0.0000000000000000e+00  -6.7279178192173250e-01   3.5707634426517243e-01   0.0000000000000000e+00   7.5439018598240232e-02   0.0000000000000000e+00   2.9354546119855796e-01   0.0000000000000000e+00  -4.6153512547215853e-01   3.2433161629910373e-01   0.0000000000000000e+00   9.8397847764622126e-02   0.0000000000000000e+00   0.0000000000000000e+00   0.0000000000000000e+00   0.0000000000000000e+00   0.0000000000000000e+00   0.0000000000000000e+00   0.0000000000000000e+00   8.7652168356919635e-01   0.0000000000000000e+00   0.0000000000000000e+00   0.0000000000000000e+00   0.0000000000000000e+00   0.0000000000000000e+00   0.0000000000000000e+00
   0.0000000000000000e+00   0.0000000000000000e+00   0.0000000000000000e+00  -2.7664163469212455e-01   0.0000000000000000e+00   0.0000000000000000e+00   0.0000000000000000e+00   2.1235737070151522e-01   0.0000000000000000e+00   0.0000000000000000e+00   0.0000000000000000e+00   0.0000000000000000e+00   0.0000000000000000e+00   0.0000000000000000e+00   0.0000000000000000e+00   0.0000000000000000e+00   4.7492936847505041e-01   0.0000000000000000e+00   5.7204142887424159e-01   0.0000000000000000e+00   1.5658626356202135e-01   0.0000000000000000e+00   0.0000000000000000e+00   0.0000000000000000e+00   0.0000000000000000e+00   0.0000000000000000e+00  -8.4776807494226822e-02   0.0000000000000000e+00  -4.0087265102470798e-01  -3.6493726078630212e-01
   0.0000000000000000e+00   0.0000000000000000e+00   0.0000000000000000e+00   0.0000000000000000e+00   0.0000000000000000e+00  -1.3610378943127699e-01  -3.1355453781462017e-01   0.0000000000000000e+00  -7.9420903744528104e-01   0.0000000000000000e+00   4.9986850031194391e-01   0.0000000000000000e+00  -3.2519267471894314e-01   3.0689705282059848e-01   0.0000000000000000e+00   5.2773768485710415e-01   0.0000000000000000e+00   0.0000000000000000e+00   0.0000000000000000e+00   0.0000000000000000e+00   0.0000000000000000e+00   0.0000000000000000e+00   0.0000000000000000e+00  -5.7148349046957947e-01   0.0000000000000000e+00   0.0000000000000000e+00   0.0000000000000000e+00   0.0000000000000000e+00   0.0000000000000000e+00   0.0000000000000000e+00
   0.0000000000000000e+00  -7.1701148600376505e-02  -1.9748717485233702e-01   0.0000000000000000e+00   0.0000000000000000e+00   0.0000000000000000e+00   0.0000000000000000e+00   0.0000000000000000e+00   0.0000000000000000e+00   6.5654841705759226e-01   0.0000000000000000e+00   8.3916590338772978e-01   0.0000000000000000e+00   0.0000000000000000e+00   0.0000000000000000e+00   0.0000000000000000e+00   0.0000000000000000e+00   0.0000000000000000e+00   0.0000000000000000e+00   0.0000000000000000e+00   0.0000000000000000e+00   0.0000000000000000e+00   0.0000000000000000e+00   0.0000000000000000e+00  -7.6101275152628411e-01  -7.7154731093378670e-01   0.0000000000000000e+00   0.0000000000000000e+00   0.0000000000000000e+00   0.0000000000000000e+00
   0.0000000000000000e+00   0.0000000000000000e+00   0.0000000000000000e+00   0.0000000000000000e+00   0.0000000000000000e+00   7.3689927889983364e-01  -6.9193866568217771e-02   0.0000000000000000e+00  -6.6534235009042786e-01   0.0000000000000000e+00  -5.0238490350398468e-01   0.0000000000000000e+00  -1.8816200760762380e-01   3.1671471853415356e-01   0.0000000000000000e+00  -1.4938758350794579e-01   0.0000000000000000e+00   0.0000000000000000e+00   0.0000000000000000e+00   0.0000000000000000e+00   0.0000000000000000e+00   0.0000000000000000e+00   0.0000000000000000e+00   6.1845238442044170e-01   0.0000000000000000e+00   0.0000000000000000e+00   0.0000000000000000e+00   0.0000000000000000e+00   0.0000000000000000e+00   0.0000000000000000e+00
   0.0000000000000000e+00   1.0791029447361253e+00  -1.4754427595472966e-01   0.0000000000000000e+00   0.0000000000000000e+00   0.0000000000000000e+00   0.0000000000000000e+00   0.0000000000000000e+00   0.0000000000000000e+00  -1.1223288882355025e+00   0.0000000000000000e+00   1.7522525857446195e-01   0.0000000000000000e+00   0.0000000000000000e+00   0.0000000000000000e+00   0.0000000000000000e+00   0.0000000000000000e+00   0.0000000000000000e+00   0.0000000000000000e+00   0.0000000000000000e+00   0.0000000000000000e+00   0.0000000000000000e+00   0.0000000000000000e+00   0.0000000000000000e+00  -1.1157325874304935e+00  -1.3893586459673057e-01   0.0000000000000000e+00   0.0000000000000000e+00   0.0000000000000000e+00   0.0000000000000000e+00
   0.0000000000000000e+00   0.0000000000000000e+00   0.0000000000000000e+00   0.0000000000000000e+00   0.0000000000000000e+00   1.2152500544747202e-01   7.9709219939151621e-01   0.0000000000000000e+00  -2.6235245607945457e-01   0.0000000000000000e+00   3.7975720000094443e-01   0.0000000000000000e+00   6.6213145956444286e-01  -2.0773248865501509e-01   0.0000000000000000e+00   1.9153281030114266e-01   0.0000000000000000e+00   0.0000000000000000e+00   0.0000000000000000e+00   0.0000000000000000e+00   0.0000000000000000e+00   0.0000000000000000e+00   0.0000000000000000e+00   1.3606540788919658e-01   0.0000000000000000e+00   0.0000000000000000e+00   0.0000000000000000e+00   0.0000000000000000e+00   0.0000000000000000e+00   0.0000000000000000e+00
   0.0000000000000000e+00   0.0000000000000000e+00   0.0000000000000000e+00   0.0000000000000000e+00   0.0000000000000000e+00   5.9438908374477051e-01  -7.7419603993484420e-01   0.0000000000000000e+00   4.2833915413891588e-01   0.0000000000000000e+00   1.1916330120083858e+00   0.0000000000000000e+00  -6.2966850267993957e-01  -1.9638238044325448e-03   0.0000000000000000e+00  -3.5066169128737434e-01   0.0000000000000000e+00   0.0000000000000000e+00   0.0000000000000000e+00   0.0000000000000000e+00   0.0000000000000000e+00   0.0000000000000000e+00   0.0000000000000000e+00  -1.0275501428710783e-01   0.0000000000000000e+00   0.0000000000000000e+00   0.0000000000000000e+00   0.0000000000000000e+00   0.0000000000000000e+00   0.0000000000000000e+00
   0.0000000000000000e+00   0.0000000000000000e+00   0.0000000000000000e+00   0.0000000000000000e+00  -5.5160163941918550e-01   0.0000000000000000e+00   0.0000000000000000e+00   0.0000000000000000e+00   0.0000000000000000e+00   0.0000000000000000e+00   0.0000000000000000e+00   0.0000000000000000e+00   0.0000000000000000e+00   0.0000000000000000e+00   4.5023828012702072e-01   0.0000000000000000e+00   0.0000000000000000e+00   0.0000000000000000e+00   0.0000000000000000e+00   0.0000000000000000e+00   0.0000000000000000e+00   0.0000000000000000e+00   0.0000000000000000e+00   0.0000000000000000e+00   0.0000000000000000e+00   0.0000000000000000e+00   0.0000000000000000e+00   0.0000000000000000e+00   0.0000000000000000e+00   0.0000000000000000e+00
   0.0000000000000000e+00   0.0000000000000000e+00   0.0000000000000000e+00   0.0000000000000000e+00   0.0000000000000000e+00   5.6866462029557474e-01  -6.5881913184996721e-01   0.0000000000000000e+00   7.9455776089478430e-02   0.0000000000000000e+00   6.5431956591189833e-03   0.0000000000000000e+00   1.1699777195713673e-01  -1.0599360009763406e+00   0.0000000000000000e+00   7.7600963610514206e-01   0.0000000000000000e+00   0.0000000000000000e+00   0.0000000000000000e+00   0.0000000000000000e+00   0.0000000000000000e+00   0.0000000000000000e+00   0.0000000000000000e+00   2.6587501166971916e-01   0.0000000000000000e+00   0.0000000000000000e+00   0.0000000000000000e+00   0.0000000000000000e+00   0.0000000000000000e+00   0.0000000000000000e+00
   0.0000000000000000e+00   0.0000000000000000e+00   0.0000000000000000e+00   4.6727976626985368e-01   0.0000000000000000e+00   0.0000000000000000e+00   0.0000000000000000e+00   1.9164350863711963e-01   0.0000000000000000e+00   0.0000000000000000e+00   0.0000000000000000e+00   0.0000000000000000e+00   0.0000000000000000e+00   0.0000000000000000e+00   0.0000000000000000e+00   0.0000000000000000e+00   1.6849052144755841e-01   0.0000000000000000e+00  -2.4511197450227287e-01   0.0000000000000000e+00   7.0962995838805287e-01   0.0000000000000000e+00   0.0000000000000000e+00   0.0000000000000000e+00   0.0000000000000000e+00   0.0000000000000000e+00   3.1909834761132050e-01   0.0000000000000000e+00   4.0904251220883772e-02  -2.2222029320457706e-01
   1.7543643109880919e-01   0.0000000000000000e+00   0.0000000000000000e+00   0.0000000000000000e+00   0.0000000000000000e+00   0.0000000000000000e+00   0.0000000000000000e+00   0.0000000000000000e+00   0.0000000000000000e+00   0.0000000000000000e+00   0.0000000000000000e+00   0.0000000000000000e+00   0.0000000000000000e+00   0.0000000000000000e+00   0.0000000000000000e+00   0.0000000000000000e+00   0.0000000000000000e+00   3.9181554995437512e-01   0.0000000000000000e+00  -5.3543511960796997e-01   0.0000000000000000e+00  -6.6763838358827565e-01  -6.3200378983716055e-02   0.0000000000000000e+00   0.0000000000000000e+00   0.0000000000000000e+00   0.0000000000000000e+00  -2.8156094722743208e-01   0.0000000000000000e+00   0.0000000000000000e+00
   0.0000000000000000e+00   0.0000000000000000e+00   0.0000000000000000e+00  -1.0097253857941198e-02   0.0000000000000000e+00   0.0000000000000000e+00   0.0000000000000000e+00  -8.8033913290896465e-02   0.0000000000000000e+00   0.0000000000000000e+00   0.0000000000000000e+00   0.0000000000000000e+00   0.0000000000000000e+00   0.0000000000000000e+00   0.0000000000000000e+00   0.0000000000000000e+00   2.7029619197077531e-01   0.0000000000000000e+00   4.3752639091946467e-02   0.0000000000000000e+00   1.1661249271417902e-01   0.0000000000000000e+00   0.0000000000000000e+00   0.0000000000000000e+00   0.0000000000000000e+00   0.0000000000000000e+00  -5.6226115646232300e-01   0.0000000000000000e+00   7.2737754120493603e-01  -2.4157727910775290e-01
   3.6383661389161437e-01   0.0000000000000000e+00   0.0000000000000000e+00   0.0000000000000000e+00   0.0000000000000000e+00   0.0000000000000000e+00   0.0000000000000000e+00   0.0000000000000000e+00   0.0000000000000000e+00   0.0000000000000000e+00   0.0000000000000000e+00   0.0000000000000000e+00   0.0000000000000000e+00   0.0000000000000000e+00   0.0000000000000000e+00   0.0000000000000000e+00   0.0000000000000000e+00  -2.9782351298035270e-01   0.0000000000000000e+00   3.1552944934877314e-01   0.0000000000000000e+00  -4.0284928743294124e-01   7.1905562151879021e-01   0.0000000000000000e+00   0.0000000000000000e+00   0.0000000000000000e+00   0.0000000000000000e+00   6.0584551317785541e-03   0.0000000000000000e+00   0.0000000000000000e+00
   0.0000000000000000e+00   0.0000000000000000e+00   0.0000000000000000e+00   1.9688546807974233e-01   0.0000000000000000e+00   0.0000000000000000e+00   0.0000000000000000e+00  -3.6331893394920328e-01   0.0000000000000000e+00   0.0000000000000000e+00   0.0000000000000000e+00   0.0000000000000000e+00   0.0000000000000000e+00   0.0000000000000000e+00   0.0000000000000000e+00   0.0000000000000000e+00   7.7937996076404614e-01   0.0000000000000000e+00  -2.4226456163851301e-01   0.0000000000000000e+00  -2.3029060879030500e-01   0.0000000000000000e+00   0.0000000000000000e+00   0.0000000000000000e+00   0.0000000000000000e+00   0.0000000000000000e+00   6.8690858650359982e-02   0.0000000000000000e+00  -1.2707059459361697e-01   2.9868225433905904e-01
   1.2787227112755151e-01   0.0000000000000000e+00   0.0000000000000000e+00   0.0000000000000000e+00   0.0000000000000000e+00   0.0000000000000000e+00   0.0000000000000000e+00   0.0000000000000000e+00   0.0000000000000000e+00   0.0000000000000000e+00   0.0000000000000000e+00   0.0000000000000000e+00   0.0000000000000000e+00   0.0000000000000000e+00   0.0000000000000000e+00   0.0000000000000000e+00   0.0000000000000000e+00   3.2664188839406416e-01   0.0000000000000000e+00   6.9446695371460743e-01   0.0000000000000000e+00  -3.8101421853574052e-01  -4.4944974651210357e-01   0.0000000000000000e+00   0.0000000000000000e+00   0.0000000000000000e+00   0.0000000000000000e+00   2.1792773998554096e-01   0.0000000000000000e+00   0.0000000000000000e+00
  -5.8912927120975511e-01   0.0000000000000000e+00   0.0000000000000000e+00   0.0000000000000000e+00   0.0000000000000000e+00   0.0000000000000000e+00   0.0000000000000000e+00   0.0000000000000000e+00   0.0000000000000000e+00   0.0000000000000000e+00   0.0000000000000000e+00   0.0000000000000000e+00   0.0000000000000000e+00   0.0000000000000000e+00   0.0000000000000000e+00   0.0000000000000000e+00   0.0000000000000000e+00   5.2124952811445335e-01   0.0000000000000000e+00   2.7212055738442137e-01   0.0000000000000000e+00   4.3390820150815079e-02   4.2189595081528458e-01   0.0000000000000000e+00   0.0000000000000000e+00   0.0000000000000000e+00   0.0000000000000000e+00  -3.5678715910949771e-01   0.0000000000000000e+00   0.0000000000000000e+00
   0.0000000000000000e+00   0.0000000000000000e+00   0.0000000000000000e+00   0.0000000000000000e+00   0.0000000000000000e+00   5.4823214468967041e-01   4.9580856630664294e-01   0.0000000000000000e+00  -5.9630834356602491e-02   0.0000000000000000e+00  -2.3008356948479589e-01   0.0000000000000000e+00  -9.6488438559587375e-01  -2.8684935216452484e-01   0.0000000000000000e+00   2.9390232521988596e-01   0.0000000000000000e+00   0.0000000000000000e+00   0.0000000000000000e+00   0.0000000000000000e+00   0.0000000000000000e+00   0.0000000000000000e+00   0.0000000000000000e+00  -4.2259782816792912e-01   0.0000000000000000e+00   0.0000000000000000e+00   0.0000000000000000e+00   0.0000000000000000e+00   0.0000000000000000e+00   0.0000000000000000e+00
   0.0000000000000000e+00  -6.1176284707040829e-01   1.5487804146742941e+00   0.0000000000000000e+00   0.0000000000000000e+00   0.0000000000000000e+00   0.0000000000000000e+00   0.0000000000000000e+00   0.0000000000000000e+00  -2.2524727478971476e-01   0.0000000000000000e+00   6.1733248120610607e-01   0.0000000000000000e+00   0.0000000000000000e+00   0.0000000000000000e+00   0.0000000000000000e+00   0.0000000000000000e+00   0.0000000000000000e+00   0.0000000000000000e+00   0.0000000000000000e+00   0.0000000000000000e+00   0.0000000000000000e+00   0.0000000000000000e+00   0.0000000000000000e+00  -2.1091433244079169e-01  -1.5771933886109812e-01   0.0000000000000000e+00   0.0000000000000000e+00   0.0000000000000000e+00   0.0000000000000000e+00
   0.0000000000000000e+00  -9.1255895173352386e-01  -5.0715629267633866e-01   0.0000000000000000e+00   0.0000000000000000e+00   0.0000000000000000e+00   0.0000000000000000e+00   0.0000000000000000e+00   0.0000000000000000e+00   4.8517619010058899e-01   0.0000000000000000e+00  -7.3657340033270169e-01   0.0000000000000000e+00   0.0000000000000000e+00   0.0000000000000000e+00   0.0000000000000000e+00   0.0000000000000000e+00   0.0000000000000000e+00   0.0000000000000000e+00   0.0000000000000000e+00   0.0000000000000000e+00   0.0000000000000000e+00   0.0000000000000000e+00   0.0000000000000000e+00  -1.1551292558525126e+00  -1.5747934429202026e-02   0.0000000000000000e+00   0.0000000000000000e+00   0.0000000000000000e+00   0.0000000000000000e+00
   0.0000000000000000e+00   0.0000000000000000e+00   0.0000000000000000e+00   6.4487769396438377e-01   0.0000000000000000e+00   0.0000000000000000e+00   0.0000000000000000e+00   3.0550691039639422e-01   0.0000000000000000e+00   0.0000000000000000e+00   0.0000000000000000e+00   0.0000000000000000e+00   0.0000000000000000e+00   0.0000000000000000e+00   0.0000000000000000e+00   0.0000000000000000e+00  -4.3827080667505444e-02   0.0000000000000000e+00  -3.8904953365562212e-02   0.0000000000000000e+00  -4.9127688516350437e-01   0.0000000000000000e+00   0.0000000000000000e+00   0.0000000000000000e+00   0.0000000000000000e+00   0.0000000000000000e+00  -2.7354768794674666e-01   0.0000000000000000e+00  -1.9017344435691422e-01  -3.6744608409326851e-01
   3.5214388358874527e-01   0.0000000000000000e+00   0.0000000000000000e+00   0.0000000000000000e+00   0.0000000000000000e+00   0.0000000000000000e+00   0.0000000000000000e+00   0.0000000000000000e+00   0.0000000000000000e+00   0.0000000000000000e+00   0.0000000000000000e+00   0.0000000000000000e+00   0.0000000000000000e+00   0.0000000000000000e+00   0.0000000000000000e+00   0.0000000000000000e+00   0.0000000000000000e+00  -1.4066680827006470e-01   0.0000000000000000e+00   2.3357511057310718e-01   0.0000000000000000e+00   1.9968114295753092e-01  -2.1995237619229990e-01   0.0000000000000000e+00   0.0000000000000000e+00   0.0000000000000000e+00   0.0000000000000000e+00  -8.4462926504912972e-01   0.0000000000000000e+00   0.0000000000000000e+00
   0.0000000000000000e+00   0.0000000000000000e+00   0.0000000000000000e+00   4.3563664161536686e-01   0.0000000000000000e+00   0.0000000000000000e+00   0.0000000000000000e+00   1.0289010264832166e-01   0.0000000000000000e+00   0.0000000000000000e+00   0.0000000000000000e+00   0.0000000000000000e+00   0.0000000000000000e+00   0.0000000000000000e+00   0.0000000000000000e+00   0.0000000000000000e+00  -3.1603201810119816e-02   0.0000000000000000e+00   6.4144987103110385e-01   0.0000000000000000e+00   1.0987907795946883e-01   0.0000000000000000e+00   0.0000000000000000e+00   0.0000000000000000e+00   0.0000000000000000e+00   0.0000000000000000e+00  -3.8738464022108010e-02   0.0000000000000000e+00   1.4158116566825205e-01   5.9460771690975533e-01
   0.0000000000000000e+00   0.0000000000000000e+00   0.0000000000000000e+00   1.3435635062833762e-01   0.0000000000000000e+00   0.0000000000000000e+00   0.0000000000000000e+00  -4.7752412794646470e-01   0.0000000000000000e+00   0.0000000000000000e+00   0.0000000000000000e+00   0.0000000000000000e+00   0.0000000000000000e+00   0.0000000000000000e+00   0.0000000000000000e+00   0.0000000000000000e+00  -2.1142915612757227e-01   0.0000000000000000e+00  -6.7643515894325740e-02   0.0000000000000000e+00   3.7340984928849119e-01   0.0000000000000000e+00   0.0000000000000000e+00   0.0000000000000000e+00   0.0000000000000000e+00   0.0000000000000000e+00  -5.8544539832316866e-01   0.0000000000000000e+00  -4.6895109521083966e-01   5.0445865128506184e-02
   1.3657060402172466e-01   0.0000000000000000e+00   0.0000000000000000e+00   0.0000000000000000e+00   0.0000000000000000e+00   0.0000000000000000e+00   0.0000000000000000e+00   2.1265716548263980e-01   0.0000000000000000e+00   0.0000000000000000e+00   0.0000000000000000e+00   1.2761445404458005e+00   0.0000000000000000e+00   0.0000000000000000e+00  -7.4099669974407079e-01   0.0000000000000000e+00   0.0000000000000000e+00   4.5075232946277793e-01   0.0000000000000000e+00   0.0000000000000000e+00   0.0000000000000000e+00   3.3816386687589864e-02   0.0000000000000000e+00   0.0000000000000000e+00   0.0000000000000000e+00   0.0000000000000000e+00   0.0000000000000000e+00   0.0000000000000000e+00   3.8376972398318027e-01   2.1960489859382726e-01
   0.0000000000000000e+00   5.4042838334886004e-02   0.0000000000000000e+00   0.0000000000000000e+00   0.0000000000000000e+00   0.0000000000000000e+00   0.0000000000000000e+00   0.0000000000000000e+00  -4.8999227195489986e-01   5.7424430979210933e-02   3.5861672982456338e-01   0.0000000000000000e+00   0.0000000000000000e+00   0.0000000000000000e+00   0.0000000000000000e+00   1.2448668796100322e-01   4.2967638818982623e-01   0.0000000000000000e+00   0.0000000000000000e+00   0.0000000000000000e+00   0.0000000000000000e+00   0.0000000000000000e+00   0.0000000000000000e+00  -5.1534182688584629e-01   0.0000000000000000e+00   0.0000000000000000e+00   3.9923362618952557e-01   0.0000000000000000e+00   0.0000000000000000e+00   0.0000000000000000e+00
   0.0000000000000000e+00   0.0000000000000000e+00   2.1626163990529079e-03  -3.2883461005245468e-01  -4.6517558639223955e-01   0.0000000000000000e+00   0.0000000000000000e+00   0.0000000000000000e+00   0.0000000000000000e+00   0.0000000000000000e+00   0.0000000000000000e+00   0.0000000000000000e+00   1.1471156465801307e+00   1.0155220746365526e-01   0.0000000000000000e+00   0.0000000000000000e+00   0.0000000000000000e+00   0.0000000000000000e+00   0.0000000000000000e+00   0.0000000000000000e+00   0.0000000000000000e+00   0.0000000000000000e+00   0.0000000000000000e+00   0.0000000000000000e+00   0.0000000000000000e+00   0.0000000000000000e+00   0.0000000000000000e+00  -5.4041295600599226e-02   0.0000000000000000e+00   0.0000000000000000e+00
   0.0000000000000000e+00   0.0000000000000000e+00   1.1833799452645574e-01  -7.1856353006542262e-01   1.0636841869711071e+00   0.0000000000000000e+00   0.0000000000000000e+00   0.0000000000000000e+00   0.0000000000000000e+00   0.0000000000000000e+00   0.0000000000000000e+00   0.0000000000000000e+00  -1.0724286966406343e-01  -1.6045452912165248e-02   0.0000000000000000e+00   0.0000000000000000e+00   0.0000000000000000e+00   0.0000000000000000e+00   0.0000000000000000e+00   0.0000000000000000e+00   0.0000000000000000e+00   0.0000000000000000e+00   0.0000000000000000e+00   0.0000000000000000e+00   0.0000000000000000e+00   0.0000000000000000e+00   0.0000000000000000e+00  -6.8360946368742648e-01   0.0000000000000000e+00   0.0000000000000000e+00
   0.0000000000000000e+00   0.0000000000000000e+00   5.9648280431967449e-01  -1.6727563633265963e-01   2.4919254648628553e-01   0.0000000000000000e+00   0.0000000000000000e+00   0.0000000000000000e+00   0.0000000000000000e+00   0.0000000000000000e+00   0.0000000000000000e+00   0.0000000000000000e+00   4.5815194440878426e-01  -7.1264848459639873e-01   0.0000000000000000e+00   0.0000000000000000e+00   0.0000000000000000e+00   0.0000000000000000e+00   0.0000000000000000e+00   0.0000000000000000e+00   0.0000000000000000e+00   0.0000000000000000e+00   0.0000000000000000e+00   0.0000000000000000e+00   0.0000000000000000e+00   0.0000000000000000e+00   0.0000000000000000e+00   5.7601882966075690e-01   0.0000000000000000e+00   0.0000000000000000e+00
   0.0000000000000000e+00   0.0000000000000000e+00   0.0000000000000000e+00   0.0000000000000000e+00   0.0000000000000000e+00   4.1001543932504625e-01   0.0000000000000000e+00   0.0000000000000000e+00   0.0000000000000000e+00   0.0000000000000000e+00   0.0000000000000000e+00   0.0000000000000000e+00   0.0000000000000000e+00   0.0000000000000000e+00   0.0000000000000000e+00   0.0000000000000000e+00   0.0000000000000000e+00   0.0000000000000000e+00  -4.8161550108349932e-01   1.1576076275863108e-01  -3.9402990852911846e-01   0.0000000000000000e+00   2.6015323059270640e-01   0.0000000000000000e+00   0.0000000000000000e+00   6.0298758049683898e-01   0.0000000000000000e+00   0.0000000000000000e+00   0.0000000000000000e+00   0.0000000000000000e+00
   0.0000000000000000e+00   0.0000000000000000e+00   0.0000000000000000e+00   0.0000000000000000e+00   0.0000000000000000e+00   0.0000000000000000e+00   2.9121382647126193e-01   0.0000000000000000e+00   0.0000000000000000e+00   0.0000000000000000e+00   0.0000000000000000e+00   0.0000000000000000e+00   0.0000000000000000e+00   0.0000000000000000e+00   0.0000000000000000e+00   0.0000000000000000e+00   0.0000000000000000e+00   0.0000000000000000e+00   0.0000000000000000e+00   0.0000000000000000e+00   0.0000000000000000e+00   0.0000000000000000e+00   0.0000000000000000e+00   0.0000000000000000e+00  -3.0128415318751300e-01   0.0000000000000000e+00   0.0000000000000000e+00   0.0000000000000000e+00   0.0000000000000000e+00   0.0000000000000000e+00
  -8.2849103159530757e-03   0.0000000000000000e+00   0.0000000000000000e+00   0.0000000000000000e+00   0.0000000000000000e+00   0.0000000000000000e+00   0.0000000000000000e+00   1.7995643325907851e-01   0.0000000000000000e+00   0.0000000000000000e+00   0.0000000000000000e+00  -8.1018185949447774e-01   0.0000000000000000e+00   0.0000000000000000e+00  -1.2032851623660323e+00   0.0000000000000000e+00   0.0000000000000000e+00   4.5180126273322363e-01   0.0000000000000000e+00   0.0000000000000000e+00   0.0000000000000000e+00   4.3074398186024870e-01   0.0000000000000000e+00   0.0000000000000000e+00   0.0000000000000000e+00   0.0000000000000000e+00   0.0000000000000000e+00   0.0000000000000000e+00  -1.5092796124194996e-01   4.0012967593304483e-01
   0.0000000000000000e+00  -9.9599352956429132e-02   0.0000000000000000e+00   0.0000000000000000e+00   0.0000000000000000e+00   0.0000000000000000e+00   0.0000000000000000e+00   0.0000000000000000e+00  -2.3828925621336053e-01  -8.3273943853503984e-01   1.4835494412910410e-01   0.0000000000000000e+00   0.0000000000000000e+00   0.0000000000000000e+00   0.0000000000000000e+00   1.0772970460828150e-01  -1.0663647869015683e-01   0.0000000000000000e+00   0.0000000000000000e+00   0.0000000000000000e+00   0.0000000000000000e+00   0.0000000000000000e+00   0.0000000000000000e+00   3.6075477174688919e-01   0.0000000000000000e+00   0.0000000000000000e+00   2.5438750783827080e-01   0.0000000000000000e+00   0.0000000000000000e+00   0.0000000000000000e+00
   0.0000000000000000e+00  -2.3664523553366783e-02   0.0000000000000000e+00   0.0000000000000000e+00   0.0000000000000000e+00   0.0000000000000000e+00   0.0000000000000000e+00   0.0000000000000000e+00  -2.1970870323348390e-01  -5.3112806582580233e-02   6.2358066578413779e-02   0.0000000000000000e+00   0.0000000000000000e+00   0.0000000000000000e+00   0.0000000000000000e+00  -5.3648783945528300e-01  -6.9772256702306612e-01   0.0000000000000000e+00   0.0000000000000000e+00   0.0000000000000000e+00   0.0000000000000000e+00   0.0000000000000000e+00   0.0000000000000000e+00  -4.0383342067578309e-01   0.0000000000000000e+00   0.0000000000000000e+00   8.2104587488268224e-02   0.0000000000000000e+00   0.0000000000000000e+00   0.0000000000000000e+00
   0.0000000000000000e+00   2.0224241084314890e-01   0.0000000000000000e+00   0.0000000000000000e+00   0.0000000000000000e+00   0.0000000000000000e+00   0.0000000000000000e+00   0.0000000000000000e+00   4.3397900805445433e-01  -1.8003406259374177e-01   4.3019195221612594e-01   0.0000000000000000e+00   0.0000000000000000e+00   0.0000000000000000e+00   0.0000000000000000e+00   5.3554366363052885e-01  -3.0659098403010721e-01   0.0000000000000000e+00   0.0000000000000000e+00   0.0000000000000000e+00   0.0000000000000000e+00   0.0000000000000000e+00   0.0000000000000000e+00  -3.7562388001839231e-01   0.0000000000000000e+00   0.0000000000000000e+00  -1.7715671591973053e-01   0.0000000000000000e+00   0.0000000000000000e+00   0.0000000000000000e+00
   1.0726440037705134e+00   0.0000000000000000e+00   0.0000000000000000e+00   0.0000000000000000e+00   0.0000000000000000e+00   0.0000000000000000e+00   0.0000000000000000e+00  -2.7908174608513653e-01   0.0000000000000000e+00   0.0000000000000000e+00   0.0000000000000000e+00  -1.8219308810021639e-01   0.0000000000000000e+00   0.0000000000000000e+00   1.9514879537181273e-01   0.0000000000000000e+00   0.0000000000000000e+00   5.7801465309668509e-01   0.0000000000000000e+00   0.0000000000000000e+00   0.0000000000000000e+00  -3.4030638000779501e-01   0.0000000000000000e+00   0.0000000000000000e+00   0.0000000000000000e+00   0.0000000000000000e+00   0.0000000000000000e+00   0.0000000000000000e+00  -2.8423266905724731e-01  -5.0828071829611166e-01
   0.0000000000000000e+00   0.0000000000000000e+00   6.7158065983108028e-01   1.1235479225898355e-01  -1.3756774373736341e-01   0.0000000000000000e+00   0.0000000000000000e+00   0.0000000000000000e+00   0.0000000000000000e+00   0.0000000000000000e+00   0.0000000000000000e+00   0.0000000000000000e+00   4.1248715013137927e-02   8.5555715898397655e-01   0.0000000000000000e+00   0.0000000000000000e+00   0.0000000000000000e+00   0.0000000000000000e+00   0.0000000000000000e+00   0.0000000000000000e+00   0.0000000000000000e+00   0.0000000000000000e+00   0.0000000000000000e+00   0.0000000000000000e+00   0.0000000000000000e+00   0.0000000000000000e+00   0.0000000000000000e+00   1.7653920372013657e-01   0.0000000000000000e+00   0.0000000000000000e+00
   0.0000000000000000e+00   0.0000000000000000e+00  -3.1536599923891601e-01   1.3142956716843590e+00   1.6129268472104794e-01   0.0000000000000000e+00   0.0000000000000000e+00   0.0000000000000000e+00   0.0000000000000000e+00   0.0000000000000000e+00   0.0000000000000000e+00   0.0000000000000000e+00   4.9067020740850803e-01   4.1806982976236051e-01   0.0000000000000000e+00   0.0000000000000000e+00   0.0000000000000000e+00   0.0000000000000000e+00   0.0000000000000000e+00   0.0000000000000000e+00   0.0000000000000000e+00   0.0000000000000000e+00   0.0000000000000000e+00   0.0000000000000000e+00   0.0000000000000000e+00   0.0000000000000000e+00   0.0000000000000000e+00   8.0783227505644900e-02   0.0000000000000000e+00   0.0000000000000000e+00
   4.6944765989354470e-01   0.0000000000000000e+00   0.0000000000000000e+00   0.0000000000000000e+00   0.0000000000000000e+00   0.0000000000000000e+00   0.0000000000000000e+00   7.7269295714056518e-01   0.0000000000000000e+00   0.0000000000000000e+00   0.0000000000000000e+00   4.6241701596434037e-02   0.0000000000000000e+00   0.0000000000000000e+00  -1.6685394759350558e-01   0.0000000000000000e+00   0.0000000000000000e+00  -4.9528168400393335e-01   0.0000000000000000e+00   0.0000000000000000e+00   0.0000000000000000e+00   1.0952010768104574e+00   0.0000000000000000e+00   0.0000000000000000e+00   0.0000000000000000e+00   0.0000000000000000e+00   0.0000000000000000e+00   0.0000000000000000e+00  -6.8074797503128481e-01  -2.1312946201387495e-01
   0.0000000000000000e+00   7.0540007355267120e-01   0.0000000000000000e+00   0.0000000000000000e+00   0.0000000000000000e+00   0.0000000000000000e+00   0.0000000000000000e+00   0.0000000000000000e+00  -1.1844696967893720e-01   2.1229894949980396e-01  -2.2777531059232844e-01   0.0000000000000000e+00   0.0000000000000000e+00   0.0000000000000000e+00   0.0000000000000000e+00   2.3317820855762547e-01  -2.8023268238736754e-01   0.0000000000000000e+00   0.0000000000000000e+00   0.0000000000000000e+00   0.0000000000000000e+00   0.0000000000000000e+00   0.0000000000000000e+00   2.2691847037398530e-01   0.0000000000000000e+00   0.0000000000000000e+00   4.5501009891053856e-01   0.0000000000000000e+00   0.0000000000000000e+00   0.0000000000000000e+00
   0.0000000000000000e+00  -2.9206365033565013e-01   0.0000000000000000e+00   0.0000000000000000e+00   0.0000000000000000e+00   0.0000000000000000e+00   0.0000000000000000e+00   0.0000000000000000e+00   5.5183175752249780e-01   1.6386576937215777e-01   2.6506340360012709e-01   0.0000000000000000e+00   0.0000000000000000e+00   0.0000000000000000e+00   0.0000000000000000e+00  -1.8348340726411877e-01  -4.6866351875613776e-03   0.0000000000000000e+00   0.0000000000000000e+00   0.0000000000000000e+00   0.0000000000000000e+00   0.0000000000000000e+00   0.0000000000000000e+00   1.2651589926429918e-01   0.0000000000000000e+00   0.0000000000000000e+00   6.8071693029110658e-01   0.0000000000000000e+00   0.0000000000000000e+00   0.0000000000000000e+00
  -6.7113379140401785e-01   0.0000000000000000e+00   0.0000000000000000e+00   0.0000000000000000e+00   0.0000000000000000e+00   0.0000000000000000e+00   0.0000000000000000e+00  -6.1294691848675642e-01   0.0000000000000000e+00   0.0000000000000000e+00   0.0000000000000000e+00   5.5244904974800502e-02   0.0000000000000000e+00   0.0000000000000000e+00  -1.8743816174056677e-01   0.0000000000000000e+00   0.0000000000000000e+00   5.2105624901628911e-01   0.0000000000000000e+00   0.0000000000000000e+00   0.0000000000000000e+00  -1.5067559295856700e-01   0.0000000000000000e+00   0.0000000000000000e+00   0.0000000000000000e+00   0.0000000000000000e+00   0.0000000000000000e+00   0.0000000000000000e+00  -9.0347556008384289e-01  -9.8176528310269273e-01
   0.0000000000000000e+00   0.0000000000000000e+00   0.0000000000000000e+00   0.0000000000000000e+00   0.0000000000000000e+00  -5.1296983820057362e-01   0.0000000000000000e+00   0.0000000000000000e+00   0.0000000000000000e+00   0.0000000000000000e+00   0.0000000000000000e+00   0.0000000000000000e+00   0.0000000000000000e+00   0.0000000000000000e+00   0.0000000000000000e+00   0.0000000000000000e+00   0.0000000000000000e+00   0.0000000000000000e+00   1.7368553385441898e-01   8.6349636878929922e-02  -1.3747593199873126e-01   0.0000000000000000e+00   8.2443496891456813e-01   0.0000000000000000e+00   0.0000000000000000e+00   2.5423823256446043e-02   0.0000000000000000e+00   0.0000000000000000e+00   0.0000000000000000e+00   0.0000000000000000e+00
   0.0000000000000000e+00   0.0000000000000000e+00   0.0000000000000000e+00   0.0000000000000000e+00   0.0000000000000000e+00   4.9665540644815587e-01   0.0000000000000000e+00   0.0000000000000000e+00   0.0000000000000000e+00   0.0000000000000000e+00   0.0000000000000000e+00   0.0000000000000000e+00   0.0000000000000000e+00   0.0000000000000000e+00   0.0000000000000000e+00   0.0000000000000000e+00   0.0000000000000000e+00   0.0000000000000000e+00   5.6816313884074876e-01  -4.4415945281715496e-01  -4.2653517786031125e-01   0.0000000000000000e+00   1.6936069821869398e-01   0.0000000000000000e+00   0.0000000000000000e+00  -1.5043646940871566e-01   0.0000000000000000e+00   0.0000000000000000e+00   0.0000000000000000e+00   0.0000000000000000e+00
   0.0000000000000000e+00   0.0000000000000000e+00   0.0000000000000000e+00   0.0000000000000000e+00   0.0000000000000000e+00   2.7574457312327649e-01   0.0000000000000000e+00   0.0000000000000000e+00   0.0000000000000000e+00   0.0000000000000000e+00   0.0000000000000000e+00   0.0000000000000000e+00   0.0000000000000000e+00   0.0000000000000000e+00   0.0000000000000000e+00   0.0000000000000000e+00   0.0000000000000000e+00   0.0000000000000000e+00   1.2291856157764267e-01   8.3106784354955499e-01  -2.2275495515707125e-01   0.0000000000000000e+00   3.4102926344450155e-02   0.0000000000000000e+00   0.0000000000000000e+00  -4.0914473893520148e-01   0.0000000000000000e+00   0.0000000000000000e+00   0.0000000000000000e+00   0.0000000000000000e+00
  -6.3746066334800067e-02   0.0000000000000000e+00   0.0000000000000000e+00   0.0000000000000000e+00   0.0000000000000000e+00   0.0000000000000000e+00   0.0000000000000000e+00   1.0044534371549174e+00   0.0000000000000000e+00   0.0000000000000000e+00   0.0000000000000000e+00  -3.0537374811200818e-01   0.0000000000000000e+00   0.0000000000000000e+00  -6.1643953638997502e-02   0.0000000000000000e+00   0.0000000000000000e+00  -5.3744702451010096e-01   0.0000000000000000e+00   0.0000000000000000e+00   0.0000000000000000e+00  -6.3946010694337063e-01   0.0000000000000000e+00   0.0000000000000000e+00   0.0000000000000000e+00   0.0000000000000000e+00   0.0000000000000000e+00   0.0000000000000000e+00   2.3763433198123590e-01  -6.8413026866899318e-01
   0.0000000000000000e+00   0.0000000000000000e+00   0.0000000000000000e+00   0.0000000000000000e+00   0.0000000000000000e+00   4.3720775986337435e-01   0.0000000000000000e+00   0.0000000000000000e+00   0.0000000000000000e+00   0.0000000000000000e+00   0.0000000000000000e+00   0.0000000000000000e+00   0.0000000000000000e+00   0.0000000000000000e+00   0.0000000000000000e+00   0.0000000000000000e+00   0.0000000000000000e+00   0.0000000000000000e+00  -3.4983919615437609e-01  -1.6305795228991785e-01   5.3666303183809605e-01   0.0000000000000000e+00   4.6448787139378672e-01   0.0000000000000000e+00   0.0000000000000000e+00  -3.9511748041657302e-01   0.0000000000000000e+00   0.0000000000000000e+00   0.0000000000000000e+00   0.0000000000000000e+00
   0.0000000000000000e+00   3.5834494678456458e-01   0.0000000000000000e+00   0.0000000000000000e+00   0.0000000000000000e+00   0.0000000000000000e+00   0.0000000000000000e+00   0.0000000000000000e+00   3.8301244751527691e-01  -4.4265788614182022e-01  -4.0954993016408858e-01   0.0000000000000000e+00   0.0000000000000000e+00   0.0000000000000000e+00   0.0000000000000000e+00  -3.0867500810614090e-01   3.3359872378787930e-01   0.0000000000000000e+00   0.0000000000000000e+00   0.0000000000000000e+00   0.0000000000000000e+00   0.0000000000000000e+00   0.0000000000000000e+00  -3.8055442397721434e-01   0.0000000000000000e+00   0.0000000000000000e+00   9.9111936468398498e-02   0.0000000000000000e+00   0.0000000000000000e+00   0.0000000000000000e+00
   0.0000000000000000e+00   0.0000000000000000e+00   0.0000000000000000e+00   0.0000000000000000e+00   0.0000000000000000e+00   0.0000000000000000e+00  -1.6975868446360845e-01   0.0000000000000000e+00   0.0000000000000000e+00   0.0000000000000000e+00   0.0000000000000000e+00   0.0000000000000000e+00   0.0000000000000000e+00   0.0000000000000000e+00   0.0000000000000000e+00   0.0000000000000000e+00   0.0000000000000000e+00   0.0000000000000000e+00   0.0000000000000000e+00   0.0000000000000000e+00   0.0000000000000000e+00   0.0000000000000000e+00   0.0000000000000000e+00   0.0000000000000000e+00  -5.8280672923089250e-01   0.0000000000000000e+00   0.0000000000000000e+00   0.0000000000000000e+00   0.0000000000000000e+00   0.0000000000000000e+00
   0.0000000000000000e+00   0.0000000000000000e+00   0.0000000000000000e+00   0.0000000000000000e+00   0.0000000000000000e+00  -2.3430108187051957e-01   0.0000000000000000e+00   0.0000000000000000e+00   0.0000000000000000e+00   0.0000000000000000e+00   0.0000000000000000e+00   0.0000000000000000e+00   0.0000000000000000e+00   0.0000000000000000e+00   0.0000000000000000e+00   0.0000000000000000e+00   0.0000000000000000e+00   0.0000000000000000e+00  -5.2685297395209485e-01  -2.5417299247263342e-01  -5.5342710591784461e-01   0.0000000000000000e+00  -8.3858453865449864e-02   0.0000000000000000e+00   0.0000000000000000e+00  -5.3815540034486231e-01   0.0000000000000000e+00   0.0000000000000000e+00   0.0000000000000000e+00   0.0000000000000000e+00
   0.0000000000000000e+00  -4.8414439746338273e-01   0.0000000000000000e+00   0.0000000000000000e+00   0.0000000000000000e+00   0.0000000000000000e+00   0.0000000000000000e+00   0.0000000000000000e+00  -3.5631473463185223e-02  -1.2057770265709589e-02  -6.0873628287012804e-01   0.0000000000000000e+00   0.0000000000000000e+00   0.0000000000000000e+00   0.0000000000000000e+00   4.6362987329397332e-01  -1.8262426312678648e-01   0.0000000000000000e+00   0.0000000000000000e+00   0.0000000000000000e+00   0.0000000000000000e+00   0.0000000000000000e+00   0.0000000000000000e+00  -2.9628386837099252e-01   0.0000000000000000e+00   0.0000000000000000e+00   2.3987692062237234e-01   0.0000000000000000e+00   0.0000000000000000e+00   0.0000000000000000e+00
   0.0000000000000000e+00   0.0000000000000000e+00  -4.6086335400282974e-01  -9.5535224999225499e-01   5.1323644047452399e-01   0.0000000000000000e+00   0.0000000000000000e+00   0.0000000000000000e+00   0.0000000000000000e+00   0.0000000000000000e+00   0.0000000000000000e+00   0.0000000000000000e+00  -1.1632134959665236e-01   2.6178337233324200e-01   0.0000000000000000e+00   0.0000000000000000e+00   0.0000000000000000e+00   0.0000000000000000e+00   0.0000000000000000e+00   0.0000000000000000e+00   0.0000000000000000e+00   0.0000000000000000e+00   0.0000000000000000e+00   0.0000000000000000e+00   0.0000000000000000e+00   0.0000000000000000e+00   0.0000000000000000e+00   7.3166354344490037e-01   0.0000000000000000e+00   0.0000000000000000e+00
   4.3338041606558836e-01   0.0000000000000000e+00   0.0000000000000000e+00   0.0000000000000000e+00   0.0000000000000000e+00   0.0000000000000000e+00   0.0000000000000000e+00   2.6376802441205405e-01   0.0000000000000000e+00   0.0000000000000000e+00   0.0000000000000000e+00  -3.7254586266400430e-01   0.0000000000000000e+00   0.0000000000000000e+00   3.4856342446598582e-01   0.0000000000000000e+00   0.0000000000000000e+00   4.1303563489725648e-01   0.0000000000000000e+00   0.0000000000000000e+00   0.0000000000000000e+00  -6.7475031810395625e-01   0.0000000000000000e+00   0.0000000000000000e+00   0.0000000000000000e+00   0.0000000000000000e+00   0.0000000000000000e+00   0.0000000000000000e+00  -7.5285278249486376e-01   8.2439320951384998e-01
   6.3611192686459284e-01   0.0000000000000000e+00   0.0000000000000000e+00   0.0000000000000000e+00   0.0000000000000000e+00   0.0000000000000000e+00   0.0000000000000000e+00  -4.8032425012107005e-01   0.0000000000000000e+00   0.0000000000000000e+00   0.0000000000000000e+00   1.2430072402765382e-01   0.0000000000000000e+00   0.0000000000000000e+00  -4.0949490621733681e-01   0.0000000000000000e+00   0.0000000000000000e+00  -6.8537407605590117e-01   0.0000000000000000e+00   0.0000000000000000e+00   0.0000000000000000e+00  -5.8133971037165821e-01   0.0000000000000000e+00   0.0000000000000000e+00   0.0000000000000000e+00   0.0000000000000000e+00   0.0000000000000000e+00   0.0000000000000000e+00  -5.8031267656078278e-01   4.7512973665631425e-03
  -1.7044025053125753e-01   0.0000000000000000e+00   0.0000000000000000e+00  -4.6105566784076468e-01   0.0000000000000000e+00   0.0000000000000000e+00   0.0000000000000000e+00   0.0000000000000000e+00   0.0000000000000000e+00   0.0000000000000000e+00  -4.6130864953921930e-01   0.0000000000000000e+00  -2.8615752319479670e-01   0.0000000000000000e+00   0.0000000000000000e+00   0.0000000000000000e+00  -4.9444724297946030e-01   0.0000000000000000e+00   2.2741471740367017e-01   0.0000000000000000e+00   0.0000000000000000e+00   0.0000000000000000e+00   3.8897129964733830e-02   0.0000000000000000e+00   0.0000000000000000e+00   0.0000000000000000e+00   0.0000000000000000e+00   0.0000000000000000e+00  -4.0740333507323923e-01   0.0000000000000000e+00
   0.0000000000000000e+00   6.5182733573391494e-01   0.0000000000000000e+00   0.0000000000000000e+00   0.0000000000000000e+00   0.0000000000000000e+00   0.0000000000000000e+00   0.0000000000000000e+00   0.0000000000000000e+00   0.0000000000000000e+00   0.0000000000000000e+00   0.0000000000000000e+00   0.0000000000000000e+00   0.0000000000000000e+00   1.2664479533146344e-01   0.0000000000000000e+00   0.0000000000000000e+00   0.0000000000000000e+00   0.0000000000000000e+00   0.0000000000000000e+00   0.0000000000000000e+00   0.0000000000000000e+00   0.0000000000000000e+00   0.0000000000000000e+00   0.0000000000000000e+00   0.0000000000000000e+00   0.0000000000000000e+00   0.0000000000000000e+00   0.0000000000000000e+00   0.0000000000000000e+00
   0.0000000000000000e+00   0.0000000000000000e+00  -8.7015551393492957e-02   0.0000000000000000e+00   0.0000000000000000e+00   0.0000000000000000e+00  -4.1372709693870691e-01   0.0000000000000000e+00   0.0000000000000000e+00   0.0000000000000000e+00   0.0000000000000000e+00   0.0000000000000000e+00   0.0000000000000000e+00  -8.7270459635994957e-01   0.0000000000000000e+00   0.0000000000000000e+00   0.0000000000000000e+00  -6.9918888151575520e-01   0.0000000000000000e+00   0.0000000000000000e+00   0.0000000000000000e+00   4.8561968652953058e-01   0.0000000000000000e+00   0.0000000000000000e+00   0.0000000000000000e+00   0.0000000000000000e+00  -4.4543524837292625e-01   0.0000000000000000e+00   0.0000000000000000e+00   0.0000000000000000e+00
   1.3393518178324110e-01   0.0000000000000000e+00   0.0000000000000000e+00   4.7695527863016329e-01   0.0000000000000000e+00   0.0000000000000000e+00   0.0000000000000000e+00   0.0000000000000000e+00   0.0000000000000000e+00   0.0000000000000000e+00  -6.4890552755113851e-02   0.0000000000000000e+00  -9.4225038465181210e-02   0.0000000000000000e+00   0.0000000000000000e+00   0.0000000000000000e+00  -7.0788303083773363e-01   0.0000000000000000e+00  -6.7578094953062634e-02   0.0000000000000000e+00   0.0000000000000000e+00   0.0000000000000000e+00   2.8586713809350028e-01   0.0000000000000000e+00   0.0000000000000000e+00   0.0000000000000000e+00   0.0000000000000000e+00   0.0000000000000000e+00   3.9255659802073728e-01   0.0000000000000000e+00
   0.0000000000000000e+00   0.0000000000000000e+00   0.0000000000000000e+00   0.0000000000000000e+00  -5.4856325402932393e-01   0.0000000000000000e+00   0.0000000000000000e+00   1.0326626997921515e+00   8.2097468482032798e-01   0.0000000000000000e+00   0.0000000000000000e+00   0.0000000000000000e+00   0.0000000000000000e+00   0.0000000000000000e+00   0.0000000000000000e+00  -5.7469862193915089e-02   0.0000000000000000e+00   0.0000000000000000e+00   0.0000000000000000e+00  -6.6228817505818105e-02  -2.9025456151164220e-01   0.0000000000000000e+00   0.0000000000000000e+00   0.0000000000000000e+00  -6.4910106238402598e-01   0.0000000000000000e+00   0.0000000000000000e+00   0.0000000000000000e+00   0.0000000000000000e+00  -5.5216468815356090e-01
   0.0000000000000000e+00   0.0000000000000000e+00   0.0000000000000000e+00   0.0000000000000000e+00   0.0000000000000000e+00  -1.1208403690070282e-01   0.0000000000000000e+00   0.0000000000000000e+00   0.0000000000000000e+00   8.7936737462685710e-02   0.0000000000000000e+00   1.5466094791994439e-01   0.0000000000000000e+00   0.0000000000000000e+00   0.0000000000000000e+00   0.0000000000000000e+00   0.0000000000000000e+00   0.0000000000000000e+00   0.0000000000000000e+00   0.0000000000000000e+00   0.0000000000000000e+00   0.0000000000000000e+00   0.0000000000000000e+00   6.8383575761510684e-01   0.0000000000000000e+00   6.8661073885027135e-01   0.0000000000000000e+00  -1.2930057991912425e-01   0.0000000000000000e+00   0.0000000000000000e+00
   0.0000000000000000e+00   0.0000000000000000e+00   5.0548100129709150e-01   0.0000000000000000e+00   0.0000000000000000e+00   0.0000000000000000e+00  -5.2533287880143209e-01   0.0000000000000000e+00   0.0000000000000000e+00   0.0000000000000000e+00   0.0000000000000000e+00   0.0000000000000000e+00   0.0000000000000000e+00  -2.1103993341526062e-01   0.0000000000000000e+00   0.0000000000000000e+00   0.0000000000000000e+00  -6.4090362641464527e-01   0.0000000000000000e+00   0.0000000000000000e+00   0.0000000000000000e+00  -6.1798403803077595e-01   0.0000000000000000e+00   0.0000000000000000e+00   0.0000000000000000e+00   0.0000000000000000e+00   9.4911716086726372e-01   0.0000000000000000e+00   0.0000000000000000e+00   0.0000000000000000e+00
   0.0000000000000000e+00   0.0000000000000000e+00   0.0000000000000000e+00   0.0000000000000000e+00  -1.2302008479110109e+00   0.0000000000000000e+00   0.0000000000000000e+00  -5.3098484346540209e-01  -2.8340334034569159e-01   0.0000000000000000e+00   0.0000000000000000e+00   0.0000000000000000e+00   0.0000000000000000e+00   0.0000000000000000e+00   0.0000000000000000e+00  -3.9097822006643423e-01   0.0000000000000000e+00   0.0000000000000000e+00   0.0000000000000000e+00   1.8097330936233610e-01   4.0405743275997436e-01   0.0000000000000000e+00   0.0000000000000000e+00   0.0000000000000000e+00   2.0795429163101697e-01   0.0000000000000000e+00   0.0000000000000000e+00   0.0000000000000000e+00   0.0000000000000000e+00  -8.8621778633023385e-01
   0.0000000000000000e+00   0.0000000000000000e+00   0.0000000000000000e+00   0.0000000000000000e+00   3.2279063476520647e-01   0.0000000000000000e+00   0.0000000000000000e+00   2.5946544972861874e-01  -1.7103428734023404e-01   0.0000000000000000e+00   0.0000000000000000e+00   0.0000000000000000e+00   0.0000000000000000e+00   0.0000000000000000e+00   0.0000000000000000e+00   8.9458985036033078e-01   0.0000000000000000e+00   0.0000000000000000e+00   0.0000000000000000e+00  -5.1918955438191117e-01  -2.0329043727841170e-01   0.0000000000000000e+00   0.0000000000000000e+00   0.0000000000000000e+00   5.7609604421356886e-01   0.0000000000000000e+00   0.0000000000000000e+00   0.0000000000000000e+00   0.0000000000000000e+00  -8.6527239710339598e-01
   0.0000000000000000e+00   0.0000000000000000e+00   0.0000000000000000e+00   0.0000000000000000e+00   0.0000000000000000e+00  -2.9021319992085853e-01   0.0000000000000000e+00   0.0000000000000000e+00   0.0000000000000000e+00   1.3947749647732546e-01   0.0000000000000000e+00   6.1247432552714876e-01   0.0000000000000000e+00   0.0000000000000000e+00   0.0000000000000000e+00   0.0000000000000000e+00   0.0000000000000000e+00   0.0000000000000000e+00   0.0000000000000000e+00   0.0000000000000000e+00   0.0000000000000000e+00   0.0000000000000000e+00   0.0000000000000000e+00  -6.0378872673293260e-01   0.0000000000000000e+00   3.7349565379239758e-01   0.0000000000000000e+00  -1.3091102782650740e-01   0.0000000000000000e+00   0.0000000000000000e+00
  -9.9262706318905547e-02   0.0000000000000000e+00   0.0000000000000000e+00   4.4489034393022042e-02   0.0000000000000000e+00   0.0000000000000000e+00   0.0000000000000000e+00   0.0000000000000000e+00   0.0000000000000000e+00   0.0000000000000000e+00  -1.6940795019720445e-01   0.0000000000000000e+00  -6.9655365533592040e-01   0.0000000000000000e+00   0.0000000000000000e+00   0.0000000000000000e+00   3.7026548364288120e-01   0.0000000000000000e+00   3.6642922258716437e-01   0.0000000000000000e+00   0.0000000000000000e+00   0.0000000000000000e+00   1.0678418408862818e-01   0.0000000000000000e+00   0.0000000000000000e+00   0.0000000000000000e+00   0.0000000000000000e+00   0.0000000000000000e+00   4.3762064289355346e-01   0.0000000000000000e+00
   0.0000000000000000e+00   0.0000000000000000e+00   0.0000000000000000e+00   0.0000000000000000e+00   0.0000000000000000e+00   2.1180416074586123e-01   0.0000000000000000e+00   0.0000000000000000e+00   0.0000000000000000e+00  -9.1685450338920604e-01   0.0000000000000000e+00   3.0573191755707024e-01   0.0000000000000000e+00   0.0000000000000000e+00   0.0000000000000000e+00   0.0000000000000000e+00   0.0000000000000000e+00   0.0000000000000000e+00   0.0000000000000000e+00   0.0000000000000000e+00   0.0000000000000000e+00   0.0000000000000000e+00   0.0000000000000000e+00   3.8279747053490409e-02   0.0000000000000000e+00   1.8899207893232295e-02   0.0000000000000000e+00  -1.3864448275744512e-01   0.0000000000000000e+00   0.0000000000000000e+00
   6.0312658280154841e-01   0.0000000000000000e+00   0.0000000000000000e+00  -2.0449253045060961e-01   0.0000000000000000e+00   0.0000000000000000e+00   0.0000000000000000e+00   0.0000000000000000e+00   0.0000000000000000e+00   0.0000000000000000e+00   2.5075796656737154e-01   0.0000000000000000e+00   1.8761839690176910e-01   0.0000000000000000e+00   0.0000000000000000e+00   0.0000000000000000e+00  -1.1030943963670609e-01   0.0000000000000000e+00   6.9017292375173933e-01   0.0000000000000000e+00   0.0000000000000000e+00   0.0000000000000000e+00  -4.0619664702621343e-02   0.0000000000000000e+00   0.0000000000000000e+00   0.0000000000000000e+00   0.0000000000000000e+00   0.0000000000000000e+00   7.8639145096437546e-02   0.0000000000000000e+00
   0.0000000000000000e+00   0.0000000000000000e+00  -9.3788825396166287e-02   0.0000000000000000e+00   0.0000000000000000e+00   0.0000000000000000e+00   2.2470845035192150e-01   0.0000000000000000e+00   0.0000000000000000e+00   0.0000000000000000e+00   0.0000000000000000e+00   0.0000000000000000e+00   0.0000000000000000e+00   3.4194857649933330e-01   0.0000000000000000e+00   0.0000000000000000e+00   0.0000000000000000e+00   3.9014111574959776e-01   0.0000000000000000e+00   0.0000000000000000e+00   0.0000000000000000e+00   8.6947060958339928e-01   0.0000000000000000e+00   0.0000000000000000e+00   0.0000000000000000e+00   0.0000000000000000e+00   6.8323613555951057e-01   0.0000000000000000e+00   0.0000000000000000e+00   0.0000000000000000e+00
   0.0000000000000000e+00   2.3804701561558833e-01   0.0000000000000000e+00   0.0000000000000000e+00   0.0000000000000000e+00   0.0000000000000000e+00   0.0000000000000000e+00   0.0000000000000000e+00   0.0000000000000000e+00   0.0000000000000000e+00   0.0000000000000000e+00   0.0000000000000000e+00   0.0000000000000000e+00   0.0000000000000000e+00  -1.7294791144752650e-01   0.0000000000000000e+00   0.0000000000000000e+00   0.0000000000000000e+00   0.0000000000000000e+00   0.0000000000000000e+00   0.0000000000000000e+00   0.0000000000000000e+00   0.0000000000000000e+00   0.0000000000000000e+00   0.0000000000000000e+00   0.0000000000000000e+00   0.0000000000000000e+00   0.0000000000000000e+00   0.0000000000000000e+00   0.0000000000000000e+00
   0.0000000000000000e+00   0.0000000000000000e+00   0.0000000000000000e+00   0.0000000000000000e+00  -4.4458876153225657e-01   0.0000000000000000e+00   0.0000000000000000e+00  -7.9680463114951217e-01   6.1499150179987150e-01   0.0000000000000000e+00   0.0000000000000000e+00   0.0000000000000000e+00   0.0000000000000000e+00   0.0000000000000000e+00   0.0000000000000000e+00   4.9571011839521806e-01   0.0000000000000000e+00   0.0000000000000000e+00   0.0000000000000000e+00   3.8094131998953473e-01  -5.6123147278647267e-01   0.0000000000000000e+00   0.0000000000000000e+00   0.0000000000000000e+00  -1.1368028934122545e-01   0.0000000000000000e+00   0.0000000000000000e+00   0.0000000000000000e+00   0.0000000000000000e+00   3.7638523273697488e-01
   4.8323995827083177e-01   0.0000000000000000e+00   0.0000000000000000e+00  -5.7223004933614624e-02   0.0000000000000000e+00   0.0000000000000000e+00   0.0000000000000000e+00   0.0000000000000000e+00   0.0000000000000000e+00   0.0000000000000000e+00   7.0950426491652507e-02   0.0000000000000000e+00  -4.6637816056380066e-01   0.0000000000000000e+00   0.0000000000000000e+00   0.0000000000000000e+00  -1.1576553485992855e-01   0.0000000000000000e+00  -3.8983945289625271e-01   0.0000000000000000e+00   0.0000000000000000e+00   0.0000000000000000e+00  -6.1206573611434956e-01   0.0000000000000000e+00   0.0000000000000000e+00   0.0000000000000000e+00   0.0000000000000000e+00   0.0000000000000000e+00  -2.5713719013299385e-02   0.0000000000000000e+00
   0.0000000000000000e+00   0.0000000000000000e+00   8.1385893667511400e-01   0.0000000000000000e+00   0.0000000000000000e+00   0.0000000000000000e+00   6.8852115763465371e-01   0.0000000000000000e+00   0.0000000000000000e+00   0.0000000000000000e+00   0.0000000000000000e+00   0.0000000000000000e+00   0.0000000000000000e+00  -7.6519798947520767e-01   0.0000000000000000e+00   0.0000000000000000e+00   0.0000000000000000e+00   1.0682404433077834e-01   0.0000000000000000e+00   0.0000000000000000e+00   0.0000000000000000e+00  -4.1284271463489924e-01   0.0000000000000000e+00   0.0000000000000000e+00   0.0000000000000000e+00   0.0000000000000000e+00   5.7618910249345590e-01   0.0000000000000000e+00   0.0000000000000000e+00   0.0000000000000000e+00
   4.3248490095333691e-01   0.0000000000000000e+00   0.0000000000000000e+00   2.8575437127317876e-01   0.0000000000000000e+00   0.0000000000000000e+00   0.0000000000000000e+00   0.0000000000000000e+00   0.0000000000000000e+00   0.0000000000000000e+00  -2.0134687210792090e-02   0.0000000000000000e+00  -2.4525144119295400e-01   0.0000000000000000e+00   0.0000000000000000e+00   0.0000000000000000e+00   2.1775273780710663e-01   0.0000000000000000e+00  -8.7743938905266897e-02   0.0000000000000000e+00   0.0000000000000000e+00   0.0000000000000000e+00   5.3797781556970858e-01   0.0000000000000000e+00   0.0000000000000000e+00   0.0000000000000000e+00   0.0000000000000000e+00   0.0000000000000000e+00  -5.7114988490509089e-01   0.0000000000000000e+00
   0.0000000000000000e+00   0.0000000000000000e+00   0.0000000000000000e+00   0.0000000000000000e+00   3.7225539277795061e-01   0.0000000000000000e+00   0.0000000000000000e+00  -3.5821044884541631e-01   5.3623931484465681e-01   0.0000000000000000e+00   0.0000000000000000e+00   0.0000000000000000e+00   0.0000000000000000e+00   0.0000000000000000e+00   0.0000000000000000e+00   7.2139270841296366e-01   0.0000000000000000e+00   0.0000000000000000e+00   0.0000000000000000e+00  -3.9681532982175571e-01   9.1249873058518749e-01   0.0000000000000000e+00   0.0000000000000000e+00   0.0000000000000000e+00  -3.0475341089703739e-01   0.0000000000000000e+00   0.0000000000000000e+00   0.0000000000000000e+00   0.0000000000000000e+00   1.0007696667069030e-01
   0.0000000000000000e+00   0.0000000000000000e+00   0.0000000000000000e+00   0.0000000000000000e+00  -4.3224008907618811e-01   0.0000000000000000e+00   0.0000000000000000e+00   7.5763059534084687e-02  -1.0343028229214677e+00   0.0000000000000000e+00   0.0000000000000000e+00   0.0000000000000000e+00   0.0000000000000000e+00   0.0000000000000000e+00   0.0000000000000000e+00   1.0631409299352119e-01   0.0000000000000000e+00   0.0000000000000000e+00   0.0000000000000000e+00  -6.9491391107099654e-01  -2.6457102853985365e-01   0.0000000000000000e+00   0.0000000000000000e+00   0.0000000000000000e+00  -4.2372037291923514e-01   0.0000000000000000e+00   0.0000000000000000e+00   0.0000000000000000e+00   0.0000000000000000e+00   4.0683760438338029e-01
   0.0000000000000000e+00   0.0000000000000000e+00   1.4178281191962308e-01   0.0000000000000000e+00   0.0000000000000000e+00   0.0000000000000000e+00   7.4068302477782000e-01   0.0000000000000000e+00   0.0000000000000000e+00   0.0000000000000000e+00   0.0000000000000000e+00   0.0000000000000000e+00   0.0000000000000000e+00   2.2816817126284075e-01   0.0000000000000000e+00   0.0000000000000000e+00   0.0000000000000000e+00  -9.4231375118763683e-01   0.0000000000000000e+00   0.0000000000000000e+00   0.0000000000000000e+00  -4.1648970894922688e-01   0.0000000000000000e+00   0.0000000000000000e+00   0.0000000000000000e+00   0.0000000000000000e+00   4.6171148541064866e-01   0.0000000000000000e+00   0.0000000000000000e+00   0.0000000000000000e+00
   3.6125423199657725e-01   0.0000000000000000e+00   0.0000000000000000e+00  -3.3469970196642329e-04   0.0000000000000000e+00   0.0000000000000000e+00   0.0000000000000000e+00   0.0000000000000000e+00   0.0000000000000000e+00   0.0000000000000000e+00  -8.1003301388627491e-01   0.0000000000000000e+00   3.3111828981691782e-01   0.0000000000000000e+00   0.0000000000000000e+00   0.0000000000000000e+00   2.1055394179390732e-01   0.0000000000000000e+00  -1.0494669940034991e-01   0.0000000000000000e+00   0.0000000000000000e+00   0.0000000000000000e+00  -4.2993295899416292e-02   0.0000000000000000e+00   0.0000000000000000e+00   0.0000000000000000e+00   0.0000000000000000e+00   0.0000000000000000e+00   2.1565543533942250e-01   0.0000000000000000e+00
   0.0000000000000000e+00   0.0000000000000000e+00   0.0000000000000000e+00   0.0000000000000000e+00   0.0000000000000000e+00  -7.1746648881663366e-01   0.0000000000000000e+00   0.0000000000000000e+00   0.0000000000000000e+00  -2.8305921851532501e-01   0.0000000000000000e+00  -7.3936092347959823e-02   0.0000000000000000e+00   0.0000000000000000e+00   0.0000000000000000e+00   0.0000000000000000e+00   0.0000000000000000e+00   0.0000000000000000e+00   0.0000000000000000e+00   0.0000000000000000e+00   0.0000000000000000e+00   0.0000000000000000e+00   0.0000000000000000e+00   6.2892491471176995e-02   0.0000000000000000e+00  -8.4032339101948739e-03   0.0000000000000000e+00   6.2898862522571741e-01   0.0000000000000000e+00   0.0000000000000000e+00
   0.0000000000000000e+00   0.0000000000000000e+00   0.0000000000000000e+00   0.0000000000000000e+00  -4.5213519840638766e-01   0.0000000000000000e+00   0.0000000000000000e+00   5.6340883930722996e-01   2.8618257100627847e-01   0.0000000000000000e+00   0.0000000000000000e+00   0.0000000000000000e+00   0.0000000000000000e+00   0.0000000000000000e+00   0.0000000000000000e+00  -5.7096483241590523e-01   0.0000000000000000e+00   0.0000000000000000e+00   0.0000000000000000e+00  -3.1458399211267440e-01   1.5150481968671498e-01   0.0000000000000000e+00   0.0000000000000000e+00   0.0000000000000000e+00   1.1198726285612413e+00   0.0000000000000000e+00   0.0000000000000000e+00   0.0000000000000000e+00   0.0000000000000000e+00   3.5389819682556367e-01
   0.0000000000000000e+00   0.0000000000000000e+00   0.0000000000000000e+00   0.0000000000000000e+00   0.0000000000000000e+00   5.8441832484018652e-01   0.0000000000000000e+00   0.0000000000000000e+00   0.0000000000000000e+00   5.3733410535619169e-02   0.0000000000000000e+00   7.7680944585672776e-02   0.0000000000000000e+00   0.0000000000000000e+00   0.0000000000000000e+00   0.0000000000000000e+00   0.0000000000000000e+00   0.0000000000000000e+00   0.0000000000000000e+00   0.0000000000000000e+00   0.0000000000000000e+00   0.0000000000000000e+00   0.0000000000000000e+00  -1.3476272847606544e-01   0.0000000000000000e+00   3.4044491073205069e-01   0.0000000000000000e+00   7.1796231293976043e-01   0.0000000000000000e+00   0.0000000000000000e+00
   0.0000000000000000e+00   0.0000000000000000e+00   8.9926770942295553e-01   0.0000000000000000e+00   0.0000000000000000e+00   0.0000000000000000e+00  -8.7597071276448224e-02   0.0000000000000000e+00   0.0000000000000000e+00   0.0000000000000000e+00   0.0000000000000000e+00   0.0000000000000000e+00   0.0000000000000000e+00   5.1435778231267415e-01   0.0000000000000000e+00   0.0000000000000000e+00   0.0000000000000000e+00  -3.1389305578632903e-01   0.0000000000000000e+00   0.0000000000000000e+00   0.0000000000000000e+00   1.8258757707475060e-01   0.0000000000000000e+00   0.0000000000000000e+00   0.0000000000000000e+00   0.0000000000000000e+00  -5.5925918559372279e-01   0.0000000000000000e+00   0.0000000000000000e+00   0.0000000000000000e+00
   0.0000000000000000e+00   0.0000000000000000e+00   0.0000000000000000e+00   0.0000000000000000e+00   0.0000000000000000e+00   4.5271666311292647e-02   0.0000000000000000e+00   0.0000000000000000e+00   0.0000000000000000e+00   2.2176829620455824e-01   0.0000000000000000e+00   7.0426011632211405e-01   0.0000000000000000e+00   0.0000000000000000e+00   0.0000000000000000e+00   0.0000000000000000e+00   0.0000000000000000e+00   0.0000000000000000e+00   0.0000000000000000e+00   0.0000000000000000e+00   0.0000000000000000e+00   0.0000000000000000e+00   0.0000000000000000e+00   3.7977102650538236e-01   0.0000000000000000e+00  -5.2224147503925722e-01   0.0000000000000000e+00   1.8927439542039920e-01   0.0000000000000000e+00   0.0000000000000000e+00
   1.6830942152552381e-01   0.0000000000000000e+00   0.0000000000000000e+00  -6.5666941388202305e-01   0.0000000000000000e+00   0.0000000000000000e+00   0.0000000000000000e+00   0.0000000000000000e+00   0.0000000000000000e+00   0.0000000000000000e+00   1.7266175720845184e-01   0.0000000000000000e+00  -3.9391325416357065e-02   0.0000000000000000e+00   0.0000000000000000e+00   0.0000000000000000e+00  -2.8215993489291158e-03   0.0000000000000000e+00  -4.0301253079870553e-01   0.0000000000000000e+00   0.0000000000000000e+00   0.0000000000000000e+00   4.8766910363899446e-01   0.0000000000000000e+00   0.0000000000000000e+00   0.0000000000000000e+00   0.0000000000000000e+00   0.0000000000000000e+00   3.2991702673474216e-01   0.0000000000000000e+00
   0.0000000000000000e+00   0.0000000000000000e+00   0.0000000000000000e+00   0.0000000000000000e+00  -1.6666659564002873e-02   0.0000000000000000e+00   0.0000000000000000e+00  -6.2712147251072126e-01   3.9025894805755867e-01   0.0000000000000000e+00   0.0000000000000000e+00   0.0000000000000000e+00   0.0000000000000000e+00   0.0000000000000000e+00   0.0000000000000000e+00  -6.8714109928804512e-01   0.0000000000000000e+00   0.0000000000000000e+00   0.0000000000000000e+00  -9.8212667219123873e-01   3.3877703339881632e-02   0.0000000000000000e+00   0.0000000000000000e+00   0.0000000000000000e+00  -4.3229222141910634e-02   0.0000000000000000e+00   0.0000000000000000e+00   0.0000000000000000e+00   0.0000000000000000e+00  -4.9855436098819966e-01
   1.1547190844635820e+00   0.0000000000000000e+00   0.0000000000000000e+00   0.0000000000000000e+00   0.0000000000000000e+00   0.0000000000000000e+00   0.0000000000000000e+00   1.5678425190148904e-01   0.0000000000000000e+00   0.0000000000000000e+00   4.3750404380051747e-02   3.2268447658530897e-01   0.0000000000000000e+00   0.0000000000000000e+00   0.0000000000000000e+00   0.0000000000000000e+00   0.0000000000000000e+00   0.0000000000000000e+00   0.0000000000000000e+00   0.0000000000000000e+00   0.0000000000000000e+00   0.0000000000000000e+00   0.0000000000000000e+00   0.0000000000000000e+00  -8.3437937820762342e-01   5.8234592217353487e-01   0.0000000000000000e+00   0.0000000000000000e+00   0.0000000000000000e+00   0.0000000000000000e+00
   0.0000000000000000e+00  -8.0736126811407294e-02   0.0000000000000000e+00   8.3908666400183440e-01   0.0000000000000000e+00   0.0000000000000000e+00   0.0000000000000000e+00   0.0000000000000000e+00   0.0000000000000000e+00   4.7618044332281917e-01   0.0000000000000000e+00   0.0000000000000000e+00   0.0000000000000000e+00   0.0000000000000000e+00   0.0000000000000000e+00   0.0000000000000000e+00   0.0000000000000000e+00   0.0000000000000000e+00  -4.7320904277905279e-02   4.7751555595340750e-03   0.0000000000000000e+00   0.0000000000000000e+00   0.0000000000000000e+00   0.0000000000000000e+00   0.0000000000000000e+00   0.0000000000000000e+00   0.0000000000000000e+00   0.0000000000000000e+00   0.0000000000000000e+00  -2.4577502604282581e-01
   0.0000000000000000e+00   0.0000000000000000e+00   7.3693296584287715e-01   0.0000000000000000e+00  -2.4353463898391503e-01  -8.8527613839297220e-03   0.0000000000000000e+00   0.0000000000000000e+00   0.0000000000000000e+00   0.0000000000000000e+00   0.0000000000000000e+00   0.0000000000000000e+00   5.2348560346826056e-01  -3.1093274862894160e-01   0.0000000000000000e+00  -7.0757212108713330e-02   0.0000000000000000e+00   0.0000000000000000e+00   0.0000000000000000e+00   0.0000000000000000e+00  -1.0520815596012485e+00   0.0000000000000000e+00   0.0000000000000000e+00   6.0955915364743776e-02   0.0000000000000000e+00   0.0000000000000000e+00   0.0000000000000000e+00   0.0000000000000000e+00   0.0000000000000000e+00   0.0000000000000000e+00
   0.0000000000000000e+00  -1.7869907196768836e-01   0.0000000000000000e+00   1.9982077877640753e-01   0.0000000000000000e+00   0.0000000000000000e+00   0.0000000000000000e+00   0.0000000000000000e+00   0.0000000000000000e+00  -3.1432361305776035e-01   0.0000000000000000e+00   0.0000000000000000e+00   0.0000000000000000e+00   0.0000000000000000e+00   0.0000000000000000e+00   0.0000000000000000e+00   0.0000000000000000e+00   0.0000000000000000e+00   9.0603357418644470e-01  -8.0603972240042815e-02   0.0000000000000000e+00   0.0000000000000000e+00   0.0000000000000000e+00   0.0000000000000000e+00   0.0000000000000000e+00   0.0000000000000000e+00   0.0000000000000000e+00   0.0000000000000000e+00   0.0000000000000000e+00  -4.4103587466957750e-02
   0.0000000000000000e+00   0.0000000000000000e+00   2.3426248685060769e-01   0.0000000000000000e+00  -9.3625157955545224e-01  -1.6181505673942215e-01   0.0000000000000000e+00   0.0000000000000000e+00   0.0000000000000000e+00   0.0000000000000000e+00   0.0000000000000000e+00   0.0000000000000000e+00   2.7593912962466061e-01   8.3361553462408178e-01   0.0000000000000000e+00   3.9806174667654670e-01   0.0000000000000000e+00   0.0000000000000000e+00   0.0000000000000000e+00   0.0000000000000000e+00   3.2841201282161070e-01   0.0000000000000000e+00   0.0000000000000000e+00   4.7721954396074162e-01   0.0000000000000000e+00   0.0000000000000000e+00   0.0000000000000000e+00   0.0000000000000000e+00   0.0000000000000000e+00   0.0000000000000000e+00
   0.0000000000000000e+00   0.0000000000000000e+00  -9.5114484881547223e-02   0.0000000000000000e+00  -8.7756259579387419e-01   4.4115053808780691e-01   0.0000000000000000e+00   0.0000000000000000e+00   0.0000000000000000e+00   0.0000000000000000e+00   0.0000000000000000e+00   0.0000000000000000e+00  -6.3654500634614053e-01  -6.9313516817971366e-01   0.0000000000000000e+00   1.4403448757736032e-01   0.0000000000000000e+00   0.0000000000000000e+00   0.0000000000000000e+00   0.0000000000000000e+00  -4.4141073062343589e-01   0.0000000000000000e+00   0.0000000000000000e+00  -3.6980519754047966e-02   0.0000000000000000e+00   0.0000000000000000e+00   0.0000000000000000e+00   0.0000000000000000e+00   0.0000000000000000e+00   0.0000000000000000e+00
   0.0000000000000000e+00   0.0000000000000000e+00   0.0000000000000000e+00   0.0000000000000000e+00   0.0000000000000000e+00   0.0000000000000000e+00  -3.0195761539719651e-01   0.0000000000000000e+00  -5.0035241205507275e-01   0.0000000000000000e+00   0.0000000000000000e+00   0.0000000000000000e+00   0.0000000000000000e+00   0.0000000000000000e+00  -1.5134161984239486e-01   0.0000000000000000e+00  -2.3322560508156676e-01   0.0000000000000000e+00   0.0000000000000000e+00   0.0000000000000000e+00   0.0000000000000000e+00  -4.4919653861323106e-01   0.0000000000000000e+00   0.0000000000000000e+00   0.0000000000000000e+00   0.0000000000000000e+00  -2.8660609334335935e-01  -2.7406529829498083e-01  -4.7131541744246019e-01   0.0000000000000000e+00
  -6.7429475293529190e-02   0.0000000000000000e+00   0.0000000000000000e+00   0.0000000000000000e+00   0.0000000000000000e+00   0.0000000000000000e+00   0.0000000000000000e+00  -1.1190488106482677e-01   0.0000000000000000e+00   0.0000000000000000e+00  -1.4500180629928430e-01   7.2521830792213737e-01   0.0000000000000000e+00   0.0000000000000000e+00   0.0000000000000000e+00   0.0000000000000000e+00   0.0000000000000000e+00   0.0000000000000000e+00   0.0000000000000000e+00   0.0000000000000000e+00   0.0000000000000000e+00   0.0000000000000000e+00   0.0000000000000000e+00   0.0000000000000000e+00  -2.1450350139811236e-01  -1.3545967810363297e+00   0.0000000000000000e+00   0.0000000000000000e+00   0.0000000000000000e+00   0.0000000000000000e+00
   0.0000000000000000e+00   0.0000000000000000e+00   0.0000000000000000e+00   0.0000000000000000e+00   0.0000000000000000e+00   0.0000000000000000e+00  -7.0327107455151705e-01   0.0000000000000000e+00   1.5474794948068296e-01   0.0000000000000000e+00   0.0000000000000000e+00   0.0000000000000000e+00   0.0000000000000000e+00   0.0000000000000000e+00  -5.6749726323950672e-02   0.0000000000000000e+00   3.5463690716751489e-01   0.0000000000000000e+00   0.0000000000000000e+00   0.0000000000000000e+00   0.0000000000000000e+00   4.0621761258200395e-01   0.0000000000000000e+00   0.0000000000000000e+00   0.0000000000000000e+00   0.0000000000000000e+00   4.3188325363543202e-02  -4.2940983014511336e-01  -3.4701844658601599e-02   0.0000000000000000e+00
   0.0000000000000000e+00  -1.5812369063101014e-01   0.0000000000000000e+00   2.9888817807661022e-01   0.0000000000000000e+00   0.0000000000000000e+00   0.0000000000000000e+00   0.0000000000000000e+00   0.0000000000000000e+00  -1.5034385135692790e-01   0.0000000000000000e+00   0.0000000000000000e+00   0.0000000000000000e+00   0.0000000000000000e+00   0.0000000000000000e+00   0.0000000000000000e+00   0.0000000000000000e+00   0.0000000000000000e+00  -6.9107308025295883e-02   4.6143256080994421e-01   0.0000000000000000e+00   0.0000000000000000e+00   0.0000000000000000e+00   0.0000000000000000e+00   0.0000000000000000e+00   0.0000000000000000e+00   0.0000000000000000e+00   0.0000000000000000e+00   0.0000000000000000e+00   8.0334528916793491e-01
   2.9327527360248268e-02   0.0000000000000000e+00   0.0000000000000000e+00   0.0000000000000000e+00   0.0000000000000000e+00   0.0000000000000000e+00   0.0000000000000000e+00  -2.0466715532045490e-01   0.0000000000000000e+00   0.0000000000000000e+00  -1.1790487899057684e+00  -2.9656367143654927e-01   0.0000000000000000e+00   0.0000000000000000e+00   0.0000000000000000e+00   0.0000000000000000e+00   0.0000000000000000e+00   0.0000000000000000e+00   0.0000000000000000e+00   0.0000000000000000e+00   0.0000000000000000e+00   0.0000000000000000e+00   0.0000000000000000e+00   0.0000000000000000e+00  -6.2539133577435069e-01  -4.3446109119108917e-01   0.0000000000000000e+00   0.0000000000000000e+00   0.0000000000000000e+00   0.0000000000000000e+00
   7.7883739144830133e-01   0.0000000000000000e+00   0.0000000000000000e+00   0.0000000000000000e+00   0.0000000000000000e+00   0.0000000000000000e+00   0.0000000000000000e+00  -1.3737255625730866e+00   0.0000000000000000e+00   0.0000000000000000e+00  -2.0074323885132236e-02   3.2756284767726884e-01   0.0000000000000000e+00   0.0000000000000000e+00   0.0000000000000000e+00   0.0000000000000000e+00   0.0000000000000000e+00   0.0000000000000000e+00   0.0000000000000000e+00   0.0000000000000000e+00   0.0000000000000000e+00   0.0000000000000000e+00   0.0000000000000000e+00   0.0000000000000000e+00  -4.6333672680192284e-02   3.9210091903517552e-01   0.0000000000000000e+00   0.0000000000000000e+00   0.0000000000000000e+00   0.0000000000000000e+00
   0.0000000000000000e+00   0.0000000000000000e+00   3.7905699802619897e-01   0.0000000000000000e+00  -3.1183789822723729e-01   1.3874052945850937e-01   0.0000000000000000e+00   0.0000000000000000e+00   0.0000000000000000e+00   0.0000000000000000e+00   0.0000000000000000e+00   0.0000000000000000e+00   1.8735198167542666e-01   1.9495554707558871e-02   0.0000000000000000e+00   1.4160404989196995e+00   0.0000000000000000e+00   0.0000000000000000e+00   0.0000000000000000e+00   0.0000000000000000e+00  -1.4579418365603092e-01   0.0000000000000000e+00   0.0000000000000000e+00  -6.6367517920569352e-01   0.0000000000000000e+00   0.0000000000000000e+00   0.0000000000000000e+00   0.0000000000000000e+00   0.0000000000000000e+00   0.0000000000000000e+00
   0.0000000000000000e+00   0.0000000000000000e+00  -5.5666853336144784e-01   0.0000000000000000e+00  -3.9082218173267673e-02   1.3608141316558930e-01   0.0000000000000000e+00   0.0000000000000000e+00   0.0000000000000000e+00   0.0000000000000000e+00   0.0000000000000000e+00   0.0000000000000000e+00   8.6356483740920420e-01  -8.6127734068808337e-01   0.0000000000000000e+00   6.0067730364087878e-02   0.0000000000000000e+00   0.0000000000000000e+00   0.0000000000000000e+00   0.0000000000000000e+00   8.5058785976226736e-02   0.0000000000000000e+00   0.0000000000000000e+00   2.3148820126122238e-01   0.0000000000000000e+00   0.0000000000000000e+00   0.0000000000000000e+00   0.0000000000000000e+00   0.0000000000000000e+00   0.0000000000000000e+00
   0.0000000000000000e+00   0.0000000000000000e+00   0.0000000000000000e+00   0.0000000000000000e+00   0.0000000000000000e+00   0.0000000000000000e+00  -2.0494778992590187e-01   0.0000000000000000e+00  -4.3276521907705867e-02   0.0000000000000000e+00   0.0000000000000000e+00   0.0000000000000000e+00   0.0000000000000000e+00   0.0000000000000000e+00   5.5549613343572712e-01   0.0000000000000000e+00  -1.2501879703943758e-03   0.0000000000000000e+00   0.0000000000000000e+00   0.0000000000000000e+00   0.0000000000000000e+00  -4.0276935280620568e-01   0.0000000000000000e+00   0.0000000000000000e+00   0.0000000000000000e+00   0.0000000000000000e+00   6.9355298026803214e-01  -6.5628422019792632e-02  -2.2593947803169201e-04   0.0000000000000000e+00
   0.0000000000000000e+00   0.0000000000000000e+00   1.9492248074001073e-02   0.0000000000000000e+00  -6.8979899921681243e-02  -1.3215889207288714e+00   0.0000000000000000e+00   0.0000000000000000e+00   0.0000000000000000e+00   0.0000000000000000e+00   0.0000000000000000e+00   0.0000000000000000e+00  -3.5516926152332851e-01  -1.1407738798328257e-01   0.0000000000000000e+00   7.0651706418479177e-01   0.0000000000000000e+00   0.0000000000000000e+00   0.0000000000000000e+00   0.0000000000000000e+00  -1.8335678653410473e-01   0.0000000000000000e+00   0.0000000000000000e+00   3.2229360497457660e-01   0.0000000000000000e+00   0.0000000000000000e+00   0.0000000000000000e+00   0.0000000000000000e+00   0.0000000000000000e+00   0.0000000000000000e+00
   0.0000000000000000e+00   0.0000000000000000e+00   0.0000000000000000e+00   0.0000000000000000e+00   0.0000000000000000e+00   0.0000000000000000e+00  -3.4239008613798649e-01   0.0000000000000000e+00   6.6844017003011333e-02   0.0000000000000000e+00   0.0000000000000000e+00   0.0000000000000000e+00   0.0000000000000000e+00   0.0000000000000000e+00   3.6843667300309935e-01   0.0000000000000000e+00   3.1068646713208592e-01   0.0000000000000000e+00   0.0000000000000000e+00   0.0000000000000000e+00   0.0000000000000000e+00  -1.0132172063491515e-01   0.0000000000000000e+00   0.0000000000000000e+00   0.0000000000000000e+00   0.0000000000000000e+00  -3.8678076075092144e-01   6.7278396001855101e-01  -1.8309980506540588e-01   0.0000000000000000e+00
   0.0000000000000000e+00   0.0000000000000000e+00   0.0000000000000000e+00   0.0000000000000000e+00   0.0000000000000000e+00   0.0000000000000000e+00   0.0000000000000000e+00   0.0000000000000000e+00   0.0000000000000000e+00   0.0000000000000000e+00   0.0000000000000000e+00   0.0000000000000000e+00   0.0000000000000000e+00   0.0000000000000000e+00   0.0000000000000000e+00   0.0000000000000000e+00   0.0000000000000000e+00   9.5188999223273119e-02   0.0000000000000000e+00   0.0000000000000000e+00   0.0000000000000000e+00   0.0000000000000000e+00   4.5624711957356645e-01   0.0000000000000000e+00   0.0000000000000000e+00   0.0000000000000000e+00   0.0000000000000000e+00   0.0000000000000000e+00   0.0000000000000000e+00   0.0000000000000000e+00
   0.0000000000000000e+00   9.3239542715938795e-01   0.0000000000000000e+00   4.9989380479324920e-02   0.0000000000000000e+00   0.0000000000000000e+00   0.0000000000000000e+00   0.0000000000000000e+00   0.0000000000000000e+00   1.6968720203929633e-01   0.0000000000000000e+00   0.0000000000000000e+00   0.0000000000000000e+00   0.0000000000000000e+00   0.0000000000000000e+00   0.0000000000000000e+00   0.0000000000000000e+00   0.0000000000000000e+00   2.4987692653126770e-01   1.2318267429001399e-01   0.0000000000000000e+00   0.0000000000000000e+00   0.0000000000000000e+00   0.0000000000000000e+00   0.0000000000000000e+00   0.0000000000000000e+00   0.0000000000000000e+00   0.0000000000000000e+00   0.0000000000000000e+00   1.4742331246339005e-01
   0.0000000000000000e+00   2.4888079009512015e-01   0.0000000000000000e+00   4.0058723898231674e-01   0.0000000000000000e+00   0.0000000000000000e+00   0.0000000000000000e+00   0.0000000000000000e+00   0.0000000000000000e+00  -6.9194600918815852e-01   0.0000000000000000e+00   0.0000000000000000e+00   0.0000000000000000e+00   0.0000000000000000e+00   0.0000000000000000e+00   0.0000000000000000e+00   0.0000000000000000e+00   0.0000000000000000e+00  -3.1890389759559873e-01  -4.4395418879476972e-01   0.0000000000000000e+00   0.0000000000000000e+00   0.0000000000000000e+00   0.0000000000000000e+00   0.0000000000000000e+00   0.0000000000000000e+00   0.0000000000000000e+00   0.0000000000000000e+00   0.0000000000000000e+00  -1.9796476070056482e-03
   0.0000000000000000e+00   0.0000000000000000e+00   8.2817848183321607e-01   0.0000000000000000e+00   4.3947389340773274e-02   1.9314603135034780e-01   0.0000000000000000e+00   0.0000000000000000e+00   0.0000000000000000e+00   0.0000000000000000e+00   0.0000000000000000e+00   0.0000000000000000e+00   5.7201213751784136e-02  -1.1318608651016620e+00   0.0000000000000000e+00  -5.4092637782252206e-02   0.0000000000000000e+00   0.0000000000000000e+00   0.0000000000000000e+00   0.0000000000000000e+00   1.9027651889777522e-01   0.0000000000000000e+00   0.0000000000000000e+00   1.7967554808218683e-01   0.0000000000000000e+00   0.0000000000000000e+00   0.0000000000000000e+00   0.0000000000000000e+00   0.0000000000000000e+00   0.0000000000000000e+00
   0.0000000000000000e+00   0.0000000000000000e+00   0.0000000000000000e+00   0.0000000000000000e+00   0.0000000000000000e+00   0.0000000000000000e+00   2.2766467663339038e-01   0.0000000000000000e+00   4.5737294144185336e-01   0.0000000000000000e+00   0.0000000000000000e+00   0.0000000000000000e+00   0.0000000000000000e+00   0.0000000000000000e+00   5.5536425782906418e-01   0.0000000000000000e+00  -1.8657023743535944e-01   0.0000000000000000e+00   0.0000000000000000e+00   0.0000000000000000e+00   0.0000000000000000e+00   2.2364942015903971e-02   0.0000000000000000e+00   0.0000000000000000e+00   0.0000000000000000e+00   0.0000000000000000e+00  -3.7725521033444509e-01  -4.3141260816446808e-01  -2.5846151017201247e-01   0.0000000000000000e+00
   0.0000000000000000e+00   0.0000000000000000e+00   0.0000000000000000e+00   0.0000000000000000e+00   0.0000000000000000e+00   0.0000000000000000e+00   0.0000000000000000e+00   0.0000000000000000e+00   0.0000000000000000e+00   0.0000000000000000e+00   0.0000000000000000e+00   0.0000000000000000e+00   0.0000000000000000e+00   0.0000000000000000e+00   0.0000000000000000e+00   0.0000000000000000e+00   0.0000000000000000e+00   4.5836607634721954e-01   0.0000000000000000e+00   0.0000000000000000e+00   0.0000000000000000e+00   0.0000000000000000e+00  -1.4796188699636309e-01   0.0000000000000000e+00   0.0000000000000000e+00   0.0000000000000000e+00   0.0000000000000000e+00   0.0000000000000000e+00   0.0000000000000000e+00   0.0000000000000000e+00
   0.0000000000000000e+00   0.0000000000000000e+00  -1.3717672300787895e-01   0.0000000000000000e+00   3.2270110969292881e-01   4.9753182527670015e-01   0.0000000000000000e+00   0.0000000000000000e+00   0.0000000000000000e+00   0.0000000000000000e+00   0.0000000000000000e+00   0.0000000000000000e+00  -1.7271664129027431e-01   1.9430412137368322e-01   0.0000000000000000e+00   4.0363792474904481e-01   0.0000000000000000e+00   0.0000000000000000e+00   0.0000000000000000e+00   0.0000000000000000e+00  -2.6436012473711706e-01   0.0000000000000000e+00   0.0000000000000000e+00   8.8454724256840711e-01   0.0000000000000000e+00   0.0000000000000000e+00   0.0000000000000000e+00   0.0000000000000000e+00   0.0000000000000000e+00   0.0000000000000000e+00
   2.5165470046838567e-01   0.0000000000000000e+00   0.0000000000000000e+00   0.0000000000000000e+00   0.0000000000000000e+00   0.0000000000000000e+00   0.0000000000000000e+00   1.3783028964099939e-01   0.0000000000000000e+00   0.0000000000000000e+00   4.5955511363691159e-01  -8.3511435450396343e-01   0.0000000000000000e+00   0.0000000000000000e+00   0.0000000000000000e+00   0.0000000000000000e+00   0.0000000000000000e+00   0.0000000000000000e+00   0.0000000000000000e+00   0.0000000000000000e+00   0.0000000000000000e+00   0.0000000000000000e+00   0.0000000000000000e+00   0.0000000000000000e+00  -2.2494948674296800e-02  -5.8849610814152087e-01   0.0000000000000000e+00   0.0000000000000000e+00   0.0000000000000000e+00   0.0000000000000000e+00
   6.3156579754457076e-01   0.0000000000000000e+00   0.0000000000000000e+00   0.0000000000000000e+00   0.0000000000000000e+00   0.0000000000000000e+00   0.0000000000000000e+00   8.9877315848926653e-01   0.0000000000000000e+00   0.0000000000000000e+00  -5.0103043704326400e-01   1.3957816145078664e-01   0.0000000000000000e+00   0.0000000000000000e+00   0.0000000000000000e+00   0.0000000000000000e+00   0.0000000000000000e+00   0.0000000000000000e+00   0.0000000000000000e+00   0.0000000000000000e+00   0.0000000000000000e+00   0.0000000000000000e+00   0.0000000000000000e+00   0.0000000000000000e+00   1.1687480355930788e+00   3.1213617511147052e-01   0.0000000000000000e+00   0.0000000000000000e+00   0.0000000000000000e+00   0.0000000000000000e+00
   0.0000000000000000e+00   0.0000000000000000e+00   0.0000000000000000e+00   0.0000000000000000e+00   0.0000000000000000e+00   0.0000000000000000e+00  -1.0022285776754558e-01   0.0000000000000000e+00  -1.5279358143535277e-01   0.0000000000000000e+00   0.0000000000000000e+00   0.0000000000000000e+00   0.0000000000000000e+00   0.0000000000000000e+00   1.2797396381224949e-01   0.0000000000000000e+00  -5.5104070117883208e-01   0.0000000000000000e+00   0.0000000000000000e+00   0.0000000000000000e+00   0.0000000000000000e+00   6.0032651863287612e-01   0.0000000000000000e+00   0.0000000000000000e+00   0.0000000000000000e+00   0.0000000000000000e+00   2.3055021422528169e-01   2.6098747139971623e-01  -4.0611146253556707e-01   0.0000000000000000e+00
   0.0000000000000000e+00   0.0000000000000000e+00   0.0000000000000000e+00   0.0000000000000000e+00   0.0000000000000000e+00   0.0000000000000000e+00   4.0433625054152489e-01   0.0000000000000000e+00  -5.4871884005216787e-01   0.0000000000000000e+00   0.0000000000000000e+00   0.0000000000000000e+00   0.0000000000000000e+00   0.0000000000000000e+00   2.5885580780952155e-01   0.0000000000000000e+00   5.5932291946943169e-01   0.0000000000000000e+00   0.0000000000000000e+00   0.0000000000000000e+00   0.0000000000000000e+00   2.7981468423392225e-01   0.0000000000000000e+00   0.0000000000000000e+00   0.0000000000000000e+00   0.0000000000000000e+00   2.7551909235209879e-02  -1.4575985892487620e-01  -2.3509587810096083e-01   0.0000000000000000e+00
   0.0000000000000000e+00   0.0000000000000000e+00   0.0000000000000000e+00   0.0000000000000000e+00   0.0000000000000000e+00   0.0000000000000000e+00  -1.7214295458730122e-01   0.0000000000000000e+00  -4.3096554897747485e-01   0.0000000000000000e+00   0.0000000000000000e+00   0.0000000000000000e+00   0.0000000000000000e+00   0.0000000000000000e+00   3.7113410361409005e-01   0.0000000000000000e+00  -2.6835499116630002e-01   0.0000000000000000e+00   0.0000000000000000e+00   0.0000000000000000e+00   0.0000000000000000e+00   1.4673820625708184e-01   0.0000000000000000e+00   0.0000000000000000e+00   0.0000000000000000e+00   0.0000000000000000e+00  -2.9856761341228288e-01  -8.9848918888825499e-02   6.7537621030908068e-01   0.0000000000000000e+00
   0.0000000000000000e+00   7.2403989534409324e-02   0.0000000000000000e+00   6.0844140829865272e-02   0.0000000000000000e+00   0.0000000000000000e+00   0.0000000000000000e+00   0.0000000000000000e+00   0.0000000000000000e+00  -3.7982436975926265e-01   0.0000000000000000e+00   0.0000000000000000e+00   0.0000000000000000e+00   0.0000000000000000e+00   0.0000000000000000e+00   0.0000000000000000e+00   0.0000000000000000e+00   0.0000000000000000e+00  -8.9162212446631167e-02   7.5385071226286182e-01   0.0000000000000000e+00   0.0000000000000000e+00   0.0000000000000000e+00   0.0000000000000000e+00   0.0000000000000000e+00   0.0000000000000000e+00   0.0000000000000000e+00   0.0000000000000000e+00   0.0000000000000000e+00  -5.2014258089061782e-01
  -7.9087917079966108e-01   0.0000000000000000e+00   2.1590350710144801e-01   2.0795599185879049e-01   0.0000000000000000e+00  -1.5177372607369000e-01   0.0000000000000000e+00   0.0000000000000000e+00  -3.5127882779869091e-01   0.0000000000000000e+00   0.0000000000000000e+00   0.0000000000000000e+00   0.0000000000000000e+00   0.0000000000000000e+00   0.0000000000000000e+00   0.0000000000000000e+00   0.0000000000000000e+00   0.0000000000000000e+00   8.6744479914780315e-01   0.0000000000000000e+00   0.0000000000000000e+00   0.0000000000000000e+00   0.0000000000000000e+00   0.0000000000000000e+00   3.3944782780415972e-01   0.0000000000000000e+00   0.0000000000000000e+00   0.0000000000000000e+00   9.5144949262336820e-01   0.0000000000000000e+00
   0.0000000000000000e+00   1.7544761587701005e-01   0.0000000000000000e+00   0.0000000000000000e+00   0.0000000000000000e+00   0.0000000000000000e+00   0.0000000000000000e+00   2.3539206863390780e-01   0.0000000000000000e+00   0.0000000000000000e+00   0.0000000000000000e+00  -4.5765849880083159e-01   2.3735659902006367e-01   4.9467063600155786e-01   0.0000000000000000e+00   1.0075937975645030e-01   0.0000000000000000e+00   0.0000000000000000e+00   0.0000000000000000e+00   0.0000000000000000e+00   0.0000000000000000e+00  -4.6929696369914359e-01   0.0000000000000000e+00   0.0000000000000000e+00   0.0000000000000000e+00   0.0000000000000000e+00  -4.1584627041251471e-01   0.0000000000000000e+00   0.0000000000000000e+00   0.0000000000000000e+00
  -1.1327138263225943e-01   0.0000000000000000e+00   4.1124011636263930e-01   4.1101437173918309e-01   0.0000000000000000e+00   9.8944217735832207e-01   0.0000000000000000e+00   0.0000000000000000e+00   4.0516264068148766e-01   0.0000000000000000e+00   0.0000000000000000e+00   0.0000000000000000e+00   0.0000000000000000e+00   0.0000000000000000e+00   0.0000000000000000e+00   0.0000000000000000e+00   0.0000000000000000e+00   0.0000000000000000e+00  -5.0127882878848895e-01   0.0000000000000000e+00   0.0000000000000000e+00   0.0000000000000000e+00   0.0000000000000000e+00   0.0000000000000000e+00  -1.9492713145997181e-01   0.0000000000000000e+00   0.0000000000000000e+00   0.0000000000000000e+00   1.6457158210764630e-01   0.0000000000000000e+00
   4.6032560376666271e-01   0.0000000000000000e+00  -8.3121683625632903e-01   5.6708682056144077e-01   0.0000000000000000e+00   6.4402659104922910e-01   0.0000000000000000e+00   0.0000000000000000e+00  -2.9926708226209492e-01   0.0000000000000000e+00   0.0000000000000000e+00   0.0000000000000000e+00   0.0000000000000000e+00   0.0000000000000000e+00   0.0000000000000000e+00   0.0000000000000000e+00   0.0000000000000000e+00   0.0000000000000000e+00   2.7057365757080115e-01   0.0000000000000000e+00   0.0000000000000000e+00   0.0000000000000000e+00   0.0000000000000000e+00   0.0000000000000000e+00   2.6401588688756122e-01   0.0000000000000000e+00   0.0000000000000000e+00   0.0000000000000000e+00   2.2690591290405054e-01   0.0000000000000000e+00
   0.0000000000000000e+00   0.0000000000000000e+00   0.0000000000000000e+00   0.0000000000000000e+00  -3.7723237100197660e-01   0.0000000000000000e+00   0.0000000000000000e+00   0.0000000000000000e+00   0.0000000000000000e+00  -1.7605102129800676e-01   0.0000000000000000e+00   0.0000000000000000e+00   0.0000000000000000e+00   0.0000000000000000e+00   0.0000000000000000e+00   0.0000000000000000e+00   2.9293386744278338e-01   0.0000000000000000e+00   0.0000000000000000e+00  -6.7156279228132143e-01   0.0000000000000000e+00   0.0000000000000000e+00   0.0000000000000000e+00   0.0000000000000000e+00   0.0000000000000000e+00  -4.5816240494867233e-01   0.0000000000000000e+00   0.0000000000000000e+00   0.0000000000000000e+00  -2.8281115994269540e-01
  -1.5887759516975308e-01   0.0000000000000000e+00   2.1048040448219957e-01   3.7889086926506643e-01   0.0000000000000000e+00  -2.7369737756119195e-01   0.0000000000000000e+00   0.0000000000000000e+00   3.7844592367804131e-01   0.0000000000000000e+00   0.0000000000000000e+00   0.0000000000000000e+00   0.0000000000000000e+00   0.0000000000000000e+00   0.0000000000000000e+00   0.0000000000000000e+00   0.0000000000000000e+00   0.0000000000000000e+00   6.1521058246050853e-01   0.0000000000000000e+00   0.0000000000000000e+00   0.0000000000000000e+00   0.0000000000000000e+00   0.0000000000000000e+00  -7.4619840509436974e-01   0.0000000000000000e+00   0.0000000000000000e+00   0.0000000000000000e+00  -1.8290591865774547e-01   0.0000000000000000e+00
   0.0000000000000000e+00   0.0000000000000000e+00   0.0000000000000000e+00   0.0000000000000000e+00   0.0000000000000000e+00   0.0000000000000000e+00  -4.7757427742157832e-01   0.0000000000000000e+00   0.0000000000000000e+00   0.0000000000000000e+00   0.0000000000000000e+00   0.0000000000000000e+00   0.0000000000000000e+00   0.0000000000000000e+00   0.0000000000000000e+00   0.0000000000000000e+00   0.0000000000000000e+00   1.1236214278618459e+00   0.0000000000000000e+00   0.0000000000000000e+00  -5.0128107687714230e-01   0.0000000000000000e+00  -1.2571109181283047e-01   1.1507853745652530e-01   0.0000000000000000e+00   0.0000000000000000e+00   0.0000000000000000e+00   9.1552067228058504e-02   0.0000000000000000e+00   0.0000000000000000e+00
   0.0000000000000000e+00   1.4251462699031633e-01   0.0000000000000000e+00   0.0000000000000000e+00   0.0000000000000000e+00   0.0000000000000000e+00   0.0000000000000000e+00  -5.6475574191532940e-01   0.0000000000000000e+00   0.0000000000000000e+00   0.0000000000000000e+00   1.9084076026853394e-01   3.4298747051032258e-01   5.7742448632741328e-01   0.0000000000000000e+00   2.5848021157641815e-01   0.0000000000000000e+00   0.0000000000000000e+00   0.0000000000000000e+00   0.0000000000000000e+00   0.0000000000000000e+00   1.8093842528241272e-01   0.0000000000000000e+00   0.0000000000000000e+00   0.0000000000000000e+00   0.0000000000000000e+00   2.7149615361878338e-01   0.0000000000000000e+00   0.0000000000000000e+00   0.0000000000000000e+00
   5.3800151872031388e-01   0.0000000000000000e+00   9.0353843196703254e-01   2.2028231198723489e-01   0.0000000000000000e+00  -4.0638744231363605e-01   0.0000000000000000e+00   0.0000000000000000e+00  -5.4052664652337035e-01   0.0000000000000000e+00   0.0000000000000000e+00   0.0000000000000000e+00   0.0000000000000000e+00   0.0000000000000000e+00   0.0000000000000000e+00   0.0000000000000000e+00   0.0000000000000000e+00   0.0000000000000000e+00  -1.4886671186293748e-01   0.0000000000000000e+00   0.0000000000000000e+00   0.0000000000000000e+00   0.0000000000000000e+00   0.0000000000000000e+00  -1.5772143073397707e-01   0.0000000000000000e+00   0.0000000000000000e+00   0.0000000000000000e+00  -3.2848498963621819e-01   0.0000000000000000e+00
   0.0000000000000000e+00   0.0000000000000000e+00   0.0000000000000000e+00   0.0000000000000000e+00   2.0512147451359386e-01   0.0000000000000000e+00   0.0000000000000000e+00   0.0000000000000000e+00   0.0000000000000000e+00  -8.9380196465338291e-01   0.0000000000000000e+00   0.0000000000000000e+00   0.0000000000000000e+00   0.0000000000000000e+00   0.0000000000000000e+00   0.0000000000000000e+00  -4.3269310797643554e-02   0.0000000000000000e+00   0.0000000000000000e+00   3.0400081662572465e-01   0.0000000000000000e+00   0.0000000000000000e+00   0.0000000000000000e+00   0.0000000000000000e+00   0.0000000000000000e+00  -2.0990257394788692e-01   0.0000000000000000e+00   0.0000000000000000e+00   0.0000000000000000e+00  -1.4385898775941441e-01
   0.0000000000000000e+00   0.0000000000000000e+00   0.0000000000000000e+00   0.0000000000000000e+00   0.0000000000000000e+00   0.0000000000000000e+00   0.0000000000000000e+00   0.0000000000000000e+00   0.0000000000000000e+00   0.0000000000000000e+00  -1.2946014548622642e-01   0.0000000000000000e+00   0.0000000000000000e+00   0.0000000000000000e+00  -1.6994100353371938e-01   0.0000000000000000e+00   0.0000000000000000e+00   0.0000000000000000e+00   0.0000000000000000e+00   0.0000000000000000e+00   0.0000000000000000e+00   0.0000000000000000e+00   0.0000000000000000e+00   0.0000000000000000e+00   0.0000000000000000e+00   0.0000000000000000e+00   0.0000000000000000e+00   0.0000000000000000e+00   0.0000000000000000e+00   0.0000000000000000e+00
   0.0000000000000000e+00   4.4116178670817219e-01   0.0000000000000000e+00   0.0000000000000000e+00   0.0000000000000000e+00   0.0000000000000000e+00   0.0000000000000000e+00   4.1684296593830583e-01   0.0000000000000000e+00   0.0000000000000000e+00   0.0000000000000000e+00   2.5428129627006907e-01  -1.1442613208456792e-01  -5.2383198715943102e-02   0.0000000000000000e+00   6.8554544137483575e-01   0.0000000000000000e+00   0.0000000000000000e+00   0.0000000000000000e+00   0.0000000000000000e+00   0.0000000000000000e+00   2.6109157998230137e-01   0.0000000000000000e+00   0.0000000000000000e+00   0.0000000000000000e+00   0.0000000000000000e+00  -1.1393216194034472e-01   0.0000000000000000e+00   0.0000000000000000e+00   0.0000000000000000e+00
   0.0000000000000000e+00   2.1466632201342811e-01   0.0000000000000000e+00   0.0000000000000000e+00   0.0000000000000000e+00   0.0000000000000000e+00   0.0000000000000000e+00  -2.8050474961678107e-01   0.0000000000000000e+00   0.0000000000000000e+00   0.0000000000000000e+00  -1.3744513113849230e-01  -8.3345597016402528e-01   1.7745052969698011e-01   0.0000000000000000e+00   1.0064483125895612e-01   0.0000000000000000e+00   0.0000000000000000e+00   0.0000000000000000e+00   0.0000000000000000e+00   0.0000000000000000e+00  -2.9719212537820827e-01   0.0000000000000000e+00   0.0000000000000000e+00   0.0000000000000000e+00   0.0000000000000000e+00   1.7819709712624793e-01   0.0000000000000000e+00   0.0000000000000000e+00   0.0000000000000000e+00
   0.0000000000000000e+00  -6.7503404552669555e-01   0.0000000000000000e+00   0.0000000000000000e+00   0.0000000000000000e+00   0.0000000000000000e+00   0.0000000000000000e+00  -1.9926467041950907e-01   0.0000000000000000e+00   0.0000000000000000e+00   0.0000000000000000e+00   2.7002550181322238e-01  -9.2804137942861603e-02  -1.7110096724486504e-02   0.0000000000000000e+00   4.6822690756239271e-01   0.0000000000000000e+00   0.0000000000000000e+00   0.0000000000000000e+00   0.0000000000000000e+00   0.0000000000000000e+00  -2.4352126339539865e-01   0.0000000000000000e+00   0.0000000000000000e+00   0.0000000000000000e+00   0.0000000000000000e+00  -3.7982160385187491e-01   0.0000000000000000e+00   0.0000000000000000e+00   0.0000000000000000e+00
   0.0000000000000000e+00   0.0000000000000000e+00   0.0000000000000000e+00   0.0000000000000000e+00   0.0000000000000000e+00   0.0000000000000000e+00   0.0000000000000000e+00   0.0000000000000000e+00   0.0000000000000000e+00   0.0000000000000000e+00  -1.9761556899820704e-01   0.0000000000000000e+00   0.0000000000000000e+00   0.0000000000000000e+00  -1.4022096813973833e-01   0.0000000000000000e+00   0.0000000000000000e+00   0.0000000000000000e+00   0.0000000000000000e+00   0.0000000000000000e+00   0.0000000000000000e+00   0.0000000000000000e+00   0.0000000000000000e+00   0.0000000000000000e+00   0.0000000000000000e+00   0.0000000000000000e+00   0.0000000000000000e+00   0.0000000000000000e+00   0.0000000000000000e+00   0.0000000000000000e+00
   0.0000000000000000e+00   2.6356377857615554e-01   0.0000000000000000e+00   0.0000000000000000e+00   0.0000000000000000e+00   0.0000000000000000e+00   0.0000000000000000e+00  -3.5611401174471546e-01   0.0000000000000000e+00   0.0000000000000000e+00   0.0000000000000000e+00  -2.3425489051976556e-01   3.1034607061816444e-01  -6.0745661476541135e-01   0.0000000000000000e+00   3.1680042099565009e-01   0.0000000000000000e+00   0.0000000000000000e+00   0.0000000000000000e+00   0.0000000000000000e+00   0.0000000000000000e+00  -4.0054282851627260e-01   0.0000000000000000e+00   0.0000000000000000e+00   0.0000000000000000e+00   0.0000000000000000e+00   1.5075246246773710e-01   0.0000000000000000e+00   0.0000000000000000e+00   0.0000000000000000e+00
   0.0000000000000000e+00   0.0000000000000000e+00   0.0000000000000000e+00   0.0000000000000000e+00   5.1822070122579805e-02   0.0000000000000000e+00   0.0000000000000000e+00   0.0000000000000000e+00   0.0000000000000000e+00   3.8937002973462120e-01   0.0000000000000000e+00   0.0000000000000000e+00   0.0000000000000000e+00   0.0000000000000000e+00   0.0000000000000000e+00   0.0000000000000000e+00  -5.0922040159512683e-02   0.0000000000000000e+00   0.0000000000000000e+00   4.6492800871197193e-01   0.0000000000000000e+00   0.0000000000000000e+00   0.0000000000000000e+00   0.0000000000000000e+00   0.0000000000000000e+00  -7.5046966470947996e-01   0.0000000000000000e+00   0.0000000000000000e+00   0.0000000000000000e+00  -2.5248688655972928e-01
   0.0000000000000000e+00   0.0000000000000000e+00   0.0000000000000000e+00   0.0000000000000000e+00   0.0000000000000000e+00   0.0000000000000000e+00  -5.8871775733389786e-01   0.0000000000000000e+00   0.0000000000000000e+00   0.0000000000000000e+00   0.0000000000000000e+00   0.0000000000000000e+00   0.0000000000000000e+00   0.0000000000000000e+00   0.0000000000000000e+00   0.0000000000000000e+00   0.0000000000000000e+00  -6.0495218204590229e-01   0.0000000000000000e+00   0.0000000000000000e+00  -6.8199953044617689e-01   0.0000000000000000e+00   1.0124640974920838e+00  -3.7667360910121966e-01   0.0000000000000000e+00   0.0000000000000000e+00   0.0000000000000000e+00   1.8039710974392548e-01   0.0000000000000000e+00   0.0000000000000000e+00
  -8.8830931752965969e-01   0.0000000000000000e+00  -1.2693786588345551e-01   6.3454165643164750e-01   0.0000000000000000e+00   2.9691999882296705e-01   0.0000000000000000e+00   0.0000000000000000e+00  -4.0435593308042955e-01   0.0000000000000000e+00   0.0000000000000000e+00   0.0000000000000000e+00   0.0000000000000000e+00   0.0000000000000000e+00   0.0000000000000000e+00   0.0000000000000000e+00   0.0000000000000000e+00   0.0000000000000000e+00  -3.2484591391089124e-01   0.0000000000000000e+00   0.0000000000000000e+00   0.0000000000000000e+00   0.0000000000000000e+00   0.0000000000000000e+00  -1.3969552728819554e-01   0.0000000000000000e+00   0.0000000000000000e+00   0.0000000000000000e+00  -6.1165709800483814e-01   0.0000000000000000e+00
   0.0000000000000000e+00   0.0000000000000000e+00   0.0000000000000000e+00   0.0000000000000000e+00  -2.1863092866386519e-02   0.0000000000000000e+00   0.0000000000000000e+00   0.0000000000000000e+00   0.0000000000000000e+00   5.3630469239550838e-02   0.0000000000000000e+00   0.0000000000000000e+00   0.0000000000000000e+00   0.0000000000000000e+00   0.0000000000000000e+00   0.0000000000000000e+00  -5.3703591172522325e-01   0.0000000000000000e+00   0.0000000000000000e+00  -8.9493496104783188e-02   0.0000000000000000e+00   0.0000000000000000e+00   0.0000000000000000e+00   0.0000000000000000e+00   0.0000000000000000e+00   2.7339394339753703e-01   0.0000000000000000e+00   0.0000000000000000e+00   0.0000000000000000e+00  -7.9087601640548366e-01
   0.0000000000000000e+00   0.0000000000000000e+00   0.0000000000000000e+00   0.0000000000000000e+00   0.0000000000000000e+00   0.0000000000000000e+00  -5.9296486713014218e-01   0.0000000000000000e+00   0.0000000000000000e+00   0.0000000000000000e+00   0.0000000000000000e+00   0.0000000000000000e+00   0.0000000000000000e+00   0.0000000000000000e+00   0.0000000000000000e+00   0.0000000000000000e+00   0.0000000000000000e+00   1.2654869062619777e-02   0.0000000000000000e+00   0.0000000000000000e+00   5.8790852012543870e-01   0.0000000000000000e+00   3.8341331835243186e-01   7.8548405499772145e-01   0.0000000000000000e+00   0.0000000000000000e+00   0.0000000000000000e+00   6.5065407043959067e-01   0.0000000000000000e+00   0.0000000000000000e+00
   0.0000000000000000e+00   4.2739329916787028e-01   0.0000000000000000e+00   0.0000000000000000e+00   0.0000000000000000e+00   0.0000000000000000e+00   0.0000000000000000e+00  -3.0844796881731773e-01   0.0000000000000000e+00   0.0000000000000000e+00   0.0000000000000000e+00   4.7538559448000073e-01  -1.8376487560505472e-02  -8.7910956359391168e-02   0.0000000000000000e+00  -3.3693183626994982e-01   0.0000000000000000e+00   0.0000000000000000e+00   0.0000000000000000e+00   0.0000000000000000e+00   0.0000000000000000e+00  -9.7388164061671528e-02   0.0000000000000000e+00   0.0000000000000000e+00   0.0000000000000000e+00   0.0000000000000000e+00  -6.0425971782433219e-01   0.0000000000000000e+00   0.0000000000000000e+00   0.0000000000000000e+00
   0.0000000000000000e+00   0.0000000000000000e+00   0.0000000000000000e+00   0.0000000000000000e+00   0.0000000000000000e+00   0.0000000000000000e+00   7.3544111840692361e-01   0.0000000000000000e+00   0.0000000000000000e+00   0.0000000000000000e+00   0.0000000000000000e+00   0.0000000000000000e+00   0.0000000000000000e+00   0.0000000000000000e+00   0.0000000000000000e+00   0.0000000000000000e+00   0.0000000000000000e+00   8.5804653105427753e-01   0.0000000000000000e+00   0.0000000000000000e+00   1.8299732889430556e-01   0.0000000000000000e+00   7.5799788878151597e-01  -1.4296992931678421e-01   0.0000000000000000e+00   0.0000000000000000e+00   0.0000000000000000e+00  -4.5202383067206953e-01   0.0000000000000000e+00   0.0000000000000000e+00
   0.0000000000000000e+00   0.0000000000000000e+00   0.0000000000000000e+00   0.0000000000000000e+00   0.0000000000000000e+00   0.0000000000000000e+00  -3.0663371854969068e-01   0.0000000000000000e+00   0.0000000000000000e+00   0.0000000000000000e+00   0.0000000000000000e+00   0.0000000000000000e+00   0.0000000000000000e+00   0.0000000000000000e+00   0.0000000000000000e+00   0.0000000000000000e+00   0.0000000000000000e+00  -3.7839134487636894e-01   0.0000000000000000e+00   0.0000000000000000e+00  -2.5256046507541918e-01   0.0000000000000000e+00   4.5173905226506483e-01   4.4608238918910886e-01   0.0000000000000000e+00   0.0000000000000000e+00   0.0000000000000000e+00  -9.2564122846404628e-01   0.0000000000000000e+00   0.0000000000000000e+00
   3.4783042093171457e-02   0.0000000000000000e+00  -7.4286713110213154e-01  -2.4776597695133667e-01   0.0000000000000000e+00   2.6284364820590833e-01   0.0000000000000000e+00   0.0000000000000000e+00  -2.4869305528239571e-01   0.0000000000000000e+00   0.0000000000000000e+00   0.0000000000000000e+00   0.0000000000000000e+00   0.0000000000000000e+00   0.0000000000000000e+00   0.0000000000000000e+00   0.0000000000000000e+00   0.0000000000000000e+00  -7.4653801128691832e-01   0.0000000000000000e+00   0.0000000000000000e+00   0.0000000000000000e+00   0.0000000000000000e+00   0.0000000000000000e+00  -1.1331321784848216e+00   0.0000000000000000e+00   0.0000000000000000e+00   0.0000000000000000e+00   7.3562891370897276e-01   0.0000000000000000e+00
   0.0000000000000000e+00   0.0000000000000000e+00   0.0000000000000000e+00   0.0000000000000000e+00  -8.5785283198894113e-02   0.0000000000000000e+00   0.0000000000000000e+00   0.0000000000000000e+00   0.0000000000000000e+00  -7.2002364165602531e-02   0.0000000000000000e+00   0.0000000000000000e+00   0.0000000000000000e+00   0.0000000000000000e+00   0.0000000000000000e+00   0.0000000000000000e+00  -7.8679318165771883e-01   0.0000000000000000e+00   0.0000000000000000e+00  -2.6034519336488177e-01   0.0000000000000000e+00   0.0000000000000000e+00   0.0000000000000000e+00   0.0000000000000000e+00   0.0000000000000000e+00  -3.0457341573557534e-01   0.0000000000000000e+00   0.0000000000000000e+00   0.0000000000000000e+00   4.5592592463791792e-01
   0.0000000000000000e+00  -2.0012574734106545e-02   0.0000000000000000e+00   0.0000000000000000e+00   0.0000000000000000e+00   0.0000000000000000e+00   0.0000000000000000e+00  -3.3397126445587855e-01   0.0000000000000000e+00   0.0000000000000000e+00   0.0000000000000000e+00  -5.6284791212904095e-01  -1.1408005612793548e-01  -1.0307571969037582e-01   0.0000000000000000e+00   9.9053457106954429e-02   0.0000000000000000e+00   0.0000000000000000e+00   0.0000000000000000e+00   0.0000000000000000e+00   0.0000000000000000e+00   6.0108905820502589e-01   0.0000000000000000e+00   0.0000000000000000e+00   0.0000000000000000e+00   0.0000000000000000e+00  -4.2012666271940746e-01   0.0000000000000000e+00   0.0000000000000000e+00   0.0000000000000000e+00
   0.0000000000000000e+00   0.0000000000000000e+00   0.0000000000000000e+00   0.0000000000000000e+00   0.0000000000000000e+00   0.0000000000000000e+00  -1.0872970127369999e+00   0.0000000000000000e+00   0.0000000000000000e+00   0.0000000000000000e+00   0.0000000000000000e+00   0.0000000000000000e+00   0.0000000000000000e+00   0.0000000000000000e+00   0.0000000000000000e+00   0.0000000000000000e+00   0.0000000000000000e+00  -2.5523492235821753e-02   0.0000000000000000e+00   0.0000000000000000e+00   4.2751971362553365e-01   0.0000000000000000e+00   5.0495538379670057e-01  -9.2782304596901688e-01   0.0000000000000000e+00   0.0000000000000000e+00   0.0000000000000000e+00  -4.0614154874066627e-01   0.0000000000000000e+00   0.0000000000000000e+00
   8.5762795726708169e-02   0.0000000000000000e+00   2.5949085102086659e-02  -1.0329083593604074e+00   0.0000000000000000e+00   6.8807060287623034e-01   0.0000000000000000e+00   0.0000000000000000e+00  -2.5905661168992616e-01   0.0000000000000000e+00   0.0000000000000000e+00   0.0000000000000000e+00   0.0000000000000000e+00   0.0000000000000000e+00   0.0000000000000000e+00   0.0000000000000000e+00   0.0000000000000000e+00   0.0000000000000000e+00   5.0396978940653714e-01   0.0000000000000000e+00   0.0000000000000000e+00   0.0000000000000000e+00   0.0000000000000000e+00   0.0000000000000000e+00  -2.1969954418120377e-01   0.0000000000000000e+00   0.0000000000000000e+00   0.0000000000000000e+00   1.4734535655472666e-03   0.0000000000000000e+00
   0.0000000000000000e+00   0.0000000000000000e+00   0.0000000000000000e+00   0.0000000000000000e+00   8.9727269119627628e-01   0.0000000000000000e+00   0.0000000000000000e+00   0.0000000000000000e+00   0.0000000000000000e+00   1.0224724030433152e-01   0.0000000000000000e+00   0.0000000000000000e+00   0.0000000000000000e+00   0.0000000000000000e+00   0.0000000000000000e+00   0.0000000000000000e+00   4.7679982052070635e-02   0.0000000000000000e+00   0.0000000000000000e+00  -4.0575874688794256e-01   0.0000000000000000e+00   0.0000000000000000e+00   0.0000000000000000e+00   0.0000000000000000e+00   0.0000000000000000e+00  -1.2375050962824483e-01   0.0000000000000000e+00   0.0000000000000000e+00   0.0000000000000000e+00  -4.7111458115101090e-02
  -8.7364874476544563e-02   0.0000000000000000e+00   1.1950474513724631e-01  -7.5307235334215267e-02   0.0000000000000000e+00   0.0000000000000000e+00   0.0000000000000000e+00   0.0000000000000000e+00   0.0000000000000000e+00   0.0000000000000000e+00   0.0000000000000000e+00   0.0000000000000000e+00  -4.8359273029751865e-01   0.0000000000000000e+00   0.0000000000000000e+00  -6.6678814618184301e-01   0.0000000000000000e+00   0.0000000000000000e+00   0.0000000000000000e+00   0.0000000000000000e+00   0.0000000000000000e+00   0.0000000000000000e+00   2.7548096142592371e-01   4.2080881325934255e-01   0.0000000000000000e+00   0.0000000000000000e+00  -2.0242686776607272e-01   0.0000000000000000e+00   0.0000000000000000e+00   0.0000000000000000e+00
   0.0000000000000000e+00  -4.6970233703205327e-03   0.0000000000000000e+00   0.0000000000000000e+00   0.0000000000000000e+00   0.0000000000000000e+00  -8.1336404457669109e-01   0.0000000000000000e+00   0.0000000000000000e+00   0.0000000000000000e+00   6.6124762938870596e-01  -1.8271790851058706e-01   0.0000000000000000e+00  -4.2817993562872542e-01   0.0000000000000000e+00   0.0000000000000000e+00  -2.6205890259628428e-01   0.0000000000000000e+00   0.0000000000000000e+00   0.0000000000000000e+00   0.0000000000000000e+00   0.0000000000000000e+00   0.0000000000000000e+00   0.0000000000000000e+00   0.0000000000000000e+00   0.0000000000000000e+00   0.0000000000000000e+00   0.0000000000000000e+00  -6.1095751524765618e-01  -3.4969656680251782e-01
  -2.7859902924068569e-01   0.0000000000000000e+00   5.7455758594313400e-01   1.4240563395371639e-01   0.0000000000000000e+00   0.0000000000000000e+00   0.0000000000000000e+00   0.0000000000000000e+00   0.0000000000000000e+00   0.0000000000000000e+00   0.0000000000000000e+00   0.0000000000000000e+00  -1.2989085315866858e-01   0.0000000000000000e+00   0.0000000000000000e+00   3.4686079531150160e-01   0.0000000000000000e+00   0.0000000000000000e+00   0.0000000000000000e+00   0.0000000000000000e+00   0.0000000000000000e+00   0.0000000000000000e+00   4.1700108768809119e-01   1.6446270790994769e-01   0.0000000000000000e+00   0.0000000000000000e+00   4.8359576329311166e-01   0.0000000000000000e+00   0.0000000000000000e+00   0.0000000000000000e+00
  -1.5663456771035456e-01   0.0000000000000000e+00  -6.7870993338281185e-02  -3.4783679577811766e-01   0.0000000000000000e+00   0.0000000000000000e+00   0.0000000000000000e+00   0.0000000000000000e+00   0.0000000000000000e+00   0.0000000000000000e+00   0.0000000000000000e+00   0.0000000000000000e+00   2.2219260303823543e-01   0.0000000000000000e+00   0.0000000000000000e+00  -1.1163576265723016e-01   0.0000000000000000e+00   0.0000000000000000e+00   0.0000000000000000e+00   0.0000000000000000e+00   0.0000000000000000e+00   0.0000000000000000e+00   6.8714222617519727e-01  -5.3285035313858453e-01   0.0000000000000000e+00   0.0000000000000000e+00  -1.7872512353440934e-01   0.0000000000000000e+00   0.0000000000000000e+00   0.0000000000000000e+00
   0.0000000000000000e+00   0.0000000000000000e+00   0.0000000000000000e+00   0.0000000000000000e+00   9.1256113631264202e-01   0.0000000000000000e+00   0.0000000000000000e+00   3.8440399156682509e-01   1.0570209775660462e+00   2.3621569930268163e-01   0.0000000000000000e+00   0.0000000000000000e+00   0.0000000000000000e+00   0.0000000000000000e+00   0.0000000000000000e+00   0.0000000000000000e+00   0.0000000000000000e+00   0.0000000000000000e+00   0.0000000000000000e+00  -2.7392192988787317e-01   0.0000000000000000e+00   0.0000000000000000e+00   0.0000000000000000e+00   0.0000000000000000e+00  -4.5837630200601676e-01   0.0000000000000000e+00   0.0000000000000000e+00   0.0000000000000000e+00   0.0000000000000000e+00   0.0000000000000000e+00
   0.0000000000000000e+00   0.0000000000000000e+00   0.0000000000000000e+00   0.0000000000000000e+00   0.0000000000000000e+00  -2.6599225204187671e-02   0.0000000000000000e+00   0.0000000000000000e+00   0.0000000000000000e+00   0.0000000000000000e+00   0.0000000000000000e+00   0.0000000000000000e+00   0.0000000000000000e+00   0.0000000000000000e+00   0.0000000000000000e+00   0.0000000000000000e+00   0.0000000000000000e+00   0.0000000000000000e+00   5.0897594727756834e-01   0.0000000000000000e+00   2.4481834118524110e-01   2.2052068297627933e-01   0.0000000000000000e+00   0.0000000000000000e+00   0.0000000000000000e+00  -6.0568041721252486e-01   0.0000000000000000e+00  -5.1460840132637053e-01   0.0000000000000000e+00   0.0000000000000000e+00
   0.0000000000000000e+00   8.8904743333136027e-01   0.0000000000000000e+00   0.0000000000000000e+00   0.0000000000000000e+00   0.0000000000000000e+00  -4.5105306398361206e-01   0.0000000000000000e+00   0.0000000000000000e+00   0.0000000000000000e+00   3.3901556612013711e-01   2.3097999700722166e-01   0.0000000000000000e+00  -3.0390832916401833e-01   0.0000000000000000e+00   0.0000000000000000e+00  -7.0300312882517674e-02   0.0000000000000000e+00   0.0000000000000000e+00   0.0000000000000000e+00   0.0000000000000000e+00   0.0000000000000000e+00   0.0000000000000000e+00   0.0000000000000000e+00   0.0000000000000000e+00   0.0000000000000000e+00   0.0000000000000000e+00   0.0000000000000000e+00   5.4276280872461657e-01   1.9355465465549015e-01
   0.0000000000000000e+00   0.0000000000000000e+00   0.0000000000000000e+00   0.0000000000000000e+00  -4.2813381080844620e-01   0.0000000000000000e+00   0.0000000000000000e+00  -1.1544901297854163e-01   1.9271590918726506e-01   7.6916797566584960e-01   0.0000000000000000e+00   0.0000000000000000e+00   0.0000000000000000e+00   0.0000000000000000e+00   0.0000000000000000e+00   0.0000000000000000e+00   0.0000000000000000e+00   0.0000000000000000e+00   0.0000000000000000e+00   1.4511399085225785e+00   0.0000000000000000e+00   0.0000000000000000e+00   0.0000000000000000e+00   0.0000000000000000e+00   2.2719140419897144e-02   0.0000000000000000e+00   0.0000000000000000e+00   0.0000000000000000e+00   0.0000000000000000e+00   0.0000000000000000e+00
   0.0000000000000000e+00   0.0000000000000000e+00   0.0000000000000000e+00   0.0000000000000000e+00  -4.0933453054589786e-01   0.0000000000000000e+00   0.0000000000000000e+00  -1.4222057597007680e+00   3.0781185212820539e-01  -1.5430108841878243e-01   0.0000000000000000e+00   0.0000000000000000e+00   0.0000000000000000e+00   0.0000000000000000e+00   0.0000000000000000e+00   0.0000000000000000e+00   0.0000000000000000e+00   0.0000000000000000e+00   0.0000000000000000e+00  -5.0998649040152855e-01   0.0000000000000000e+00   0.0000000000000000e+00   0.0000000000000000e+00   0.0000000000000000e+00  -2.9413173001328535e-01   0.0000000000000000e+00   0.0000000000000000e+00   0.0000000000000000e+00   0.0000000000000000e+00   0.0000000000000000e+00
   0.0000000000000000e+00   0.0000000000000000e+00   0.0000000000000000e+00   0.0000000000000000e+00  -3.9850049297429219e-01   0.0000000000000000e+00   0.0000000000000000e+00   4.2577649424966935e-01   1.6789236638786181e-01   3.4595011746996235e-01   0.0000000000000000e+00   0.0000000000000000e+00   0.0000000000000000e+00   0.0000000000000000e+00   0.0000000000000000e+00   0.0000000000000000e+00   0.0000000000000000e+00   0.0000000000000000e+00   0.0000000000000000e+00   2.5889468775925578e-01   0.0000000000000000e+00   0.0000000000000000e+00   0.0000000000000000e+00   0.0000000000000000e+00  -1.3011271165481768e+00   0.0000000000000000e+00   0.0000000000000000e+00   0.0000000000000000e+00   0.0000000000000000e+00   0.0000000000000000e+00
   0.0000000000000000e+00   3.0831704167506091e-01   0.0000000000000000e+00   0.0000000000000000e+00   0.0000000000000000e+00   0.0000000000000000e+00   2.2273412303326923e-01   0.0000000000000000e+00   0.0000000000000000e+00   0.0000000000000000e+00   5.6529878052238303e-01   4.9336179263499585e-01   0.0000000000000000e+00  -1.2978968714675512e-01   0.0000000000000000e+00   0.0000000000000000e+00   1.4582160705607367e-01   0.0000000000000000e+00   0.0000000000000000e+00   0.0000000000000000e+00   0.0000000000000000e+00   0.0000000000000000e+00   0.0000000000000000e+00   0.0000000000000000e+00   0.0000000000000000e+00   0.0000000000000000e+00   0.0000000000000000e+00   0.0000000000000000e+00  -6.5897796981827483e-01   6.1020533618427786e-01
   0.0000000000000000e+00   9.4772717359669412e-02   0.0000000000000000e+00   0.0000000000000000e+00   0.0000000000000000e+00   0.0000000000000000e+00   5.1177283037488253e-01   0.0000000000000000e+00   0.0000000000000000e+00   0.0000000000000000e+00   1.1254629081490664e-01   3.5933077820534109e-01   0.0000000000000000e+00  -6.4042109249668744e-03   0.0000000000000000e+00   0.0000000000000000e+00  -1.3444991597437901e+00   0.0000000000000000e+00   0.0000000000000000e+00   0.0000000000000000e+00   0.0000000000000000e+00   0.0000000000000000e+00   0.0000000000000000e+00   0.0000000000000000e+00   0.0000000000000000e+00   0.0000000000000000e+00   0.0000000000000000e+00   0.0000000000000000e+00  -2.7233260188722408e-01  -3.5663911421347450e-02
  -4.5865938015031499e-01   0.0000000000000000e+00  -4.8644200514440855e-01   1.2637813861572630e-02   0.0000000000000000e+00   0.0000000000000000e+00   0.0000000000000000e+00   0.0000000000000000e+00   0.0000000000000000e+00   0.0000000000000000e+00   0.0000000000000000e+00   0.0000000000000000e+00   6.5513378801338729e-02   0.0000000000000000e+00   0.0000000000000000e+00  -3.3502591989557767e-01   0.0000000000000000e+00   0.0000000000000000e+00   0.0000000000000000e+00   0.0000000000000000e+00   0.0000000000000000e+00   0.0000000000000000e+00  -8.3594251499233302e-02  -4.1095032363940659e-02   0.0000000000000000e+00   0.0000000000000000e+00   6.5393796641536361e-01   0.0000000000000000e+00   0.0000000000000000e+00   0.0000000000000000e+00
   0.0000000000000000e+00   5.8474364699560050e-02   0.0000000000000000e+00   0.0000000000000000e+00   0.0000000000000000e+00   0.0000000000000000e+00   1.2139480523054928e-01   0.0000000000000000e+00   0.0000000000000000e+00   0.0000000000000000e+00  -3.1370626411468394e-01   1.5920162790971601e-01   0.0000000000000000e+00  -9.4932033397988258e-01   0.0000000000000000e+00   0.0000000000000000e+00   1.8267638179114185e-01   0.0000000000000000e+00   0.0000000000000000e+00   0.0000000000000000e+00   0.0000000000000000e+00   0.0000000000000000e+00   0.0000000000000000e+00   0.0000000000000000e+00   0.0000000000000000e+00   0.0000000000000000e+00   0.0000000000000000e+00   0.0000000000000000e+00  -1.5726823959748920e-02  -5.7805028880924558e-01
   0.0000000000000000e+00   0.0000000000000000e+00   0.0000000000000000e+00   0.0000000000000000e+00   0.0000000000000000e+00   0.0000000000000000e+00   0.0000000000000000e+00   0.0000000000000000e+00   0.0000000000000000e+00   0.0000000000000000e+00   0.0000000000000000e+00   0.0000000000000000e+00   0.0000000000000000e+00   0.0000000000000000e+00  -2.6161401167923071e-01   0.0000000000000000e+00   0.0000000000000000e+00   6.0772748832354828e-01   0.0000000000000000e+00   0.0000000000000000e+00   0.0000000000000000e+00   0.0000000000000000e+00   0.0000000000000000e+00   0.0000000000000000e+00   0.0000000000000000e+00   0.0000000000000000e+00   0.0000000000000000e+00   0.0000000000000000e+00   0.0000000000000000e+00   0.0000000000000000e+00
   4.6892623092283242e-01   0.0000000000000000e+00  -3.2235129223176040e-01   3.8261798518806955e-01   0.0000000000000000e+00   0.0000000000000000e+00   0.0000000000000000e+00   0.0000000000000000e+00   0.0000000000000000e+00   0.0000000000000000e+00   0.0000000000000000e+00   0.0000000000000000e+00  -5.5559769964366601e-01   0.0000000000000000e+00   0.0000000000000000e+00   9.2314932782505674e-02   0.0000000000000000e+00   0.0000000000000000e+00   0.0000000000000000e+00   0.0000000000000000e+00   0.0000000000000000e+00   0.0000000000000000e+00   2.7029324416389150e-01  -3.1588370106285857e-01   0.0000000000000000e+00   0.0000000000000000e+00   1.9937279317362530e-01   0.0000000000000000e+00   0.0000000000000000e+00   0.0000000000000000e+00
   0.0000000000000000e+00  -3.6816468092911325e-01   0.0000000000000000e+00   0.0000000000000000e+00   0.0000000000000000e+00   0.0000000000000000e+00   6.8108736172909956e-01   0.0000000000000000e+00   0.0000000000000000e+00   0.0000000000000000e+00   7.0026135531191058e-01  -2.1670673358846104e-01   0.0000000000000000e+00  -3.1291936812972221e-01   0.0000000000000000e+00   0.0000000000000000e+00  -1.3685507310046052e-01   0.0000000000000000e+00   0.0000000000000000e+00   0.0000000000000000e+00   0.0000000000000000e+00   0.0000000000000000e+00   0.0000000000000000e+00   0.0000000000000000e+00   0.0000000000000000e+00   0.0000000000000000e+00   0.0000000000000000e+00   0.0000000000000000e+00   6.0690489550563420e-01   1.3062829660851216e-01
   0.0000000000000000e+00   0.0000000000000000e+00   0.0000000000000000e+00   0.0000000000000000e+00   0.0000000000000000e+00   0.0000000000000000e+00   0.0000000000000000e+00   0.0000000000000000e+00   0.0000000000000000e+00   0.0000000000000000e+00   0.0000000000000000e+00   0.0000000000000000e+00   0.0000000000000000e+00   0.0000000000000000e+00   4.7403488715258113e-01   0.0000000000000000e+00   0.0000000000000000e+00  -3.9287309248065075e-02   0.0000000000000000e+00   0.0000000000000000e+00   0.0000000000000000e+00   0.0000000000000000e+00   0.0000000000000000e+00   0.0000000000000000e+00   0.0000000000000000e+00   0.0000000000000000e+00   0.0000000000000000e+00   0.0000000000000000e+00   0.0000000000000000e+00   0.0000000000000000e+00
   0.0000000000000000e+00   0.0000000000000000e+00   0.0000000000000000e+00   0.0000000000000000e+00   0.0000000000000000e+00   7.1792465658629034e-01   0.0000000000000000e+00   0.0000000000000000e+00   0.0000000000000000e+00   0.0000000000000000e+00   0.0000000000000000e+00   0.0000000000000000e+00   0.0000000000000000e+00   0.0000000000000000e+00   0.0000000000000000e+00   0.0000000000000000e+00   0.0000000000000000e+00   0.0000000000000000e+00  -5.6303207604483274e-01   0.0000000000000000e+00  -4.5279322925329185e-02   2.4082225310030327e-02   0.0000000000000000e+00   0.0000000000000000e+00   0.0000000000000000e+00  -3.6774505628474036e-01   0.0000000000000000e+00  -1.7237305975058054e-01   0.0000000000000000e+00   0.0000000000000000e+00
   0.0000000000000000e+00   0.0000000000000000e+00   0.0000000000000000e+00   0.0000000000000000e+00   1.1152393405405472e+00   0.0000000000000000e+00   0.0000000000000000e+00  -5.8349379816516933e-01  -3.2780179383417685e-01  -7.4556299915435942e-01   0.0000000000000000e+00   0.0000000000000000e+00   0.0000000000000000e+00   0.0000000000000000e+00   0.0000000000000000e+00   0.0000000000000000e+00   0.0000000000000000e+00   0.0000000000000000e+00   0.0000000000000000e+00   6.3211408749072684e-01   0.0000000000000000e+00   0.0000000000000000e+00   0.0000000000000000e+00   0.0000000000000000e+00  -9.4416363283807203e-02   0.0000000000000000e+00   0.0000000000000000e+00   0.0000000000000000e+00   0.0000000000000000e+00   0.0000000000000000e+00
   0.0000000000000000e+00   0.0000000000000000e+00   0.0000000000000000e+00   0.0000000000000000e+00   0.0000000000000000e+00   3.8652450467928612e-01   0.0000000000000000e+00   0.0000000000000000e+00   0.0000000000000000e+00   0.0000000000000000e+00   0.0000000000000000e+00   0.0000000000000000e+00   0.0000000000000000e+00   0.0000000000000000e+00   0.0000000000000000e+00   0.0000000000000000e+00   0.0000000000000000e+00   0.0000000000000000e+00   2.4435067449281245e-01   0.0000000000000000e+00  -1.8514700090632541e-01   4.9941089883090589e-01   0.0000000000000000e+00   0.0000000000000000e+00   0.0000000000000000e+00   6.0902221128901535e-01   0.0000000000000000e+00  -3.6917860650134704e-01   0.0000000000000000e+00   0.0000000000000000e+00
   0.0000000000000000e+00   0.0000000000000000e+00   0.0000000000000000e+00   0.0000000000000000e+00   0.0000000000000000e+00   2.3508610825818593e-01   0.0000000000000000e+00   0.0000000000000000e+00   0.0000000000000000e+00   0.0000000000000000e+00   0.0000000000000000e+00   0.0000000000000000e+00   0.0000000000000000e+00   0.0000000000000000e+00   0.0000000000000000e+00   0.0000000000000000e+00   0.0000000000000000e+00   0.0000000000000000e+00   4.7770969196248625e-02   0.0000000000000000e+00   8.2019344382317350e-01   2.8287476204354683e-01   0.0000000000000000e+00   0.0000000000000000e+00   0.0000000000000000e+00   1.0522542802395130e-01   0.0000000000000000e+00   4.2266375431486564e-01   0.0000000000000000e+00   0.0000000000000000e+00
   4.9696196855735786e-01   0.0000000000000000e+00   3.9792893977936417e-01   1.6415719262554720e-01   0.0000000000000000e+00   0.0000000000000000e+00   0.0000000000000000e+00   0.0000000000000000e+00   0.0000000000000000e+00   0.0000000000000000e+00   0.0000000000000000e+00   0.0000000000000000e+00   4.1117450312303006e-01   0.0000000000000000e+00   0.0000000000000000e+00  -5.1868384010080559e-01   0.0000000000000000e+00   0.0000000000000000e+00   0.0000000000000000e+00   0.0000000000000000e+00   0.0000000000000000e+00   0.0000000000000000e+00  -2.2370736977001024e-02  -1.6049810995583855e-01   0.0000000000000000e+00   0.0000000000000000e+00   3.2152182761126830e-01   0.0000000000000000e+00   0.0000000000000000e+00   0.0000000000000000e+00
   4.1728414862533358e-01   0.0000000000000000e+00  -8.3192125582898804e-02  -7.8366630964830430e-01   0.0000000000000000e+00   0.0000000000000000e+00   0.0000000000000000e+00   0.0000000000000000e+00   0.0000000000000000e+00   0.0000000000000000e+00   0.0000000000000000e+00   0.0000000000000000e+00  -1.1193971005721182e-01   0.0000000000000000e+00   0.0000000000000000e+00   1.4368873786181147e-01   0.0000000000000000e+00   0.0000000000000000e+00   0.0000000000000000e+00   0.0000000000000000e+00   0.0000000000000000e+00   0.0000000000000000e+00   1.5211435055744408e-02   2.2597524198672259e-01   0.0000000000000000e+00   0.0000000000000000e+00   3.4691061506649046e-01   0.0000000000000000e+00   0.0000000000000000e+00   0.0000000000000000e+00
   0.0000000000000000e+00   0.0000000000000000e+00   0.0000000000000000e+00   0.0000000000000000e+00  -6.6567109964619098e-01   0.0000000000000000e+00   0.0000000000000000e+00   1.7014892531150344e-01   6.0089056067475044e-01  -1.2953604577265601e+00   0.0000000000000000e+00   0.0000000000000000e+00   0.0000000000000000e+00   0.0000000000000000e+00   0.0000000000000000e+00   0.0000000000000000e+00   0.0000000000000000e+00   0.0000000000000000e+00   0.0000000000000000e+00   1.5188695639911487e-01   0.0000000000000000e+00   0.0000000000000000e+00   0.0000000000000000e+00   0.0000000000000000e+00  -1.3701297877149077e-02   0.0000000000000000e+00   0.0000000000000000e+00   0.0000000000000000e+00   0.0000000000000000e+00   0.0000000000000000e+00
   0.0000000000000000e+00   0.0000000000000000e+00   0.0000000000000000e+00   0.0000000000000000e+00   0.0000000000000000e+00   4.3603473164479167e-01   0.0000000000000000e+00   0.0000000000000000e+00   0.0000000000000000e+00   0.0000000000000000e+00   0.0000000000000000e+00   0.0000000000000000e+00   0.0000000000000000e+00   0.0000000000000000e+00   0.0000000000000000e+00   0.0000000000000000e+00   0.0000000000000000e+00   0.0000000000000000e+00   5.5210871230692016e-01   0.0000000000000000e+00  -3.8528718275657403e-01  -8.4986036202512813e-02   0.0000000000000000e+00   0.0000000000000000e+00   0.0000000000000000e+00  -2.1099075488556837e-01   0.0000000000000000e+00   5.5214467705589176e-01   0.0000000000000000e+00   0.0000000000000000e+00
   1.9712451871417139e-01   0.0000000000000000e+00  -3.8103959603015952e-01   2.5577785973436862e-01   0.0000000000000000e+00   0.0000000000000000e+00   0.0000000000000000e+00   0.0000000000000000e+00   0.0000000000000000e+00   0.0000000000000000e+00   0.0000000000000000e+00   0.0000000000000000e+00   4.5312372180977023e-01   0.0000000000000000e+00   0.0000000000000000e+00   1.1033956723060517e-01   0.0000000000000000e+00   0.0000000000000000e+00   0.0000000000000000e+00   0.0000000000000000e+00   0.0000000000000000e+00   0.0000000000000000e+00   4.4415945268797941e-01   5.7762158371875161e-01   0.0000000000000000e+00   0.0000000000000000e+00  -4.5915096595424948e-02   0.0000000000000000e+00   0.0000000000000000e+00   0.0000000000000000e+00
   0.0000000000000000e+00   0.0000000000000000e+00   0.0000000000000000e+00   0.0000000000000000e+00   0.0000000000000000e+00  -2.9846894389517598e-01   0.0000000000000000e+00   0.0000000000000000e+00   0.0000000000000000e+00   0.0000000000000000e+00   0.0000000000000000e+00   0.0000000000000000e+00   0.0000000000000000e+00   0.0000000000000000e+00   0.0000000000000000e+00   0.0000000000000000e+00   0.0000000000000000e+00   0.0000000000000000e+00  -2.3900840698456738e-01   0.0000000000000000e+00  -2.8735144388554695e-01   7.8367000171123735e-01   0.0000000000000000e+00   0.0000000000000000e+00   0.0000000000000000e+00  -2.6724008417531053e-01   0.0000000000000000e+00   2.9268495766877373e-01   0.0000000000000000e+00   0.0000000000000000e+00
   0.0000000000000000e+00   5.1736306077891003e-01   0.0000000000000000e+00   0.0000000000000000e+00   0.0000000000000000e+00   0.0000000000000000e+00  -1.0385433361159647e-01   0.0000000000000000e+00   0.0000000000000000e+00   0.0000000000000000e+00  -7.0540613986631107e-01  -1.1213642996630482e+00   0.0000000000000000e+00  -2.7844605227970415e-01   0.0000000000000000e+00   0.0000000000000000e+00   1.7274473017589756e-01   0.0000000000000000e+00   0.0000000000000000e+00   0.0000000000000000e+00   0.0000000000000000e+00   0.0000000000000000e+00   0.0000000000000000e+00   0.0000000000000000e+00   0.0000000000000000e+00   0.0000000000000000e+00   0.0000000000000000e+00   0.0000000000000000e+00  -2.3485541295093343e-01   2.5385398530030384e-01
   0.0000000000000000e+00   5.1075283940542648e-01   0.0000000000000000e+00   0.0000000000000000e+00   0.0000000000000000e+00   0.0000000000000000e+00   2.7445648553448659e-01   0.0000000000000000e+00   0.0000000000000000e+00   0.0000000000000000e+00   7.5192703830065377e-02  -5.8173469854684690e-01   0.0000000000000000e+00   2.8323692887302754e-01   0.0000000000000000e+00   0.0000000000000000e+00   5.0680093219123123e-01   0.0000000000000000e+00   0.0000000000000000e+00   0.0000000000000000e+00   0.0000000000000000e+00   0.0000000000000000e+00   0.0000000000000000e+00   0.0000000000000000e+00   0.0000000000000000e+00   0.0000000000000000e+00   0.0000000000000000e+00   0.0000000000000000e+00  -1.4838746827456903e-01  -1.0354315256238591e+00
   3.0604371302865224e-02   0.0000000000000000e+00   0.0000000000000000e+00   0.0000000000000000e+00   0.0000000000000000e+00   0.0000000000000000e+00   0.0000000000000000e+00   0.0000000000000000e+00   0.0000000000000000e+00   0.0000000000000000e+00   0.0000000000000000e+00   0.0000000000000000e+00   0.0000000000000000e+00   0.0000000000000000e+00   0.0000000000000000e+00   0.0000000000000000e+00   0.0000000000000000e+00   4.4810422266886318e-01   0.0000000000000000e+00   0.0000000000000000e+00   0.0000000000000000e+00   0.0000000000000000e+00   0.0000000000000000e+00   0.0000000000000000e+00   0.0000000000000000e+00   0.0000000000000000e+00   0.0000000000000000e+00   0.0000000000000000e+00   0.0000000000000000e+00   0.0000000000000000e+00
   0.0000000000000000e+00   2.3459480423443077e-02   0.0000000000000000e+00   0.0000000000000000e+00   0.0000000000000000e+00   0.0000000000000000e+00   2.6276218830110426e-01   4.5241195675743251e-02   0.0000000000000000e+00   1.5293870015345590e-01   0.0000000000000000e+00   0.0000000000000000e+00   0.0000000000000000e+00   0.0000000000000000e+00   0.0000000000000000e+00   0.0000000000000000e+00   0.0000000000000000e+00   0.0000000000000000e+00   0.0000000000000000e+00   3.4064373225005468e-01   0.0000000000000000e+00   0.0000000000000000e+00  -2.3892543226644075e-01   4.2345920394888015e-01   0.0000000000000000e+00   0.0000000000000000e+00   0.0000000000000000e+00   0.0000000000000000e+00   7.4332190972196388e-01   0.0000000000000000e+00
   0.0000000000000000e+00   0.0000000000000000e+00  -8.5993200661409926e-03   0.0000000000000000e+00   0.0000000000000000e+00   0.0000000000000000e+00   0.0000000000000000e+00   0.0000000000000000e+00   0.0000000000000000e+00   0.0000000000000000e+00   0.0000000000000000e+00   0.0000000000000000e+00  -5.4139314901918434e-01  -1.6914313049220697e-01  -6.9981796553629616e-01   0.0000000000000000e+00   4.3404395993620010e-01   0.0000000000000000e+00   0.0000000000000000e+00   0.0000000000000000e+00   0.0000000000000000e+00  -8.4123274026199294e-03   0.0000000000000000e+00   0.0000000000000000e+00   0.0000000000000000e+00   0.0000000000000000e+00   0.0000000000000000e+00   0.0000000000000000e+00   0.0000000000000000e+00   0.0000000000000000e+00
   0.0000000000000000e+00   0.0000000000000000e+00   0.0000000000000000e+00   8.4112677418035020e-01   0.0000000000000000e+00   0.0000000000000000e+00   0.0000000000000000e+00   0.0000000000000000e+00   0.0000000000000000e+00   0.0000000000000000e+00  -2.4919114410048529e-01   0.0000000000000000e+00   0.0000000000000000e+00   0.0000000000000000e+00   0.0000000000000000e+00   0.0000000000000000e+00   0.0000000000000000e+00   0.0000000000000000e+00  -2.4840717190553172e-01   0.0000000000000000e+00  -1.2662306584715252e-01   0.0000000000000000e+00   0.0000000000000000e+00   0.0000000000000000e+00   0.0000000000000000e+00   0.0000000000000000e+00  -5.9420974214593558e-01   9.9842662435506946e-01   0.0000000000000000e+00   0.0000000000000000e+00
   0.0000000000000000e+00   0.0000000000000000e+00   0.0000000000000000e+00   0.0000000000000000e+00  -6.4432556684901010e-01  -6.0302653268381179e-01   0.0000000000000000e+00   0.0000000000000000e+00   5.1436138495473938e-01   0.0000000000000000e+00   0.0000000000000000e+00   1.5478351057057443e-01   0.0000000000000000e+00   0.0000000000000000e+00   0.0000000000000000e+00   3.3858741947773641e-01   0.0000000000000000e+00   0.0000000000000000e+00   0.0000000000000000e+00   0.0000000000000000e+00   0.0000000000000000e+00   0.0000000000000000e+00   0.0000000000000000e+00   0.0000000000000000e+00   1.1772837464485511e-01  -2.9131065452179583e-02   0.0000000000000000e+00   0.0000000000000000e+00   0.0000000000000000e+00   4.0043134683625914e-02
   0.0000000000000000e+00   0.0000000000000000e+00   0.0000000000000000e+00   0.0000000000000000e+00  -1.9093312641530993e-01  -2.5498321605366853e-01   0.0000000000000000e+00   0.0000000000000000e+00  -1.3194873301214663e-01   0.0000000000000000e+00   0.0000000000000000e+00  -7.7864098280497063e-02   0.0000000000000000e+00   0.0000000000000000e+00   0.0000000000000000e+00   3.4302190809513133e-01   0.0000000000000000e+00   0.0000000000000000e+00   0.0000000000000000e+00   0.0000000000000000e+00   0.0000000000000000e+00   0.0000000000000000e+00   0.0000000000000000e+00   0.0000000000000000e+00  -9.3503489405487417e-01  -1.2008934354771443e+00   0.0000000000000000e+00   0.0000000000000000e+00   0.0000000000000000e+00  -5.1434214156722180e-01
   0.0000000000000000e+00   7.8248314336958602e-01   0.0000000000000000e+00   0.0000000000000000e+00   0.0000000000000000e+00   0.0000000000000000e+00  -2.2143850155606754e-01  -2.5321592634350287e-01   0.0000000000000000e+00  -2.3077314970214607e-01   0.0000000000000000e+00   0.0000000000000000e+00   0.0000000000000000e+00   0.0000000000000000e+00   0.0000000000000000e+00   0.0000000000000000e+00   0.0000000000000000e+00   0.0000000000000000e+00   0.0000000000000000e+00  -8.7537380353414657e-02   0.0000000000000000e+00   0.0000000000000000e+00  -3.8689685561837922e-01   2.3225519737101094e-01   0.0000000000000000e+00   0.0000000000000000e+00   0.0000000000000000e+00   0.0000000000000000e+00  -1.0008057674310894e-01   0.0000000000000000e+00
   0.0000000000000000e+00  -3.3459735066729596e-01   0.0000000000000000e+00   0.0000000000000000e+00   0.0000000000000000e+00   0.0000000000000000e+00  -6.1145974495180466e-01  -3.4587237219675554e-01   0.0000000000000000e+00  -3.3438208406516706e-02   0.0000000000000000e+00   0.0000000000000000e+00   0.0000000000000000e+00   0.0000000000000000e+00   0.0000000000000000e+00   0.0000000000000000e+00   0.0000000000000000e+00   0.0000000000000000e+00   0.0000000000000000e+00   5.2573373060568285e-01   0.0000000000000000e+00   0.0000000000000000e+00   2.3341428351705600e-02   3.0523147964579012e-01   0.0000000000000000e+00   0.0000000000000000e+00   0.0000000000000000e+00   0.0000000000000000e+00  -1.5267202644435107e-01   0.0000000000000000e+00
   0.0000000000000000e+00   0.0000000000000000e+00   0.0000000000000000e+00   0.0000000000000000e+00   5.9379391105512747e-01  -4.2596487621720264e-01   0.0000000000000000e+00   0.0000000000000000e+00   9.4417334165748745e-01   0.0000000000000000e+00   0.0000000000000000e+00  -4.2111150070696997e-02   0.0000000000000000e+00   0.0000000000000000e+00   0.0000000000000000e+00  -5.4599719126139379e-01   0.0000000000000000e+00   0.0000000000000000e+00   0.0000000000000000e+00   0.0000000000000000e+00   0.0000000000000000e+00   0.0000000000000000e+00   0.0000000000000000e+00   0.0000000000000000e+00  -4.3706361255028553e-01  -2.5539930194647015e-01   0.0000000000000000e+00   0.0000000000000000e+00   0.0000000000000000e+00   4.0980440339936236e-01
   0.0000000000000000e+00  -1.7915913229312505e-01   0.0000000000000000e+00   0.0000000000000000e+00   0.0000000000000000e+00   0.0000000000000000e+00   4.8253114701303434e-01  -7.9231897984696964e-01   0.0000000000000000e+00  -7.6445426168080310e-02   0.0000000000000000e+00   0.0000000000000000e+00   0.0000000000000000e+00   0.0000000000000000e+00   0.0000000000000000e+00   0.0000000000000000e+00   0.0000000000000000e+00   0.0000000000000000e+00   0.0000000000000000e+00  -2.1697432080682030e-01   0.0000000000000000e+00   0.0000000000000000e+00   1.0930399919889572e-01   1.9161824092655078e-01   0.0000000000000000e+00   0.0000000000000000e+00   0.0000000000000000e+00   0.0000000000000000e+00  -7.5562279506784319e-02   0.0000000000000000e+00
   0.0000000000000000e+00   0.0000000000000000e+00   0.0000000000000000e+00  -1.4513732225319715e+00   0.0000000000000000e+00   0.0000000000000000e+00   0.0000000000000000e+00   0.0000000000000000e+00   0.0000000000000000e+00   0.0000000000000000e+00   9.1948960923900758e-03   0.0000000000000000e+00   0.0000000000000000e+00   0.0000000000000000e+00   0.0000000000000000e+00   0.0000000000000000e+00   0.0000000000000000e+00   0.0000000000000000e+00   5.5010048654721783e-02   0.0000000000000000e+00   4.0477757824226990e-01   0.0000000000000000e+00   0.0000000000000000e+00   0.0000000000000000e+00   0.0000000000000000e+00   0.0000000000000000e+00   1.0692379394971863e-02   6.7760652014853640e-01   0.0000000000000000e+00   0.0000000000000000e+00
   0.0000000000000000e+00   0.0000000000000000e+00   0.0000000000000000e+00   0.0000000000000000e+00   9.8993529429437149e-02  -8.3643227079289104e-02   0.0000000000000000e+00   0.0000000000000000e+00   7.7357717612604870e-01   0.0000000000000000e+00   0.0000000000000000e+00  -3.0530952388332833e-01   0.0000000000000000e+00   0.0000000000000000e+00   0.0000000000000000e+00  -3.1348788905649982e-01   0.0000000000000000e+00   0.0000000000000000e+00   0.0000000000000000e+00   0.0000000000000000e+00   0.0000000000000000e+00   0.0000000000000000e+00   0.0000000000000000e+00   0.0000000000000000e+00   3.4599116341647046e-01   1.3269550554131515e-01   0.0000000000000000e+00   0.0000000000000000e+00   0.0000000000000000e+00  -8.1580698351469383e-01
   0.0000000000000000e+00   0.0000000000000000e+00  -4.6768113036096037e-01   0.0000000000000000e+00   0.0000000000000000e+00   0.0000000000000000e+00   0.0000000000000000e+00   0.0000000000000000e+00   0.0000000000000000e+00   0.0000000000000000e+00   0.0000000000000000e+00   0.0000000000000000e+00  -2.6040806193137339e-02   2.8673954871285462e-01   3.0251455565619267e-01   0.0000000000000000e+00   5.6807463950353354e-01   0.0000000000000000e+00   0.0000000000000000e+00   0.0000000000000000e+00   0.0000000000000000e+00   5.3305986107577163e-01   0.0000000000000000e+00   0.0000000000000000e+00   0.0000000000000000e+00   0.0000000000000000e+00   0.0000000000000000e+00   0.0000000000000000e+00   0.0000000000000000e+00   0.0000000000000000e+00
   0.0000000000000000e+00   0.0000000000000000e+00  -3.9467838863988924e-01   0.0000000000000000e+00   0.0000000000000000e+00   0.0000000000000000e+00   0.0000000000000000e+00   0.0000000000000000e+00   0.0000000000000000e+00   0.0000000000000000e+00   0.0000000000000000e+00   0.0000000000000000e+00   7.4342016038193015e-01   1.0104892243515406e-03  -4.6861731768304504e-01   0.0000000000000000e+00   1.6012750256717107e-01   0.0000000000000000e+00   0.0000000000000000e+00   0.0000000000000000e+00   0.0000000000000000e+00  -2.1520085055362179e-01   0.0000000000000000e+00   0.0000000000000000e+00   0.0000000000000000e+00   0.0000000000000000e+00   0.0000000000000000e+00   0.0000000000000000e+00   0.0000000000000000e+00   0.0000000000000000e+00
   0.0000000000000000e+00   0.0000000000000000e+00   3.7793160681118371e-01   0.0000000000000000e+00   0.0000000000000000e+00   0.0000000000000000e+00   0.0000000000000000e+00   0.0000000000000000e+00   0.0000000000000000e+00   0.0000000000000000e+00   0.0000000000000000e+00   0.0000000000000000e+00   4.4193009714789372e-02   8.8574600572284590e-01  -2.6402015403166768e-01   0.0000000000000000e+00  -1.7409529879897259e-02   0.0000000000000000e+00   0.0000000000000000e+00   0.0000000000000000e+00   0.0000000000000000e+00   2.5670183987372600e-02   0.0000000000000000e+00   0.0000000000000000e+00   0.0000000000000000e+00   0.0000000000000000e+00   0.0000000000000000e+00   0.0000000000000000e+00   0.0000000000000000e+00   0.0000000000000000e+00
   0.0000000000000000e+00   0.0000000000000000e+00   0.0000000000000000e+00   0.0000000000000000e+00  -2.3849405988010469e-01   3.5478372926318086e-01   0.0000000000000000e+00   0.0000000000000000e+00  -3.7739292603688399e-02   0.0000000000000000e+00   0.0000000000000000e+00  -6.6205899617099417e-01   0.0000000000000000e+00   0.0000000000000000e+00   0.0000000000000000e+00  -2.1676285168192415e-02   0.0000000000000000e+00   0.0000000000000000e+00   0.0000000000000000e+00   0.0000000000000000e+00   0.0000000000000000e+00   0.0000000000000000e+00   0.0000000000000000e+00   0.0000000000000000e+00   2.2562037352222689e-01  -8.5905873822432466e-01   0.0000000000000000e+00   0.0000000000000000e+00   0.0000000000000000e+00   4.6678140783753341e-01
   0.0000000000000000e+00   0.0000000000000000e+00  -9.3917241718237857e-02   0.0000000000000000e+00   0.0000000000000000e+00   0.0000000000000000e+00   0.0000000000000000e+00   0.0000000000000000e+00   0.0000000000000000e+00   0.0000000000000000e+00   0.0000000000000000e+00   0.0000000000000000e+00  -1.5750625950155150e-01   1.8049426942410524e-01   3.3938395792256637e-01   0.0000000000000000e+00   4.0351572738023389e-01   0.0000000000000000e+00   0.0000000000000000e+00   0.0000000000000000e+00   0.0000000000000000e+00  -8.0980660375952818e-01   0.0000000000000000e+00   0.0000000000000000e+00   0.0000000000000000e+00   0.0000000000000000e+00   0.0000000000000000e+00   0.0000000000000000e+00   0.0000000000000000e+00   0.0000000000000000e+00
  -1.6303005399343118e-01   0.0000000000000000e+00   0.0000000000000000e+00   0.0000000000000000e+00   0.0000000000000000e+00   0.0000000000000000e+00   0.0000000000000000e+00   0.0000000000000000e+00   0.0000000000000000e+00   0.0000000000000000e+00   0.0000000000000000e+00   0.0000000000000000e+00   0.0000000000000000e+00   0.0000000000000000e+00   0.0000000000000000e+00   0.0000000000000000e+00   0.0000000000000000e+00  -2.8998753587631892e-01   0.0000000000000000e+00   0.0000000000000000e+00   0.0000000000000000e+00   0.0000000000000000e+00   0.0000000000000000e+00   0.0000000000000000e+00   0.0000000000000000e+00   0.0000000000000000e+00   0.0000000000000000e+00   0.0000000000000000e+00   0.0000000000000000e+00   0.0000000000000000e+00
   0.0000000000000000e+00   0.0000000000000000e+00   0.0000000000000000e+00   1.1138581012780902e-01   0.0000000000000000e+00   0.0000000000000000e+00   0.0000000000000000e+00   0.0000000000000000e+00   0.0000000000000000e+00   0.0000000000000000e+00  -9.8092026338551663e-01   0.0000000000000000e+00   0.0000000000000000e+00   0.0000000000000000e+00   0.0000000000000000e+00   0.0000000000000000e+00   0.0000000000000000e+00   0.0000000000000000e+00  -5.9395341981202443e-02   0.0000000000000000e+00  -1.1345281060966170e+00   0.0000000000000000e+00   0.0000000000000000e+00   0.0000000000000000e+00   0.0000000000000000e+00   0.0000000000000000e+00  -2.6147668203633412e-01  -5.7777913344803355e-01   0.0000000000000000e+00   0.0000000000000000e+00
   0.0000000000000000e+00   3.6038281675971784e-01   0.0000000000000000e+00   0.0000000000000000e+00   0.0000000000000000e+00   0.0000000000000000e+00   2.8651471484793944e-01  -1.0402822347827577e-01   0.0000000000000000e+00   5.7562768741525250e-01   0.0000000000000000e+00   0.0000000000000000e+00   0.0000000000000000e+00   0.0000000000000000e+00   0.0000000000000000e+00   0.0000000000000000e+00   0.0000000000000000e+00   0.0000000000000000e+00   0.0000000000000000e+00   5.3766142377241288e-01   0.0000000000000000e+00   0.0000000000000000e+00   1.4099994556516013e-01  -1.8339313402431431e-01   0.0000000000000000e+00   0.0000000000000000e+00   0.0000000000000000e+00   0.0000000000000000e+00  -3.2135744100804797e-01   0.0000000000000000e+00
   0.0000000000000000e+00   0.0000000000000000e+00   0.0000000000000000e+00  -9.8473627348543522e-02   0.0000000000000000e+00   0.0000000000000000e+00   0.0000000000000000e+00   0.0000000000000000e+00   0.0000000000000000e+00   0.0000000000000000e+00   3.2703438609597735e-01   0.0000000000000000e+00   0.0000000000000000e+00   0.0000000000000000e+00   0.0000000000000000e+00   0.0000000000000000e+00   0.0000000000000000e+00   0.0000000000000000e+00  -4.5750290927884124e-01   0.0000000000000000e+00   5.5282497547552911e-01   0.0000000000000000e+00   0.0000000000000000e+00   0.0000000000000000e+00   0.0000000000000000e+00   0.0000000000000000e+00  -9.2064333196122228e-01  -5.1343736910289517e-01   0.0000000000000000e+00   0.0000000000000000e+00
   0.0000000000000000e+00   0.0000000000000000e+00  -6.8831434230333310e-01   0.0000000000000000e+00   0.0000000000000000e+00   0.0000000000000000e+00   0.0000000000000000e+00   0.0000000000000000e+00   0.0000000000000000e+00   0.0000000000000000e+00   0.0000000000000000e+00   0.0000000000000000e+00  -3.5606257295001670e-01   2.6841356816274253e-01  -1.1937108387809756e-01   0.0000000000000000e+00  -5.4783956934817624e-01   0.0000000000000000e+00   0.0000000000000000e+00   0.0000000000000000e+00   0.0000000000000000e+00  -1.1410222320384773e-01   0.0000000000000000e+00   0.0000000000000000e+00   0.0000000000000000e+00   0.0000000000000000e+00   0.0000000000000000e+00   0.0000000000000000e+00   0.0000000000000000e+00   0.0000000000000000e+00
   0.0000000000000000e+00   1.7708571651056026e-01   0.0000000000000000e+00   0.0000000000000000e+00   0.0000000000000000e+00   0.0000000000000000e+00   2.3617880621934065e-01   1.0403311369469018e-01   0.0000000000000000e+00  -7.1731186089195498e-01   0.0000000000000000e+00   0.0000000000000000e+00   0.0000000000000000e+00   0.0000000000000000e+00   0.0000000000000000e+00   0.0000000000000000e+00   0.0000000000000000e+00   0.0000000000000000e+00   0.0000000000000000e+00   4.2634897186631104e-01   0.0000000000000000e+00   0.0000000000000000e+00   4.5012562308474796e-01  -4.7842728716314217e-02   0.0000000000000000e+00   0.0000000000000000e+00   0.0000000000000000e+00   0.0000000000000000e+00   2.8732854357702176e-02   0.0000000000000000e+00
   0.0000000000000000e+00  -2.8532639265596016e-01   0.0000000000000000e+00   0.0000000000000000e+00   0.0000000000000000e+00   0.0000000000000000e+00   3.4678555750540352e-01   1.7346431727418843e-01   0.0000000000000000e+00  -2.4311874183398804e-01   0.0000000000000000e+00   0.0000000000000000e+00   0.0000000000000000e+00   0.0000000000000000e+00   0.0000000000000000e+00   0.0000000000000000e+00   0.0000000000000000e+00   0.0000000000000000e+00   0.0000000000000000e+00   2.3944306727349812e-01   0.0000000000000000e+00   0.0000000000000000e+00  -6.9921255874293187e-01  -8.9260621026995973e-03   0.0000000000000000e+00   0.0000000000000000e+00   0.0000000000000000e+00   0.0000000000000000e+00  -4.0351105983283742e-01   0.0000000000000000e+00
   0.0000000000000000e+00   0.0000000000000000e+00   0.0000000000000000e+00   0.0000000000000000e+00  -2.8949763668423434e-01   8.2290084776781713e-01   0.0000000000000000e+00   0.0000000000000000e+00   6.5146204455153289e-01   0.0000000000000000e+00   0.0000000000000000e+00   9.2159619255954117e-01   0.0000000000000000e+00   0.0000000000000000e+00   0.0000000000000000e+00  -1.5214008220263231e-01   0.0000000000000000e+00   0.0000000000000000e+00   0.0000000000000000e+00   0.0000000000000000e+00   0.0000000000000000e+00   0.0000000000000000e+00   0.0000000000000000e+00   0.0000000000000000e+00  -2.8152819219789688e-01   4.5632552458233167e-01   0.0000000000000000e+00   0.0000000000000000e+00   0.0000000000000000e+00  -6.6688707664041835e-02
   0.0000000000000000e+00   0.0000000000000000e+00   0.0000000000000000e+00   0.0000000000000000e+00   4.3826999467350114e-01   4.2657757842551136e-01   0.0000000000000000e+00   0.0000000000000000e+00   3.6441594856534060e-01   0.0000000000000000e+00   0.0000000000000000e+00   2.3472764884245723e-01   0.0000000000000000e+00   0.0000000000000000e+00   0.0000000000000000e+00   1.1310486839617433e+00   0.0000000000000000e+00   0.0000000000000000e+00   0.0000000000000000e+00   0.0000000000000000e+00   0.0000000000000000e+00   0.0000000000000000e+00   0.0000000000000000e+00   0.0000000000000000e+00  -3.6780200114738226e-01  -2.3017367319785084e-01   0.0000000000000000e+00   0.0000000000000000e+00   0.0000000000000000e+00  -1.9917651247993440e-02
   0.0000000000000000e+00   0.0000000000000000e+00   0.0000000000000000e+00  -3.2797745103798778e-02   0.0000000000000000e+00   0.0000000000000000e+00   0.0000000000000000e+00   0.0000000000000000e+00   0.0000000000000000e+00   0.0000000000000000e+00   1.0874512322888439e+00   0.0000000000000000e+00   0.0000000000000000e+00   0.0000000000000000e+00   0.0000000000000000e+00   0.0000000000000000e+00   0.0000000000000000e+00   0.0000000000000000e+00   3.6783034022007161e-01   0.0000000000000000e+00  -9.9435214423416740e-01   0.0000000000000000e+00   0.0000000000000000e+00   0.0000000000000000e+00   0.0000000000000000e+00   0.0000000000000000e+00  -5.6532944238725136e-01   2.2601967664234154e-02   0.0000000000000000e+00   0.0000000000000000e+00
   0.0000000000000000e+00   0.0000000000000000e+00   0.0000000000000000e+00  -3.9577976007137405e-01   0.0000000000000000e+00   0.0000000000000000e+00   0.0000000000000000e+00   0.0000000000000000e+00   0.0000000000000000e+00   0.0000000000000000e+00   1.9952900664218745e-01   0.0000000000000000e+00   0.0000000000000000e+00   0.0000000000000000e+00   0.0000000000000000e+00   0.0000000000000000e+00   0.0000000000000000e+00   0.0000000000000000e+00  -9.9183397560872399e-01   0.0000000000000000e+00  -4.8217382400667852e-01   0.0000000000000000e+00   0.0000000000000000e+00   0.0000000000000000e+00   0.0000000000000000e+00   0.0000000000000000e+00   2.3579233280102152e-01   1.3708605361520789e-02   0.0000000000000000e+00   0.0000000000000000e+00
   0.0000000000000000e+00  -2.1682375546167670e-02   0.0000000000000000e+00   0.0000000000000000e+00   0.0000000000000000e+00   0.0000000000000000e+00  -1.3065359416279387e-01  -3.6701939430038100e-01   0.0000000000000000e+00  -1.0677653057770937e-01   0.0000000000000000e+00   0.0000000000000000e+00   0.0000000000000000e+00   0.0000000000000000e+00   0.0000000000000000e+00   0.0000000000000000e+00   0.0000000000000000e+00   0.0000000000000000e+00   0.0000000000000000e+00   1.5696817653169404e-01   0.0000000000000000e+00   0.0000000000000000e+00  -2.6332681386423001e-01  -7.7514797076406339e-01   0.0000000000000000e+00   0.0000000000000000e+00   0.0000000000000000e+00   0.0000000000000000e+00   3.7619230949737914e-01   0.0000000000000000e+00
   0.0000000000000000e+00   0.0000000000000000e+00   0.0000000000000000e+00   0.0000000000000000e+00  -5.6921973650424873e-01   6.6683435944578928e-02   0.0000000000000000e+00   0.0000000000000000e+00  -4.3578054281448536e-01   0.0000000000000000e+00   0.0000000000000000e+00  -8.9347282549987195e-01   0.0000000000000000e+00   0.0000000000000000e+00   0.0000000000000000e+00   2.6989937882399562e-01   0.0000000000000000e+00   0.0000000000000000e+00   0.0000000000000000e+00   0.0000000000000000e+00   0.0000000000000000e+00   0.0000000000000000e+00   0.0000000000000000e+00   0.0000000000000000e+00  -4.7890016935250473e-01   4.6219514365213576e-01   0.0000000000000000e+00   0.0000000000000000e+00   0.0000000000000000e+00  -2.3234822883412908e-02
   8.9318724296144492e-01   0.0000000000000000e+00   0.0000000000000000e+00   0.0000000000000000e+00   0.0000000000000000e+00   0.0000000000000000e+00   0.0000000000000000e+00   0.0000000000000000e+00   0.0000000000000000e+00   0.0000000000000000e+00   0.0000000000000000e+00   0.0000000000000000e+00   0.0000000000000000e+00   0.0000000000000000e+00   0.0000000000000000e+00   0.0000000000000000e+00   0.0000000000000000e+00   0.0000000000000000e+00   0.0000000000000000e+00   0.0000000000000000e+00   0.0000000000000000e+00   2.0274380812680956e-01   0.0000000000000000e+00   0.0000000000000000e+00  -8.4423662403338962e-01  -7.4263948070003505e-01   0.0000000000000000e+00  -4.5793940942196430e-02   1.9148592022788591e-01   0.0000000000000000e+00
   0.0000000000000000e+00   4.6681291591327922e-01   1.0959452398749341e+00   0.0000000000000000e+00   0.0000000000000000e+00   0.0000000000000000e+00   0.0000000000000000e+00   3.8667675833492576e-01   0.0000000000000000e+00  -4.0368859482741354e-02   0.0000000000000000e+00   0.0000000000000000e+00   0.0000000000000000e+00   0.0000000000000000e+00   0.0000000000000000e+00   2.8071138233164261e-01   2.0208634004594872e-01  -7.5889357198087470e-01   0.0000000000000000e+00   0.0000000000000000e+00  -1.2872293895016423e-01   0.0000000000000000e+00   0.0000000000000000e+00   0.0000000000000000e+00   0.0000000000000000e+00   0.0000000000000000e+00   0.0000000000000000e+00   0.0000000000000000e+00   0.0000000000000000e+00   0.0000000000000000e+00
   0.0000000000000000e+00  -8.9988398120833557e-01   1.8781563560296621e-01   0.0000000000000000e+00   0.0000000000000000e+00   0.0000000000000000e+00   0.0000000000000000e+00  -1.9279453318758957e-01   0.0000000000000000e+00   2.1538021097710813e-01   0.0000000000000000e+00   0.0000000000000000e+00   0.0000000000000000e+00   0.0000000000000000e+00   0.0000000000000000e+00  -2.0636093755397461e-01  -5.5841923415348937e-01  -2.1712331390091733e-01   0.0000000000000000e+00   0.0000000000000000e+00  -1.0104278124669437e-01   0.0000000000000000e+00   0.0000000000000000e+00   0.0000000000000000e+00   0.0000000000000000e+00   0.0000000000000000e+00   0.0000000000000000e+00   0.0000000000000000e+00   0.0000000000000000e+00   0.0000000000000000e+00
   0.0000000000000000e+00   0.0000000000000000e+00   0.0000000000000000e+00   1.2618009835479813e-02   1.2807024397618388e-01   0.0000000000000000e+00   0.0000000000000000e+00   0.0000000000000000e+00   0.0000000000000000e+00   0.0000000000000000e+00   0.0000000000000000e+00   0.0000000000000000e+00   2.6980902105593052e-01  -4.6398792676159784e-01  -2.4349947838359162e-01   0.0000000000000000e+00   0.0000000000000000e+00   0.0000000000000000e+00   4.2119208936161334e-02   0.0000000000000000e+00   0.0000000000000000e+00   0.0000000000000000e+00  -6.9285242967788996e-01   0.0000000000000000e+00   0.0000000000000000e+00   0.0000000000000000e+00  -3.9274238549835583e-01   0.0000000000000000e+00   0.0000000000000000e+00   0.0000000000000000e+00
   0.0000000000000000e+00   0.0000000000000000e+00   0.0000000000000000e+00   6.6266132765285402e-01   2.2152867080826188e-01   0.0000000000000000e+00   0.0000000000000000e+00   0.0000000000000000e+00   0.0000000000000000e+00   0.0000000000000000e+00   0.0000000000000000e+00   0.0000000000000000e+00  -2.9921448883802543e-01   1.3747373002695454e-01  -6.0378966618834307e-01   0.0000000000000000e+00   0.0000000000000000e+00   0.0000000000000000e+00  -1.8086497757748207e-01   0.0000000000000000e+00   0.0000000000000000e+00   0.0000000000000000e+00   6.7716405771019589e-02   0.0000000000000000e+00   0.0000000000000000e+00   0.0000000000000000e+00  -3.8949497361044583e-02   0.0000000000000000e+00   0.0000000000000000e+00   0.0000000000000000e+00
   0.0000000000000000e+00   0.0000000000000000e+00   0.0000000000000000e+00   0.0000000000000000e+00   0.0000000000000000e+00   1.5466357837772221e-01   5.3128997672530687e-01   0.0000000000000000e+00   0.0000000000000000e+00   0.0000000000000000e+00  -1.5203462364311329e-01   0.0000000000000000e+00   0.0000000000000000e+00   0.0000000000000000e+00   0.0000000000000000e+00   0.0000000000000000e+00   0.0000000000000000e+00   0.0000000000000000e+00   0.0000000000000000e+00   2.3275842363148284e-02   0.0000000000000000e+00   0.0000000000000000e+00   0.0000000000000000e+00   6.0495395405577135e-01   0.0000000000000000e+00   0.0000000000000000e+00   0.0000000000000000e+00   0.0000000000000000e+00   0.0000000000000000e+00   5.5152929206243628e-01
   0.0000000000000000e+00   0.0000000000000000e+00   0.0000000000000000e+00   0.0000000000000000e+00   0.0000000000000000e+00  -9.7273139254733069e-03   3.8978930389007826e-01   0.0000000000000000e+00   0.0000000000000000e+00   0.0000000000000000e+00  -2.0127611960469233e-01   0.0000000000000000e+00   0.0000000000000000e+00   0.0000000000000000e+00   0.0000000000000000e+00   0.0000000000000000e+00   0.0000000000000000e+00   0.0000000000000000e+00   0.0000000000000000e+00  -3.1858694812425592e-02   0.0000000000000000e+00   0.0000000000000000e+00   0.0000000000000000e+00   3.6060965329330058e-01   0.0000000000000000e+00   0.0000000000000000e+00   0.0000000000000000e+00   0.0000000000000000e+00   0.0000000000000000e+00  -8.2243741593515507e-01
   0.0000000000000000e+00   4.7456653653460662e-01  -2.0597991244417080e-05   0.0000000000000000e+00   0.0000000000000000e+00   0.0000000000000000e+00   0.0000000000000000e+00  -4.9955379843667241e-01   0.0000000000000000e+00  -2.4750786842974395e-01   0.0000000000000000e+00   0.0000000000000000e+00   0.0000000000000000e+00   0.0000000000000000e+00   0.0000000000000000e+00   5.0899430709940197e-01  -8.5086555303791334e-01   3.0160690051397543e-01   0.0000000000000000e+00   0.0000000000000000e+00   6.8279177336237429e-01   0.0000000000000000e+00   0.0000000000000000e+00   0.0000000000000000e+00   0.0000000000000000e+00   0.0000000000000000e+00   0.0000000000000000e+00   0.0000000000000000e+00   0.0000000000000000e+00   0.0000000000000000e+00
   0.0000000000000000e+00   0.0000000000000000e+00   0.0000000000000000e+00   0.0000000000000000e+00   0.0000000000000000e+00   0.0000000000000000e+00   0.0000000000000000e+00   0.0000000000000000e+00   6.4742109400203144e-03   0.0000000000000000e+00   0.0000000000000000e+00   3.8047298607576954e-02   0.0000000000000000e+00   0.0000000000000000e+00   0.0000000000000000e+00   0.0000000000000000e+00   0.0000000000000000e+00   0.0000000000000000e+00   0.0000000000000000e+00   0.0000000000000000e+00   0.0000000000000000e+00   0.0000000000000000e+00   0.0000000000000000e+00   0.0000000000000000e+00   0.0000000000000000e+00   0.0000000000000000e+00   0.0000000000000000e+00   0.0000000000000000e+00   0.0000000000000000e+00   0.0000000000000000e+00
   0.0000000000000000e+00   5.5961278534108871e-01   2.9148652421719157e-01   0.0000000000000000e+00   0.0000000000000000e+00   0.0000000000000000e+00   0.0000000000000000e+00  -7.7101344154546214e-01   0.0000000000000000e+00   4.8186928079213409e-01   0.0000000000000000e+00   0.0000000000000000e+00   0.0000000000000000e+00   0.0000000000000000e+00   0.0000000000000000e+00  -7.8854147409594966e-01  -1.9002511229750008e-01   4.4424772928166567e-01   0.0000000000000000e+00   0.0000000000000000e+00  -8.4676683229717487e-01   0.0000000000000000e+00   0.0000000000000000e+00   0.0000000000000000e+00   0.0000000000000000e+00   0.0000000000000000e+00   0.0000000000000000e+00   0.0000000000000000e+00   0.0000000000000000e+00   0.0000000000000000e+00
   0.0000000000000000e+00   0.0000000000000000e+00   0.0000000000000000e+00   0.0000000000000000e+00   0.0000000000000000e+00  -1.2264259493381018e-01   2.2530469575708140e-01   0.0000000000000000e+00   0.0000000000000000e+00   0.0000000000000000e+00  -8.0480654501750049e-01   0.0000000000000000e+00   0.0000000000000000e+00   0.0000000000000000e+00   0.0000000000000000e+00   0.0000000000000000e+00   0.0000000000000000e+00   0.0000000000000000e+00   0.0000000000000000e+00   2.5246001889734587e-01   0.0000000000000000e+00   0.0000000000000000e+00   0.0000000000000000e+00  -4.6280971639017060e-01   0.0000000000000000e+00   0.0000000000000000e+00   0.0000000000000000e+00   0.0000000000000000e+00   0.0000000000000000e+00   9.2488476838501366e-02
   0.0000000000000000e+00   0.0000000000000000e+00   0.0000000000000000e+00   0.0000000000000000e+00   0.0000000000000000e+00   0.0000000000000000e+00   0.0000000000000000e+00   0.0000000000000000e+00  -4.5737298623406114e-01   0.0000000000000000e+00   0.0000000000000000e+00   8.2554067512596266e-02   0.0000000000000000e+00   0.0000000000000000e+00   0.0000000000000000e+00   0.0000000000000000e+00   0.0000000000000000e+00   0.0000000000000000e+00   0.0000000000000000e+00   0.0000000000000000e+00   0.0000000000000000e+00   0.0000000000000000e+00   0.0000000000000000e+00   0.0000000000000000e+00   0.0000000000000000e+00   0.0000000000000000e+00   0.0000000000000000e+00   0.0000000000000000e+00   0.0000000000000000e+00   0.0000000000000000e+00
   0.0000000000000000e+00   0.0000000000000000e+00   0.0000000000000000e+00  -6.6955289547080499e-01   3.4276102498067151e-01   0.0000000000000000e+00   0.0000000000000000e+00   0.0000000000000000e+00   0.0000000000000000e+00   0.0000000000000000e+00   0.0000000000000000e+00   0.0000000000000000e+00   1.0429007963490086e-01   2.6999858643804536e-01  -5.0568684599080527e-01   0.0000000000000000e+00   0.0000000000000000e+00   0.0000000000000000e+00  -3.0154162971405135e-01   0.0000000000000000e+00   0.0000000000000000e+00   0.0000000000000000e+00   4.9917673953040892e-02   0.0000000000000000e+00   0.0000000000000000e+00   0.0000000000000000e+00   3.6053123310564872e-02   0.0000000000000000e+00   0.0000000000000000e+00   0.0000000000000000e+00
   0.0000000000000000e+00   0.0000000000000000e+00   0.0000000000000000e+00  -7.9602708415929077e-02   5.7340224728092393e-01   0.0000000000000000e+00   0.0000000000000000e+00   0.0000000000000000e+00   0.0000000000000000e+00   0.0000000000000000e+00   0.0000000000000000e+00   0.0000000000000000e+00  -4.3942421668766962e-01   2.9567255196920067e-01   3.1360869454615220e-01   0.0000000000000000e+00   0.0000000000000000e+00   0.0000000000000000e+00   3.4696073701238966e-01   0.0000000000000000e+00   0.0000000000000000e+00   0.0000000000000000e+00  -1.3635023431101073e-01   0.0000000000000000e+00   0.0000000000000000e+00   0.0000000000000000e+00  -3.8344989073762309e-01   0.0000000000000000e+00   0.0000000000000000e+00   0.0000000000000000e+00
   0.0000000000000000e+00   0.0000000000000000e+00   0.0000000000000000e+00  -2.7280792443214485e-01  -1.6126938316159556e-01   0.0000000000000000e+00   0.0000000000000000e+00   0.0000000000000000e+00   0.0000000000000000e+00   0.0000000000000000e+00   0.0000000000000000e+00   0.0000000000000000e+00  -7.5207638317887804e-01  -4.1601440791914096e-01  -1.2585966391783032e-01   0.0000000000000000e+00   0.0000000000000000e+00   0.0000000000000000e+00   8.6597926905473532e-03   0.0000000000000000e+00   0.0000000000000000e+00   0.0000000000000000e+00  -1.9099849547513437e-01   0.0000000000000000e+00   0.0000000000000000e+00   0.0000000000000000e+00   3.2937072791195254e-01   0.0000000000000000e+00   0.0000000000000000e+00   0.0000000000000000e+00
   0.0000000000000000e+00  -1.4194462159831450e-01  -5.6202225329994604e-01   0.0000000000000000e+00   0.0000000000000000e+00   0.0000000000000000e+00   0.0000000000000000e+00   2.0540464665344504e-01   0.0000000000000000e+00  -1.0675085508603912e+00   0.0000000000000000e+00   0.0000000000000000e+00   0.0000000000000000e+00   0.0000000000000000e+00   0.0000000000000000e+00  -2.0967792159306314e-01  -3.8412287686293051e-01  -8.3145932735978823e-01   0.0000000000000000e+00   0.0000000000000000e+00  -1.0451958070458979e-01   0.0000000000000000e+00   0.0000000000000000e+00   0.0000000000000000e+00   0.0000000000000000e+00   0.0000000000000000e+00   0.0000000000000000e+00   0.0000000000000000e+00   0.0000000000000000e+00   0.0000000000000000e+00
   0.0000000000000000e+00  -1.4420065300624474e-01  -5.5424882651992635e-01   0.0000000000000000e+00   0.0000000000000000e+00   0.0000000000000000e+00   0.0000000000000000e+00   9.6830202319138192e-02   0.0000000000000000e+00   6.5494620798368852e-01   0.0000000000000000e+00   0.0000000000000000e+00   0.0000000000000000e+00   0.0000000000000000e+00   0.0000000000000000e+00   8.2517172137401784e-02   1.4947444382090780e-01  -9.7036215479529386e-01   0.0000000000000000e+00   0.0000000000000000e+00   1.0899322638180355e-01   0.0000000000000000e+00   0.0000000000000000e+00   0.0000000000000000e+00   0.0000000000000000e+00   0.0000000000000000e+00   0.0000000000000000e+00   0.0000000000000000e+00   0.0000000000000000e+00   0.0000000000000000e+00
   0.0000000000000000e+00  -2.4574155841715623e-01   4.1732486370346128e-02   0.0000000000000000e+00   0.0000000000000000e+00   0.0000000000000000e+00   0.0000000000000000e+00  -4.2626072544303234e-01   0.0000000000000000e+00  -2.8712266916487839e-01   0.0000000000000000e+00   0.0000000000000000e+00   0.0000000000000000e+00   0.0000000000000000e+00   0.0000000000000000e+00   5.2594830874551235e-01   5.3344684199573811e-01  -5.0994382744868394e-01   0.0000000000000000e+00   0.0000000000000000e+00  -1.0915343923099701e+00   0.0000000000000000e+00   0.0000000000000000e+00   0.0000000000000000e+00   0.0000000000000000e+00   0.0000000000000000e+00   0.0000000000000000e+00   0.0000000000000000e+00   0.0000000000000000e+00   0.0000000000000000e+00
   0.0000000000000000e+00   0.0000000000000000e+00   0.0000000000000000e+00  -2.0506328472585621e-02   1.0076364425601338e-01   0.0000000000000000e+00   0.0000000000000000e+00   0.0000000000000000e+00   0.0000000000000000e+00   0.0000000000000000e+00   0.0000000000000000e+00   0.0000000000000000e+00   1.9511191529666466e-01  -4.1215680074821112e-02  -3.5214942936928828e-01   0.0000000000000000e+00   0.0000000000000000e+00   0.0000000000000000e+00   8.3884287962485160e-01   0.0000000000000000e+00   0.0000000000000000e+00   0.0000000000000000e+00   1.0837539477059696e-01   0.0000000000000000e+00   0.0000000000000000e+00   0.0000000000000000e+00   3.3203458136155900e-01   0.0000000000000000e+00   0.0000000000000000e+00   0.0000000000000000e+00
   0.0000000000000000e+00   0.0000000000000000e+00   0.0000000000000000e+00   0.0000000000000000e+00   0.0000000000000000e+00  -8.7078013391235387e-01  -1.2636817139121884e-01   0.0000000000000000e+00   0.0000000000000000e+00   0.0000000000000000e+00   5.3689902182820673e-02   0.0000000000000000e+00   0.0000000000000000e+00   0.0000000000000000e+00   0.0000000000000000e+00   0.0000000000000000e+00   0.0000000000000000e+00   0.0000000000000000e+00   0.0000000000000000e+00   3.7085137510116223e-01   0.0000000000000000e+00   0.0000000000000000e+00   0.0000000000000000e+00   2.8799516061048408e-01   0.0000000000000000e+00   0.0000000000000000e+00   0.0000000000000000e+00   0.0000000000000000e+00   0.0000000000000000e+00   4.9178075368400666e-02
   0.0000000000000000e+00   1.5914749718042137e-01   5.0331983833158900e-01   0.0000000000000000e+00   0.0000000000000000e+00   0.0000000000000000e+00   0.0000000000000000e+00  -9.7374810374887311e-01   0.0000000000000000e+00  -8.3669436140404341e-01   0.0000000000000000e+00   0.0000000000000000e+00   0.0000000000000000e+00   0.0000000000000000e+00   0.0000000000000000e+00  -3.0439088304254053e-01   4.5007769647021950e-01  -2.6646479217652247e-01   0.0000000000000000e+00   0.0000000000000000e+00   4.4560362092642497e-01   0.0000000000000000e+00   0.0000000000000000e+00   0.0000000000000000e+00   0.0000000000000000e+00   0.0000000000000000e+00   0.0000000000000000e+00   0.0000000000000000e+00   0.0000000000000000e+00   0.0000000000000000e+00
  -3.7622159497366775e-01   0.0000000000000000e+00   0.0000000000000000e+00   0.0000000000000000e+00   0.0000000000000000e+00   0.0000000000000000e+00   0.0000000000000000e+00   0.0000000000000000e+00   0.0000000000000000e+00   0.0000000000000000e+00   0.0000000000000000e+00   0.0000000000000000e+00   0.0000000000000000e+00   0.0000000000000000e+00   0.0000000000000000e+00   0.0000000000000000e+00   0.0000000000000000e+00   0.0000000000000000e+00   0.0000000000000000e+00   0.0000000000000000e+00   0.0000000000000000e+00   1.5118253988789687e-01   0.0000000000000000e+00   0.0000000000000000e+00   5.0992304785835330e-01  -6.8576401623697691e-01   0.0000000000000000e+00   4.6211530319937594e-01   3.4565478237910324e-01   0.0000000000000000e+00
   0.0000000000000000e+00   0.0000000000000000e+00   0.0000000000000000e+00   1.7623716677488435e-01   5.1404455195381038e-01   0.0000000000000000e+00   0.0000000000000000e+00   0.0000000000000000e+00   0.0000000000000000e+00   0.0000000000000000e+00   0.0000000000000000e+00   0.0000000000000000e+00   1.6581152739687377e-01  -2.2915342548997228e-02   2.7778171084047831e-01   0.0000000000000000e+00   0.0000000000000000e+00   0.0000000000000000e+00  -2.0738853188160103e-01   0.0000000000000000e+00   0.0000000000000000e+00   0.0000000000000000e+00  -3.1532150437966622e-01   0.0000000000000000e+00   0.0000000000000000e+00   0.0000000000000000e+00   6.7607673451630035e-01   0.0000000000000000e+00   0.0000000000000000e+00   0.0000000000000000e+00
   0.0000000000000000e+00   0.0000000000000000e+00   0.0000000000000000e+00   0.0000000000000000e+00   0.0000000000000000e+00  -6.5734750577816997e-02  -5.5084202216846589e-01   0.0000000000000000e+00   0.0000000000000000e+00   0.0000000000000000e+00  -5.1476002037979207e-01   0.0000000000000000e+00   0.0000000000000000e+00   0.0000000000000000e+00   0.0000000000000000e+00   0.0000000000000000e+00   0.0000000000000000e+00   0.0000000000000000e+00   0.0000000000000000e+00  -5.4794843162265150e-01   0.0000000000000000e+00   0.0000000000000000e+00   0.0000000000000000e+00   3.5391376274328434e-01   0.0000000000000000e+00   0.0000000000000000e+00   0.0000000000000000e+00   0.0000000000000000e+00   0.0000000000000000e+00   4.2091512464987352e-02
  -5.3906449299021442e-01   0.0000000000000000e+00   0.0000000000000000e+00   0.0000000000000000e+00   0.0000000000000000e+00   0.0000000000000000e+00   0.0000000000000000e+00   0.0000000000000000e+00   0.0000000000000000e+00   0.0000000000000000e+00   0.0000000000000000e+00   0.0000000000000000e+00   0.0000000000000000e+00   0.0000000000000000e+00   0.0000000000000000e+00   0.0000000000000000e+00   0.0000000000000000e+00   0.0000000000000000e+00   0.0000000000000000e+00   0.0000000000000000e+00   0.0000000000000000e+00   1.2705153764279462e-01   0.0000000000000000e+00   0.0000000000000000e+00  -4.1977082569185298e-01  -3.1437271501282033e-02   0.0000000000000000e+00   7.5128410119163469e-01  -7.4245559891898638e-01   0.0000000000000000e+00
   6.6742718275827617e-01   0.0000000000000000e+00   0.0000000000000000e+00   0.0000000000000000e+00   0.0000000000000000e+00   0.0000000000000000e+00   0.0000000000000000e+00   0.0000000000000000e+00   0.0000000000000000e+00   0.0000000000000000e+00   0.0000000000000000e+00   0.0000000000000000e+00   0.0000000000000000e+00   0.0000000000000000e+00   0.0000000000000000e+00   0.0000000000000000e+00   0.0000000000000000e+00   0.0000000000000000e+00   0.0000000000000000e+00   0.0000000000000000e+00   0.0000000000000000e+00   1.1061288051663625e+00   0.0000000000000000e+00   0.0000000000000000e+00   7.8252406959140786e-01   8.3677817397722920e-01   0.0000000000000000e+00   3.2593662285910746e-01  -2.3853002227277764e-01   0.0000000000000000e+00
   0.0000000000000000e+00   0.0000000000000000e+00   0.0000000000000000e+00   1.3374137258893665e-02  -4.3341074726259765e-01   0.0000000000000000e+00   0.0000000000000000e+00   0.0000000000000000e+00   0.0000000000000000e+00   0.0000000000000000e+00   0.0000000000000000e+00   0.0000000000000000e+00  -5.0226593161133593e-02   6.5589850579258580e-01  -7.1161007890066241e-02   0.0000000000000000e+00   0.0000000000000000e+00   0.0000000000000000e+00   8.6384910620658756e-02   0.0000000000000000e+00   0.0000000000000000e+00   0.0000000000000000e+00  -5.8875592219496720e-01   0.0000000000000000e+00   0.0000000000000000e+00   0.0000000000000000e+00   1.4174243648894208e-01   0.0000000000000000e+00   0.0000000000000000e+00   0.0000000000000000e+00
   8.2073944009041444e-02   0.0000000000000000e+00   0.0000000000000000e+00   0.0000000000000000e+00   0.0000000000000000e+00   0.0000000000000000e+00   0.0000000000000000e+00   0.0000000000000000e+00   0.0000000000000000e+00   0.0000000000000000e+00   0.0000000000000000e+00   0.0000000000000000e+00   0.0000000000000000e+00   0.0000000000000000e+00   0.0000000000000000e+00   0.0000000000000000e+00   0.0000000000000000e+00   0.0000000000000000e+00   0.0000000000000000e+00   0.0000000000000000e+00   0.0000000000000000e+00  -5.9072294174154427e-01   0.0000000000000000e+00   0.0000000000000000e+00   3.8321957498941228e-01  -6.0837090647945324e-01   0.0000000000000000e+00   6.1487516500525974e-02  -1.0684464168255308e+00   0.0000000000000000e+00
  -8.7978606047298388e-02   0.0000000000000000e+00   0.0000000000000000e+00   0.0000000000000000e+00   0.0000000000000000e+00   0.0000000000000000e+00   0.0000000000000000e+00   0.0000000000000000e+00   0.0000000000000000e+00   0.0000000000000000e+00   0.0000000000000000e+00   0.0000000000000000e+00   0.0000000000000000e+00   0.0000000000000000e+00   0.0000000000000000e+00   0.0000000000000000e+00   0.0000000000000000e+00   0.0000000000000000e+00   0.0000000000000000e+00   0.0000000000000000e+00   0.0000000000000000e+00   9.5971239812022546e-01   0.0000000000000000e+00   0.0000000000000000e+00  -1.4766779686983719e-01   4.2519968467977343e-02   0.0000000000000000e+00  -9.7130720236893908e-01   7.0603836905367548e-02   0.0000000000000000e+00
   0.0000000000000000e+00   0.0000000000000000e+00   0.0000000000000000e+00   0.0000000000000000e+00   0.0000000000000000e+00   4.4538101861793594e-01  -4.4230894762203776e-01   0.0000000000000000e+00   0.0000000000000000e+00   0.0000000000000000e+00  -1.4421975526869915e-01   0.0000000000000000e+00   0.0000000000000000e+00   0.0000000000000000e+00   0.0000000000000000e+00   0.0000000000000000e+00   0.0000000000000000e+00   0.0000000000000000e+00   0.0000000000000000e+00   7.0493189135783885e-01   0.0000000000000000e+00   0.0000000000000000e+00   0.0000000000000000e+00   2.8566132717722797e-01   0.0000000000000000e+00   0.0000000000000000e+00   0.0000000000000000e+00   0.0000000000000000e+00   0.0000000000000000e+00  -8.1656842950095551e-02
  -1.4715154862897145e-01   3.0415490644614940e-01   0.0000000000000000e+00   0.0000000000000000e+00   0.0000000000000000e+00   1.5330754353347181e-01   0.0000000000000000e+00  -3.3348290427228272e-01   0.0000000000000000e+00   0.0000000000000000e+00   0.0000000000000000e+00   1.1798963803780992e-01  -4.6068304284832279e-01   0.0000000000000000e+00   0.0000000000000000e+00  -7.1965136964826437e-01   0.0000000000000000e+00   0.0000000000000000e+00   0.0000000000000000e+00   0.0000000000000000e+00   0.0000000000000000e+00  -8.4104992632896308e-02   0.0000000000000000e+00   0.0000000000000000e+00   0.0000000000000000e+00   0.0000000000000000e+00   0.0000000000000000e+00   0.0000000000000000e+00   0.0000000000000000e+00   0.0000000000000000e+00
  -3.7891534585111530e-01  -2.4577393493728769e-01   0.0000000000000000e+00   0.0000000000000000e+00   0.0000000000000000e+00   3.9920424706598900e-02   0.0000000000000000e+00  -4.6402374492585108e-03   0.0000000000000000e+00   0.0000000000000000e+00   0.0000000000000000e+00   2.4805282793454411e-01  -7.0237074830102331e-01   0.0000000000000000e+00   0.0000000000000000e+00   4.5284965526574117e-01   0.0000000000000000e+00   0.0000000000000000e+00   0.0000000000000000e+00   0.0000000000000000e+00   0.0000000000000000e+00   1.8567573261486570e-01   0.0000000000000000e+00   0.0000000000000000e+00   0.0000000000000000e+00   0.0000000000000000e+00   0.0000000000000000e+00   0.0000000000000000e+00   0.0000000000000000e+00   0.0000000000000000e+00
   0.0000000000000000e+00   0.0000000000000000e+00   5.0978212790708122e-01   0.0000000000000000e+00   0.0000000000000000e+00   0.0000000000000000e+00   0.0000000000000000e+00   0.0000000000000000e+00   0.0000000000000000e+00   0.0000000000000000e+00   0.0000000000000000e+00   0.0000000000000000e+00   0.0000000000000000e+00   0.0000000000000000e+00   0.0000000000000000e+00   0.0000000000000000e+00   1.3884103052679725e-01  -8.9402299886107173e-01   0.0000000000000000e+00   0.0000000000000000e+00   0.0000000000000000e+00   0.0000000000000000e+00   0.0000000000000000e+00   2.8806413491290350e-01   0.0000000000000000e+00  -6.9884055247584853e-01   5.9801148789058622e-01   0.0000000000000000e+00   0.0000000000000000e+00   0.0000000000000000e+00
   0.0000000000000000e+00   0.0000000000000000e+00   0.0000000000000000e+00   6.8657716565213009e-02   0.0000000000000000e+00   0.0000000000000000e+00   0.0000000000000000e+00   0.0000000000000000e+00   0.0000000000000000e+00   0.0000000000000000e+00  -4.1671851115420333e-01   0.0000000000000000e+00   0.0000000000000000e+00   5.4557912265832931e-01   0.0000000000000000e+00   0.0000000000000000e+00   0.0000000000000000e+00   0.0000000000000000e+00   0.0000000000000000e+00   0.0000000000000000e+00   0.0000000000000000e+00   0.0000000000000000e+00   0.0000000000000000e+00   0.0000000000000000e+00   0.0000000000000000e+00   0.0000000000000000e+00   0.0000000000000000e+00   4.6214596803717972e-01  -5.5064887314866140e-01   8.4747531314662380e-02
   0.0000000000000000e+00   0.0000000000000000e+00   0.0000000000000000e+00   0.0000000000000000e+00  -9.1369543690365784e-01   0.0000000000000000e+00   0.0000000000000000e+00   0.0000000000000000e+00  -7.3971079059429368e-01   0.0000000000000000e+00   0.0000000000000000e+00   0.0000000000000000e+00   0.0000000000000000e+00   0.0000000000000000e+00  -7.1903540393271181e-01   0.0000000000000000e+00   0.0000000000000000e+00   0.0000000000000000e+00   8.3337862593636836e-01  -1.3168219511761403e-01  -3.3047899775151414e-02   0.0000000000000000e+00   2.6247014521534795e-01   0.0000000000000000e+00  -2.8527127144576997e-01   0.0000000000000000e+00   0.0000000000000000e+00   0.0000000000000000e+00   0.0000000000000000e+00   0.0000000000000000e+00
  -2.4632336050024195e-01  -6.6301082359322194e-01   0.0000000000000000e+00   0.0000000000000000e+00   0.0000000000000000e+00   3.5009749465992834e-01   0.0000000000000000e+00  -1.7769694249898815e-01   0.0000000000000000e+00   0.0000000000000000e+00   0.0000000000000000e+00   3.7282967055463467e-01   3.6976046821710135e-01   0.0000000000000000e+00   0.0000000000000000e+00  -2.5613316331564923e-01   0.0000000000000000e+00   0.0000000000000000e+00   0.0000000000000000e+00   0.0000000000000000e+00   0.0000000000000000e+00   6.5330132996742299e-02   0.0000000000000000e+00   0.0000000000000000e+00   0.0000000000000000e+00   0.0000000000000000e+00   0.0000000000000000e+00   0.0000000000000000e+00   0.0000000000000000e+00   0.0000000000000000e+00
   0.0000000000000000e+00   0.0000000000000000e+00   0.0000000000000000e+00   0.0000000000000000e+00   0.0000000000000000e+00   0.0000000000000000e+00   7.2582662993731839e-01   0.0000000000000000e+00   0.0000000000000000e+00   3.1492480885425339e-01   0.0000000000000000e+00   0.0000000000000000e+00   0.0000000000000000e+00   0.0000000000000000e+00   0.0000000000000000e+00   0.0000000000000000e+00   0.0000000000000000e+00   0.0000000000000000e+00   0.0000000000000000e+00   0.0000000000000000e+00   0.0000000000000000e+00   0.0000000000000000e+00   0.0000000000000000e+00   0.0000000000000000e+00   0.0000000000000000e+00   0.0000000000000000e+00   0.0000000000000000e+00   0.0000000000000000e+00   0.0000000000000000e+00   0.0000000000000000e+00
  -3.2298495744287342e-01   5.6320105541287357e-01   0.0000000000000000e+00   0.0000000000000000e+00   0.0000000000000000e+00   2.3207680667613717e-01   0.0000000000000000e+00   3.5391529786109238e-01   0.0000000000000000e+00   0.0000000000000000e+00   0.0000000000000000e+00   4.4079060421676636e-01   2.6946715996604925e-01   0.0000000000000000e+00   0.0000000000000000e+00   4.7105624384402370e-02   0.0000000000000000e+00   0.0000000000000000e+00   0.0000000000000000e+00   0.0000000000000000e+00   0.0000000000000000e+00   3.6089023161587003e-01   0.0000000000000000e+00   0.0000000000000000e+00   0.0000000000000000e+00   0.0000000000000000e+00   0.0000000000000000e+00   0.0000000000000000e+00   0.0000000000000000e+00   0.0000000000000000e+00
   0.0000000000000000e+00   0.0000000000000000e+00   0.0000000000000000e+00   0.0000000000000000e+00  -2.8791218291480680e-01   0.0000000000000000e+00   0.0000000000000000e+00   0.0000000000000000e+00  -3.3376306999649730e-01   0.0000000000000000e+00   0.0000000000000000e+00   0.0000000000000000e+00   0.0000000000000000e+00   0.0000000000000000e+00  -1.8165040386062814e-02   0.0000000000000000e+00   0.0000000000000000e+00   0.0000000000000000e+00  -4.7043840301977113e-01   7.7192676025495927e-02   1.0097230459935005e-01   0.0000000000000000e+00  -8.4287199299110549e-01   0.0000000000000000e+00  -1.2455545908866397e+00   0.0000000000000000e+00   0.0000000000000000e+00   0.0000000000000000e+00   0.0000000000000000e+00   0.0000000000000000e+00
   0.0000000000000000e+00   0.0000000000000000e+00   0.0000000000000000e+00   0.0000000000000000e+00   0.0000000000000000e+00   0.0000000000000000e+00   1.4236474708049887e-01   0.0000000000000000e+00   0.0000000000000000e+00   1.4405250639426057e-01   0.0000000000000000e+00   0.0000000000000000e+00   0.0000000000000000e+00   0.0000000000000000e+00   0.0000000000000000e+00   0.0000000000000000e+00   0.0000000000000000e+00   0.0000000000000000e+00   0.0000000000000000e+00   0.0000000000000000e+00   0.0000000000000000e+00   0.0000000000000000e+00   0.0000000000000000e+00   0.0000000000000000e+00   0.0000000000000000e+00   0.0000000000000000e+00   0.0000000000000000e+00   0.0000000000000000e+00   0.0000000000000000e+00   0.0000000000000000e+00
   0.0000000000000000e+00   0.0000000000000000e+00   0.0000000000000000e+00   4.8709752285457220e-01   0.0000000000000000e+00   0.0000000000000000e+00   0.0000000000000000e+00   0.0000000000000000e+00   0.0000000000000000e+00   0.0000000000000000e+00   4.4426786409675922e-01   0.0000000000000000e+00   0.0000000000000000e+00  -3.0038178304230934e-01   0.0000000000000000e+00   0.0000000000000000e+00   0.0000000000000000e+00   0.0000000000000000e+00   0.0000000000000000e+00   0.0000000000000000e+00   0.0000000000000000e+00   0.0000000000000000e+00   0.0000000000000000e+00   0.0000000000000000e+00   0.0000000000000000e+00   0.0000000000000000e+00   0.0000000000000000e+00   3.1577837222688432e-01  -2.2006179011845622e-01   5.7183011527880023e-01
   1.3083733827036365e-01   2.3932979285088163e-01   0.0000000000000000e+00   0.0000000000000000e+00   0.0000000000000000e+00   7.5248919092217037e-03   0.0000000000000000e+00  -4.8265507623665027e-01   0.0000000000000000e+00   0.0000000000000000e+00   0.0000000000000000e+00   5.0197944080289114e-01   1.2097081111305895e-01   0.0000000000000000e+00   0.0000000000000000e+00   3.6755405987154394e-01   0.0000000000000000e+00   0.0000000000000000e+00   0.0000000000000000e+00   0.0000000000000000e+00   0.0000000000000000e+00  -5.3933015073778123e-01   0.0000000000000000e+00   0.0000000000000000e+00   0.0000000000000000e+00   0.0000000000000000e+00   0.0000000000000000e+00   0.0000000000000000e+00   0.0000000000000000e+00   0.0000000000000000e+00
   9.3777657977042406e-02  -1.8203672050038117e-02   0.0000000000000000e+00   0.0000000000000000e+00   0.0000000000000000e+00  -6.9817760408494356e-01   0.0000000000000000e+00  -3.6196505953953950e-01   0.0000000000000000e+00   0.0000000000000000e+00   0.0000000000000000e+00   2.6315304770346704e-01   9.5752213746752260e-02   0.0000000000000000e+00   0.0000000000000000e+00  -8.8536105899387124e-02   0.0000000000000000e+00   0.0000000000000000e+00   0.0000000000000000e+00   0.0000000000000000e+00   0.0000000000000000e+00   5.3492714551995380e-01   0.0000000000000000e+00   0.0000000000000000e+00   0.0000000000000000e+00   0.0000000000000000e+00   0.0000000000000000e+00   0.0000000000000000e+00   0.0000000000000000e+00   0.0000000000000000e+00
   0.0000000000000000e+00   0.0000000000000000e+00   0.0000000000000000e+00  -4.3643135239386949e-01   0.0000000000000000e+00   0.0000000000000000e+00   0.0000000000000000e+00   0.0000000000000000e+00   0.0000000000000000e+00   0.0000000000000000e+00   7.8014064334934213e-02   0.0000000000000000e+00   0.0000000000000000e+00  -5.4950121432990762e-01   0.0000000000000000e+00   0.0000000000000000e+00   0.0000000000000000e+00   0.0000000000000000e+00   0.0000000000000000e+00   0.0000000000000000e+00   0.0000000000000000e+00   0.0000000000000000e+00   0.0000000000000000e+00   0.0000000000000000e+00   0.0000000000000000e+00   0.0000000000000000e+00   0.0000000000000000e+00   4.6398544612875132e-02  -6.5843548926059814e-01  -2.5651467288153945e-01
   0.0000000000000000e+00   0.0000000000000000e+00   0.0000000000000000e+00   0.0000000000000000e+00  -3.8000675162904662e-01   0.0000000000000000e+00   0.0000000000000000e+00   0.0000000000000000e+00  -4.0051539845849288e-01   0.0000000000000000e+00   0.0000000000000000e+00   0.0000000000000000e+00   0.0000000000000000e+00   0.0000000000000000e+00  -1.7313005555369243e-01   0.0000000000000000e+00   0.0000000000000000e+00   0.0000000000000000e+00  -8.2709711945555386e-01  -8.5113941118975078e-01   2.5443909779028434e-01   0.0000000000000000e+00   3.3831675556589380e-01   0.0000000000000000e+00   1.9408721884535976e-01   0.0000000000000000e+00   0.0000000000000000e+00   0.0000000000000000e+00   0.0000000000000000e+00   0.0000000000000000e+00
   7.0901867395606921e-01   1.1851395906686546e-02   0.0000000000000000e+00   0.0000000000000000e+00   0.0000000000000000e+00   5.0110380553970779e-01   0.0000000000000000e+00  -1.4710246181769654e-01   0.0000000000000000e+00   0.0000000000000000e+00   0.0000000000000000e+00   8.8622164670464632e-02  -1.5060454472781482e-01   0.0000000000000000e+00   0.0000000000000000e+00   9.5657916556250389e-02   0.0000000000000000e+00   0.0000000000000000e+00   0.0000000000000000e+00   0.0000000000000000e+00   0.0000000000000000e+00   4.2979280151487209e-01   0.0000000000000000e+00   0.0000000000000000e+00   0.0000000000000000e+00   0.0000000000000000e+00   0.0000000000000000e+00   0.0000000000000000e+00   0.0000000000000000e+00   0.0000000000000000e+00
   0.0000000000000000e+00   0.0000000000000000e+00  -8.8401078034986508e-02   0.0000000000000000e+00   0.0000000000000000e+00   0.0000000000000000e+00   0.0000000000000000e+00   0.0000000000000000e+00   0.0000000000000000e+00   0.0000000000000000e+00   0.0000000000000000e+00   0.0000000000000000e+00   0.0000000000000000e+00   0.0000000000000000e+00   0.0000000000000000e+00   0.0000000000000000e+00   8.8708700465823631e-01  -3.5702412814085421e-01   0.0000000000000000e+00   0.0000000000000000e+00   0.0000000000000000e+00   0.0000000000000000e+00   0.0000000000000000e+00   9.9206081435971261e-01   0.0000000000000000e+00   3.2058382390479190e-01  -7.8157939036624136e-01   0.0000000000000000e+00   0.0000000000000000e+00   0.0000000000000000e+00
   0.0000000000000000e+00   0.0000000000000000e+00  -9.8151759580283637e-01   0.0000000000000000e+00   0.0000000000000000e+00   0.0000000000000000e+00   0.0000000000000000e+00   0.0000000000000000e+00   0.0000000000000000e+00   0.0000000000000000e+00   0.0000000000000000e+00   0.0000000000000000e+00   0.0000000000000000e+00   0.0000000000000000e+00   0.0000000000000000e+00   0.0000000000000000e+00   6.8044074374076835e-01  -3.2023359098769527e-01   0.0000000000000000e+00   0.0000000000000000e+00   0.0000000000000000e+00   0.0000000000000000e+00   0.0000000000000000e+00  -1.1119227425783016e+00   0.0000000000000000e+00  -3.6791909371865272e-01  -7.3134064567926638e-01   0.0000000000000000e+00   0.0000000000000000e+00   0.0000000000000000e+00
   0.0000000000000000e+00   0.0000000000000000e+00   0.0000000000000000e+00   0.0000000000000000e+00  -1.0895595833273415e+00   0.0000000000000000e+00   0.0000000000000000e+00   0.0000000000000000e+00   8.8525591431986961e-01   0.0000000000000000e+00   0.0000000000000000e+00   0.0000000000000000e+00   0.0000000000000000e+00   0.0000000000000000e+00   7.1026679641882553e-03   0.0000000000000000e+00   0.0000000000000000e+00   0.0000000000000000e+00   1.1145576601956315e-02  -4.1024518830434026e-01  -1.2356547332287704e-01   0.0000000000000000e+00  -2.1004044891633597e-01   0.0000000000000000e+00   3.3484203032658388e-01   0.0000000000000000e+00   0.0000000000000000e+00   0.0000000000000000e+00   0.0000000000000000e+00   0.0000000000000000e+00
   0.0000000000000000e+00   0.0000000000000000e+00   0.0000000000000000e+00   0.0000000000000000e+00  -5.3888451224001688e-01   0.0000000000000000e+00   0.0000000000000000e+00   0.0000000000000000e+00  -4.6806442167335266e-01   0.0000000000000000e+00   0.0000000000000000e+00   0.0000000000000000e+00   0.0000000000000000e+00   0.0000000000000000e+00   7.8914696200484713e-01   0.0000000000000000e+00   0.0000000000000000e+00   0.0000000000000000e+00   3.1634780280156904e-01   7.3895937849566218e-02   1.1727504267995597e+00   0.0000000000000000e+00   5.8621973428017442e-02   0.0000000000000000e+00  -3.7772007990617856e-01   0.0000000000000000e+00   0.0000000000000000e+00   0.0000000000000000e+00   0.0000000000000000e+00   0.0000000000000000e+00
   0.0000000000000000e+00   0.0000000000000000e+00   0.0000000000000000e+00   0.0000000000000000e+00  -2.2789853420647471e-01   0.0000000000000000e+00   0.0000000000000000e+00   0.0000000000000000e+00  -3.7644911931685975e-02   0.0000000000000000e+00   0.0000000000000000e+00   0.0000000000000000e+00   0.0000000000000000e+00   0.0000000000000000e+00  -4.1524698412911520e-01   0.0000000000000000e+00   0.0000000000000000e+00   0.0000000000000000e+00  -2.6832673244922223e-01   2.8196790879914779e-01   3.2936520125602126e-01   0.0000000000000000e+00  -4.4336834438869466e-01   0.0000000000000000e+00   8.9678532845972914e-01   0.0000000000000000e+00   0.0000000000000000e+00   0.0000000000000000e+00   0.0000000000000000e+00   0.0000000000000000e+00
  -3.7570595352264902e-01   1.8043172050155207e-01   0.0000000000000000e+00   0.0000000000000000e+00   0.0000000000000000e+00   2.4466638929859402e-01   0.0000000000000000e+00  -5.8849096688364499e-01   0.0000000000000000e+00   0.0000000000000000e+00   0.0000000000000000e+00  -5.1201869720005078e-01   1.9653742477030989e-01   0.0000000000000000e+00   0.0000000000000000e+00   2.3899977555342353e-01   0.0000000000000000e+00   0.0000000000000000e+00   0.0000000000000000e+00   0.0000000000000000e+00   0.0000000000000000e+00   2.4938959929407384e-01   0.0000000000000000e+00   0.0000000000000000e+00   0.0000000000000000e+00   0.0000000000000000e+00   0.0000000000000000e+00   0.0000000000000000e+00   0.0000000000000000e+00   0.0000000000000000e+00
   0.0000000000000000e+00   0.0000000000000000e+00   0.0000000000000000e+00   0.0000000000000000e+00  -1.4056903893371075e-01   0.0000000000000000e+00   0.0000000000000000e+00   0.0000000000000000e+00  -1.5509541841696070e-01   0.0000000000000000e+00   0.0000000000000000e+00   0.0000000000000000e+00   0.0000000000000000e+00   0.0000000000000000e+00   3.4285566391392197e-01   0.0000000000000000e+00   0.0000000000000000e+00   0.0000000000000000e+00   5.9242213480922301e-01  -8.6716001975579693e-01  -4.8374145905478488e-01   0.0000000000000000e+00  -8.9338855048905164e-01   0.0000000000000000e+00   4.5920711696593597e-01   0.0000000000000000e+00   0.0000000000000000e+00   0.0000000000000000e+00   0.0000000000000000e+00   0.0000000000000000e+00
   0.0000000000000000e+00   0.0000000000000000e+00   1.1527346791708493e+00   0.0000000000000000e+00   0.0000000000000000e+00   0.0000000000000000e+00   0.0000000000000000e+00   0.0000000000000000e+00   0.0000000000000000e+00   0.0000000000000000e+00   0.0000000000000000e+00   0.0000000000000000e+00   0.0000000000000000e+00   0.0000000000000000e+00   0.0000000000000000e+00   0.0000000000000000e+00   4.2367631736443068e-01   4.6283908782211759e-02   0.0000000000000000e+00   0.0000000000000000e+00   0.0000000000000000e+00   0.0000000000000000e+00   0.0000000000000000e+00  -4.0179100044356225e-01   0.0000000000000000e+00   4.5710155737851643e-01   1.4775015670576283e-01   0.0000000000000000e+00   0.0000000000000000e+00   0.0000000000000000e+00
   0.0000000000000000e+00   0.0000000000000000e+00   0.0000000000000000e+00   0.0000000000000000e+00  -3.2838253127854794e-01   0.0000000000000000e+00   0.0000000000000000e+00   0.0000000000000000e+00  -7.8964139818640144e-01   0.0000000000000000e+00   0.0000000000000000e+00   0.0000000000000000e+00   0.0000000000000000e+00   0.0000000000000000e+00   6.5469182979569251e-01   0.0000000000000000e+00   0.0000000000000000e+00   0.0000000000000000e+00  -3.2365204444088880e-01   2.7781660424550814e-01  -5.7625626155441323e-01   0.0000000000000000e+00   2.2672060207143740e-02   0.0000000000000000e+00   3.0885224964956143e-01   0.0000000000000000e+00   0.0000000000000000e+00   0.0000000000000000e+00   0.0000000000000000e+00   0.0000000000000000e+00
   0.0000000000000000e+00   0.0000000000000000e+00  -5.1029054658959982e-01   0.0000000000000000e+00   0.0000000000000000e+00   0.0000000000000000e+00   0.0000000000000000e+00   0.0000000000000000e+00   0.0000000000000000e+00   0.0000000000000000e+00   0.0000000000000000e+00   0.0000000000000000e+00   0.0000000000000000e+00   0.0000000000000000e+00   0.0000000000000000e+00   0.0000000000000000e+00   3.1398875466762072e-01  -6.4696242622229616e-01   0.0000000000000000e+00   0.0000000000000000e+00   0.0000000000000000e+00   0.0000000000000000e+00   0.0000000000000000e+00  -2.3255541521925491e-01   0.0000000000000000e+00   6.4921672928141327e-01   9.9578995787350288e-01   0.0000000000000000e+00   0.0000000000000000e+00   0.0000000000000000e+00
   0.0000000000000000e+00   0.0000000000000000e+00  -4.3066096647550955e-02   0.0000000000000000e+00   0.0000000000000000e+00   0.0000000000000000e+00   0.0000000000000000e+00   0.0000000000000000e+00   0.0000000000000000e+00   0.0000000000000000e+00   0.0000000000000000e+00   0.0000000000000000e+00   0.0000000000000000e+00   0.0000000000000000e+00   0.0000000000000000e+00   0.0000000000000000e+00   5.0867122421502886e-01   5.8153484964459623e-01   0.0000000000000000e+00   0.0000000000000000e+00   0.0000000000000000e+00   0.0000000000000000e+00   0.0000000000000000e+00  -3.2878972769104309e-01   0.0000000000000000e+00  -6.9175307717687029e-01   9.1456126416434846e-01   0.0000000000000000e+00   0.0000000000000000e+00   0.0000000000000000e+00
   0.0000000000000000e+00   0.0000000000000000e+00   0.0000000000000000e+00  -3.3865760146614010e-01   0.0000000000000000e+00   0.0000000000000000e+00   0.0000000000000000e+00   0.0000000000000000e+00   0.0000000000000000e+00   0.0000000000000000e+00   5.5354245985443851e-01   0.0000000000000000e+00   0.0000000000000000e+00   2.2880422198961942e-01   0.0000000000000000e+00   0.0000000000000000e+00   0.0000000000000000e+00   0.0000000000000000e+00   0.0000000000000000e+00   0.0000000000000000e+00   0.0000000000000000e+00   0.0000000000000000e+00   0.0000000000000000e+00   0.0000000000000000e+00   0.0000000000000000e+00   0.0000000000000000e+00   0.0000000000000000e+00   6.2545531427410939e-01   2.4877771447556302e-01  -2.7104556947829522e-01
   0.0000000000000000e+00   0.0000000000000000e+00   0.0000000000000000e+00   2.6349113328494167e-01   0.0000000000000000e+00   0.0000000000000000e+00   0.0000000000000000e+00   0.0000000000000000e+00   0.0000000000000000e+00   0.0000000000000000e+00  -4.9597045261225631e-01   0.0000000000000000e+00   0.0000000000000000e+00  -4.9256851491268105e-01   0.0000000000000000e+00   0.0000000000000000e+00   0.0000000000000000e+00   0.0000000000000000e+00   0.0000000000000000e+00   0.0000000000000000e+00   0.0000000000000000e+00   0.0000000000000000e+00   0.0000000000000000e+00   0.0000000000000000e+00   0.0000000000000000e+00   0.0000000000000000e+00   0.0000000000000000e+00   5.2137215827680261e-01   3.1714484938655074e-01  -2.6372752608307215e-01
   0.0000000000000000e+00   0.0000000000000000e+00   0.0000000000000000e+00  -6.1921987006399148e-01   0.0000000000000000e+00   0.0000000000000000e+00   0.0000000000000000e+00   0.0000000000000000e+00   0.0000000000000000e+00   0.0000000000000000e+00  -2.6549879177156915e-01   0.0000000000000000e+00   0.0000000000000000e+00  -1.2323760344183958e-01   0.0000000000000000e+00   0.0000000000000000e+00   0.0000000000000000e+00   0.0000000000000000e+00   0.0000000000000000e+00   0.0000000000000000e+00   0.0000000000000000e+00   0.0000000000000000e+00   0.0000000000000000e+00   0.0000000000000000e+00   0.0000000000000000e+00   0.0000000000000000e+00   0.0000000000000000e+00   1.4672771155643516e-01   2.2880150086925516e-01   6.7602550916742066e-01
  -6.9907366836574436e-01   0.0000000000000000e+00   1.1069984546062259e-01   0.0000000000000000e+00  -2.7513058190464323e-01   0.0000000000000000e+00  -3.0241159316179311e-01   0.0000000000000000e+00   0.0000000000000000e+00   0.0000000000000000e+00   0.0000000000000000e+00   0.0000000000000000e+00   0.0000000000000000e+00   0.0000000000000000e+00   0.0000000000000000e+00   0.0000000000000000e+00  -3.9919707221315992e-01  -3.1608403088867276e-01   0.0000000000000000e+00   0.0000000000000000e+00   0.0000000000000000e+00   0.0000000000000000e+00   0.0000000000000000e+00   0.0000000000000000e+00   4.9008295815566164e-02   0.0000000000000000e+00   0.0000000000000000e+00   0.0000000000000000e+00   2.6499568209624830e-01   0.0000000000000000e+00
   0.0000000000000000e+00  -4.1193206031457918e-01   0.0000000000000000e+00   0.0000000000000000e+00   0.0000000000000000e+00   0.0000000000000000e+00   0.0000000000000000e+00   0.0000000000000000e+00   0.0000000000000000e+00  -8.4036097219233252e-01   0.0000000000000000e+00   7.1767004815410970e-02   0.0000000000000000e+00   0.0000000000000000e+00   0.0000000000000000e+00   0.0000000000000000e+00   0.0000000000000000e+00   0.0000000000000000e+00   0.0000000000000000e+00  -4.5118015134435190e-02   1.8681038406013015e-01   0.0000000000000000e+00   0.0000000000000000e+00   0.0000000000000000e+00   0.0000000000000000e+00   0.0000000000000000e+00   0.0000000000000000e+00   0.0000000000000000e+00   0.0000000000000000e+00   2.8639335927776866e-01
  -4.9121407067592227e-01   0.0000000000000000e+00  -1.7767922572784231e-01   0.0000000000000000e+00   3.9359247024033739e-01   0.0000000000000000e+00  -4.0672018504268120e-01   0.0000000000000000e+00   0.0000000000000000e+00   0.0000000000000000e+00   0.0000000000000000e+00   0.0000000000000000e+00   0.0000000000000000e+00   0.0000000000000000e+00   0.0000000000000000e+00   0.0000000000000000e+00   5.1296148806970576e-01   2.2966246918873492e-01   0.0000000000000000e+00   0.0000000000000000e+00   0.0000000000000000e+00   0.0000000000000000e+00   0.0000000000000000e+00   0.0000000000000000e+00   1.5441457002152020e-01   0.0000000000000000e+00   0.0000000000000000e+00   0.0000000000000000e+00  -2.5900635230082281e-01   0.0000000000000000e+00
   0.0000000000000000e+00   0.0000000000000000e+00   0.0000000000000000e+00  -7.9712307848319242e-01   0.0000000000000000e+00  -7.3244229151482143e-01   0.0000000000000000e+00   2.7748542153279987e-01   0.0000000000000000e+00   0.0000000000000000e+00  -8.8960204168434653e-01   0.0000000000000000e+00   3.0417987406649871e-01   0.0000000000000000e+00  -6.3348646763849792e-01   0.0000000000000000e+00   0.0000000000000000e+00   0.0000000000000000e+00   0.0000000000000000e+00   0.0000000000000000e+00   0.0000000000000000e+00   0.0000000000000000e+00   0.0000000000000000e+00   0.0000000000000000e+00   0.0000000000000000e+00   0.0000000000000000e+00   0.0000000000000000e+00   0.0000000000000000e+00   0.0000000000000000e+00   0.0000000000000000e+00
   2.4094712024103820e-01   0.0000000000000000e+00  -1.6352046961439917e-01   0.0000000000000000e+00   8.6571980486430930e-02   0.0000000000000000e+00  -4.7477051525531094e-01   0.0000000000000000e+00   0.0000000000000000e+00   0.0000000000000000e+00   0.0000000000000000e+00   0.0000000000000000e+00   0.0000000000000000e+00   0.0000000000000000e+00   0.0000000000000000e+00   0.0000000000000000e+00  -1.7072487524712410e-01   5.1580814258273811e-01   0.0000000000000000e+00   0.0000000000000000e+00   0.0000000000000000e+00   0.0000000000000000e+00   0.0000000000000000e+00   0.0000000000000000e+00  -5.3090793144886975e-02   0.0000000000000000e+00   0.0000000000000000e+00   0.0000000000000000e+00   6.1990332795041536e-01   0.0000000000000000e+00
   0.0000000000000000e+00   0.0000000000000000e+00   0.0000000000000000e+00   2.5620973065664676e-01   0.0000000000000000e+00  -1.0820849924158333e+00   0.0000000000000000e+00   2.5101302924032859e-01   0.0000000000000000e+00   0.0000000000000000e+00  -6.7552483930616872e-02   0.0000000000000000e+00  -5.2431736483785873e-01   0.0000000000000000e+00   5.7157874538379172e-01   0.0000000000000000e+00   0.0000000000000000e+00   0.0000000000000000e+00   0.0000000000000000e+00   0.0000000000000000e+00   0.0000000000000000e+00   0.0000000000000000e+00   0.0000000000000000e+00   0.0000000000000000e+00   0.0000000000000000e+00   0.0000000000000000e+00   0.0000000000000000e+00   0.0000000000000000e+00   0.0000000000000000e+00   0.0000000000000000e+00
  -3.7347782260895834e-01   0.0000000000000000e+00  -7.4909507639566497e-02   0.0000000000000000e+00  -3.8858821566210522e-01   0.0000000000000000e+00   3.7592509478213715e-01   0.0000000000000000e+00   0.0000000000000000e+00   0.0000000000000000e+00   0.0000000000000000e+00   0.0000000000000000e+00   0.0000000000000000e+00   0.0000000000000000e+00   0.0000000000000000e+00   0.0000000000000000e+00   6.2209510620279407e-02   5.9070757659155726e-01   0.0000000000000000e+00   0.0000000000000000e+00   0.0000000000000000e+00   0.0000000000000000e+00   0.0000000000000000e+00   0.0000000000000000e+00  -4.5571590607825885e-01   0.0000000000000000e+00   0.0000000000000000e+00   0.0000000000000000e+00  -4.5825234740030280e-02   0.0000000000000000e+00
   0.0000000000000000e+00   0.0000000000000000e+00   0.0000000000000000e+00  -3.3793624221879420e-01   0.0000000000000000e+00   5.6345372018608464e-01   0.0000000000000000e+00   1.4113441626162797e+00   0.0000000000000000e+00   0.0000000000000000e+00   1.9380483916925509e-01   0.0000000000000000e+00   6.8518717321936318e-02   0.0000000000000000e+00   4.0478837359590680e-02   0.0000000000000000e+00   0.0000000000000000e+00   0.0000000000000000e+00   0.0000000000000000e+00   0.0000000000000000e+00   0.0000000000000000e+00   0.0000000000000000e+00   0.0000000000000000e+00   0.0000000000000000e+00   0.0000000000000000e+00   0.0000000000000000e+00   0.0000000000000000e+00   0.0000000000000000e+00   0.0000000000000000e+00   0.0000000000000000e+00
   0.0000000000000000e+00   0.0000000000000000e+00   0.0000000000000000e+00   0.0000000000000000e+00   0.0000000000000000e+00   0.0000000000000000e+00   0.0000000000000000e+00   0.0000000000000000e+00  -3.9108161689915655e-01   0.0000000000000000e+00   0.0000000000000000e+00   0.0000000000000000e+00   0.0000000000000000e+00  -5.2017720774479925e-01   0.0000000000000000e+00   0.0000000000000000e+00   0.0000000000000000e+00   0.0000000000000000e+00   1.4565330144616939e-01   0.0000000000000000e+00   0.0000000000000000e+00   0.0000000000000000e+00  -8.7314528599525737e-02   1.1479755354486212e+00   0.0000000000000000e+00  -2.2081961015307522e-01  -2.4818659618357955e-02   4.6669541188223668e-01   0.0000000000000000e+00   0.0000000000000000e+00
   0.0000000000000000e+00  -5.0551372119110827e-01   0.0000000000000000e+00   0.0000000000000000e+00   0.0000000000000000e+00   0.0000000000000000e+00   0.0000000000000000e+00   0.0000000000000000e+00   0.0000000000000000e+00  -3.9095183174887548e-02   0.0000000000000000e+00  -4.1008654254864146e-01   0.0000000000000000e+00   0.0000000000000000e+00   0.0000000000000000e+00   0.0000000000000000e+00   0.0000000000000000e+00   0.0000000000000000e+00   0.0000000000000000e+00  -7.2994066672693467e-02   6.1695105872669603e-03   0.0000000000000000e+00   0.0000000000000000e+00   0.0000000000000000e+00   0.0000000000000000e+00   0.0000000000000000e+00   0.0000000000000000e+00   0.0000000000000000e+00   0.0000000000000000e+00  -7.5457953545682521e-01
   0.0000000000000000e+00   0.0000000000000000e+00   0.0000000000000000e+00   4.1144802753750775e-01   0.0000000000000000e+00   8.9709543149976556e-01   0.0000000000000000e+00  -7.2409993712270332e-02   0.0000000000000000e+00   0.0000000000000000e+00  -1.0536053590318695e+00   0.0000000000000000e+00  -4.4362182056404975e-01   0.0000000000000000e+00  -1.6606286996604139e-01   0.0000000000000000e+00   0.0000000000000000e+00   0.0000000000000000e+00   0.0000000000000000e+00   0.0000000000000000e+00   0.0000000000000000e+00   0.0000000000000000e+00   0.0000000000000000e+00   0.0000000000000000e+00   0.0000000000000000e+00   0.0000000000000000e+00   0.0000000000000000e+00   0.0000000000000000e+00   0.0000000000000000e+00   0.0000000000000000e+00
   0.0000000000000000e+00  -3.5422930301194061e-02   0.0000000000000000e+00   0.0000000000000000e+00   0.0000000000000000e+00   0.0000000000000000e+00   0.0000000000000000e+00   0.0000000000000000e+00   0.0000000000000000e+00   1.9181209898947140e-02   0.0000000000000000e+00   2.2754753637452421e-01   0.0000000000000000e+00   0.0000000000000000e+00   0.0000000000000000e+00   0.0000000000000000e+00   0.0000000000000000e+00   0.0000000000000000e+00   0.0000000000000000e+00   8.6471186015985102e-01   4.0746014308648482e-01   0.0000000000000000e+00   0.0000000000000000e+00   0.0000000000000000e+00   0.0000000000000000e+00   0.0000000000000000e+00   0.0000000000000000e+00   0.0000000000000000e+00   0.0000000000000000e+00  -1.8124305939926413e-01
   0.0000000000000000e+00   0.0000000000000000e+00   0.0000000000000000e+00  -9.1613370489309984e-03   0.0000000000000000e+00   4.1108100960272920e-01   0.0000000000000000e+00  -1.5959940118587221e-01   0.0000000000000000e+00   0.0000000000000000e+00  -2.2136337403799214e-01   0.0000000000000000e+00  -8.3658682624805414e-01   0.0000000000000000e+00  -1.1410040347484312e+00   0.0000000000000000e+00   0.0000000000000000e+00   0.0000000000000000e+00   0.0000000000000000e+00   0.0000000000000000e+00   0.0000000000000000e+00   0.0000000000000000e+00   0.0000000000000000e+00   0.0000000000000000e+00   0.0000000000000000e+00   0.0000000000000000e+00   0.0000000000000000e+00   0.0000000000000000e+00   0.0000000000000000e+00   0.0000000000000000e+00
   0.0000000000000000e+00   0.0000000000000000e+00   0.0000000000000000e+00   0.0000000000000000e+00   0.0000000000000000e+00   0.0000000000000000e+00   0.0000000000000000e+00   0.0000000000000000e+00  -8.7189897843776787e-01   0.0000000000000000e+00   0.0000000000000000e+00   0.0000000000000000e+00   0.0000000000000000e+00  -9.0144068006539146e-01   0.0000000000000000e+00   0.0000000000000000e+00   0.0000000000000000e+00   0.0000000000000000e+00  -6.2810984703640016e-01   0.0000000000000000e+00   0.0000000000000000e+00   0.0000000000000000e+00  -7.5802867897181359e-01  -4.9850504519802591e-01   0.0000000000000000e+00  -2.7076900287125272e-01  -4.1796106615638312e-01  -1.9258568925237177e-01   0.0000000000000000e+00   0.0000000000000000e+00
   0.0000000000000000e+00   0.0000000000000000e+00   0.0000000000000000e+00   9.3162791409918200e-01   0.0000000000000000e+00  -1.4565577073390606e-01   0.0000000000000000e+00   1.0155552302965973e-01   0.0000000000000000e+00   0.0000000000000000e+00   5.3180057505263417e-02   0.0000000000000000e+00   8.5021871738279842e-01   0.0000000000000000e+00  -8.9780431947335171e-01   0.0000000000000000e+00   0.0000000000000000e+00   0.0000000000000000e+00   0.0000000000000000e+00   0.0000000000000000e+00   0.0000000000000000e+00   0.0000000000000000e+00   0.0000000000000000e+00   0.0000000000000000e+00   0.0000000000000000e+00   0.0000000000000000e+00   0.0000000000000000e+00   0.0000000000000000e+00   0.0000000000000000e+00   0.0000000000000000e+00
   0.0000000000000000e+00   0.0000000000000000e+00   0.0000000000000000e+00   0.0000000000000000e+00   0.0000000000000000e+00   0.0000000000000000e+00   0.0000000000000000e+00   0.0000000000000000e+00   0.0000000000000000e+00   0.0000000000000000e+00   0.0000000000000000e+00   0.0000000000000000e+00   0.0000000000000000e+00   0.0000000000000000e+00   0.0000000000000000e+00   2.6210582604104815e-01   0.0000000000000000e+00   0.0000000000000000e+00   0.0000000000000000e+00   0.0000000000000000e+00   0.0000000000000000e+00  -1.6018810593313845e-01   0.0000000000000000e+00   0.0000000000000000e+00   0.0000000000000000e+00   0.0000000000000000e+00   0.0000000000000000e+00   0.0000000000000000e+00   0.0000000000000000e+00   0.0000000000000000e+00
  -1.4797875666099153e-01   0.0000000000000000e+00   4.3613482115807961e-01   0.0000000000000000e+00   5.4982569736002318e-01   0.0000000000000000e+00   2.1657808955359903e-01   0.0000000000000000e+00   0.0000000000000000e+00   0.0000000000000000e+00   0.0000000000000000e+00   0.0000000000000000e+00   0.0000000000000000e+00   0.0000000000000000e+00   0.0000000000000000e+00   0.0000000000000000e+00   1.7632398385233625e-01  -1.6154719493699204e-01   0.0000000000000000e+00   0.0000000000000000e+00   0.0000000000000000e+00   0.0000000000000000e+00   0.0000000000000000e+00   0.0000000000000000e+00  -4.6661660097933977e-01   0.0000000000000000e+00   0.0000000000000000e+00   0.0000000000000000e+00   4.0466732412602702e-01   0.0000000000000000e+00
   7.0224362885283304e-02   0.0000000000000000e+00   3.3767352224020758e-01   0.0000000000000000e+00   2.3446827771452666e-01   0.0000000000000000e+00  -3.1696076611228402e-01   0.0000000000000000e+00   0.0000000000000000e+00   0.0000000000000000e+00   0.0000000000000000e+00   0.0000000000000000e+00   0.0000000000000000e+00   0.0000000000000000e+00   0.0000000000000000e+00   0.0000000000000000e+00  -5.2024792106319406e-01   2.0382648136229178e-01   0.0000000000000000e+00   0.0000000000000000e+00   0.0000000000000000e+00   0.0000000000000000e+00   0.0000000000000000e+00   0.0000000000000000e+00  -3.2551156840665019e-01   0.0000000000000000e+00   0.0000000000000000e+00   0.0000000000000000e+00  -5.5447697489136361e-01   0.0000000000000000e+00
   0.0000000000000000e+00   0.0000000000000000e+00   0.0000000000000000e+00   0.0000000000000000e+00   0.0000000000000000e+00   0.0000000000000000e+00   0.0000000000000000e+00   0.0000000000000000e+00   2.2942680370369326e-01   0.0000000000000000e+00   0.0000000000000000e+00   0.0000000000000000e+00   0.0000000000000000e+00  -6.5252830317626997e-01   0.0000000000000000e+00   0.0000000000000000e+00   0.0000000000000000e+00   0.0000000000000000e+00  -9.9573989129201040e-02   0.0000000000000000e+00   0.0000000000000000e+00   0.0000000000000000e+00   8.1019816914474152e-01  -1.4594733350281594e-02   0.0000000000000000e+00  -2.6192342389091694e-01  -8.7896978064218911e-01   3.2237579224333412e-01   0.0000000000000000e+00   0.0000000000000000e+00
   0.0000000000000000e+00  -1.7937997496523223e-01   0.0000000000000000e+00   0.0000000000000000e+00   0.0000000000000000e+00   0.0000000000000000e+00   0.0000000000000000e+00   0.0000000000000000e+00   0.0000000000000000e+00   8.2152752467956891e-03   0.0000000000000000e+00   8.7318662725241714e-01   0.0000000000000000e+00   0.0000000000000000e+00   0.0000000000000000e+00   0.0000000000000000e+00   0.0000000000000000e+00   0.0000000000000000e+00   0.0000000000000000e+00  -2.0155199101870791e-01  -2.2584950821574939e-01   0.0000000000000000e+00   0.0000000000000000e+00   0.0000000000000000e+00   0.0000000000000000e+00   0.0000000000000000e+00   0.0000000000000000e+00   0.0000000000000000e+00   0.0000000000000000e+00  -3.3714869475757980e-01
   0.0000000000000000e+00   4.7419156244182165e-01   0.0000000000000000e+00   0.0000000000000000e+00   0.0000000000000000e+00   0.0000000000000000e+00   0.0000000000000000e+00   0.0000000000000000e+00   0.0000000000000000e+00  -1.5225366957730596e-01   0.0000000000000000e+00   7.2785109228315048e-02   0.0000000000000000e+00   0.0000000000000000e+00   0.0000000000000000e+00   0.0000000000000000e+00   0.0000000000000000e+00   0.0000000000000000e+00   0.0000000000000000e+00  -3.9316377869034591e-01   7.0621104669562496e-01   0.0000000000000000e+00   0.0000000000000000e+00   0.0000000000000000e+00   0.0000000000000000e+00   0.0000000000000000e+00   0.0000000000000000e+00   0.0000000000000000e+00   0.0000000000000000e+00  -3.0553512193338350e-01
   0.0000000000000000e+00   0.0000000000000000e+00   0.0000000000000000e+00   0.0000000000000000e+00   0.0000000000000000e+00   0.0000000000000000e+00   0.0000000000000000e+00   0.0000000000000000e+00   0.0000000000000000e+00   0.0000000000000000e+00   0.0000000000000000e+00   0.0000000000000000e+00   0.0000000000000000e+00   0.0000000000000000e+00   0.0000000000000000e+00   2.0620337201687616e-01   0.0000000000000000e+00   0.0000000000000000e+00   0.0000000000000000e+00   0.0000000000000000e+00   0.0000000000000000e+00   1.9174319030158721e-01   0.0000000000000000e+00   0.0000000000000000e+00   0.0000000000000000e+00   0.0000000000000000e+00   0.0000000000000000e+00   0.0000000000000000e+00   0.0000000000000000e+00   0.0000000000000000e+00
   0.0000000000000000e+00   0.0000000000000000e+00   0.0000000000000000e+00   0.0000000000000000e+00   0.0000000000000000e+00   0.0000000000000000e+00   0.0000000000000000e+00   0.0000000000000000e+00   2.9357661390643885e-01   0.0000000000000000e+00   0.0000000000000000e+00   0.0000000000000000e+00   0.0000000000000000e+00  -2.5446057696703844e-01   0.0000000000000000e+00   0.0000000000000000e+00   0.0000000000000000e+00   0.0000000000000000e+00  -1.0272467779226895e+00   0.0000000000000000e+00   0.0000000000000000e+00   0.0000000000000000e+00  -2.9103125718148833e-02   2.9436825626246260e-01   0.0000000000000000e+00  -6.0240818891520498e-01  -5.5937239382665510e-02  -1.0845150399840256e-01   0.0000000000000000e+00   0.0000000000000000e+00
   0.0000000000000000e+00   0.0000000000000000e+00   0.0000000000000000e+00   0.0000000000000000e+00   0.0000000000000000e+00   0.0000000000000000e+00   0.0000000000000000e+00   0.0000000000000000e+00  -5.6038048466081891e-01   0.0000000000000000e+00   0.0000000000000000e+00   0.0000000000000000e+00   0.0000000000000000e+00  -1.4943636810920696e-01   0.0000000000000000e+00   0.0000000000000000e+00   0.0000000000000000e+00   0.0000000000000000e+00   2.3360349869437874e-01   0.0000000000000000e+00   0.0000000000000000e+00   0.0000000000000000e+00   5.4051920867454373e-01   1.7012559919348275e-01   0.0000000000000000e+00  -8.5085799930011097e-01   3.8622448559605715e-01  -7.6274831925039499e-01   0.0000000000000000e+00   0.0000000000000000e+00
  -1.7598217365623947e-02   0.0000000000000000e+00  -7.7550153647560516e-01   0.0000000000000000e+00   2.2258642709383067e-01   0.0000000000000000e+00   1.4420775411402416e-02   0.0000000000000000e+00   0.0000000000000000e+00   0.0000000000000000e+00   0.0000000000000000e+00   0.0000000000000000e+00   0.0000000000000000e+00   0.0000000000000000e+00   0.0000000000000000e+00   0.0000000000000000e+00  -1.9306392665106725e-01  -3.1100303726430167e-01   0.0000000000000000e+00   0.0000000000000000e+00   0.0000000000000000e+00   0.0000000000000000e+00   0.0000000000000000e+00   0.0000000000000000e+00  -4.6030209954115942e-01   0.0000000000000000e+00   0.0000000000000000e+00   0.0000000000000000e+00  -5.1579080799471960e-02   0.0000000000000000e+00
   0.0000000000000000e+00   0.0000000000000000e+00   0.0000000000000000e+00   0.0000000000000000e+00   0.0000000000000000e+00   0.0000000000000000e+00   0.0000000000000000e+00   0.0000000000000000e+00  -1.3070684682119124e-02   0.0000000000000000e+00   0.0000000000000000e+00   0.0000000000000000e+00   0.0000000000000000e+00  -5.3937470124090969e-01   0.0000000000000000e+00   0.0000000000000000e+00   0.0000000000000000e+00   0.0000000000000000e+00  -1.1836809361513906e-01   0.0000000000000000e+00   0.0000000000000000e+00   0.0000000000000000e+00   4.3930530148544994e-01   2.0352394084207848e-01   0.0000000000000000e+00   8.3837125523104006e-01   6.5887049774335193e-01  -1.4353545952037206e-01   0.0000000000000000e+00   0.0000000000000000e+00
   0.0000000000000000e+00   0.0000000000000000e+00   0.0000000000000000e+00   0.0000000000000000e+00   0.0000000000000000e+00   0.0000000000000000e+00   0.0000000000000000e+00   0.0000000000000000e+00  -8.6412754638453437e-01   0.0000000000000000e+00   0.0000000000000000e+00   0.0000000000000000e+00   0.0000000000000000e+00   3.4277510524545474e-01   0.0000000000000000e+00   0.0000000000000000e+00   0.0000000000000000e+00   0.0000000000000000e+00  -3.5319269130995057e-01   0.0000000000000000e+00   0.0000000000000000e+00   0.0000000000000000e+00   2.7185279037912957e-01  -2.8423212096091044e-01   0.0000000000000000e+00  -1.7046190253635404e-01   9.4007099768118330e-03   8.2705443984400528e-01   0.0000000000000000e+00   0.0000000000000000e+00
   0.0000000000000000e+00   0.0000000000000000e+00   0.0000000000000000e+00   0.0000000000000000e+00   0.0000000000000000e+00   0.0000000000000000e+00   0.0000000000000000e+00   0.0000000000000000e+00   2.6701640202876659e-01   0.0000000000000000e+00   0.0000000000000000e+00   0.0000000000000000e+00   0.0000000000000000e+00  -6.2659803319574403e-01   0.0000000000000000e+00   0.0000000000000000e+00   0.0000000000000000e+00   0.0000000000000000e+00   9.4900876153969832e-02   0.0000000000000000e+00   0.0000000000000000e+00   0.0000000000000000e+00  -2.1452144096951542e-01  -5.8438234385401810e-01   0.0000000000000000e+00  -7.0308657217951154e-01   9.2380838306472779e-01   4.5197836022135240e-01   0.0000000000000000e+00   0.0000000000000000e+00
   2.1289592155427128e-01   0.0000000000000000e+00   1.3485412755014989e-01   0.0000000000000000e+00  -4.5173469299569419e-01   0.0000000000000000e+00  -4.7835242809543621e-01   0.0000000000000000e+00   0.0000000000000000e+00   0.0000000000000000e+00   0.0000000000000000e+00   0.0000000000000000e+00   0.0000000000000000e+00   0.0000000000000000e+00   0.0000000000000000e+00   0.0000000000000000e+00   4.5329182281164421e-01  -2.6074304359222333e-01   0.0000000000000000e+00   0.0000000000000000e+00   0.0000000000000000e+00   0.0000000000000000e+00   0.0000000000000000e+00   0.0000000000000000e+00  -4.7717067367849147e-01   0.0000000000000000e+00   0.0000000000000000e+00   0.0000000000000000e+00  -4.9519181325288951e-02   0.0000000000000000e+00
   0.0000000000000000e+00   5.6256400353367630e-01   0.0000000000000000e+00   0.0000000000000000e+00   0.0000000000000000e+00   0.0000000000000000e+00   0.0000000000000000e+00   0.0000000000000000e+00   0.0000000000000000e+00  -5.1831304595597161e-01   0.0000000000000000e+00  -8.4546349373471608e-02   0.0000000000000000e+00   0.0000000000000000e+00   0.0000000000000000e+00   0.0000000000000000e+00   0.0000000000000000e+00   0.0000000000000000e+00   0.0000000000000000e+00   2.2295440763107760e-01  -4.9929751301817421e-01   0.0000000000000000e+00   0.0000000000000000e+00   0.0000000000000000e+00   0.0000000000000000e+00   0.0000000000000000e+00   0.0000000000000000e+00   0.0000000000000000e+00   0.0000000000000000e+00  -3.2972498955851820e-01
