# Supplementary material for: An improved crayfish optimization algorithm for solving engineering optimization problems
Source: PLoS One. 2026 Feb 26;21(2):e0340464. doi: 10.1371/journal.pone.0340464 (PMC12945318; doi:10.1371/journal.pone.0340464)
Supplement: S1 Dataset — This folder contains the minimal runnable dataset required to reproduce the core analyses and results presented in this study. The data and scripts are designed to be executed in MATLAB. [file pone.0340464.s001.zip › S1/input_data/M_25_D5.txt]

  -8.3212217956976475e-02   0.0000000000000000e+00   0.0000000000000000e+00   0.0000000000000000e+00   1.2374060731993392e-01
   0.0000000000000000e+00   3.8838772652819420e-01  -7.2277933898611157e-01   5.7161613082300211e-01   0.0000000000000000e+00
   0.0000000000000000e+00   9.0540649932197653e-02  -5.8738024020946256e-01  -8.0423059138615816e-01   0.0000000000000000e+00
   0.0000000000000000e+00   9.1703727546491587e-01   3.6410778698933854e-01  -1.6269036499317074e-01   0.0000000000000000e+00
   6.0603865973613991e-01   0.0000000000000000e+00   0.0000000000000000e+00   0.0000000000000000e+00   1.0235774038611625e+00
   9.5998997787848972e-01   0.0000000000000000e+00   3.6107241257938044e-02   0.0000000000000000e+00  -2.7769679418675020e-01
   0.0000000000000000e+00   7.2405246577283733e-01   0.0000000000000000e+00   1.2669713220250165e+00   0.0000000000000000e+00
   2.6402661097933089e-01   0.0000000000000000e+00   2.1376978815801495e-01   0.0000000000000000e+00   9.4052773822234814e-01
   0.0000000000000000e+00  -4.5885968830338314e-01   0.0000000000000000e+00  -7.5342800189449777e-01   0.0000000000000000e+00
   9.3323046819237837e-02   0.0000000000000000e+00  -9.7621654605913055e-01   0.0000000000000000e+00   1.9568358166375555e-01
   8.9703101653849848e-01   0.0000000000000000e+00   2.2834248383689060e-01   0.0000000000000000e+00  -3.7841123852643282e-01
   0.0000000000000000e+00  -4.3770250079402478e-01   0.0000000000000000e+00  -2.2255921544703969e-01   0.0000000000000000e+00
   2.5162489445759517e-01   0.0000000000000000e+00   4.4003188561394474e-01   0.0000000000000000e+00   8.6200745480085028e-01
   0.0000000000000000e+00   1.6662022039421451e+00   0.0000000000000000e+00   5.6935977280033734e-01   0.0000000000000000e+00
  -3.6334593414143573e-01   0.0000000000000000e+00   8.6846511139955174e-01   0.0000000000000000e+00  -3.3726559626598562e-01
  -1.0111822535013798e-01   0.0000000000000000e+00   0.0000000000000000e+00   5.7501863238920214e-01  -8.1186740106207622e-01
   0.0000000000000000e+00  -4.0523922825487785e-01   5.7955278615737471e-01   0.0000000000000000e+00   0.0000000000000000e+00
   0.0000000000000000e+00   1.0960166080089166e+00   1.7969753984152051e-01   0.0000000000000000e+00   0.0000000000000000e+00
  -9.9485305953472525e-01   0.0000000000000000e+00   0.0000000000000000e+00  -6.3790225360712438e-02   7.8728629372204373e-02
   6.5187756852843060e-03   0.0000000000000000e+00   0.0000000000000000e+00  -8.1564966716947862e-01  -5.7850940010503193e-01
  -7.9122213585858714e-01  -5.2585721892754933e-01   0.0000000000000000e+00  -3.1215655852337776e-01   0.0000000000000000e+00
  -6.0710718114019990e-01   6.1418413401334027e-01   0.0000000000000000e+00   5.0418123738818743e-01   0.0000000000000000e+00
   0.0000000000000000e+00   0.0000000000000000e+00  -8.4854248153520939e-01   0.0000000000000000e+00   2.5792814157455052e-01
  -7.3405737755137188e-02   5.8843184382566094e-01   0.0000000000000000e+00  -8.0520777618982120e-01   0.0000000000000000e+00
   0.0000000000000000e+00   0.0000000000000000e+00  -7.1249154560256678e-01   0.0000000000000000e+00   7.0843212355090457e-01
   3.8952553442111021e-01  -9.0012289915887056e-01   1.9506056609109473e-01   0.0000000000000000e+00   0.0000000000000000e+00
   6.3213531570350689e-01   1.0725599820631188e-01  -7.6739891418296624e-01   0.0000000000000000e+00   0.0000000000000000e+00
  -6.6983191971895206e-01  -4.2222614468859787e-01  -6.1077842305293184e-01   0.0000000000000000e+00   0.0000000000000000e+00
   0.0000000000000000e+00   0.0000000000000000e+00   0.0000000000000000e+00   1.2131805057664307e+00   3.1348955320473815e-01
   0.0000000000000000e+00   0.0000000000000000e+00   0.0000000000000000e+00   2.1022088060154931e-01   3.5479126572905711e-01
   9.9645269828337812e-01   8.3418494675987220e-02   0.0000000000000000e+00  -1.1107422282753229e-02   0.0000000000000000e+00
  -7.6336474083084027e-02   8.4041428755271197e-01   0.0000000000000000e+00  -5.3654130130105537e-01   0.0000000000000000e+00
   0.0000000000000000e+00   0.0000000000000000e+00  -8.2537225881206022e-01   0.0000000000000000e+00   9.4082991562199048e-01
  -3.5422631301721422e-02   5.3548592887512902e-01   0.0000000000000000e+00   8.4380095826468604e-01   0.0000000000000000e+00
   0.0000000000000000e+00   0.0000000000000000e+00   1.6605518125929482e+00   0.0000000000000000e+00   2.0109413571157969e-01
  -7.5374572374200355e-01  -6.5400037228274843e-01  -6.4427455286311663e-02   0.0000000000000000e+00   0.0000000000000000e+00
   5.5113564893573119e-01  -5.7568950531569718e-01  -6.0401249154430403e-01   0.0000000000000000e+00   0.0000000000000000e+00
   3.5793418447087938e-01  -4.9078009996677086e-01   7.9436642241711897e-01   0.0000000000000000e+00   0.0000000000000000e+00
   0.0000000000000000e+00   0.0000000000000000e+00   0.0000000000000000e+00   5.2858692204966429e-01   1.4961511415157034e+00
   0.0000000000000000e+00   0.0000000000000000e+00   0.0000000000000000e+00  -1.5021458011609445e-01  -9.5551971983750639e-01
   7.8850170548390497e-01   0.0000000000000000e+00   0.0000000000000000e+00   0.0000000000000000e+00   3.9836911054440211e-01
   0.0000000000000000e+00  -1.0914857860372255e-01   9.5575848268557695e-01   2.7315254083268337e-01   0.0000000000000000e+00
   0.0000000000000000e+00  -1.2914235695337689e-01  -2.8609986420297207e-01   9.4945727620760600e-01   0.0000000000000000e+00
   0.0000000000000000e+00  -9.8560075052189156e-01  -6.8356349212085277e-02  -1.5465629664866792e-01   0.0000000000000000e+00
   7.3171676318892098e-01   0.0000000000000000e+00   0.0000000000000000e+00   0.0000000000000000e+00  -5.3697490307730078e-02
   6.8691434406136642e-01   3.5649582581633565e-01   0.0000000000000000e+00   6.3329251542890619e-01   0.0000000000000000e+00
   4.6271606660182485e-01   4.5741487001519987e-01   0.0000000000000000e+00  -7.5938493427083054e-01   0.0000000000000000e+00
   0.0000000000000000e+00   0.0000000000000000e+00   1.3114140328171418e+00   0.0000000000000000e+00   8.0340678139056421e-01
  -5.6039497288187534e-01   8.1466702576237049e-01   0.0000000000000000e+00   1.4924848911870164e-01   0.0000000000000000e+00
   0.0000000000000000e+00   0.0000000000000000e+00  -8.5137338121758865e-01   0.0000000000000000e+00   6.4999535105437578e-01
