# Supplementary material for: An improved crayfish optimization algorithm for solving engineering optimization problems
Source: PLoS One. 2026 Feb 26;21(2):e0340464. doi: 10.1371/journal.pone.0340464 (PMC12945318; doi:10.1371/journal.pone.0340464)
Supplement: S1 Dataset — This folder contains the minimal runnable dataset required to reproduce the core analyses and results presented in this study. The data and scripts are designed to be executed in MATLAB. [file pone.0340464.s001.zip › S1/input_data/M_2_D10.txt]

  -9.9158417720985548e-01   0.0000000000000000e+00   0.0000000000000000e+00  -1.0417592386870372e-01   0.0000000000000000e+00  -7.6823738974431205e-02  -2.5118764189187293e-03   0.0000000000000000e+00   0.0000000000000000e+00   0.0000000000000000e+00
   0.0000000000000000e+00  -1.8387038966982439e+00   5.9940608529439254e-01   0.0000000000000000e+00   0.0000000000000000e+00   0.0000000000000000e+00   0.0000000000000000e+00   0.0000000000000000e+00   0.0000000000000000e+00   2.0809923600685293e-01
   0.0000000000000000e+00  -1.2219374035386710e-01   5.6476310062922064e-01   0.0000000000000000e+00   0.0000000000000000e+00   0.0000000000000000e+00   0.0000000000000000e+00   0.0000000000000000e+00   0.0000000000000000e+00   9.7412975777291866e-01
   1.1670769370519141e-01   0.0000000000000000e+00   0.0000000000000000e+00  -9.7407321272400593e-01   0.0000000000000000e+00  -1.8714358063448833e-01   5.0378276179830012e-02   0.0000000000000000e+00   0.0000000000000000e+00   0.0000000000000000e+00
   0.0000000000000000e+00   0.0000000000000000e+00   0.0000000000000000e+00   0.0000000000000000e+00  -6.8079284639196769e-02   0.0000000000000000e+00   0.0000000000000000e+00  -7.2669038620593662e-01   6.8358342109714876e-01   0.0000000000000000e+00
   1.2184486164617633e-02   0.0000000000000000e+00   0.0000000000000000e+00   1.1588887190625111e-01   0.0000000000000000e+00  -3.4487136191596157e-01   9.3138877564389333e-01   0.0000000000000000e+00   0.0000000000000000e+00   0.0000000000000000e+00
  -5.4696179336155004e-02   0.0000000000000000e+00   0.0000000000000000e+00  -1.6400769039265112e-01   0.0000000000000000e+00   9.1659104135242431e-01   3.6051444960025425e-01   0.0000000000000000e+00   0.0000000000000000e+00   0.0000000000000000e+00
   0.0000000000000000e+00   0.0000000000000000e+00   0.0000000000000000e+00   0.0000000000000000e+00   3.2071566935752727e-01   0.0000000000000000e+00   0.0000000000000000e+00   6.3286540592939344e-01   7.0471472058300122e-01   0.0000000000000000e+00
   0.0000000000000000e+00   0.0000000000000000e+00   0.0000000000000000e+00   0.0000000000000000e+00   9.4472571174472020e-01   0.0000000000000000e+00   0.0000000000000000e+00  -2.6721238851088269e-01  -1.8997596951914902e-01   0.0000000000000000e+00
   0.0000000000000000e+00  -3.0692992895367754e-01  -9.6670802825967295e-01   0.0000000000000000e+00   0.0000000000000000e+00   0.0000000000000000e+00   0.0000000000000000e+00   0.0000000000000000e+00   0.0000000000000000e+00   4.1844930642119627e-01
