# Supplementary material for: An improved crayfish optimization algorithm for solving engineering optimization problems
Source: PLoS One. 2026 Feb 26;21(2):e0340464. doi: 10.1371/journal.pone.0340464 (PMC12945318; doi:10.1371/journal.pone.0340464)
Supplement: S1 Dataset — This folder contains the minimal runnable dataset required to reproduce the core analyses and results presented in this study. The data and scripts are designed to be executed in MATLAB. [file pone.0340464.s001.zip › S1/input_data/M_2_D5.txt]

   7.9785447924292874e-01   6.0088343512165465e-01   4.8655188298835222e-02   0.0000000000000000e+00   0.0000000000000000e+00
   1.4186401974111362e-01  -2.6558248255862693e-01   9.5359349036205665e-01   0.0000000000000000e+00   0.0000000000000000e+00
   5.8592049789616407e-01  -7.5392641706893071e-01  -2.9713991282006430e-01   0.0000000000000000e+00   0.0000000000000000e+00
   0.0000000000000000e+00   0.0000000000000000e+00   0.0000000000000000e+00  -1.4755764041021402e+00  -8.3159474502454189e-01
   0.0000000000000000e+00   0.0000000000000000e+00   0.0000000000000000e+00  -7.5271504733573547e-01   1.0294347429901034e+00
