# Supplementary material for: An improved crayfish optimization algorithm for solving engineering optimization problems
Source: PLoS One. 2026 Feb 26;21(2):e0340464. doi: 10.1371/journal.pone.0340464 (PMC12945318; doi:10.1371/journal.pone.0340464)
Supplement: S1 Dataset — This folder contains the minimal runnable dataset required to reproduce the core analyses and results presented in this study. The data and scripts are designed to be executed in MATLAB. [file pone.0340464.s001.zip › S1/input_data/M_3_D10.txt]

  -1.2246865209300800e-01   5.9805124196926585e-01   0.0000000000000000e+00   0.0000000000000000e+00   0.0000000000000000e+00  -7.3363772432420582e-01   0.0000000000000000e+00   0.0000000000000000e+00   2.9851604761208617e-01   0.0000000000000000e+00
  -5.4831685331624613e-01  -7.0458325959921830e-01   0.0000000000000000e+00   0.0000000000000000e+00   0.0000000000000000e+00  -4.3453705783542451e-01   0.0000000000000000e+00   0.0000000000000000e+00   1.1869542547901107e-01   0.0000000000000000e+00
   0.0000000000000000e+00   0.0000000000000000e+00   2.1017850876838745e-01   0.0000000000000000e+00   6.5421717625699916e-01   0.0000000000000000e+00  -7.2651557501695863e-01   0.0000000000000000e+00   0.0000000000000000e+00   0.0000000000000000e+00
   0.0000000000000000e+00   0.0000000000000000e+00   0.0000000000000000e+00   8.2965210662218708e-02   0.0000000000000000e+00   0.0000000000000000e+00   0.0000000000000000e+00  -1.5790737924419467e+00   0.0000000000000000e+00   1.0469066507961128e-01
   0.0000000000000000e+00   0.0000000000000000e+00  -5.9917234053354052e-01   0.0000000000000000e+00   6.7339703001837803e-01   0.0000000000000000e+00   4.3304612491278660e-01   0.0000000000000000e+00   0.0000000000000000e+00   0.0000000000000000e+00
   2.2916285261487901e-01  -5.5319576125178294e-02   0.0000000000000000e+00   0.0000000000000000e+00   0.0000000000000000e+00  -4.3662301441046336e-01   0.0000000000000000e+00   0.0000000000000000e+00  -8.6820762192338663e-01   0.0000000000000000e+00
   0.0000000000000000e+00   0.0000000000000000e+00  -7.7253964350799231e-01   0.0000000000000000e+00  -3.4429104875488309e-01   0.0000000000000000e+00  -5.3352242029347430e-01   0.0000000000000000e+00   0.0000000000000000e+00   0.0000000000000000e+00
   0.0000000000000000e+00   0.0000000000000000e+00   0.0000000000000000e+00  -9.7250961556411464e-01   0.0000000000000000e+00   0.0000000000000000e+00   0.0000000000000000e+00   1.6688569748150434e-01   0.0000000000000000e+00   9.8822231640277436e-01
  -7.9488014480505342e-01   3.7793767577325477e-01   0.0000000000000000e+00   0.0000000000000000e+00   0.0000000000000000e+00   2.8690342992591511e-01   0.0000000000000000e+00   0.0000000000000000e+00  -3.7817336040836214e-01   0.0000000000000000e+00
   0.0000000000000000e+00   0.0000000000000000e+00   0.0000000000000000e+00  -1.3595939756092346e+00   0.0000000000000000e+00   0.0000000000000000e+00   0.0000000000000000e+00   6.2423354106950346e-01   0.0000000000000000e+00  -5.0134618121584751e-01
