# Supplementary material for: An improved crayfish optimization algorithm for solving engineering optimization problems
Source: PLoS One. 2026 Feb 26;21(2):e0340464. doi: 10.1371/journal.pone.0340464 (PMC12945318; doi:10.1371/journal.pone.0340464)
Supplement: S1 Dataset — This folder contains the minimal runnable dataset required to reproduce the core analyses and results presented in this study. The data and scripts are designed to be executed in MATLAB. [file pone.0340464.s001.zip › S1/input_data/M_3_D5.txt]

   8.7723103746973552e-01  -1.3964471118972668e-01   0.0000000000000000e+00   0.0000000000000000e+00   0.0000000000000000e+00
  -9.0490271193091920e-01  -1.1459353772591616e+00   0.0000000000000000e+00   0.0000000000000000e+00   0.0000000000000000e+00
   0.0000000000000000e+00   0.0000000000000000e+00   3.6875277300761178e-01  -9.2933909698898387e-01   1.8714572046855130e-02
   0.0000000000000000e+00   0.0000000000000000e+00   7.1739511635916964e-01   2.9734258425018800e-01   6.3002510633738507e-01
   0.0000000000000000e+00   0.0000000000000000e+00   5.9107160261952185e-01   2.1889776243516007e-01  -7.7634923209704387e-01
