# Supplementary material for: An improved crayfish optimization algorithm for solving engineering optimization problems
Source: PLoS One. 2026 Feb 26;21(2):e0340464. doi: 10.1371/journal.pone.0340464 (PMC12945318; doi:10.1371/journal.pone.0340464)
Supplement: S1 Dataset — This folder contains the minimal runnable dataset required to reproduce the core analyses and results presented in this study. The data and scripts are designed to be executed in MATLAB. [file pone.0340464.s001.zip › S1/input_data/M_4_D15.txt]

   7.8234432995610470e-01   0.0000000000000000e+00   0.0000000000000000e+00   0.0000000000000000e+00   0.0000000000000000e+00   0.0000000000000000e+00   7.6145570448447872e-02   0.0000000000000000e+00   0.0000000000000000e+00   6.0288913439766434e-01   1.2874791958908119e-01   0.0000000000000000e+00   0.0000000000000000e+00   4.5693175785136986e-02   0.0000000000000000e+00
   0.0000000000000000e+00  -4.2153123560361272e-01   0.0000000000000000e+00   0.0000000000000000e+00  -8.0584362073601379e-01   0.0000000000000000e+00   0.0000000000000000e+00  -3.5221216528346644e-01   0.0000000000000000e+00   0.0000000000000000e+00   0.0000000000000000e+00   0.0000000000000000e+00   1.6428325971970781e-01   0.0000000000000000e+00  -1.4793605893007336e-01
   0.0000000000000000e+00   0.0000000000000000e+00  -6.6366050369556506e-01   2.4772684345669702e-01   0.0000000000000000e+00  -6.7188742758262998e-01   0.0000000000000000e+00   0.0000000000000000e+00  -8.1622216994613861e-02   0.0000000000000000e+00   0.0000000000000000e+00  -2.0022798309628356e-01   0.0000000000000000e+00   0.0000000000000000e+00   0.0000000000000000e+00
   0.0000000000000000e+00   0.0000000000000000e+00   5.1624428137446943e-02   7.2704996932841359e-01   0.0000000000000000e+00   2.7947857780716223e-01   0.0000000000000000e+00   0.0000000000000000e+00  -6.2339820935807211e-01   0.0000000000000000e+00   0.0000000000000000e+00   4.4717531629890672e-02   0.0000000000000000e+00   0.0000000000000000e+00   0.0000000000000000e+00
   0.0000000000000000e+00  -3.2949528865318284e-01   0.0000000000000000e+00   0.0000000000000000e+00  -1.7809390362773286e-01   0.0000000000000000e+00   0.0000000000000000e+00   8.8418875495384996e-01   0.0000000000000000e+00   0.0000000000000000e+00   0.0000000000000000e+00   0.0000000000000000e+00  -6.7342687437946136e-02   0.0000000000000000e+00  -2.7090703997457743e-01
   0.0000000000000000e+00   0.0000000000000000e+00  -2.0496164934377470e-01   4.6378166079903632e-01   0.0000000000000000e+00   1.2381904227139724e-01   0.0000000000000000e+00   0.0000000000000000e+00   6.2134905800942464e-01   0.0000000000000000e+00   0.0000000000000000e+00   5.8437272890387537e-01   0.0000000000000000e+00   0.0000000000000000e+00   0.0000000000000000e+00
   3.8980010931887654e-01   0.0000000000000000e+00   0.0000000000000000e+00   0.0000000000000000e+00   0.0000000000000000e+00   0.0000000000000000e+00  -7.4143718098415390e-01   0.0000000000000000e+00   0.0000000000000000e+00  -4.4170535437357933e-01   2.2100558652552052e-01   0.0000000000000000e+00   0.0000000000000000e+00  -2.3319453696750098e-01   0.0000000000000000e+00
   0.0000000000000000e+00   7.4301869710703694e-01   0.0000000000000000e+00   0.0000000000000000e+00  -3.9608655683786920e-01   0.0000000000000000e+00   0.0000000000000000e+00   4.1774235576478740e-02   0.0000000000000000e+00   0.0000000000000000e+00   0.0000000000000000e+00   0.0000000000000000e+00  -3.2958403028607242e-01   0.0000000000000000e+00  -4.2505050930927368e-01
   0.0000000000000000e+00   0.0000000000000000e+00   1.6781009135797792e-01  -2.3401329533308418e-01   0.0000000000000000e+00  -4.2967634013551148e-01   0.0000000000000000e+00   0.0000000000000000e+00  -3.9728046774400572e-01   0.0000000000000000e+00   0.0000000000000000e+00   7.5803959231865548e-01   0.0000000000000000e+00   0.0000000000000000e+00   0.0000000000000000e+00
   1.9519768710804183e-02   0.0000000000000000e+00   0.0000000000000000e+00   0.0000000000000000e+00   0.0000000000000000e+00   0.0000000000000000e+00   4.0606176705096142e-01   0.0000000000000000e+00   0.0000000000000000e+00  -2.6808200744638189e-01   8.7026965401162726e-01   0.0000000000000000e+00   0.0000000000000000e+00   7.4132223485709983e-02   0.0000000000000000e+00
  -3.9587587474212316e-02   0.0000000000000000e+00   0.0000000000000000e+00   0.0000000000000000e+00   0.0000000000000000e+00   0.0000000000000000e+00  -3.0340064181639342e-01   0.0000000000000000e+00   0.0000000000000000e+00   4.2722502263946860e-03   6.2848623418575555e-02   0.0000000000000000e+00   0.0000000000000000e+00   9.4995403671744072e-01   0.0000000000000000e+00
   0.0000000000000000e+00   0.0000000000000000e+00  -6.9765331633321770e-01  -3.7439831976702487e-01   0.0000000000000000e+00   5.2010200605460832e-01   0.0000000000000000e+00   0.0000000000000000e+00  -2.4658885684868115e-01   0.0000000000000000e+00   0.0000000000000000e+00   2.0443479973069359e-01   0.0000000000000000e+00   0.0000000000000000e+00   0.0000000000000000e+00
   0.0000000000000000e+00   3.3514788409285334e-01   0.0000000000000000e+00   0.0000000000000000e+00  -3.8604349295829271e-01   0.0000000000000000e+00   0.0000000000000000e+00   2.9962107262987275e-01   0.0000000000000000e+00   0.0000000000000000e+00   0.0000000000000000e+00   0.0000000000000000e+00   2.8660023886739050e-01   0.0000000000000000e+00   7.5281726418163564e-01
  -4.8378200225718854e-01   0.0000000000000000e+00   0.0000000000000000e+00   0.0000000000000000e+00   0.0000000000000000e+00   0.0000000000000000e+00  -4.3305271115673893e-01   0.0000000000000000e+00   0.0000000000000000e+00   6.0789378735472277e-01   4.1624666216904088e-01   0.0000000000000000e+00   0.0000000000000000e+00  -1.8874369706160365e-01   0.0000000000000000e+00
   0.0000000000000000e+00   2.2213370681481895e-01   0.0000000000000000e+00   0.0000000000000000e+00   1.1394946882978160e-01   0.0000000000000000e+00   0.0000000000000000e+00   5.1370831389204043e-02   0.0000000000000000e+00   0.0000000000000000e+00   0.0000000000000000e+00   0.0000000000000000e+00   8.8187904107425408e-01   0.0000000000000000e+00  -3.9663904175768527e-01
