# Supplementary material for: An improved crayfish optimization algorithm for solving engineering optimization problems
Source: PLoS One. 2026 Feb 26;21(2):e0340464. doi: 10.1371/journal.pone.0340464 (PMC12945318; doi:10.1371/journal.pone.0340464)
Supplement: S1 Dataset — This folder contains the minimal runnable dataset required to reproduce the core analyses and results presented in this study. The data and scripts are designed to be executed in MATLAB. [file pone.0340464.s001.zip › S1/input_data/M_4_D5.txt]

  -9.9893789688973722e-01  -4.6076872262649338e-02   0.0000000000000000e+00   0.0000000000000000e+00   0.0000000000000000e+00
  -4.6076872262649449e-02   9.9893789688973711e-01   0.0000000000000000e+00   0.0000000000000000e+00   0.0000000000000000e+00
   0.0000000000000000e+00   0.0000000000000000e+00   1.0000000000000000e+00   0.0000000000000000e+00   0.0000000000000000e+00
   0.0000000000000000e+00   0.0000000000000000e+00   0.0000000000000000e+00  -6.4252022080127524e-01   7.6626872953388903e-01
   0.0000000000000000e+00   0.0000000000000000e+00   0.0000000000000000e+00   7.6626872953388914e-01   6.4252022080127524e-01
