# Supplementary material for: An improved crayfish optimization algorithm for solving engineering optimization problems
Source: PLoS One. 2026 Feb 26;21(2):e0340464. doi: 10.1371/journal.pone.0340464 (PMC12945318; doi:10.1371/journal.pone.0340464)
Supplement: S1 Dataset — This folder contains the minimal runnable dataset required to reproduce the core analyses and results presented in this study. The data and scripts are designed to be executed in MATLAB. [file pone.0340464.s001.zip › S1/input_data/M_6_D15.txt]

  -1.2852871583252190e+00   6.6130876071757327e-01   0.0000000000000000e+00   0.0000000000000000e+00   0.0000000000000000e+00   0.0000000000000000e+00   0.0000000000000000e+00   0.0000000000000000e+00   0.0000000000000000e+00   0.0000000000000000e+00   0.0000000000000000e+00   1.4080008330192967e-01   0.0000000000000000e+00   0.0000000000000000e+00   0.0000000000000000e+00
  -1.4975610197116305e+00  -7.8239434715619205e-01   0.0000000000000000e+00   0.0000000000000000e+00   0.0000000000000000e+00   0.0000000000000000e+00   0.0000000000000000e+00   0.0000000000000000e+00   0.0000000000000000e+00   0.0000000000000000e+00   0.0000000000000000e+00  -4.2997028747689903e-01   0.0000000000000000e+00   0.0000000000000000e+00   0.0000000000000000e+00
   0.0000000000000000e+00   0.0000000000000000e+00  -1.0706613921854791e+00   0.0000000000000000e+00   1.3188065450264301e+00   0.0000000000000000e+00   0.0000000000000000e+00  -4.8616806046680694e-01   0.0000000000000000e+00   0.0000000000000000e+00   0.0000000000000000e+00   0.0000000000000000e+00   0.0000000000000000e+00   0.0000000000000000e+00   0.0000000000000000e+00
   0.0000000000000000e+00   0.0000000000000000e+00   0.0000000000000000e+00   5.3987696666339957e-01   0.0000000000000000e+00   0.0000000000000000e+00   0.0000000000000000e+00   0.0000000000000000e+00  -8.1049102522064265e-01   0.0000000000000000e+00   0.0000000000000000e+00   0.0000000000000000e+00   0.0000000000000000e+00  -2.2723811058694077e-01   0.0000000000000000e+00
   0.0000000000000000e+00   0.0000000000000000e+00  -7.0799152979943469e-01   0.0000000000000000e+00  -1.0625272693977306e+00   0.0000000000000000e+00   0.0000000000000000e+00   4.5175593371212619e-01   0.0000000000000000e+00   0.0000000000000000e+00   0.0000000000000000e+00   0.0000000000000000e+00   0.0000000000000000e+00   0.0000000000000000e+00   0.0000000000000000e+00
   0.0000000000000000e+00   0.0000000000000000e+00   0.0000000000000000e+00   0.0000000000000000e+00   0.0000000000000000e+00   7.8253216964811934e-01   0.0000000000000000e+00   0.0000000000000000e+00   0.0000000000000000e+00   2.3605099147012559e-01   0.0000000000000000e+00   0.0000000000000000e+00   2.4471802722254513e-01   0.0000000000000000e+00   5.2157110737087709e-01
   0.0000000000000000e+00   0.0000000000000000e+00   0.0000000000000000e+00   0.0000000000000000e+00   0.0000000000000000e+00   0.0000000000000000e+00   6.1565944150648333e-01   0.0000000000000000e+00   0.0000000000000000e+00   0.0000000000000000e+00   7.8801234259618391e-01   0.0000000000000000e+00   0.0000000000000000e+00   0.0000000000000000e+00   0.0000000000000000e+00
   0.0000000000000000e+00   0.0000000000000000e+00  -1.5101673298003382e-02   0.0000000000000000e+00  -9.4491465567264277e-01   0.0000000000000000e+00   0.0000000000000000e+00  -8.0030322700632583e-01   0.0000000000000000e+00   0.0000000000000000e+00   0.0000000000000000e+00   0.0000000000000000e+00   0.0000000000000000e+00   0.0000000000000000e+00   0.0000000000000000e+00
   0.0000000000000000e+00   0.0000000000000000e+00   0.0000000000000000e+00  -1.9042444421896643e-01   0.0000000000000000e+00   0.0000000000000000e+00   0.0000000000000000e+00   0.0000000000000000e+00  -3.8056186213266208e-01   0.0000000000000000e+00   0.0000000000000000e+00   0.0000000000000000e+00   0.0000000000000000e+00   9.0493712496173628e-01   0.0000000000000000e+00
   0.0000000000000000e+00   0.0000000000000000e+00   0.0000000000000000e+00   0.0000000000000000e+00   0.0000000000000000e+00   4.8551297898421025e-01   0.0000000000000000e+00   0.0000000000000000e+00   0.0000000000000000e+00  -1.9298145154410948e-01   0.0000000000000000e+00   0.0000000000000000e+00   3.1897259714264375e-01   0.0000000000000000e+00  -7.9075393699297070e-01
   0.0000000000000000e+00   0.0000000000000000e+00   0.0000000000000000e+00   0.0000000000000000e+00   0.0000000000000000e+00   0.0000000000000000e+00  -7.8801234259618391e-01   0.0000000000000000e+00   0.0000000000000000e+00   0.0000000000000000e+00   6.1565944150648289e-01   0.0000000000000000e+00   0.0000000000000000e+00   0.0000000000000000e+00   0.0000000000000000e+00
   1.7051590929326241e-01   1.3750796235863369e-01   0.0000000000000000e+00   0.0000000000000000e+00   0.0000000000000000e+00   0.0000000000000000e+00   0.0000000000000000e+00   0.0000000000000000e+00   0.0000000000000000e+00   0.0000000000000000e+00   0.0000000000000000e+00  -1.4979425087383511e+00   0.0000000000000000e+00   0.0000000000000000e+00   0.0000000000000000e+00
   0.0000000000000000e+00   0.0000000000000000e+00   0.0000000000000000e+00   0.0000000000000000e+00   0.0000000000000000e+00  -1.9262871245784635e-01   0.0000000000000000e+00   0.0000000000000000e+00   0.0000000000000000e+00  -6.8725981981849893e-01   0.0000000000000000e+00   0.0000000000000000e+00   6.3100065291486140e-01   0.0000000000000000e+00   3.0398403777319349e-01
   0.0000000000000000e+00   0.0000000000000000e+00   0.0000000000000000e+00  -8.1992157668293153e-01   0.0000000000000000e+00   0.0000000000000000e+00   0.0000000000000000e+00   0.0000000000000000e+00  -4.4528301913155444e-01   0.0000000000000000e+00   0.0000000000000000e+00   0.0000000000000000e+00   0.0000000000000000e+00  -3.5979388677806079e-01   0.0000000000000000e+00
   0.0000000000000000e+00   0.0000000000000000e+00   0.0000000000000000e+00   0.0000000000000000e+00   0.0000000000000000e+00  -3.3884322309958848e-01   0.0000000000000000e+00   0.0000000000000000e+00   0.0000000000000000e+00   6.5932695140494868e-01   0.0000000000000000e+00   0.0000000000000000e+00   6.6348153361295625e-01   0.0000000000000000e+00  -1.0131878337771136e-01
