# Supplementary material for: An improved crayfish optimization algorithm for solving engineering optimization problems
Source: PLoS One. 2026 Feb 26;21(2):e0340464. doi: 10.1371/journal.pone.0340464 (PMC12945318; doi:10.1371/journal.pone.0340464)
Supplement: S1 Dataset — This folder contains the minimal runnable dataset required to reproduce the core analyses and results presented in this study. The data and scripts are designed to be executed in MATLAB. [file pone.0340464.s001.zip › S1/input_data/M_7_D2.txt]

   2.4127122874715237e-01   9.7045772405542674e-01
   9.7045772405542718e-01  -2.4127122874715201e-01
  -2.8328285093162031e-01  -9.5903640513176214e-01
  -9.5903640513176203e-01   2.8328285093162009e-01
  -9.9569801271846936e-01   9.2657797666956088e-02
  -9.2657797666956310e-02  -9.9569801271846947e-01
  -9.5962713772601294e-01  -2.8127523271660332e-01
  -2.8127523271660337e-01   9.5962713772601327e-01
  -9.8315368745844223e-01  -1.8278081638089844e-01
  -1.8278081638089827e-01   9.8315368745844245e-01
  -9.2569790546243502e-01   3.7826364856083700e-01
  -3.7826364856079175e-01  -9.2569790546235020e-01
  -1.0836233567244491e-01  -9.9411146467969691e-01
  -9.9411146467969691e-01   1.0836233567244491e-01
   1.2424044953605423e-01  -9.9225214068757694e-01
  -9.9225214068757683e-01  -1.2424044953605429e-01
  -6.1784375622278276e-01   7.8630089208681664e-01
  -7.8630089208681586e-01  -6.1784375622278209e-01
  -9.9953491117267590e-01   3.0495267616974076e-02
   3.0495267616974131e-02   9.9953491117267601e-01
