# Supplementary material for: An improved crayfish optimization algorithm for solving engineering optimization problems
Source: PLoS One. 2026 Feb 26;21(2):e0340464. doi: 10.1371/journal.pone.0340464 (PMC12945318; doi:10.1371/journal.pone.0340464)
Supplement: S1 Dataset — This folder contains the minimal runnable dataset required to reproduce the core analyses and results presented in this study. The data and scripts are designed to be executed in MATLAB. [file pone.0340464.s001.zip › S1/input_data/shift_data_1.txt]

  -5.5276398498228005e+01  -7.0429559718086182e+01  -2.9610181874414053e+01  -5.8326763277094230e+01   2.2089601877187192e+01   5.9938749885158018e+01   3.0569319851030272e+01   1.8558736265897153e+01   7.6680420933608161e+01  -3.2165368847625970e+01   3.6645777950364064e+01   6.5590011768783455e+01  -2.8672202056586833e+01   2.6300034945039101e+01  -5.5312678727932592e+01  -4.0191380363046832e+01   2.3470238271853987e+01   6.4294635050135952e+01  -4.0068712364914226e+01   5.1512828865793097e+00   1.7611474738275376e+01  -3.9440738055594551e+00  -4.8048450037859588e+01  -3.0299786306125938e+01   3.1491552941264374e+01  -1.4697161696244478e+00  -6.1519662878252404e+01  -4.0973994788235984e+01  -9.9304058821547727e+00  -2.0331661375393935e+01   4.5767263754162585e+01  -6.9598083789273204e+01   2.5005753685257289e+01  -4.8297811880846425e+01  -6.1324281385785099e+01   4.2802749109828255e+01   2.5804288883602382e+01  -6.7316733294779780e+01  -3.2336485363699722e+01   4.0690492298775581e+01   4.5104065521203012e+01  -1.5970785140977611e+01   5.9014135589364059e+01   1.0576850441553091e+01   5.1253711828614570e+00   6.2113470352307644e+01  -5.8903788765381925e+01  -7.5977779773984935e+01   1.4553386352282729e+00  -2.0123557718528232e+01   2.3365424696060572e+01   6.2692866689848188e+01   7.9010456278459401e+01  -7.1261327933176105e+01   7.0861427109158342e+01  -7.1994576375928972e+01   6.7154849761703446e+01   3.1559944949839235e+01   2.7994771948081791e+01  -5.1867868589175799e+01  -6.3267378277735496e+01   2.5173286099533229e+01   4.7419474854795013e+01   1.9113884539862113e+01  -3.2942538537523959e+01  -6.5245200165195953e+01   6.3920823551677557e+01   7.7281433044598174e+01  -1.0954819438492336e+01   4.2349697259417596e+01  -6.8638160968496535e+01  -1.5713975213334805e+00  -1.0478141051939758e+01   5.3883340048549371e+01   1.7296195969589135e+01  -2.2834339115225866e+01   6.3262490398838395e+01   5.2676133277209544e+01   4.7771990060700091e+01   2.3836950186564096e+01  -1.2378214417201562e+01  -4.0649709906731594e+01   3.2559756204746293e-01   3.2318225331752672e+01  -2.7586849232943187e+01   2.7824941923760321e+01  -2.6201087360363964e+01  -4.1675265637075185e+01   4.3810437677339849e+01   2.0260430509345895e+00  -2.8294442942503117e+01  -2.4702534649848253e+01   2.4500140000367594e+01  -6.6147013821707574e+01  -5.2861301439284020e+01   4.0106709953447194e+01  -6.5258124128569932e+00  -7.9329222887442086e+01  -6.2490692391288718e+00  -6.8106702039067955e+01
