# Supplementary material for: An improved crayfish optimization algorithm for solving engineering optimization problems
Source: PLoS One. 2026 Feb 26;21(2):e0340464. doi: 10.1371/journal.pone.0340464 (PMC12945318; doi:10.1371/journal.pone.0340464)
Supplement: S1 Dataset — This folder contains the minimal runnable dataset required to reproduce the core analyses and results presented in this study. The data and scripts are designed to be executed in MATLAB. [file pone.0340464.s001.zip › S1/input_data/shift_data_16.txt]

   3.7996802981010077e+01   5.2267701836427534e+01   6.3264764837578298e+01  -6.9097374821592766e+01  -3.9578626509559633e+01  -7.7975746168743697e+01   2.1634141924620678e+01  -7.4976672900364122e+01   2.7058563580298127e+01   5.3278094070627390e+01  -7.5072954965323660e+01   8.8458978053396038e+00   3.3004414342811529e+01  -1.4808140366714511e+01   7.9584856629178319e+01  -1.7314633399860291e+01   3.2956448547987492e+01  -2.0969253974486726e+01   4.9748450801590678e+01  -3.7787377665651675e+01  -5.2456426607657420e+01  -3.5161994898301543e+01   7.2351744245901585e+01   1.5765540867934718e+01   1.1445367378855750e+01   4.2289536428772635e+01   4.0238758381567322e+01  -2.7187880998099168e+01   1.3284064947294098e+01   6.5279569171964937e+01   3.3719073214437373e+01  -3.5364849509375631e+00  -7.7702570407512866e+01  -2.7100839068694427e+01   3.6197772452699851e+01   5.5961612526309494e+01   6.6821729683699914e+01   3.2810793944080729e+01  -6.8986181835171848e+01   6.9241896266695989e+01   6.8550554359588091e+01  -3.0832878402822132e+01   3.1812683768483197e+01  -4.4223903102904515e+01  -7.1139450516151015e+01   3.9255175050001213e+01  -7.8272934629708971e+01  -1.3212321518553566e+01   2.0512237670138589e+01  -5.0821477980735466e+01  -7.6580422221021919e+01  -4.7156268715465565e+01  -7.5408300829775769e+01  -2.7312046041391810e+01   6.4421823278266004e+00  -4.6241616218463342e+01  -6.2843783713338794e+01  -5.5472870085142958e+01  -1.2527520997695405e+01   9.9545917333823581e+00  -5.3176737042691897e+01   1.8580523477206242e+01  -3.7141918594549367e+01   7.5774181408702475e+01  -6.3333063937413073e+01   4.1194403898527113e+01   3.4346322545011674e+01  -2.1356985988727295e+01  -6.6863512539706903e+01   6.4944745146178064e+01   6.3316718145886739e+00   1.6408187791895216e+01  -6.7587781617225971e+01   5.2154359282997603e+01   7.8316469340732539e+01  -5.5099790308205314e+01   1.7824289993301164e+01   5.2841917412747591e+01  -4.5894043951245976e+01   1.8803311408871480e+01   2.7254848902698086e+01  -7.7544923535336210e+00   7.0247014160383031e+01   1.5669935576464127e+00  -6.3539276636922395e+01  -6.4622436754695343e+01  -2.9294536164633243e+01  -3.3269318991000446e+01   4.2555718255488074e+01   3.3956719988005574e+01  -9.4071615903671670e+00  -2.6164849300945576e+01  -7.2622200992248111e+01   7.8667923285936894e+01  -6.8213333258504662e+01  -6.1492075687969134e+01  -5.7316087697314138e+01   4.8514071241260524e+01   1.5995351865885482e+01   3.3878809937219515e+01
