# Supplementary material for: An improved crayfish optimization algorithm for solving engineering optimization problems
Source: PLoS One. 2026 Feb 26;21(2):e0340464. doi: 10.1371/journal.pone.0340464 (PMC12945318; doi:10.1371/journal.pone.0340464)
Supplement: S1 Dataset — This folder contains the minimal runnable dataset required to reproduce the core analyses and results presented in this study. The data and scripts are designed to be executed in MATLAB. [file pone.0340464.s001.zip › S1/input_data/shift_data_19.txt]

   7.9291185065773874e+01   6.9474004613921920e+00  -3.5040445381328674e+01   3.5234476009027333e+01   2.5838283722213603e+01   2.4034519244001473e+01  -5.1835066066978065e+01   8.0446122996716838e+00   5.7989205819549596e+00   2.2458220917013577e+01   1.5318952247183276e+01   2.5630418409421310e+01   5.0442207143847924e+01  -5.7824533347890032e+01  -1.6931977987723414e+01   6.4245960332567790e+01  -5.8144690533235988e+01   4.2186207902704467e+01   6.3596220753898962e+01   6.1682210779600865e+01   5.2916572751904170e+01  -7.1161758746561475e+01  -1.5679253458827390e+01  -1.2128825118825262e+00  -6.4916377209553673e+01  -9.5517609685434763e+00  -5.6446598310231508e+01  -5.7977800060984585e+01  -3.2885624967927868e+01  -6.8698835963708746e+01  -6.1336042052757016e+01   5.1412193128565491e+00   8.4729911798951036e+00   5.5627604972397648e+00   5.3315677108855766e+01   7.6585168538887586e+01  -3.3072366916142578e+01  -7.2707596082569808e+00   4.0343264024864538e+01  -3.0761534101684362e+01  -4.9103647009052175e+01  -4.9952811398521533e+00   4.4309882505009824e+01   7.6195261700169766e+01  -2.6236605246661512e+01   1.3756193599550102e+00  -7.9965417236073606e+01   2.1232513310961679e+01   5.4851217332692443e+01  -3.5590289437952585e+01   7.4005416330883946e+01  -3.0967726833637677e+01   5.4151070515695494e+00  -2.8295784270528600e+01  -4.7246234774238538e+01   1.2532149372870180e+01   6.7834509828982192e+01  -6.5393304296486690e+01  -2.5265311051749308e+01   5.9171532494561632e+00  -7.0405336390438180e+01   5.7511285905498681e+01   3.2182213716293774e+01  -7.3534070250361253e+01  -4.7118697821683575e+01   7.6045710964149663e+01   2.0264174463350400e+01  -6.0019794469708479e+01   4.7314347609558297e+01   1.2240273846425239e+01  -3.7717463130931115e+01   2.5971584406668171e+00  -2.9558087712879335e+01   1.7219809637041678e+01  -2.6659430240587994e+01  -6.5044053562471674e+01  -7.5408224461324622e+01  -2.6028521482846010e+01  -2.1360562192909683e+01   3.3031223766985931e+01  -4.4222148267655697e+01  -4.1645934489390783e+01   5.6779036809121749e+01   4.5271650909107009e+01  -7.9363170638383906e+01   6.3191080681602955e+01  -2.7506984298819205e+01  -6.9885110254345975e+01   9.5195520713551218e-01  -4.8883367352598839e-01  -5.5827550951311153e+01  -5.3648838686593265e+01  -7.6031805573046114e+01   5.3443733813913411e+01  -1.1165789557232429e+01   1.6574911594658573e+01   1.4539171426808082e+01   3.9854170363328492e+01   6.9041296462081959e+01   5.7069638211778198e+01
