# Supplementary material for: An improved crayfish optimization algorithm for solving engineering optimization problems
Source: PLoS One. 2026 Feb 26;21(2):e0340464. doi: 10.1371/journal.pone.0340464 (PMC12945318; doi:10.1371/journal.pone.0340464)
Supplement: S1 Dataset — This folder contains the minimal runnable dataset required to reproduce the core analyses and results presented in this study. The data and scripts are designed to be executed in MATLAB. [file pone.0340464.s001.zip › S1/input_data/shift_data_25.txt]

   9.5857011347942525e+00   7.3284069743605357e+01  -2.0094577798663906e+01   1.7371653140229942e+01   5.9574127940262727e+01  -7.3501078371657567e+00  -7.2252707276610991e+01   7.1523160505817813e+01  -3.0593826926589863e+01   2.9168098455838905e+01  -4.8827527560679016e+00  -2.0297992276166561e+01  -2.9676773673704254e+01   6.9616639408104419e+01  -2.0525248447677704e+01   6.3380734488079668e+01   5.0897438177325498e+01  -2.7404310164695751e+01   4.2375220020476362e+01  -6.8372003363618632e+01   6.1120696923286047e+01   2.9826898722828787e+01  -3.6080297971181707e+01   4.0526012350118723e+00  -5.1488403582707235e+01  -3.0635065577288653e+01   1.2455935036975860e-01   3.1959388017635508e+01  -6.9112390274699962e+01  -2.6759882931951381e+01   1.6901054032566517e+01   8.1119407229646772e+00  -9.3765833570512864e+00   5.9902308447240998e+01   4.2611492035263915e+01   1.8664839589346592e+01  -1.9584820637286093e+01   7.8828522830656041e+01  -7.4943542120486285e+01   9.7592905656245019e+00  -2.1136839004762862e+01  -7.4208980982289177e+01  -4.6370276882485612e+01  -6.7076217041852061e+01  -6.3663971349440502e+01   3.3534800127863327e+00  -1.3108804358685763e+01   3.9317858080993339e+01   7.9883666872924039e+01   3.1900771669997262e+01  -2.2370670597241570e+01   1.8403252699600184e+01  -5.1306587094118157e+01   1.5869611672996362e+01   5.4958916406593715e+01  -7.7040715722851786e+01  -4.7561628944967701e+01   7.4170228351918155e+01   1.0955505085622661e+01   7.7695604524433426e+00  -2.0151089267875577e+01  -4.2119840306285695e+01   3.5786972956632718e-01  -6.4740255594598253e+01  -7.0201047095563744e+00   4.9993096322749324e+01  -3.4000076637603378e+01  -1.9006704316943278e+01   5.1502756075702031e+01  -1.3368971190121478e+01  -5.0494241916804690e+01  -2.9046729146059018e+00   2.4443312537131511e+01  -3.7150883252337053e+01   7.1908756028818317e+01   2.0890545340669597e+01  -1.3765837571474648e+01   1.3271049133162503e+01   5.6633032623973222e+01   7.2636335742024869e+01  -3.2651322588627842e+01  -6.4526773974544724e+01  -6.1846743888150314e+01  -5.7400132161285789e+01  -1.6447940424293250e+01  -6.1702561057034210e+01   4.8609598145172747e+01  -4.3304817860622336e+01  -4.3897982602891503e+01  -1.0929345575594038e+01  -1.1371411738624523e+01   5.3977914820414931e+01  -7.8190067983320944e+01  -4.9629093036814169e+01  -1.0571151715969272e+01   8.8990752216889870e+00  -7.9636308625171111e+01  -5.7846916352327412e+01  -3.7796678821461590e+01  -5.9867612166268572e+01
  -3.5355238446665574e+01   2.7397310895564644e+00  -1.5690621442948753e+00  -7.3740854223138115e+01   7.8368291995659604e+01  -5.4177260528401128e+01   3.0021091989251360e+01   3.2802245974914285e+01  -6.6996036776805312e+01   2.0199421728122711e+00   3.5925467299262742e+01   9.5897735997986864e+00   7.0031409638948460e+01   4.8082204833665024e+01  -6.1157320259677860e+01   7.2004541154952975e+01   2.2377886775125695e+01  -8.2409380414713809e+00   1.1542855007361087e+01   3.7813870984042936e+01  -7.8486603743623292e+01  -3.0200435488578137e+01   4.6110122664882859e+01   7.6827911353124264e+01  -8.1333570518220579e+00   4.7235430977882551e+01   7.0191293689511383e+01   6.7851581560378705e+01  -1.0286602568946128e+01  -5.5494853365931128e+01   1.3401136493962788e+01  -2.7189797063912170e+01   7.7635180390270042e+00   2.9127392566356527e+01  -1.5616379409849820e+01  -5.5143235843229682e+01  -5.9069211219935312e+01   4.4283732338009280e+01  -4.1426351261058052e+01  -4.1641767029483695e+01   7.7511240876052170e+01   1.1962783006933883e+01   2.4891781736580555e+01  -2.0037009054812138e+00   1.9840971501470065e+01  -2.4420541499005882e+01  -2.5221699815812382e+01  -5.0274360195861362e+01   4.7191091633956461e+01   4.4269457643977113e+01   4.6039840987902060e+01   7.2443686712739847e+01  -1.3651691338816514e+01  -5.2295210624251148e+01  -2.4486787516850413e+01   3.8518099132235207e+01   2.2504832270790281e+01  -3.3735468000981712e+01  -7.8680401346963080e+01   2.3002524215263559e+01   7.5166677085294708e+01   4.7404601923844126e+01  -7.3466792096135578e+01  -4.3407783275194362e+01  -7.7596245667709155e+01   4.4318795329108269e+01   9.9872837858215373e+00   7.4602208902408464e+01   4.4376004209917042e+01   6.8469290273482585e+01   2.9403440444452428e+01   4.3073611860663448e+01   5.9311045294306730e+01   5.7995096427386208e+01  -5.3284711579459120e+01  -7.4029617552659289e+01  -7.6869762925836142e+01   7.8714804544446437e+01   5.5448146190237324e-01  -5.9589713273378891e+01   4.2040168915893958e+01  -5.3490190173261887e+01   4.7294614337056231e+01   1.9092727655122395e+01  -8.5347110966847808e+00   3.9714279632882345e+01  -4.4193678928629346e+01  -5.9587273446650840e+01  -5.6490503836651570e+01  -6.4037716962414663e+01  -2.5991751735094820e+01  -3.0511042400501221e+01   4.2452051875392002e+01  -7.8783461003929119e+01   5.5600248392485199e+01  -2.9358788511417242e+01  -6.8929787757308123e+00   7.8166930272321650e+01  -6.7756372855862779e+01   4.9697366685465617e+01
  -5.4886854003596518e+01  -6.8730656208810700e+01  -5.7460813340479888e+01   6.2328085011955395e+01   1.8506608271275930e+01   2.6519751598369215e+01  -1.3428443303996904e+01   9.6430790394745198e+00   3.4705682994195115e+01  -4.5976326449763178e+01  -7.3283017036171174e+01  -4.1337317664798960e+01  -5.9553678763822504e+01  -2.4856344376158130e+01   2.8032640298843681e+01  -5.2994678447486216e+01   9.9486153321101405e+00  -4.7708419367535235e+01  -6.8002443904058282e+01  -9.7508363247620107e+00  -3.0112407974019838e+01  -4.3255203215058522e+01  -6.5391276203743772e+01   3.8957686196527298e+01   7.8131911261999932e+01  -7.9381327539394292e+01   6.2970321371671893e+01   5.6169206377197618e+01  -3.5831049347217686e+01  -4.6000521204434577e+01  -3.9045925300124068e+01   4.3592686993811597e+01  -2.6303883892625517e+01  -4.7004682108296400e+01   7.8922690540050482e+01   3.5958978148158167e+01   1.8622726136177186e+00  -3.3936682783969061e+01   3.2906718574886547e+01  -1.4453396841163466e+01   4.0091787856114934e+01  -1.1483332669121840e+00  -4.5790679774149634e+00   3.7988815772341944e+00   4.3208025207374256e+01   5.9551783403172990e+01   5.8949699809285676e+01   2.9878462417925924e+01  -5.1142772027823504e+01  -4.1410063226432570e+00  -6.0820986090610262e+01   6.0729484362867424e+01  -7.2886970106925332e+01  -8.9914993983653844e+00  -3.9357439566104411e+01  -5.5309153970009255e+01  -6.0365297889507048e+01  -7.2516761940213271e+01  -2.9318949601295845e+01  -4.9373280980332417e+01  -5.0926836156717890e+01  -7.9588435254799407e+01   4.4968810929436614e+01  -5.1985638314851386e+00   1.3100146486004883e+01  -6.5232234329559020e+00   1.6278588302563218e+01   3.5545493880075171e+01   7.0821364323991048e+01  -2.5996630509382406e+01   2.5254598346191739e+00   1.3162324218620697e+01  -1.1681839903668418e+00   3.1512204065691776e+01   5.6378884319392441e+01   3.5395540633888700e+01   5.0917923861610667e+01  -9.3772076486503728e+00  -1.5153652973078961e+01  -2.2736306141473495e+01  -1.8778747068149386e+01  -1.3427284358733932e+01   7.3218928490401680e+01  -1.6892111622212507e+01   4.7930532403257921e+01   5.3897789853577407e+01  -7.6170001557176008e+01   9.2094564704268507e+00  -1.4349445744580331e+01  -5.7908987303222055e+01   4.0207861904151670e+01  -7.1563748430257547e+01   5.1635869713330578e+01   6.9936775299691021e+01   4.0388385806413545e+01  -3.9386288974148357e+01  -2.0084422739261960e+01  -7.0095189320899166e+01   2.1338491337997137e+01   5.2301300341403714e+00
   3.4890589044844077e+01  -5.2138901481469581e+01   6.3968881256863881e+01  -1.4582407362098996e+01  -3.8677825461457402e+01   6.7035672584099544e+01   3.6493063347643734e+01   5.9348100384393753e+01   1.0486237635131104e+00  -6.4590695739067485e+01   7.2800601404533069e+01  -5.4431209455445043e+01   2.3959313597511180e+01   4.5639083846304139e+01   5.6543303471311603e+01  -6.8922055969444131e+01   7.3243446309698484e+01  -7.6283098345754254e+01  -4.2407395643371807e+01  -2.5132013496538629e+01  -3.2408193513941104e+00   7.7961733712796928e+01   7.7183329037010353e+01   5.7831905034292447e+01   6.6680300266798724e+00   7.9099687486467730e+01  -3.8351862634696005e+01   3.7434412399974846e+01   5.3350003438699062e+01   1.3586184187599544e+01   7.9721002660561822e+01   7.3155993011387068e+01   5.6763985734788690e+01  -2.3692194137578923e+01   1.5511258654068810e+01  -6.6090030537028809e+01   5.6432691727035071e+01   3.2147540837595026e+00  -5.6112419012986322e+01   3.2588132255053210e+01  -3.9707570467008075e+01   6.3484423734007599e+01  -1.7243563935739715e+01   2.3802668575105571e+01  -6.9266357111402954e+01  -4.9791854352593354e+01  -4.3623324906278086e+01   5.0787099697993652e+00   1.4655441954105832e+01  -2.9239491938259217e+01   7.4978040558741441e+01   3.9468122180303617e+01   1.2023668510850365e+01  -4.5604961789029169e+01   4.2484617059344714e+01  -3.1657702371318685e+01   4.6715975172219785e+01  -3.7088404911145751e+00   7.0270787249445348e+01  -6.6551399612124726e+01   5.1396392376812358e+01   5.7144534048225978e+01   6.2805291041175508e+01   3.5345479296215565e+01   3.0161990284063847e+01  -2.4433064986221989e+01  -3.1288048199977748e+01   1.4020719087692313e+00   3.0203390016315218e+01   1.1701207628334503e+01   4.9003370136489799e+01  -6.4138019755546949e+01   1.4331673904476535e+01   4.1613732081658085e+01  -2.7300898035662666e+01  -5.5782207544791611e+01  -6.2105494528126670e+01   2.2522781062183334e+01  -2.0184872591954132e+01  -3.6310985678951717e+01   2.7018863578801444e+01   5.0702417039639514e+01   2.6144302648559353e+01   4.3473699642100229e+01   6.7312850320391746e+01   2.6776921180438677e+01   2.3558291327002593e+01  -8.0789427347848850e+00   4.7047186322066551e+01  -4.4349605253129084e+01  -3.5203069658578869e+01   2.1520596015043836e+01  -1.0760815409366421e+01  -1.5110305353584842e+01  -3.3212713778583662e+01  -9.1585113895863817e+00   5.7057162922367999e+00   4.0694529120202425e+01   5.3985084245905782e+01  -3.9313839394279686e+00
  -7.6762309929710959e+00   5.2469166660899837e+01   1.2772540836023419e+01   1.4794652021860075e+00   1.1484887642546038e+01   6.0167491858903084e+01  -1.6840449124966028e+01  -7.0556147570980784e+01  -5.0390107766906780e+01  -2.0118641169796994e+01  -5.1667326928892791e+01   3.7456760088660175e+01   5.0326056488941447e+01   2.3513871546608335e+01   5.9553776783660881e+00   3.3991641865107995e+00  -6.6264202551107942e+01   3.0741799130449909e+01  -1.1802966451180618e+01   5.6938897248794742e+00   7.1553189668596346e+01   3.6686834583378783e+01  -1.7568001651003957e+01   1.6068956844540757e+01  -2.2637718412390779e+01   2.8652777737310519e+01  -7.5032190216254534e+01   6.5010983154648443e+00  -2.0446378687604508e+01   4.1352043782059127e+01   5.4211680906923341e+01   5.4290304991551814e+01  -4.6319408810846234e+01  -7.3901122172317059e+01  -7.4345504720856212e+01   5.8545736094259532e+01  -7.4444878277576009e+01  -5.1289220960479796e+01   6.1205057753811154e+00   6.0738810679288029e+01   2.1932295578500394e+01   4.4616617149029210e+01   7.5962501650658666e+01   3.5450741799292501e+01   5.3279660339131794e+01   4.5628342463461841e+01   2.4687953580491225e+01  -7.3429539737025991e+01  -1.2370163893499488e+01   5.2774622323352204e+01   6.3607483669932691e+01  -7.8942813224598211e+01  -3.7809290843926973e+01   5.9669199770162443e+01  -5.6095160197510921e+01   6.1692115477142906e+01   7.9050602048193383e+01   2.2771127957278456e+01   3.4982027576762263e+01   5.9335103330824104e+01   2.4452181477310219e+01   7.6183748534034819e+01   6.4526529036707487e+01   5.1470531495041463e+01   7.2261494990559996e+01  -5.1573071339900174e+01  -5.6991610642984327e+01   2.8622570684469572e+01  -4.0707750682117300e+01  -5.5650952335284536e+01   3.9623549911949574e+01   5.0194542170592840e+01  -3.3457904898309103e+01  -2.6894822028882253e+01   1.7466416933325313e+01   1.5177539445076855e+00   2.0304143542565473e+01   4.4381312115295472e+01   7.1379311117985893e+01   5.2326330477523769e+01  -1.4401974386722769e+01  -2.0249504806590036e+01  -1.2919413572605427e+01   3.3797282517793255e+00   1.3110598018910084e+01  -3.4835177974233016e+00  -2.7161753473413061e+01  -1.6073783479665305e+01   5.0060514972573387e+01   4.3920106401629795e+01   7.5132858072935079e+01  -1.5089625224047166e+01   6.9754147785601273e+00   2.8780088847866324e+01   7.3374732498719695e+01  -7.9542111158157752e+01   2.3973723623889370e+01  -4.1123133566753538e+01   1.5197794876619147e+01   4.3696180006347682e+01
   1.8878972487002134e+01   4.5715503609606763e+01   4.5018383345109591e+01  -2.4257427405685853e+01  -4.8107971549084397e+01  -4.5217700837747053e+01  -6.3251198000857237e+01  -2.2650737765548165e+01   7.7500329955248318e+01  -6.0021407781178784e+00   3.1424283064633741e+01   6.4777545541886965e+01  -6.9221369291293144e+01  -5.7993008968417037e-01  -7.8506601191361707e+00   3.7976520541113111e+01  -7.1411942276829823e+00   3.7417985471625805e+01  -5.3074695507564904e+01   4.9729628809601827e+01  -3.9644321556968762e+01   1.4554546854716981e+00   6.0831628686204382e+01  -3.3021923840521801e+00  -3.7599014560505289e+01  -3.8640961210541874e+01  -5.8020964589911031e+01  -2.5813945916394676e+00   3.8577577795170981e+01   7.9996052682397917e+01   4.0015125345445760e+01  -2.9192531718496486e+00   1.7447681926864984e+01  -5.6160350132808254e+01  -5.2897843430236840e+01  -2.7482029681784113e+01   3.2237545825651637e+01  -6.9985320950851460e+01   6.7214001910394984e+01   6.9191086793873041e+01  -5.6286529872699887e+01  -6.2343369334164713e+01  -5.9106703770862289e+01  -5.3979822407467211e+01  -1.3639538592491084e+01   2.5938574899890728e+01   3.4435827315987936e+01  -3.3171811841973948e+01  -3.1109678715052866e+01  -6.6653762975080753e+01  -4.2313224886689909e+01  -1.4246539234298533e+01   3.6495915936537045e+01   7.6240537120141340e+01  -1.3437795704900193e+01   7.5384824340876577e+01  -7.7207613809596566e+01   1.5178658373271421e+00  -1.1585948979289247e+01  -4.0733436446978445e+01   3.9814089152875397e+01   4.2571756487047185e+00  -2.1870214390507996e+01   7.3222837161842193e+01   5.1826516421430988e+01   2.0493146831399365e+01  -7.1084250110706435e+01  -3.2761766329762416e+01  -6.6524956912978070e+01  -7.8476328372245803e+01  -4.3827854191804239e+00  -4.4815042166418884e+01  -5.7537065383762616e+01   6.7585655079961597e+01   1.3452577284282341e+01  -2.1984688359305583e+01   1.3567936225593060e+01  -2.7229212661846173e+01  -7.5643518118021788e+01   3.5609229864370647e+01   7.8519206739272548e+01   3.9108627501460084e+01   4.8583162904057261e+01  -6.4402296669968536e+01  -5.1576167540427377e+01  -2.6523441632522008e+01  -6.1216171457067212e+01   3.7638485657814186e+01   2.0287680560856909e+01   5.3228292191973090e+01  -7.1301706391992838e+01   4.6688594392821470e+00   6.8062271947070144e+01   5.9543162775944531e+01   2.2814802664711515e+01   4.1116326895130953e+01  -6.3439063250757314e+01  -1.9289630138915790e+00   7.9310920938528568e+01  -3.4957678475863148e+01
   6.8199002156126781e+01  -7.0464247199922916e+00   2.8093831045596779e+01   7.6124795934243494e+01  -1.0003719587812069e+01   3.7465113791388049e+01   4.1533897240429134e+00  -2.9496255679752803e+00   2.4219593364847633e+01   5.0169610173520454e+01  -3.1403396367748918e+01  -6.4612508550571519e+01  -3.8678983564804767e+01   1.3114982678142834e+01   6.7301442334103143e+01  -3.4250372366164985e+00  -1.8842098006439443e+01   5.2081821614914489e+01   1.6764108717797374e+01  -5.6260532338293515e+01   2.6750930001377561e+01   5.1628842847248933e+01  -5.5179156321649977e+01  -2.8605420491008751e+01   3.4125873641169569e+01   1.4924058593308580e+01   2.9469001664532815e+01  -4.1649466012441302e+01   7.7507794215114686e+01   2.2997640985528772e+01  -2.0866519185186604e+01  -4.1536692437500086e+01   4.3190144819761692e+01   7.4098072779410558e+01   2.5724198934493678e+01   7.4186536219989193e+01  -4.0232973452765947e+01   5.2689404921927213e+01   5.5219088118159718e+01   2.4396536451017734e+01  -7.1612559441296639e+01   7.0709697465742792e+01   1.5604503586704146e+01  -3.1525079056399445e+01   8.2748760023502985e+00  -3.5696104036502589e+01  -6.2094819023318038e+01   6.3240767255071908e+01   5.2677091906162488e+01   7.1077388580458887e+01   2.6327008974890695e+01  -5.5861865822161484e+01   5.8859145378162687e+01   1.6563388049864855e+01   1.6247187756117054e+01   2.4167461063790817e+01   5.1394719497950149e+01  -5.3217929164514842e+01   1.7173974060068826e+01   7.7081681160759956e+01  -3.9335285957593136e+01  -5.8831327413595901e+01  -3.8587128590134498e+01  -5.7475778412761066e+01  -1.7234189332106240e+01   7.3969896447830791e+01   6.0135032495546639e+01   5.3115642423329710e+01  -3.1165714345483906e+01   2.2196609417999447e+01  -3.2723895736375773e+01  -6.3698031477489522e+01  -2.3007625881120390e+01  -7.2686618674866210e+01   3.8069398398543427e+01   6.0851433767402284e+01  -4.7046534224900668e+01   6.0712721770961174e+01   4.1016756888952457e+01  -1.0973197450383196e+00  -7.8967310755964050e+01   7.6317827588095248e+00  -3.4224528142355631e+01   6.7353473791551536e+01   2.9820903821764936e+01   1.2516378706561579e+01   6.9516025918310518e+01   6.2028450883006883e+01   7.1075144040898948e+01  -2.3815489340487630e+01  -6.3779330223695993e+01   3.2657224841721927e+01   1.9796183260062794e+01   9.0979222995685056e+00  -3.0080476655662281e+01  -4.8262235157313867e+01   6.8385910311893525e+01   2.8339185727918142e+01  -5.4653895522772284e+00   3.0795483797227725e+01
   5.4130076694362835e+01   3.0660422175498876e+01  -7.6686705587751561e+01   4.5374327844648775e+01   3.2565215334559426e+01   2.7375807551376430e+00  -3.8884800407516209e+01   2.3229416448264111e+01  -4.2541238402268498e+01  -5.5823286507196393e+01   1.5574428766767694e+01   2.3324891816510302e+01  -9.5351339474018353e+00  -4.2397147399558293e+01  -4.7081604405809941e+01  -4.1560666900854869e+01  -4.3410652829059700e+01   7.5175881867844552e+01   5.6322884146274475e+01   7.7871402977905888e+01   1.1549161119176615e+01  -1.0719256532713425e+01   2.2534307736220914e+01  -3.6521723414082885e+01  -6.6094572999558679e+01   6.1888445272058455e+01   3.7510975803020862e+01  -5.5995338220147104e+01   1.7972902812982397e+01   5.9799845067690988e+01  -1.5587945431278992e+01  -7.9615894734680609e+01   6.4308244593585030e+01  -2.7068702889172691e+00   5.9346636680581902e+01   6.6126414493716519e+00   1.9215817072994923e+01   3.0371885745959304e+01  -2.8685644602722324e+01  -7.6506620010596990e+01  -1.4853153049411789e+01  -4.5008399306334738e+01  -6.8056113922994641e+01  -3.8875202301365881e+01  -3.1262071728362734e+01  -7.9495554938677486e+01  -7.8287266901828005e+01  -3.0641628056132063e+01  -3.6569471629601658e+01  -3.7172918396616780e+01  -6.9071983160950239e+01  -3.8378873068084417e+01   7.7656370780270720e+01   4.4862954078644023e+01   6.9675877424737385e+00  -7.0037547531555191e+00  -2.4297678072144127e+01  -1.6010692499582980e+01  -4.1903333072505582e+01  -2.9859124435977602e+00  -7.3573251847910353e+00  -2.0156027743665515e+01  -5.2374759750615226e+01   3.7376842292666828e+00  -3.2451313987584463e+01   1.2183762310158350e+01  -2.2260970260138144e+00  -5.6794548657161439e+00  -5.2950836422364617e+01  -4.5555899127179707e+01   7.9641883984041343e+01   6.7670261153797739e+01   3.4753811569304119e+01  -6.0000068476423650e+01  -7.8038274808804630e+01  -4.3562205312569724e+01   6.5546342090492303e+01  -4.0189637009142729e+01  -6.0609009592146151e+01   2.7787684252386768e+01   5.7118969429805396e+01  -3.3626242012542789e+01   1.5416085220601449e+01   5.4469884778591748e+01   4.8458101555918390e+01  -4.2943685573965162e+01   1.2321030421332004e+01  -6.7561110684443776e+01  -1.7393606797509644e+01   1.9127025650407667e+01   6.1535023077174564e+01   7.0814386713697758e+01  -1.7010695592039589e+01  -3.6166669735762603e+01  -6.1695318183719792e+01   3.0757250926809967e+01  -4.4336055478237597e+01  -2.0505856426668288e+01  -6.1358588485679860e+01   7.9641882620585093e+01
  -7.9220734625691890e+01  -2.6564588946553222e+01   6.8987284111318772e+01  -5.0536928282369360e+01  -2.6212530714558685e+01  -2.1897980014746068e+01   6.7898438015905413e+01  -6.1172225473994494e+01  -1.4449155195825339e+01   6.4638186358212579e+01   5.5328898708954874e+01  -1.2356185531409544e+01   4.4183633370410476e+01  -7.4288806331478440e+01   4.0585502665762561e+01   2.5752482687007863e+01  -5.4452276471281550e+01   6.5543369904879185e+00  -2.1098578149964371e+01   1.7204606049323736e+01  -5.2349119076667876e+01  -7.6368665671147710e+01   7.2002459872515159e+00  -5.0365950004368067e+01   4.9558287136982329e+01  -3.5471574904151062e+00  -1.9755301335712570e+01  -7.1722020309288993e+01   9.0706237224259532e+00  -7.7593829645586126e+01  -6.0702745637252342e+01  -5.6342805776904711e+01  -5.2625591682561485e+01   4.0086862754117170e+01  -4.6054531990575853e+01  -4.0364817161282907e+01  -1.0080450867340179e+01  -7.6356747334989130e+00  -7.6288379540801223e+00  -5.4762518103589542e+01   6.2678497723619685e+01  -2.4167141567993511e+01   3.6175646709360016e+01   7.6989856971888742e+01   7.9251319788047724e+01   7.0823657128412123e+01   3.2514356836916114e-01  -1.8427394115565061e+00  -7.5810504121617655e+01  -5.7794322182328592e+01  -1.5860727839107033e+01   1.4415089144564741e+01  -2.0751213880605629e+01  -6.9913981984329396e+01  -6.9351585360873301e+01   1.5893863715181995e+01  -3.0753585263506320e+00   4.2347577979018716e+01  -6.1505438408584070e+01   4.3424485934630262e+01   9.4356192170808182e+00  -1.0358287786300428e+01  -4.6932612679401693e+00   1.9258841285136921e+01   3.6570704261106769e+01  -7.2536655742924964e+01   6.5491152652302361e+01  -6.8952090258222114e+01   7.9965611584468563e+00   3.4414488316706610e+01  -6.6721871496514353e+01   1.9183142358056802e+01   7.2738261413172935e+01   2.5808003929354251e+00  -3.6147515969419629e+01  -8.6572548489352954e+00  -2.3100717905490065e+01  -5.6119009319748265e+01  -4.7624215200368418e+01   5.3470451409681914e+00  -5.1591875487748474e+01   2.7372827311685693e+01  -2.7644488571046146e+01  -3.6021234730268475e+01  -4.0647851962897860e+01  -7.3082745437083176e+01   4.0202332932596249e+01   3.1334898464071983e+01   1.2865370838374538e+01   7.9906870491759321e+01   6.8290893765301863e-01  -4.1210359436092133e+01  -4.2915512030439224e+01   4.2953266089294694e+01  -7.8904128953304195e+01   5.0106126465884095e+01   4.6372946708636803e+01   4.8950923242117710e+01  -1.6780952304965329e+01  -6.7376442411624097e+01
  -2.3492573108287793e+01  -4.2517199059257841e+01  -4.7889813445457172e+01  -4.6153641781841237e+01  -7.4300476466445474e+01  -6.4838113718125086e+01   5.8915683848278448e+01  -4.1593541425463528e+01   5.0414083437255620e+01   3.6230747284475129e+01  -3.6763693901134516e+01   6.3766810111592903e+01   1.5003746017349766e+01  -5.9968013158053168e+01  -7.1182552348441703e+01  -3.0128602667771560e+01   4.1143029537584184e+01  -5.8033897091650360e+01   7.4713846435171476e+01  -3.4767009699143010e+01   3.4880533152669919e+01  -5.6163934979664134e+01  -1.4037484235147701e+00  -7.6298825843398845e+01   2.1580658408617907e+01  -4.9971954599941128e+01  -1.1349549321154853e+01  -1.8575271101005036e+01  -5.1943346882212602e+01  -9.3524373068252764e+00  -7.0410466040675743e+01   1.7387730867316822e+01  -7.8933100826541477e+01   9.6310541674639349e+00  -2.2519165608342348e+01  -2.4728617456149600e+00   6.4249856278416630e+01  -2.1827550168068868e+01   1.9340566830402505e+01  -1.7178464532447265e+01   1.1056698536061075e+01   1.8493997537760993e+01   5.2094244213818683e+01   6.0617420709048126e+01  -3.2366470046512070e+01  -4.0409737918716733e+00   7.9604694664294229e+01   7.1575255993555885e+01   2.6012922656728385e+01   2.1067353347813409e+00   4.7472081280998921e+00  -2.5719655294772078e+01   1.7796661862077499e+01  -1.8592788213208685e+01   7.8508045620521557e+01  -4.4950773945520993e+01   8.4492476249343014e+00   5.5743093367546372e+01   5.4937482643377727e+01  -3.0866364366778342e+01  -6.8580170573936854e+01   3.0351127780206095e+01   3.0716544821260751e+01  -1.8613506191695812e+01  -4.8100937187718664e+01  -3.6610009702206597e+01   4.2233601180014013e+01  -6.1780969939092628e+01  -1.0161004548036029e+01   5.2305138887979624e+01  -2.2515641267651525e+01  -2.2413691002136886e+01  -6.8218809845027891e+01  -5.2738394240261233e+00  -1.4193285382442776e+01   7.4047328730135845e+01   3.5740519897891453e+01  -7.4195282858887353e+01   2.3169930193186705e+01  -7.5530171340112659e+01   1.0016482350424157e+01   7.5523185221256313e+01  -6.4239771925024584e+01  -1.7200345255993472e+00  -7.4806186479891736e+01   6.8154069075432645e+01  -1.1590627653333652e+01   6.4173990696749641e+01  -7.3266168293201446e+01   6.4889109909948477e+00   2.1650515134283580e+01  -5.1919867338575358e+01  -6.0472595675137171e+01  -2.9218248962060663e+01   1.0653109704448427e+01   6.9667512114004936e+01   6.2115332058684587e+01   1.1918625524229661e+01   4.4023917717870290e+01  -2.9702143831971167e+01
