# Supplementary material for: An improved crayfish optimization algorithm for solving engineering optimization problems
Source: PLoS One. 2026 Feb 26;21(2):e0340464. doi: 10.1371/journal.pone.0340464 (PMC12945318; doi:10.1371/journal.pone.0340464)
Supplement: S1 Dataset — This folder contains the minimal runnable dataset required to reproduce the core analyses and results presented in this study. The data and scripts are designed to be executed in MATLAB. [file pone.0340464.s001.zip › S1/input_data/shift_data_3.txt]

  -4.6587584077654213e+01   4.2474406865646316e+01  -5.2643809082286339e+01   1.5500754013425095e+01   4.1172703635493633e+01  -1.0369998258710837e+01  -4.8560734153054995e+01  -2.5891039532558580e-01  -3.1507014237114703e+01   6.1611716813227019e+01  -1.1875520093308538e+01  -7.1866208236602233e+01  -1.5361832573712718e+01   5.3679933610223202e+01  -4.1355812978630794e+01  -2.7148731847828593e+01   3.1263833544805578e+01   1.1250387547188609e+01  -3.4736494400881462e+01   2.3738604385284049e+01  -6.5276096530852882e+01   2.4645605955573558e+01  -2.1300704675400951e+01   7.9056520536102596e+01   6.2940650276346418e+01  -7.6490805445467501e+01   1.9032878027778523e+01   4.5581012873715267e+01   8.3368532398409911e-02  -3.8825075979728751e+01  -5.3051991301147261e+01   3.5182201617947868e+01  -5.2737407150090398e+01   4.2398028430714291e+01  -5.6336164985008615e+01   3.8075096960214481e+01  -7.1845389675277005e+01   1.4535727619442952e+01  -1.8025900022138792e+01   7.8698327913274198e+01  -3.7202761600354108e+01   1.3185782848478183e+01   1.3452334373003026e+01   1.3383807061884454e+01  -1.8354710907840499e+01  -7.6262280753004461e+00  -1.4015261574655426e+01  -3.4501285233768300e+01  -2.3100923943845984e+01   6.2771275780522842e+01  -4.3167956752315142e+01   7.6150863839383646e+01   2.7568548520826056e+01  -1.5405010476431343e+01  -3.2011077381675634e+01   6.9822446177630894e+01   6.5852907442419280e+01   6.9815384740855251e+01  -5.2828660445673705e+01  -5.1296110437855177e+01  -5.3728129031941357e+01   3.1335360161650641e+01  -6.6601763137896427e+01  -1.5833058625381938e+01  -2.6216316794145996e+01   2.2363640788180575e+01   2.5710726951114239e+01  -3.9812132622959155e+01  -2.5129940745015631e+00   4.1085898522793229e+00  -6.6930352741354312e+01   6.1561476058122452e+01  -5.6271891135849003e+01  -1.6743202142763494e+00   1.9700158657366487e+01   6.0566554358492851e+01   2.2079103189557372e+01   4.3487306890770469e+01   1.1166913179292777e+01   2.3098043735650435e+00  -5.9117893492392213e+01   5.5640733640473741e+00   7.5381029544109936e+01   4.8963547856064309e+01   5.0348816872736819e+01  -2.7434819912274754e+01   2.2981734398278277e+01   1.4010031863120403e+01  -5.3394476535448092e+01   3.9032868723866002e+01   2.5424642015911942e+01  -4.8041638568063100e+01  -7.5819413436492638e+01  -5.6881627131664018e+01  -9.5072018771931539e+00   5.2458050014664423e+01   6.2446596465281488e+01  -6.0053208014021259e+01  -3.4267091655296781e+01   7.2990549426987087e+01
