# Supplementary material for: An improved crayfish optimization algorithm for solving engineering optimization problems
Source: PLoS One. 2026 Feb 26;21(2):e0340464. doi: 10.1371/journal.pone.0340464 (PMC12945318; doi:10.1371/journal.pone.0340464)
Supplement: S1 Dataset — This folder contains the minimal runnable dataset required to reproduce the core analyses and results presented in this study. The data and scripts are designed to be executed in MATLAB. [file pone.0340464.s001.zip › S1/input_data/shift_data_6.txt]

  3.9178856998667641e+001  6.2762750116977173e+001 -4.1183458195252847e+001 -5.9264483865993554e+001 -4.3989138859533874e+001 -2.3997772959877409e+001 -3.4066461896611827e+001  6.8398081148708457e+001 -7.1789798909312722e+001  1.4826680833021854e+001 -5.3936175965162825e+001  5.4144923147684835e+001 -5.3190251166196667e+001  3.5209846551563828e-001  7.9892716644115097e+001 -2.3134855797138997e+001 -7.2467566472186576e+001 -4.5814306380672143e+001 -1.6345740143567156e+001 -2.6613091139152836e+001 -4.3263594885088388e+001  6.9779228400330936e+001  2.9310205551997228e+001  7.3938207315658133e+001 -9.9242915787523032e+000  7.0453864707345133e+001 -7.9066508068420660e+001  1.7649124811180045e+001  4.8172121114579113e+001 -4.2722954653816302e+001  6.9194988147356582e+001  4.2122044053398696e+001  5.2231926352429070e+001  1.1754174176778577e+001  4.6813066259236138e+001 -2.7353408665720394e+001 -4.4246083819863600e+001 -3.0018185276919439e+001  1.3523756564568885e+001  5.2786262563443643e+001 -3.3526001352437106e+001 -1.5591297269900394e+001  5.7929167749303389e+001  1.8358328034623938e+001  7.8590046132766844e+001 -4.7408179970300459e+001  5.2353453591464785e+001  2.8137859032443885e+001 -4.0168084793630712e+001 -3.8742997488747903e+000 -1.6147963723713303e+001  1.5910119854625933e+001  4.8083642528616167e+001 -6.3188996593412682e+001  5.1430751060222690e+001  5.4573812807267615e+001 -2.3279000895929741e+001 -1.1188885981466655e+001  1.1558274946029542e+001  3.2131956923397880e+001  3.8795161117964824e+001  4.1261464099325664e+001 -1.7739397828923700e+001 -1.1311602400026004e+001  7.3015145200105394e+001  1.1675418763277477e+001  5.5955528674987789e+001 -3.5784749392284247e+001  1.9571778424392065e+001  1.4137869538166228e+001  7.4154954529118640e+001 -6.6255568805239847e+001  7.9822656632089206e-002  3.4543482396887839e+000 -6.5573439652965831e+001  6.4746636750420009e+001  6.1502230161577671e+001 -9.7616533111055617e+000  4.5075618066746600e+001 -5.6245596329054649e+001  1.9170548361739350e+001 -3.8300211296892698e+001 -8.6950061696679626e+000  5.5039921835989787e+001 -4.8607213002999679e+001 -3.1383740355575611e+001 -2.6728691625143028e+000 -2.5950072980636207e+001  4.7757732723447859e+001  7.7998012030296479e+001 -5.4552391244416881e+001 -4.2099234683831241e+001  3.2357861226862468e+001 -1.9924533968392417e+001  7.5792784427997447e+001  7.5568888910153134e+001  2.2991687907424762e+001  5.7615820296665703e+001 -1.5698656318706298e+001  2.1108927676393137e+001
