# Supplementary material for: An improved crayfish optimization algorithm for solving engineering optimization problems
Source: PLoS One. 2026 Feb 26;21(2):e0340464. doi: 10.1371/journal.pone.0340464 (PMC12945318; doi:10.1371/journal.pone.0340464)
Supplement: S1 Dataset — This folder contains the minimal runnable dataset required to reproduce the core analyses and results presented in this study. The data and scripts are designed to be executed in MATLAB. [file pone.0340464.s001.zip › S1/input_data/shift_data_7.txt]

   5.5194478087011248e+01   5.5484487297539651e+01   5.3236397631673690e+01   5.5466843016090664e+01  -7.3670165550949235e+01   2.2136236034127403e+01   3.6572841938968828e+01   6.3639511639008987e+01   7.4197042906196586e+01   7.2758338435042074e+00   1.9851016959276414e+01   5.0734332281316490e+01  -7.0870881404178050e+01  -6.8819522550139695e+01   7.4187010323848881e+01   4.5399989147603556e+01   6.9935816391880905e+01   7.0187100368967677e+01  -2.0405364886781307e+01   1.5715777160745859e-01  -3.6308171770341090e+01   4.7008377646725457e+00   6.9918437253507140e+00  -1.5038845974270714e+01   2.6740959862552160e+01   6.1145692347318288e+01   3.6260271077025067e+01   1.9565769839880815e+01   1.4064515672791345e+00  -5.6848080441420507e+01   7.4459003331328731e+01   1.8058228739621953e+01   1.9551225600914428e+01   1.5836397103067423e+01  -3.7205532923326032e+00  -1.9445289958749228e+01   4.1373329921850434e+01   7.3553429103339951e-02   7.3319064341657935e+01   2.1528282716613667e-01   9.8205665728646192e+00   4.3940598491374715e+01   4.6442120655501199e+01  -5.0207917480529929e+01  -3.0160269298304229e+01  -5.5438646435215169e+01   5.1843441060824723e+01  -7.9358904057890868e+01   1.3698542652959652e+01  -5.9013141667331055e+01   5.4846559392908290e+01  -4.2756728980771584e+01   4.4138854772848440e+01   1.6386043701990417e+01  -5.2982623725358422e+01   3.5178159369652597e+01  -4.1826982926624076e+01  -2.2103450128449055e+01   7.9911743022732171e+00   7.9424447379483837e+01  -2.4994006834012271e+01  -4.9732579572544680e+01  -4.1143293470019458e+01   3.9393379389751388e+01   6.4798402989731429e+01   7.1651306401568718e+01  -1.6491276847542323e+01  -3.2910732486966815e+01   9.4535636936968928e+00  -3.5524967262412510e+01  -1.0650339539781772e+01  -6.1383285598471289e+01   2.2572088637432358e+01   7.7311304602952362e+01   1.3341481797995007e+01  -6.8448972299833770e+01   3.4471993463785591e+00   7.6318207823092791e+01  -5.3373124015550587e+01  -2.6669593394027114e+01  -6.4681116962211060e+00   7.4053238649319894e+01   2.4649415785640741e+01  -5.2388588454988366e+01   2.4385937677312334e+01   6.6306478884999393e+01  -6.9977804337235483e+01   2.7667521802669739e+01   2.8572504632746117e+01   6.6271172524298294e+01  -4.7000997710886487e+01  -4.1320530978708987e+01   5.9738264150057425e+01   4.5616350426321510e+01   1.6452624177796981e+01  -4.2098060901210083e+01  -4.5873461534583811e+01  -7.4917434624642794e+01   6.9241825757890219e+00  -3.8233597712647587e+01
   1.9154019389591419e+01  -6.7893525816020500e+01  -3.8863442143168250e+00  -2.1781286338128986e+01   2.8275916007379031e+01   1.5841000697580292e+01   5.6633129642626145e+01   4.6001691326874521e+01  -4.7890582284797205e+01   4.6981407105155448e+01   1.2273629249701942e+01  -1.7998937998004877e+01  -2.2553704026895453e+01   3.8004553871085989e+01  -7.4659505723560486e+01   6.0001083635834291e+01  -2.7105095598144850e+01   4.9041075538866252e+01  -1.4044469778742082e+01   5.5020115347585175e+01  -7.3338178474351153e+01   6.3981152562488504e+01   1.7420998677144254e+01   3.6148006087363470e+01  -6.6843973480620818e+01  -3.2616852573851759e+01   2.2085226116246691e+01  -5.0398973070163358e+01  -3.5498498535418648e+01   2.5588923588299775e+00   3.8503149873833308e+01  -3.4455811273986640e+01   3.5504768751811309e+00   4.5254296607284871e+01   5.9537502437766392e+00   3.1277492957416094e+01  -4.5955206921195483e+01   5.1696563712562508e+01  -1.2268596800901944e+01  -1.0518717470043640e+01   2.6455173388894405e+01  -2.4932978475045573e+01  -4.7270658278361402e+01   3.4380685188446691e+01   1.7395613101344114e+01   6.6092342330947602e+01   3.2218751139683029e+01   7.1302722491434825e+00   7.1875924892774577e+01  -4.3456525918501772e+00   4.7564733486647270e+01  -5.9320371102191807e+00   6.8707038154778544e+01  -7.0639680279414748e+01  -3.3975074411028281e+01  -2.2983591772036316e+01   4.5625443197805311e+01   1.8054013885992433e+01  -7.2214272960270861e+01   4.2951935685574423e+00  -4.3602944382743381e+01   2.4946709585903399e+01   3.1565799375582770e+01   6.7925576017254571e+01  -7.7286303391593151e+01   4.9655267739078823e+01   5.6984212714679707e+01   4.9753966398536221e+01  -2.2289239185468819e+01   1.1402687064175634e+01   1.2878004065631483e+01   1.4680304530325369e+01  -5.6434132904107976e+01   6.0087377427573770e+01   6.2400059487972825e+01   3.3555018394291174e+01   5.5764503476488272e+01  -4.9287131195468476e+01  -2.9187617841271347e+01  -4.0161013085933334e+01   1.5155286216254639e+01  -1.2083507317392222e+01  -1.2228188336732167e+01   4.6177390132786286e+01   4.5188549115102372e+00  -4.5529674909040985e+01  -1.9842757966447788e+01   5.1987089448418999e+01  -7.8487861175377191e+01   4.2600665482692385e+01  -3.0490175325896725e+01   2.1061721169182469e+01   1.3136771207139860e+01   6.2199759107360748e+01   6.2616677364081966e+01  -6.1715048123412203e+01   6.2784217693291723e+01   3.0325658696461254e+01   3.4535666249857712e+01   4.4514940384322067e+01
   7.3322566352749078e+01  -5.5887594962280957e+01   1.9780485856497570e+01   4.2702991646092940e+01  -1.6620569647949566e+01   6.5194018518470614e+01   7.9888829598349371e+00   2.4681747919654988e+01  -5.4297205826526174e+01   5.7965142122680959e+01   6.3236789641342256e+01  -1.9626309320370083e+00   7.7566818389898373e+01   5.7435049445825285e+01  -1.5564964587529483e+01   7.6232819763707568e+01   2.9298415117237528e+00   1.1448773080442010e-02   5.5779834053743784e+01  -4.0226293637276029e+00   4.5522358113804948e+01   2.9972006423119726e+01  -3.0602085334227063e+01  -2.2399527074417815e+01   7.0661761628247973e+01  -4.4890548924889746e+00   5.2201662739484156e+01   3.2761053916938053e+01   5.2869235245417642e+01   4.0939072504909745e+01  -6.8803492740056953e+01   4.8623691150995569e+01   5.2955313171280174e+01   6.6337016689088287e+01   7.7586522947667191e+01  -6.2430207563517392e+01   4.8606731045231562e+01   2.8660073012520201e+01   5.6121593310536625e+01   7.6975826133075600e+01  -2.4149470851466045e+01  -4.0125106021366243e+01  -1.7986978575523136e+01   6.1893090435434630e+01   3.0415835375919187e-01  -7.5230152526927611e+01   1.2667477274839895e+01   5.8709617516193418e+01  -4.1440785467478960e+01   6.6999828138270161e+01   6.8842137028298481e+01  -1.7333363560954172e+01   8.5603387199780432e+00   5.1625543037401400e+01   5.8535188127901272e+01  -4.5193016071560258e+01   2.6023925395479040e+01   7.9571501869801949e+01  -1.2563450445970334e+01  -7.4035053796823348e+01   2.6240128381154058e+01  -4.2578172995833377e+01   1.4952100792602566e+01  -3.1990012443077458e+01  -3.5535004586875175e+01   3.8339014090750013e+01   3.9869978669952125e+01   5.0259881501460946e-01   5.4918984067136435e+01  -6.6495119214088874e+01  -3.2947092613978270e+01   5.6677344642695232e+01   3.7578249935754116e-01   3.6567068859250558e+00   7.7994771221234657e+01   6.4743768161643544e+01  -2.8404295068728707e+01   2.0671262295825628e+01   6.2115660298730489e+01  -4.9358791016180724e+01  -2.9402830833016999e+01   1.8833179143382271e+01   6.9884870508064239e+01   4.8249878609790663e+01   6.0047491566906544e+01   6.4227895861318718e+00   7.9260123422451272e+01  -7.4404285301083561e+01  -2.8249718680794182e+01  -5.2902778380233492e+01  -5.1292654020922257e+01   4.7529437072897530e+01   7.4621413129844484e+01  -6.4056542910930588e+01  -3.7935904504390585e+00   3.3718819803388797e+01   3.7152718401758790e+01   5.4472409504097904e+01  -7.6860604223406924e+01  -7.2483843078490523e+01
  -4.4428839512595616e+01   2.3521822451535702e+01  -7.6144489662324261e+01  -3.4303355306825551e+01  -1.4923987609618479e+00  -4.5143192902659415e+01  -4.1332969310283183e+01  -1.7162828010418828e+01   3.0645525410681859e+01  -3.6732277582958744e+01  -7.3020409030894356e+01   6.9534759933109072e+01   4.4274943450767257e+00  -2.1663266265241425e+01  -3.2832124681724217e+01   4.1619990906775026e+00  -7.3707717805242766e+01   2.4744662596782121e+01  -6.2157023458242129e+01   1.9094427506504253e+01  -2.3454239540375106e+01   4.5175748899025393e+01   5.9742838064501044e+01   3.7365265700464363e+00   1.4811192239806505e+00   1.4432151453190894e+01  -7.8250255710623904e+00  -9.4467803636719125e+00  -2.6928513428152261e+01   5.2810561756413065e+01  -1.9827307033084693e+01  -1.5147303571584226e+01   3.9152836451311465e+01   5.3848857422012053e+01  -3.0579480525272899e+01  -6.8574743614258779e+01   9.6269195424309473e-01  -1.3764144323611346e+01  -2.7182416820310916e+01  -5.6162315216526878e+01  -1.0149501019875149e+01  -3.2374987289455603e+00  -8.2567937630003492e+00   7.1814728675318193e+01  -7.7358049324286014e+01   5.7202131555492358e+01   7.1006096357158711e+01   7.5682773371550411e+01  -5.2282304529837802e+01   3.5417826375056009e+01   1.0681897574692288e+01   1.1492028303322606e+00  -6.4670330123626698e+00  -4.9822678710975595e+01  -7.4918163726077097e+01  -5.0807792036869898e+01  -7.9074258001075762e+01  -4.7455800401415900e+01   6.8717496828913724e+01   2.3052679402536466e+01   4.3130233113219290e+01   7.6142996740608339e+01  -1.1010300847086198e+01   3.3951706548905687e+00   2.4329982506203596e+00  -3.2684456490816160e+01  -6.3200944032599523e+01   7.0390854528019531e+01  -5.7473037513292233e+01  -2.8501442960722336e+01   6.1905000971198625e+01  -4.7693397865312384e+01  -9.0032562676022110e+00  -1.5521175547845770e+01  -7.5992003196766859e+01   5.9429946880853592e+01  -7.1375440347024025e+01  -1.2675746875749033e+01  -3.6301298470692252e+01   4.2032298176999383e-01   3.6179330540228634e+01  -3.0558636344054634e+01  -1.8728482794556477e+01  -4.5676758931232690e+01  -2.1057732333095743e+01  -5.2947559183327954e+01   8.2576169414004283e+00  -3.6408224379314561e+01  -4.3446714892655535e+01   5.9702699819513114e+01   5.6696086143687296e+01   1.5040363070011496e+01  -5.2661136615063171e+01   2.2656713685803528e+01   7.9285045527731626e+01  -7.7489630338368798e+00   3.1077305689632610e+01  -7.7683915850706349e+00  -5.6838084837943164e+01   6.8339156332979329e+01
  -7.4822767337238957e+01  -3.8159215694857643e+01  -3.7937413849326255e+01   7.8815179322184960e+01   6.6283645314967075e+01  -5.1029204565300248e+01  -7.8825370014966737e+01  -3.9765822080593392e+00   1.1527498731345162e+01  -5.1607317900553014e+01  -4.4488354530008358e+01  -5.7538496319301821e+01   4.3506236022207176e+01  -6.1761282621234713e+01  -1.9973057817133125e+01  -3.2291108744444770e+01   2.9616838253155080e+01  -6.5570846613865669e+01   3.5995898767689283e+01  -6.1740754055498556e+01   4.9147831889280305e+01  -3.5716178028171491e+01  -6.5760259910037774e+01  -4.6997763625259232e+01  -5.0161676516002608e+01  -5.4765995122734346e+01   7.3321990086198923e+01  -3.0979209210750163e+01   2.1590012475559337e+01  -2.3683606674666912e+01   2.7340505031239175e+01   1.1001471502585243e+01  -6.7673568918096592e+01  -6.0655626695852888e+01  -4.9354439144985918e+01   6.4860351040935370e+01  -2.8832081073962492e+01  -2.0004622113532033e+01   4.4476647204311064e+01  -2.7817015234415010e+01   7.9300891156158826e+01   6.8847790595477520e+01   5.8044979152376115e+01  -4.5333463671508227e+01  -3.8130061923813486e+01   1.0950254878034004e+01  -2.4481529819018910e+01  -1.5327631632835262e+01   2.2158267946322745e+01  -3.2732704720699360e+01  -5.9263652849131567e+01   2.6859319681449726e+01  -2.2232209548569024e+01   3.5202734086419298e+01   2.8571456429439014e+01   1.5184391382112743e+01  -5.2393705317576611e-01  -5.1102035496579234e+01  -4.1764866792268307e+01  -4.8508269421291335e+00  -7.4081144177775727e+01   1.2638208115186611e+01   6.3450225370149070e+01  -5.1308494692426038e+01  -5.5772854035017943e+01  -2.0874550263455944e+01  -4.5355305121534997e+01  -1.5582362812564945e+00  -3.1155783208960113e+00   6.3074645992301740e+01  -6.2322855362967509e+01  -3.1979955879770710e+01   6.2661229234209266e+01  -6.5923248193764877e+01  -6.0584687169353522e+01   1.2731994390386408e+01   3.8923518924533475e+01  -3.6368504594955624e+01  -6.7436155866656492e+01  -2.2665676066624645e+00   6.2945852021883681e+01   1.4386077303703022e+00   9.6434546389385964e+00   7.2893265018362868e+01  -8.1363636817094331e+00   2.5547498640890975e+01   3.9080845626496433e+01   6.8801696995073343e+01  -5.3032025767074281e+01  -3.4747261771243856e+01   1.8844161826433137e-01   6.2211405509805616e+01  -1.8461119395295579e+01  -5.4211626010785700e+01   4.4854116842837776e+01   7.8415403025786119e+01  -5.1252337971980580e+01   4.7878938557939222e+01  -2.7818845149388984e+01  -1.1488686098076428e+01
  -1.5750993747743005e+01   3.4227835981753991e+01   7.2242255863178571e+01  -2.7218617654506030e+00  -4.4092430926907518e+01  -6.7194483675339683e+01  -5.5155302784387700e+01  -6.7538611652888051e+01  -7.4093776693902043e+01  -2.1178474565656870e+01  -6.3976113949163427e+01  -7.3404337722913624e+01  -5.8822942693056049e+01  -4.0877089739324028e+01   1.1905595971499045e+01  -1.4154905466691657e+01  -2.7669938491873687e+00  -2.9242376398830139e+01  -3.6090091049961579e+01  -3.8325378265036150e+01  -9.9981853507092264e+00  -7.8825633262299490e+00  -6.3057692045065835e+01  -5.0680630817458542e+01   5.8500941058558389e+01   1.9122946952687748e+01  -6.6283928491296820e+01   4.8115568139959024e+01  -9.3692526080892318e+00  -7.8283425390311407e+01  -1.0547954904565994e+01  -5.6861773843486262e+01   7.7091325340360754e+01   2.7565471693672301e+01  -7.0901837603263814e+01   5.2374677949962397e+01  -7.0329783611835808e+01  -3.3798125837489799e+01  -5.0460514929778455e+01   2.7213216768867390e+01  -3.6683549996235492e+01   5.7389155620985022e+01   3.1073699859445565e+00   3.1543031464410340e+01   3.8626006647158462e+01  -4.5204693518925374e+01  -3.2740584892110419e+01  -5.5252453209715760e+01  -2.2181562175210864e+01   2.5859444034648597e+01  -2.6829365334960436e+01   5.0455977989958051e+01   2.6432183554966080e+01  -3.3622992457400862e+01   7.0250143372873524e+01   4.9319780943819694e+01   5.2620406085478081e+01   2.2474750485975381e+00   3.2567812831489270e+01  -3.3913119382650017e+01  -1.0911481523705971e+01  -1.1691368775688382e+01   3.3431368573506873e+01   2.5385285295005691e+01  -2.6259461884007994e+01  -5.5473383536473008e+01   7.6087150939314199e+01  -7.0162265084427020e+01   2.0365623066525686e+01   1.6052280406936625e+01   7.9076545447092286e+01   3.1133961372946022e+01   7.3279381245761641e+01  -5.6588745257628958e+01  -1.1122509726355192e+01  -4.3742871866350271e+01   7.5525837966623939e+01  -7.7570243288554252e+01   2.2611240720756090e+01   6.2380195684994078e+01   6.6854066291831913e+01   3.4931968658442017e+01   4.4470637935676265e+01   3.0393454165302444e+01   4.6797088127785578e+01  -7.2126052288641802e+01  -5.7413972025423039e+00  -1.8736931094711359e+01   1.5510547721417355e+01   9.4978039166497226e+00   4.7701972576879697e+01   7.7152943590012470e+01  -7.5258783904825435e+01  -1.5122694721298659e+01  -3.6187933251676810e+01  -6.4078063541227891e+01  -7.7773611636176668e+01   1.2927597209883210e+01  -4.6678491400289658e+01   5.2928964070039761e+01
   1.2998308046817566e+01  -1.2832082105305380e+01  -5.3566312069028022e+01  -6.1759762627856531e+01   4.4086551274063126e+01  -5.4243651741234835e+00  -8.3483505401279867e+00   7.0766637934333207e+00   4.3646320683203164e+01  -3.5901354500293774e+00   3.2567660024418885e+01   2.1321478754360534e+01  -1.4077731007224074e+01   1.9986838036641547e+01   4.4821635864865129e+01   3.1924477336476993e+01   4.8498647913652270e+01  -4.0907284358882102e+01  -6.5461665467517477e+01  -1.9350857758029015e+01   1.9474551446244362e+01  -7.9888208099438188e+01   4.4411571170180494e+01   7.5118646373926254e+01  -3.0987777835488611e+01  -3.0985944893589895e+01  -5.6934301643757493e+01  -7.4143546511597265e+01   3.4070776976099999e+01  -1.1891613360903944e+01   6.3119757745509247e+01  -7.0785652460499151e+01  -3.0192323997757494e+01  -2.2202915634573866e+01   5.7794862799105864e+01  -1.3570972465106843e+01  -4.8058922863865675e+01   7.5258029531134156e+01   1.4961564094351450e+01   5.4729192711877417e+01   5.6939352913083290e+01  -4.8342534344157365e+01   6.9903355371374374e+01  -1.1459578628506989e+01   7.7699444464922607e+01  -1.2605580197582956e+01   2.3908415444551927e+01  -2.9046516439775363e+01   3.6370009154789194e+01   5.9323808383334871e+01  -4.4931415394901720e+01   3.7750221172481062e+01   5.2893953816422751e+01  -3.9173301345142590e+00  -9.1290014111178248e+00   2.6393287268846272e+01  -2.0371451719746048e+01   3.2576215149789576e+01   5.5828877789958277e+01   5.2785631221820779e+01  -5.0437588225810373e+01  -1.8002402172156025e+01  -7.9139582429451139e+01  -7.4694884770006560e+00   3.6364880154138248e+01  -8.5198007428454083e+00   7.3728065477607334e+00   1.7389227705976516e+01  -3.8008175884899366e+01   6.5393648539944451e+01   4.0707764569182316e+01  -7.1473479568331058e+01  -7.5092556025049703e+01  -2.4415425841858671e+01   3.8414479477627530e+01  -6.3555138025956218e+01  -1.4597861733857110e+01   4.2601759853420646e+01  -1.0104241809664551e+01   7.5572647251088355e+01  -3.5110953662686704e+01   5.2737799350585114e+01  -3.2774125279583316e+01  -1.8473343777574623e+01  -3.9602439402831962e+01   6.2543210581988987e+01  -5.9419995801937532e+01   4.2673227250537181e+01   6.3717178793729012e+01  -7.0649750127316480e+01   1.8750666884952850e+01  -2.8315446149505661e+01   2.9210736166680977e+01  -1.6668707141481676e+01   1.2545757397211988e+01  -3.1730597827999652e+01  -2.4188767723807757e+01   6.7809936243406355e+01   5.8585886704570818e+01   2.0082330750094123e+01
  -1.6714174939429363e+01   8.0675959582786430e+00   5.3093918235094684e+00   1.1184997237344076e+01   5.0996247464723439e+00   4.3688082903709407e+01   7.2312196656630221e+01   7.3528760977184419e+01   5.5963026218896168e+01   7.5733182638844099e+01  -2.5790562897707424e+01   4.3095869861903132e+01   1.8330641512993061e+01  -1.4638118985532810e+01   5.0670450111280680e+01  -5.2726860842841830e+01   3.6737135579396593e+01  -9.3449620800711326e+00   6.8683904300775097e+01   3.8156685439427058e+01   6.1184959897203353e+00  -6.1217823361352799e+01  -6.8308333363058029e+00   1.9515301650324279e+01  -4.2580085642809919e+01  -7.0305717719086104e+01  -2.7317682521924553e+01   6.7519488432077537e+01   7.9139477675465884e+01  -4.5967360749802047e+01  -3.5216278425423525e+01   4.7064289367164953e+01  -4.5739281339637031e+01  -7.6293392534335652e+01   2.3816049753742472e+01   3.5031797883578236e+01   1.7332313645816491e+01  -6.4570701510012412e+01   2.9474353970278184e+01   4.5587783705035527e+01   3.5423701957343646e+01  -6.4955636384461997e+01   3.1701356757389561e+01  -7.8583943487143841e+01  -1.4678867364408122e+01   3.5673523682585163e+01  -1.0735816437224539e+00   4.7522819915507824e+01  -7.0905300101930465e+01   1.0491450009360715e+01  -6.8867277687254756e+01  -6.6717840516438002e+01  -7.6745069591259110e+01   7.2930683939489668e+01  -3.1948687180620610e+01   6.9865846234334470e+01   1.5523793894407437e+01  -1.0217965862124316e+01  -4.8103074611743480e+01  -2.8126482556926135e+01   2.0091167444015952e+00  -6.6323050761309872e+01   7.3799970828610853e+01  -3.9018769452808328e+01   3.0484380720572332e+01   2.2732100057948770e+01  -1.3157887104240791e+01  -5.0399508378338147e+01   6.9747737707861546e+01   4.1657246513461843e+01  -7.6999165340613288e+01   6.9592848960196605e+01  -3.7464643230856254e+01  -4.3607845348118445e+01  -2.3588359879648866e+01  -1.5606861927019537e+01  -3.3696808010191738e+01   7.8730704831349296e+00   3.5930534018789025e+01   1.9436469644548609e+01  -5.4596219906251179e+01  -5.4099624991831845e+01  -5.0866265681958787e+01  -3.7583391249196296e+00  -7.8727392812622128e+01  -2.4907210145352181e+01   5.0816454001196746e+01  -8.1856212870584120e+00   7.5059101295754360e+01   1.8697357521648939e+01   7.8647084243492714e+01  -6.8940733686670029e+01  -1.2014708494102360e+01  -4.7704082860845425e+01  -6.3301582045126139e+01   6.3320687510728149e+01   7.4028298563087048e+01  -6.3527520396405571e+01  -8.4384611206844387e+00   1.4930828947090511e+01
   3.6062743069385320e+01   7.1679710116296746e+01  -2.9445501147929185e+01   1.8236570787643537e+01  -5.0630627911647153e+01   4.9219188630853402e+01  -2.8408419640487462e+01  -3.4162276034724343e+01  -2.9777355527119681e+01   1.9612032797547940e+01  -4.4103362256375842e+00  -4.5549235405673180e+01  -3.2683874537173097e+01   7.9922920188866343e+01  -5.0528242345570121e+01  -2.6270265608668211e+01  -5.9508694344726663e+01  -5.2465202708900073e+01   1.9330308910473736e+01  -6.6947502733730076e+01   6.9800310326771211e+01   6.9992689389288017e+01  -4.4760119341812384e+01   5.7588562587888624e+01  -1.1730199264744114e+01   4.6362686917974756e+01   1.2019794656664155e+01  -3.2931852339087577e+01  -6.8032344240347996e+01   7.5769264649852758e+01  -6.0334490697469896e+01  -2.2505332845358005e+01  -1.2404590059103477e+01  -7.9670560364785814e-02  -4.1334017021963945e+01  -3.3376290906937754e+01   6.5656527995271517e+01   4.0223894659993178e+01  -7.9024079134087330e+01  -4.7915888742166743e+01  -6.4777802410573869e+01   2.9237778492808957e+01  -5.4686220898676623e+01  -2.4774909102506658e+01   5.5072400079715599e+01   2.2210572975625105e+01  -6.4880379469058795e+01  -3.2595055056498040e+01   6.1351395805919303e+01  -1.7515224986164846e+01  -1.0661843702068836e+00   6.4794004199608764e+01  -6.2303150126054234e+01   6.6675539513330371e+00   4.4337926974832591e+01  -2.9840286300082788e+00   7.0038561608841363e+01   5.4429853702730419e+01   1.6890087823930628e+01   3.3540009743433515e+01   6.2881246226590896e+01   3.2994441775042290e+01  -4.8618931451179641e+01  -7.8423941351763929e+01  -1.1306302278712193e+01  -6.9453372275879346e+01  -7.5640313370732599e+01  -1.6253998167734540e+01   3.9432911192400013e+01  -5.8650684463555507e+00  -2.9938959845929087e+01  -7.9915905647200134e+00  -2.1060841485584071e+01   3.8392952579470197e+01   1.7273260101030363e+01   2.8547440499579238e+01  -4.9003245312214489e+01   4.9628441796723884e+01   7.5116267641738489e+01   3.9755414944006084e+01   2.2973767145645411e+01  -4.5266041244893678e+01  -6.5307519696980350e+01  -7.5480496579575558e+01  -5.3278273836726044e+01   4.5516434629673071e+01   2.7151515703553379e+01  -4.9016552107859660e+01  -1.1852112854462826e+01  -2.8495292907280341e+01  -9.0559194980707840e+00  -5.6859019910054357e+01   3.6081475369705473e+01   1.5496805993826923e+01  -2.6340989167556067e+01   9.8835626716206200e+00   1.5306905224332850e+01  -2.1075849151458161e+01   1.6327168371385788e+01  -1.6645123394424019e+01
  -5.2007167371109297e+01  -2.5566678176580027e+01   4.3372428537204243e+01  -7.9806094061999573e+01   5.7544693305723627e+01  -2.0891301020905015e+01   2.5646618966034939e+01  -5.9156536044261983e+01  -5.7077250238408972e-01  -7.2547523432254025e+01   7.2487747359762665e+01   1.4855151195553997e+00   6.0082328592884011e+01   8.1922217770874290e+00   2.1388093177667695e+01  -7.2896712901818944e+01  -3.3784482424048619e+01   4.1028845376145355e+01   1.5758494036068502e+01   7.8276733344266589e+01  -5.9701384859919116e+01  -2.9190867078344098e+01   6.6323638189715624e+01  -7.7010259814572976e+01   4.7118647177143757e+01   7.4655126101181636e+01  -3.4694083517581717e+01   1.5159180613636247e+01  -6.3401012443453588e+01   2.2747439545674489e+01   3.6965102101654423e+00   7.5287252653159669e+01  -6.0558492113862961e+01  -3.8242070971016410e+01   3.6685831065893929e+01   6.7373987106352384e+00  -1.7957549347018738e+00  -5.5413169993384528e+01  -3.2595333408104779e+01  -7.3079710133057119e+01  -5.6492089319529008e+01   1.9279004428576716e+00  -7.1854142989598913e+01   8.7637687255198724e+00  -5.6711680134553816e+01  -2.3483869240079102e+01  -5.5840627443904545e+01   2.2331863644050554e+01  -4.4785587286905937e-01  -7.9605049979508308e+01   2.8022399980028879e+01  -5.0849397205418548e+01  -4.4235585328197644e+01  -2.3433321264231910e+01   5.4229690102552741e+00  -7.8655964913893030e+01  -5.8872622221443891e+01  -7.0224848292951918e+01  -2.0772457310751722e+01  -5.0551729590286534e+01   7.6472704228100810e+01   5.7741532329862864e+01  -2.8549569391856664e+01   5.9017722482172488e+01   5.3470178134834370e+01   4.7455625801065455e+00   2.7573820880284963e+01   3.7765415620382683e+01  -7.0131839502394371e+01  -4.9574754061743690e+01   1.8257613060183335e+01   3.7493550692670794e+01   4.5445574594242757e+01   2.4645773255276438e+01  -3.9142619285431266e+01  -1.6614921407471794e+01   2.6893234699435641e+01  -2.9667699583509162e+01   1.1331502371739452e+01  -7.8481573082292869e+01  -7.4678562256250927e+01  -6.6661857693562965e+01   6.2032698487295882e+01   1.2970117161816191e+01   7.1949609863514254e+01  -1.3431300614110693e+01  -4.5906933206304537e+01   9.0826287374932182e+00   4.3297460820941737e+01  -1.1999257033644572e+01  -7.7335983219952297e+01  -2.2336917702145520e+00  -4.1026850343613013e+01   7.1708182150887367e+01  -7.5793715046491300e+01   1.8352367857863001e+01  -3.8604138540882946e+00  -3.6324656427093849e+01   7.3359653537498517e+01  -5.6573808932315110e+01
