# Supplementary material for: An improved crayfish optimization algorithm for solving engineering optimization problems
Source: PLoS One. 2026 Feb 26;21(2):e0340464. doi: 10.1371/journal.pone.0340464 (PMC12945318; doi:10.1371/journal.pone.0340464)
Supplement: S1 Dataset — This folder contains the minimal runnable dataset required to reproduce the core analyses and results presented in this study. The data and scripts are designed to be executed in MATLAB. [file pone.0340464.s001.zip › S1/input_data/shuffle_data_16_D100.txt]

17	5	45	74	15	33	56	53	49	90	39	70	51	32	82	76	92	29	19	72	2	64	71	36	79	8	86	12	62	78	55	96	100	54	40	67	30	27	46	9	61	7	73	13	98	81	59	84	94	88	14	65	87	41	1	31	95	77	24	26	23	69	35	85	16	44	97	34	66	38	75	21	83	28	20	52	10	22	3	43	6	93	63	89	60	11	18	37	68	47	42	25	99	80	91	57	48	58	4	50
