# Supplementary material for: An improved crayfish optimization algorithm for solving engineering optimization problems
Source: PLoS One. 2026 Feb 26;21(2):e0340464. doi: 10.1371/journal.pone.0340464 (PMC12945318; doi:10.1371/journal.pone.0340464)
Supplement: S1 Dataset — This folder contains the minimal runnable dataset required to reproduce the core analyses and results presented in this study. The data and scripts are designed to be executed in MATLAB. [file pone.0340464.s001.zip › S1/input_data/shuffle_data_16_D50.txt]

3	5	47	9	18	27	38	2	50	33	24	12	20	28	19	25	11	49	46	29	14	16	31	48	10	40	45	22	7	42	21	17	39	26	44	37	8	6	43	34	36	1	32	15	4	13	41	35	30	23
