# Supplementary material for: An improved crayfish optimization algorithm for solving engineering optimization problems
Source: PLoS One. 2026 Feb 26;21(2):e0340464. doi: 10.1371/journal.pone.0340464 (PMC12945318; doi:10.1371/journal.pone.0340464)
Supplement: S1 Dataset — This folder contains the minimal runnable dataset required to reproduce the core analyses and results presented in this study. The data and scripts are designed to be executed in MATLAB. [file pone.0340464.s001.zip › S1/input_data/shuffle_data_19_D100.txt]

89	68	36	66	7	53	17	51	90	48	77	28	82	73	87	67	80	97	23	52	81	29	94	76	100	42	78	3	91	56	10	93	8	63	70	4	2	47	75	85	65	79	26	99	20	49	13	9	22	46	14	57	18	41	98	45	32	54	55	39	30	1	19	15	62	35	27	44	72	34	6	40	43	12	95	16	60	5	96	31	59	38	69	11	74	92	25	21	64	71	84	24	88	33	86	50	37	58	61	83
