# Supplementary material for: An improved crayfish optimization algorithm for solving engineering optimization problems
Source: PLoS One. 2026 Feb 26;21(2):e0340464. doi: 10.1371/journal.pone.0340464 (PMC12945318; doi:10.1371/journal.pone.0340464)
Supplement: S1 Dataset — This folder contains the minimal runnable dataset required to reproduce the core analyses and results presented in this study. The data and scripts are designed to be executed in MATLAB. [file pone.0340464.s001.zip › S1/input_data/shuffle_data_19_D50.txt]

19	22	46	18	29	3	1	45	31	16	50	7	4	12	40	11	30	28	17	23	36	13	33	21	20	15	43	49	6	35	5	24	9	44	47	27	34	37	26	25	2	39	10	38	32	42	14	41	48	8
