# Supplementary material for: An improved crayfish optimization algorithm for solving engineering optimization problems
Source: PLoS One. 2026 Feb 26;21(2):e0340464. doi: 10.1371/journal.pone.0340464 (PMC12945318; doi:10.1371/journal.pone.0340464)
Supplement: S1 Dataset — This folder contains the minimal runnable dataset required to reproduce the core analyses and results presented in this study. The data and scripts are designed to be executed in MATLAB. [file pone.0340464.s001.zip › S1/input_data/shuffle_data_1_D100.txt]

25	96	65	76	2	10	9	89	67	28	16	37	29	27	54	17	55	70	86	94	41	14	34	51	81	5	74	49	71	78	72	44	53	23	100	48	62	82	80	97	77	31	47	24	60	22	66	39	63	38	26	43	95	12	69	79	33	46	30	32	88	61	93	75	56	3	18	99	57	1	59	19	52	68	40	90	8	50	35	13	58	6	83	4	21	98	91	20	85	84	11	15	7	36	45	73	92	87	64	42
