# Supplementary material for: An improved crayfish optimization algorithm for solving engineering optimization problems
Source: PLoS One. 2026 Feb 26;21(2):e0340464. doi: 10.1371/journal.pone.0340464 (PMC12945318; doi:10.1371/journal.pone.0340464)
Supplement: S1 Dataset — This folder contains the minimal runnable dataset required to reproduce the core analyses and results presented in this study. The data and scripts are designed to be executed in MATLAB. [file pone.0340464.s001.zip › S1/input_data/shuffle_data_1_D50.txt]

41	40	18	13	10	11	37	15	22	38	6	43	26	39	36	8	49	23	12	4	20	16	27	5	31	9	45	32	50	25	21	34	28	30	46	19	3	33	2	7	35	44	47	17	24	48	1	42	29	14
