# Supplementary material for: An improved crayfish optimization algorithm for solving engineering optimization problems
Source: PLoS One. 2026 Feb 26;21(2):e0340464. doi: 10.1371/journal.pone.0340464 (PMC12945318; doi:10.1371/journal.pone.0340464)
Supplement: S1 Dataset — This folder contains the minimal runnable dataset required to reproduce the core analyses and results presented in this study. The data and scripts are designed to be executed in MATLAB. [file pone.0340464.s001.zip › S1/input_data/shuffle_data_22_D10.txt]

4	2	7	9	5	8	3	10	1	6	8	3	1	4	6	2	9	5	7	10	6	4	7	5	8	3	1	10	2	9	8	3	4	10	7	1	5	6	2	9	2	5	1	6	8	10	7	4	9	3	5	6	4	1	7	10	8	3	9	2	4	6	3	9	7	5	8	10	1	2	10	2	5	3	1	9	4	8	6	7	1	9	4	3	8	2	5	6	7	10	2	3	5	7	6	8	4	1	9	10
