# Supplementary material for: An improved crayfish optimization algorithm for solving engineering optimization problems
Source: PLoS One. 2026 Feb 26;21(2):e0340464. doi: 10.1371/journal.pone.0340464 (PMC12945318; doi:10.1371/journal.pone.0340464)
Supplement: S1 Dataset — This folder contains the minimal runnable dataset required to reproduce the core analyses and results presented in this study. The data and scripts are designed to be executed in MATLAB. [file pone.0340464.s001.zip › S1/input_data/shuffle_data_22_D100.txt]

81	33	93	31	39	10	79	97	60	71	17	5	61	30	36	96	50	63	95	62	2	4	58	77	29	20	72	73	91	64	18	8	42	74	69	32	68	1	52	26	22	66	51	40	76	14	15	23	43	57	34	85	46	55	53	99	9	6	28	75	80	47	78	27	100	83	3	65	13	84	86	98	37	21	87	70	38	82	94	7	54	44	25	11	59	35	45	12	67	48	19	89	90	56	92	24	41	16	49	88	76	96	43	55	25	42	29	8	12	99	90	50	37	53	75	79	24	3	80	39	61	88	1	93	45	10	54	97	56	30	5	26	44	9	84	98	20	94	47	95	89	58	73	100	86	68	41	48	69	60	17	27	7	64	57	52	23	31	15	46	92	6	14	2	78	63	22	35	70	87	19	65	59	36	71	81	82	38	62	91	66	67	85	4	32	21	40	11	33	83	77	16	51	72	28	18	13	74	49	34	76	68	99	84	14	34	41	4	62	56	94	6	7	87	45	50	16	33	96	44	89	31	25	65	5	8	3	78	86	77	23	1	97	10	88	2	47	55	40	92	35	73	61	17	20	22	95	21	9	70	90	57	59	38	36	26	64	66	27	30	18	75	83	98	52	80	69	72	12	81	58	82	48	51	100	39	43	49	71	85	15	67	63	53	60	19	74	13	28	91	42	32	93	24	37	29	79	46	11	54	44	89	56	78	80	31	21	59	7	49	68	48	42	15	5	82	9	18	64	39	74	17	96	72	4	30	40	75	94	16	54	36	24	10	20	45	50	32	67	99	35	62	76	52	1	43	86	14	97	22	60	27	57	61	88	79	77	92	8	65	47	28	41	73	100	25	84	66	85	83	11	91	33	95	34	87	46	71	6	26	53	19	98	51	2	3	38	55	93	81	37	13	69	58	70	29	63	90	12	23	68	39	48	72	6	97	55	58	7	8	50	15	46	74	96	3	71	25	11	95	53	30	78	41	10	67	99	57	62	73	2	70	75	87	47	84	98	4	38	90	21	22	19	52	35	61	86	34	14	64	83	12	17	26	37	23	27	1	40	65	60	42	43	33	100	49	92	59	63	76	56	69	82	9	94	32	5	20	81	44	91	45	13	18	24	31	29	51	28	66	80	93	36	54	79	85	89	77	16	88	49	16	23	100	36	34	43	88	70	9	15	45	98	46	81	86	25	42	3	24	38	91	31	64	10	4	80	51	66	41	8	68	94	5	95	26	65	89	14	93	90	78	61	67	37	18	63	87	54	1	2	29	44	96	84	99	74	77	52	17	7	39	79	53	11	50	21	40	19	48	71	27	55	33	20	56	83	97	92	59	13	47	62	82	57	75	30	85	72	73	35	28	58	76	12	60	22	69	32	6	63	42	36	39	14	1	43	71	88	76	52	55	66	84	73	50	24	48	70	10	18	86	93	12	40	83	98	37	20	100	22	5	64	34	4	3	56	65	6	94	57	8	99	46	81	2	29	85	23	51	74	27	49	19	82	15	60	78	28	35	38	30	59	21	95	96	69	11	13	25	68	77	97	17	44	91	53	62	75	45	67	79	58	92	47	54	26	33	61	41	32	80	16	89	7	31	72	9	87	90	58	76	71	13	92	17	77	68	39	8	22	82	6	56	23	90	12	19	93	28	49	24	65	85	4	1	95	34	29	27	52	100	94	88	7	3	35	38	57	25	96	41	70	62	91	73	33	44	37	45	97	26	47	21	43	99	86	83	74	61	46	63	64	36	5	10	79	54	2	20	60	66	31	11	50	53	87	89	14	69	98	55	81	72	32	59	67	84	51	15	40	42	78	18	80	30	75	16	9	48	88	46	30	81	90	98	8	38	61	40	41	33	80	2	22	47	87	59	48	55	42	24	49	97	23	15	57	25	14	64	17	94	71	19	72	35	6	10	100	65	86	78	68	29	12	13	39	76	45	26	75	54	69	62	53	96	56	93	50	36	27	18	73	31	16	28	66	79	9	21	63	58	3	1	43	95	67	60	52	5	99	74	82	7	91	4	20	77	51	32	84	92	70	37	89	85	34	83	11	44	9	43	52	91	79	63	56	15	49	38	73	59	74	14	19	16	46	76	8	77	88	47	50	64	44	40	6	28	13	84	21	10	78	24	3	26	1	60	25	99	31	70	34	36	23	37	62	4	12	57	18	97	65	33	45	80	69	85	75	35	87	58	7	51	68	48	66	83	22	29	98	20	61	54	90	55	86	5	27	72	32	30	17	94	95	11	100	67	96	2	71	42	53	89	93	81	41	39	82	92
