# Supplementary material for: An improved crayfish optimization algorithm for solving engineering optimization problems
Source: PLoS One. 2026 Feb 26;21(2):e0340464. doi: 10.1371/journal.pone.0340464 (PMC12945318; doi:10.1371/journal.pone.0340464)
Supplement: S1 Dataset — This folder contains the minimal runnable dataset required to reproduce the core analyses and results presented in this study. The data and scripts are designed to be executed in MATLAB. [file pone.0340464.s001.zip › S1/input_data/shuffle_data_22_D20.txt]

5	18	14	2	9	16	7	11	4	19	10	6	15	3	12	8	1	20	17	13	10	12	11	2	16	1	4	14	17	5	8	15	19	18	20	9	7	6	3	13	16	7	20	17	8	19	2	15	18	12	11	5	10	3	6	4	14	13	1	9	16	5	11	13	14	1	19	6	8	9	10	17	4	7	3	18	20	15	12	2	10	12	14	15	4	8	2	20	6	19	17	1	5	7	9	13	16	18	11	3	14	9	20	13	17	11	4	19	15	3	18	16	6	12	8	2	7	5	10	1	10	4	7	2	3	5	9	6	8	19	12	14	15	20	1	16	18	13	11	17	16	13	7	14	5	11	6	10	17	20	1	15	2	4	19	9	12	18	3	8	18	1	20	8	7	3	6	17	5	14	15	2	12	4	9	11	16	19	13	10	12	7	10	18	9	4	5	20	19	16	14	3	15	17	2	8	11	1	13	6
