# Supplementary material for: An improved crayfish optimization algorithm for solving engineering optimization problems
Source: PLoS One. 2026 Feb 26;21(2):e0340464. doi: 10.1371/journal.pone.0340464 (PMC12945318; doi:10.1371/journal.pone.0340464)
Supplement: S1 Dataset — This folder contains the minimal runnable dataset required to reproduce the core analyses and results presented in this study. The data and scripts are designed to be executed in MATLAB. [file pone.0340464.s001.zip › S1/input_data/shuffle_data_22_D30.txt]

21	12	30	24	2	25	23	29	18	26	17	13	11	27	15	10	20	19	9	3	6	8	1	28	16	14	7	22	5	4	17	21	12	19	15	10	11	18	14	30	7	28	1	25	24	4	20	5	3	16	23	26	8	13	2	27	6	9	22	29	7	1	17	2	22	28	27	18	20	23	12	8	9	24	16	19	29	11	4	5	14	3	30	10	6	26	25	13	15	21	18	12	23	29	6	3	2	7	25	30	5	26	11	13	27	24	14	21	19	8	9	16	10	20	17	15	22	28	4	1	29	4	5	1	15	30	6	26	18	13	27	21	8	11	24	3	2	28	14	10	17	16	12	25	23	19	9	22	20	7	2	19	10	9	15	23	28	16	7	11	6	17	4	12	14	24	30	1	26	21	13	18	22	27	20	8	5	3	29	25	11	4	1	15	9	12	19	26	16	27	30	24	22	6	29	18	7	13	25	2	28	23	10	14	20	21	3	8	17	5	22	20	25	6	19	8	27	15	12	9	18	29	2	11	21	5	23	4	3	30	24	26	13	7	14	17	1	10	16	28	22	13	18	27	1	11	29	19	20	2	8	17	14	26	28	6	24	12	23	3	10	5	16	21	4	25	7	15	9	30	30	14	6	17	29	18	24	15	20	21	7	16	8	4	10	1	9	11	3	27	26	28	23	25	22	12	19	2	5	13
