# Supplementary material for: An improved crayfish optimization algorithm for solving engineering optimization problems
Source: PLoS One. 2026 Feb 26;21(2):e0340464. doi: 10.1371/journal.pone.0340464 (PMC12945318; doi:10.1371/journal.pone.0340464)
Supplement: S1 Dataset — This folder contains the minimal runnable dataset required to reproduce the core analyses and results presented in this study. The data and scripts are designed to be executed in MATLAB. [file pone.0340464.s001.zip › S1/input_data/shuffle_data_22_D50.txt]

47	26	38	20	48	36	30	44	11	6	24	40	16	43	19	25	41	29	37	13	32	23	39	18	14	27	42	17	34	31	10	33	28	2	35	21	1	46	7	3	45	8	50	5	22	49	15	9	4	12	46	42	49	7	41	48	18	2	4	3	27	1	33	35	21	39	44	13	17	31	20	9	28	15	40	5	32	25	38	37	12	6	11	8	43	16	14	36	23	10	50	26	29	34	22	24	19	45	47	30	25	11	1	32	19	16	22	9	18	4	33	45	38	2	20	34	31	5	8	24	47	48	39	46	23	40	17	28	6	30	42	27	14	29	26	41	36	12	13	7	43	37	3	10	21	49	15	35	44	50	43	3	21	12	33	8	16	5	38	39	15	22	32	27	4	17	31	30	11	47	24	34	6	36	14	23	7	50	35	46	42	25	2	48	29	18	28	9	45	49	1	13	44	41	19	37	40	20	10	26	35	6	30	17	25	2	27	44	8	11	46	9	42	45	16	38	47	12	29	5	28	13	24	7	15	37	31	49	23	48	41	43	10	18	4	50	34	33	26	19	36	32	14	22	39	3	21	20	1	40	46	39	10	40	15	9	27	43	28	14	11	17	30	7	37	13	2	32	41	36	8	29	33	24	47	1	18	31	26	12	19	48	21	49	6	22	4	3	25	23	45	44	20	35	16	5	34	42	50	38	49	13	19	39	30	24	32	50	33	40	11	21	16	34	9	44	20	23	12	38	17	1	45	27	10	31	25	22	43	36	47	28	37	48	18	8	35	42	41	4	6	15	5	3	46	26	2	7	29	14	4	5	13	46	8	44	9	33	2	40	1	17	49	36	43	24	21	37	39	16	23	48	32	29	11	3	19	14	26	34	7	15	31	42	47	18	6	22	12	28	35	20	25	27	30	41	50	38	45	10	10	42	15	25	36	14	31	16	2	45	9	26	22	41	50	11	33	1	4	19	37	17	21	29	39	6	5	3	23	7	44	13	18	43	46	12	49	35	28	48	32	47	38	27	20	34	40	8	30	24	45	27	23	24	21	14	12	41	13	15	25	9	1	30	49	29	16	10	20	36	7	6	35	8	4	28	5	11	33	42	46	22	32	17	2	18	50	43	26	31	19	40	37	48	44	39	38	3	34	47
