# Supplementary material for: An improved crayfish optimization algorithm for solving engineering optimization problems
Source: PLoS One. 2026 Feb 26;21(2):e0340464. doi: 10.1371/journal.pone.0340464 (PMC12945318; doi:10.1371/journal.pone.0340464)
Supplement: S1 Dataset — This folder contains the minimal runnable dataset required to reproduce the core analyses and results presented in this study. The data and scripts are designed to be executed in MATLAB. [file pone.0340464.s001.zip › S1/input_data/shuffle_data_24_D10.txt]

9	6	1	10	4	5	2	8	3	7	2	10	3	7	9	5	8	1	6	4	4	8	9	10	7	3	1	6	5	2	3	6	2	9	8	10	1	7	4	5	5	1	10	7	4	2	3	8	9	6	1	3	4	7	10	2	8	9	6	5	2	9	10	6	1	8	5	4	7	3	6	10	7	5	2	1	9	8	4	3	6	7	1	2	10	4	8	9	5	3	8	5	2	10	4	3	6	1	7	9
