# Supplementary material for: An improved crayfish optimization algorithm for solving engineering optimization problems
Source: PLoS One. 2026 Feb 26;21(2):e0340464. doi: 10.1371/journal.pone.0340464 (PMC12945318; doi:10.1371/journal.pone.0340464)
Supplement: S1 Dataset — This folder contains the minimal runnable dataset required to reproduce the core analyses and results presented in this study. The data and scripts are designed to be executed in MATLAB. [file pone.0340464.s001.zip › S1/input_data/shuffle_data_24_D100.txt]

74	19	27	71	80	100	49	76	38	33	14	35	22	96	32	77	40	26	66	98	42	62	47	60	99	51	25	89	61	53	44	56	69	54	57	73	43	64	86	4	39	83	2	20	97	11	31	87	67	63	58	82	29	10	6	5	3	75	1	34	13	65	28	12	9	93	59	70	50	84	46	55	81	16	92	37	36	7	95	15	91	45	24	72	21	79	85	18	68	88	41	78	30	23	17	90	8	48	52	94	54	5	58	78	63	70	9	88	80	97	20	65	7	75	19	4	26	71	57	45	6	50	53	3	94	81	74	95	49	41	84	40	42	86	25	37	76	96	16	2	34	82	90	100	12	85	29	21	98	62	43	69	10	99	61	13	33	87	18	35	22	79	31	55	83	46	89	68	14	93	17	67	23	64	27	91	1	36	73	44	92	24	59	8	38	52	28	48	56	51	32	47	77	30	66	39	60	72	11	15	42	53	88	72	65	1	8	11	55	56	90	46	17	100	59	81	4	50	10	57	21	60	62	47	92	12	29	40	22	76	73	54	52	94	16	48	61	58	97	43	96	23	31	25	14	91	79	75	99	83	45	51	70	35	38	77	26	49	36	15	24	84	89	32	5	69	95	7	19	80	86	87	44	78	67	6	30	2	41	18	37	98	39	85	28	93	3	66	9	71	13	63	68	27	33	34	82	20	74	64	50	84	93	15	20	95	79	59	39	54	99	31	38	37	7	55	78	98	23	83	89	60	69	29	33	94	71	11	64	35	45	91	9	12	90	67	80	100	48	28	8	4	72	2	86	16	87	57	51	24	14	25	62	19	3	18	58	41	82	43	30	56	1	17	68	46	88	47	96	53	77	5	81	70	63	34	13	21	73	26	22	85	52	74	40	92	75	36	10	42	6	76	49	66	97	44	65	61	27	32	35	99	36	15	43	91	20	53	80	7	86	30	57	21	93	12	19	6	3	51	39	70	78	62	69	38	71	89	56	46	45	77	22	42	48	9	4	97	54	52	14	66	44	10	13	65	64	37	74	79	23	76	28	60	87	5	63	33	73	17	40	85	24	50	68	88	75	41	92	1	98	96	83	2	95	32	90	16	81	29	84	94	100	11	47	67	18	59	61	82	25	58	26	55	8	27	31	72	34	49	8	12	15	52	11	19	99	47	39	68	93	26	43	82	7	13	83	34	91	35	87	70	48	96	95	41	77	71	38	84	88	32	3	69	17	65	2	78	61	33	94	25	58	23	49	9	30	31	100	1	45	29	4	37	67	97	24	36	75	22	92	63	62	27	46	40	79	56	86	59	90	14	72	74	60	20	28	80	5	55	66	76	85	42	6	44	16	51	50	57	53	73	10	81	18	54	21	64	98	89	78	61	49	40	6	90	69	57	56	43	77	41	75	54	17	65	99	26	34	71	4	36	16	87	1	28	92	70	51	22	25	18	50	83	45	9	48	52	37	24	74	86	3	68	44	53	80	62	89	58	59	55	10	46	94	79	63	21	8	97	91	2	13	88	7	12	85	96	14	5	100	60	76	23	32	67	31	38	47	73	98	93	42	64	39	20	33	66	30	72	19	29	95	82	11	81	84	35	27	15	33	74	43	69	45	13	3	84	37	49	19	17	9	50	71	36	77	48	97	8	62	61	10	90	16	12	70	47	57	23	95	81	27	32	87	92	30	65	15	6	35	46	59	80	99	5	20	79	4	53	89	82	39	96	54	51	72	93	67	100	98	58	21	29	76	83	26	55	14	40	44	68	86	1	63	11	78	34	2	22	28	85	31	66	18	42	73	75	88	38	64	56	24	94	25	91	41	7	52	60	21	25	41	63	15	49	86	18	72	11	9	52	58	48	95	68	28	32	70	98	88	40	80	45	4	6	75	64	37	67	56	78	83	26	93	29	61	19	27	35	51	24	39	100	20	97	81	43	33	85	46	99	31	13	12	2	14	82	66	74	76	3	23	87	57	89	42	36	50	79	30	38	71	1	92	22	17	59	16	73	54	10	53	65	47	84	44	96	90	60	8	77	62	94	55	5	34	7	69	91	22	74	1	69	24	30	20	14	7	86	25	27	71	83	5	51	88	2	43	3	47	62	12	92	84	58	48	33	11	29	60	93	75	4	91	79	65	49	85	40	56	89	23	18	50	28	10	44	80	87	42	46	54	61	97	99	55	36	19	9	73	34	70	94	13	76	95	17	66	53	100	8	64	98	96	32	31	78	81	37	82	77	59	38	35	90	67	52	72	57	63	6	21	26	45	39	15	41	16	68
