# Supplementary material for: An improved crayfish optimization algorithm for solving engineering optimization problems
Source: PLoS One. 2026 Feb 26;21(2):e0340464. doi: 10.1371/journal.pone.0340464 (PMC12945318; doi:10.1371/journal.pone.0340464)
Supplement: S1 Dataset — This folder contains the minimal runnable dataset required to reproduce the core analyses and results presented in this study. The data and scripts are designed to be executed in MATLAB. [file pone.0340464.s001.zip › S1/input_data/shuffle_data_24_D15.txt]

12	7	8	6	3	5	15	4	1	13	11	14	9	10	2
5	6	14	15	1	2	7	8	3	13	9	12	11	10	4
2	12	6	15	10	9	11	13	3	5	1	14	4	8	7
1	9	14	11	6	5	3	2	13	15	8	4	7	12	10
1	10	6	11	4	12	8	15	14	3	2	5	13	9	7
6	5	7	15	8	11	10	12	9	14	3	13	4	2	1
7	15	11	4	3	8	13	2	14	1	12	5	10	9	6
15	12	10	3	1	9	14	5	8	4	2	6	13	7	11
6	9	7	2	8	12	10	1	15	13	4	11	3	14	5
5	1	11	10	12	8	9	6	14	4	3	15	2	13	7
