# Supplementary material for: An improved crayfish optimization algorithm for solving engineering optimization problems
Source: PLoS One. 2026 Feb 26;21(2):e0340464. doi: 10.1371/journal.pone.0340464 (PMC12945318; doi:10.1371/journal.pone.0340464)
Supplement: S1 Dataset — This folder contains the minimal runnable dataset required to reproduce the core analyses and results presented in this study. The data and scripts are designed to be executed in MATLAB. [file pone.0340464.s001.zip › S1/input_data/shuffle_data_24_D20.txt]

17	18	4	19	10	11	3	7	12	14	8	20	1	9	13	5	16	15	6	2	6	16	3	15	1	10	4	13	14	8	9	18	12	11	17	19	20	7	2	5	20	19	10	17	12	16	3	9	8	7	6	5	11	1	13	18	14	4	15	2	14	4	2	5	16	12	6	3	15	7	10	11	9	1	20	19	17	13	18	8	1	19	2	4	8	12	10	17	16	5	13	6	14	3	11	9	18	7	15	20	10	1	20	6	18	15	9	8	3	12	19	14	16	2	11	17	13	4	7	5	2	3	10	15	9	17	6	7	4	11	12	8	19	1	13	14	20	18	16	5	12	10	2	20	15	4	6	3	16	5	13	17	11	9	1	19	8	7	14	18	8	18	1	10	17	9	13	3	2	20	12	6	14	11	19	15	5	4	16	7	2	16	10	14	19	11	5	15	13	17	4	18	20	6	1	3	9	12	7	8
