# Supplementary material for: An improved crayfish optimization algorithm for solving engineering optimization problems
Source: PLoS One. 2026 Feb 26;21(2):e0340464. doi: 10.1371/journal.pone.0340464 (PMC12945318; doi:10.1371/journal.pone.0340464)
Supplement: S1 Dataset — This folder contains the minimal runnable dataset required to reproduce the core analyses and results presented in this study. The data and scripts are designed to be executed in MATLAB. [file pone.0340464.s001.zip › S1/input_data/shuffle_data_24_D30.txt]

23	14	3	2	21	18	9	4	28	10	15	29	25	17	13	27	19	16	1	26	8	7	12	30	5	22	6	24	20	11	25	22	17	24	10	11	16	23	20	30	18	6	7	3	29	19	9	21	13	27	26	28	12	4	5	2	14	8	15	1	13	4	16	26	1	24	11	12	8	15	6	20	18	21	23	5	22	29	30	2	3	7	28	10	25	14	9	27	17	19	24	12	2	26	15	25	22	1	29	6	20	14	30	23	28	4	5	8	11	10	9	27	16	21	18	13	7	19	3	17	26	27	12	14	23	28	9	20	24	18	13	30	25	6	2	11	1	15	22	7	16	10	19	29	5	8	21	3	4	17	28	12	26	14	2	27	23	15	6	19	16	1	18	17	11	4	7	5	9	25	8	10	21	20	29	30	24	3	13	22	6	23	7	16	29	11	28	24	18	8	19	15	30	12	26	9	3	17	2	25	21	13	4	27	5	10	1	20	22	14	5	14	25	13	6	4	18	23	20	26	19	8	22	27	16	15	10	7	3	2	17	24	28	12	11	9	21	1	29	30	13	27	7	19	28	25	1	23	18	11	30	17	5	26	15	16	12	2	8	29	24	9	4	10	22	6	20	14	3	21	8	4	22	21	23	3	15	29	2	24	18	28	25	13	10	27	5	16	7	1	19	17	11	14	26	20	30	12	9	6
