# Supplementary material for: An improved crayfish optimization algorithm for solving engineering optimization problems
Source: PLoS One. 2026 Feb 26;21(2):e0340464. doi: 10.1371/journal.pone.0340464 (PMC12945318; doi:10.1371/journal.pone.0340464)
Supplement: S1 Dataset — This folder contains the minimal runnable dataset required to reproduce the core analyses and results presented in this study. The data and scripts are designed to be executed in MATLAB. [file pone.0340464.s001.zip › S1/input_data/shuffle_data_24_D5.txt]

2	1	4	3	5
1	5	3	2	4
1	5	2	3	4
2	5	4	3	1
3	4	1	2	5
1	5	4	2	3
4	3	5	2	1
1	3	2	5	4
1	4	2	5	3
2	5	1	3	4
