# Supplementary material for: An improved crayfish optimization algorithm for solving engineering optimization problems
Source: PLoS One. 2026 Feb 26;21(2):e0340464. doi: 10.1371/journal.pone.0340464 (PMC12945318; doi:10.1371/journal.pone.0340464)
Supplement: S1 Dataset — This folder contains the minimal runnable dataset required to reproduce the core analyses and results presented in this study. The data and scripts are designed to be executed in MATLAB. [file pone.0340464.s001.zip › S1/input_data/shuffle_data_24_D50.txt]

2	40	17	27	29	25	3	32	1	23	4	36	43	30	44	12	26	15	14	9	34	10	11	8	35	13	19	47	38	39	18	46	33	5	7	28	31	49	20	48	6	16	22	45	41	37	24	42	50	21	31	23	20	33	37	18	43	34	38	40	17	3	16	12	39	24	5	32	47	8	7	44	15	10	14	42	22	11	6	21	48	13	1	26	46	19	49	30	36	9	25	2	41	4	45	27	50	35	29	28	39	1	33	27	13	15	24	25	44	4	40	47	8	14	34	37	45	10	42	50	23	46	3	41	16	29	28	5	12	43	36	7	48	17	11	18	22	20	35	21	6	38	2	26	19	9	31	32	49	30	20	5	25	34	45	17	48	40	42	23	26	9	8	2	30	22	21	41	35	32	18	44	13	37	10	46	28	1	12	15	38	36	19	49	14	3	47	27	7	24	16	4	43	29	39	11	50	6	31	33	12	23	32	3	38	37	11	10	4	19	40	25	49	42	34	33	13	18	14	35	30	22	16	48	26	36	17	6	45	15	29	7	43	5	9	2	47	27	41	50	46	24	20	1	39	28	44	21	31	8	5	11	38	13	16	45	31	20	32	17	29	4	47	40	10	25	35	50	43	3	1	7	33	2	19	27	8	48	9	6	14	28	21	49	44	18	22	12	42	46	37	30	15	39	36	24	41	23	26	34	5	16	13	50	8	28	48	19	21	27	11	18	32	46	12	34	40	41	36	31	9	22	23	15	42	20	47	26	43	14	7	35	29	45	2	10	6	49	44	37	25	33	39	38	4	3	1	24	17	30	49	36	23	33	44	6	18	9	30	1	13	15	27	48	41	16	39	34	17	2	43	5	37	35	20	46	24	8	7	31	14	10	47	3	45	21	26	11	32	4	22	38	28	50	42	19	29	40	12	25	43	29	30	5	16	15	10	38	20	14	42	45	39	46	2	13	50	49	18	33	26	4	31	6	7	12	25	17	23	3	28	1	24	22	35	41	19	44	40	34	21	11	32	9	27	8	48	36	47	37	35	37	7	41	26	40	30	28	34	44	15	8	5	1	48	18	43	9	2	42	19	47	21	25	33	12	6	20	36	3	31	46	24	22	14	45	49	10	16	50	27	29	13	23	39	17	11	32	38	4
