# Supplementary material for: An improved crayfish optimization algorithm for solving engineering optimization problems
Source: PLoS One. 2026 Feb 26;21(2):e0340464. doi: 10.1371/journal.pone.0340464 (PMC12945318; doi:10.1371/journal.pone.0340464)
Supplement: S1 Dataset — This folder contains the minimal runnable dataset required to reproduce the core analyses and results presented in this study. The data and scripts are designed to be executed in MATLAB. [file pone.0340464.s001.zip › S1/input_data/shuffle_data_25_D10.txt]

7	1	3	6	8	10	5	2	9	4	2	10	3	5	1	4	6	8	9	7	1	5	9	8	4	7	6	10	3	2	4	8	6	5	1	7	2	9	10	3	3	5	1	6	4	9	8	2	10	7	4	5	1	2	8	6	7	3	10	9	4	7	3	8	9	1	10	5	2	6	8	2	7	10	1	6	5	3	4	9	8	9	1	10	4	2	7	6	3	5	6	8	10	9	7	4	2	5	3	1
