# Supplementary material for: An improved crayfish optimization algorithm for solving engineering optimization problems
Source: PLoS One. 2026 Feb 26;21(2):e0340464. doi: 10.1371/journal.pone.0340464 (PMC12945318; doi:10.1371/journal.pone.0340464)
Supplement: S1 Dataset — This folder contains the minimal runnable dataset required to reproduce the core analyses and results presented in this study. The data and scripts are designed to be executed in MATLAB. [file pone.0340464.s001.zip › S1/input_data/shuffle_data_25_D100.txt]

42	1	34	100	53	69	18	64	33	21	40	72	14	15	92	67	78	12	96	36	79	88	4	49	13	91	58	47	77	75	19	54	31	98	73	3	22	44	28	94	95	8	59	60	89	9	85	46	81	30	48	52	76	61	35	90	80	7	26	50	63	41	68	57	29	71	45	83	24	93	39	65	66	55	56	16	10	99	23	20	17	82	74	27	2	37	38	84	6	87	70	25	32	11	51	43	5	97	62	86	76	10	77	35	20	96	13	97	51	98	57	48	37	79	87	23	44	28	100	69	40	50	86	52	59	25	29	33	99	1	70	83	88	85	24	16	89	21	34	81	80	11	41	45	92	26	78	43	58	42	71	64	36	54	46	94	90	66	31	15	32	75	95	38	82	56	60	18	30	2	68	17	27	3	47	93	91	55	61	53	49	14	8	5	67	7	6	22	12	4	74	39	73	65	19	72	9	63	84	62	33	30	40	78	20	99	48	95	63	72	74	13	29	49	97	76	55	89	94	77	17	50	34	38	21	88	42	46	27	11	60	67	9	47	52	28	8	69	12	96	41	36	6	79	56	7	1	19	71	26	64	22	39	15	16	35	70	65	45	91	80	18	66	58	81	68	84	4	82	14	73	51	83	59	85	5	75	62	44	32	92	2	57	93	31	61	98	87	25	23	37	3	86	100	10	90	54	53	24	43	81	29	44	60	13	47	48	67	87	15	42	64	70	4	43	35	7	3	75	65	12	55	27	97	57	5	79	80	91	6	89	71	52	25	10	16	19	54	31	94	46	36	28	37	21	9	20	17	59	26	38	86	77	98	84	30	61	41	45	82	96	24	49	40	18	74	32	93	56	14	90	69	95	2	92	34	66	85	50	78	8	76	23	100	51	88	63	33	22	68	62	11	72	58	83	99	39	1	73	53	43	36	79	9	95	76	91	37	63	28	42	49	18	62	97	78	30	50	47	87	35	22	56	72	55	69	83	7	10	40	33	41	6	60	74	48	31	26	100	92	5	11	68	96	52	44	54	84	4	81	65	59	77	12	19	29	94	34	73	89	70	58	46	17	16	15	39	8	32	86	2	80	51	45	24	85	13	82	66	64	75	21	57	14	90	98	38	27	23	20	88	1	71	3	61	93	25	99	53	67	1	70	2	14	62	40	15	44	89	88	85	16	38	93	4	51	39	29	96	79	95	68	6	98	84	9	46	57	91	82	58	61	83	86	13	12	43	63	71	24	73	92	67	80	53	34	55	32	78	64	35	48	37	8	28	23	25	7	20	3	52	45	27	47	74	59	11	97	30	21	99	54	42	31	72	76	75	49	77	81	94	18	69	56	36	66	10	50	87	26	60	90	65	19	41	5	17	33	22	100	10	5	94	35	12	99	18	70	67	27	15	7	64	73	36	37	63	43	77	26	81	66	13	87	71	25	82	8	62	68	98	33	58	6	59	11	16	22	40	45	60	23	61	88	42	55	86	49	95	75	91	3	32	19	34	54	79	74	53	51	56	52	20	47	93	50	92	57	72	1	17	46	76	30	31	9	38	24	29	48	21	2	80	96	100	41	97	78	14	69	89	28	65	83	85	39	44	84	90	4	9	52	87	92	91	85	1	66	68	8	21	11	56	97	64	83	45	81	42	5	30	13	71	98	53	54	35	47	38	31	51	65	25	43	73	61	3	99	6	90	34	88	94	57	80	40	77	78	82	12	20	55	27	95	49	10	36	4	39	18	75	32	76	74	33	96	86	37	28	60	62	29	70	19	15	26	72	100	48	41	63	59	22	2	93	44	14	7	16	84	24	17	89	23	79	67	46	58	50	69	84	7	43	5	81	24	25	85	59	3	98	39	46	60	74	53	88	34	40	51	13	44	17	91	36	20	14	29	48	33	73	38	21	45	18	82	55	70	26	56	75	16	30	1	66	54	89	100	97	49	68	76	47	15	27	79	92	42	65	71	87	72	41	28	69	23	61	10	99	4	22	93	11	32	96	64	37	6	63	77	90	67	94	9	58	35	12	50	52	19	95	80	2	62	57	31	83	78	86	8	49	11	59	50	86	47	2	95	97	23	75	62	69	20	55	52	61	24	1	53	43	65	30	72	64	16	27	14	32	57	48	58	6	99	74	36	88	41	44	33	71	38	56	13	93	70	3	12	5	22	35	10	8	19	18	81	39	4	54	77	17	34	98	63	89	73	7	83	60	9	21	31	15	40	94	90	28	100	37	26	84	66	87	25	76	80	91	82	92	42	29	96	51	85	68	45	46	78	79	67
