# Supplementary material for: An improved crayfish optimization algorithm for solving engineering optimization problems
Source: PLoS One. 2026 Feb 26;21(2):e0340464. doi: 10.1371/journal.pone.0340464 (PMC12945318; doi:10.1371/journal.pone.0340464)
Supplement: S1 Dataset — This folder contains the minimal runnable dataset required to reproduce the core analyses and results presented in this study. The data and scripts are designed to be executed in MATLAB. [file pone.0340464.s001.zip › S1/input_data/shuffle_data_25_D15.txt]

10	4	5	13	9	14	1	7	15	11	12	3	2	6	8
7	3	5	8	10	1	6	9	2	14	12	15	13	4	11
10	14	15	13	8	2	4	7	11	1	6	12	9	5	3
12	8	15	6	5	1	14	9	7	13	4	10	3	11	2
4	15	6	10	8	2	11	12	14	7	13	1	5	9	3
12	9	11	2	15	7	3	1	5	6	13	14	8	4	10
6	3	9	10	8	2	7	14	12	11	15	13	5	4	1
9	13	6	1	10	7	11	4	2	14	3	5	8	15	12
12	14	5	2	11	13	8	9	10	1	3	6	7	15	4
12	4	13	7	9	11	15	2	3	14	6	10	5	1	8
