# Supplementary material for: An improved crayfish optimization algorithm for solving engineering optimization problems
Source: PLoS One. 2026 Feb 26;21(2):e0340464. doi: 10.1371/journal.pone.0340464 (PMC12945318; doi:10.1371/journal.pone.0340464)
Supplement: S1 Dataset — This folder contains the minimal runnable dataset required to reproduce the core analyses and results presented in this study. The data and scripts are designed to be executed in MATLAB. [file pone.0340464.s001.zip › S1/input_data/shuffle_data_25_D20.txt]

9	1	14	20	2	18	7	6	16	4	17	10	19	11	8	15	5	12	3	13	3	6	7	17	12	4	15	9	13	14	19	11	8	20	10	2	1	16	18	5	12	9	13	14	18	15	1	10	20	3	4	17	6	16	2	5	8	7	19	11	10	3	4	13	12	18	9	6	17	8	16	5	1	15	11	14	7	2	20	19	14	18	20	16	8	15	5	7	1	2	11	13	3	9	4	12	19	17	10	6	13	2	11	16	3	14	20	8	9	7	17	4	1	19	12	10	5	18	15	6	13	9	15	1	11	6	3	19	5	10	20	12	8	7	2	17	4	14	18	16	7	19	9	1	14	15	10	13	8	11	5	12	20	17	6	18	3	16	4	2	5	4	18	16	12	13	3	14	6	20	9	15	8	11	1	10	7	17	19	2	7	10	13	8	20	17	18	9	6	14	1	4	12	5	15	11	16	19	2	3
