# Supplementary material for: An improved crayfish optimization algorithm for solving engineering optimization problems
Source: PLoS One. 2026 Feb 26;21(2):e0340464. doi: 10.1371/journal.pone.0340464 (PMC12945318; doi:10.1371/journal.pone.0340464)
Supplement: S1 Dataset — This folder contains the minimal runnable dataset required to reproduce the core analyses and results presented in this study. The data and scripts are designed to be executed in MATLAB. [file pone.0340464.s001.zip › S1/input_data/shuffle_data_25_D30.txt]

1	22	28	18	23	20	25	26	3	12	10	2	21	30	17	29	8	27	4	19	13	16	11	14	24	7	9	6	15	5	23	26	20	6	21	19	14	5	4	13	28	3	9	16	27	17	11	2	24	10	8	22	30	1	15	12	18	29	7	25	26	6	10	24	28	12	14	3	22	27	18	7	11	19	4	1	13	29	23	17	8	16	9	5	21	20	30	25	15	2	19	4	20	30	10	2	12	11	25	26	1	8	29	15	17	22	28	9	7	27	5	3	16	24	13	6	21	14	23	18	10	5	20	17	26	30	23	21	28	18	7	24	2	13	27	16	8	22	14	12	19	25	3	9	4	6	1	29	11	15	28	19	22	6	21	26	8	20	10	9	5	25	27	1	24	16	13	23	4	3	29	17	14	30	7	11	12	2	15	18	15	22	3	14	13	17	27	21	11	4	28	19	23	8	2	20	10	29	24	7	5	6	9	25	12	26	16	30	18	1	24	7	11	6	20	30	25	22	28	26	1	29	15	14	19	5	13	4	23	27	16	3	17	8	10	21	18	2	12	9	11	30	29	28	14	4	27	24	18	3	17	26	1	8	2	6	13	22	16	12	15	25	23	5	21	20	9	19	7	10	21	10	20	2	12	30	15	8	4	13	6	11	29	17	3	1	5	18	7	25	28	27	24	14	9	23	26	19	16	22
