# Supplementary material for: An improved crayfish optimization algorithm for solving engineering optimization problems
Source: PLoS One. 2026 Feb 26;21(2):e0340464. doi: 10.1371/journal.pone.0340464 (PMC12945318; doi:10.1371/journal.pone.0340464)
Supplement: S1 Dataset — This folder contains the minimal runnable dataset required to reproduce the core analyses and results presented in this study. The data and scripts are designed to be executed in MATLAB. [file pone.0340464.s001.zip › S1/input_data/shuffle_data_25_D5.txt]

4	3	2	1	5
3	5	1	2	4
1	5	3	2	4
4	1	5	2	3
2	4	1	3	5
3	2	1	4	5
2	1	4	3	5
3	2	1	5	4
4	3	2	1	5
1	2	4	3	5
