# Supplementary material for: An improved crayfish optimization algorithm for solving engineering optimization problems
Source: PLoS One. 2026 Feb 26;21(2):e0340464. doi: 10.1371/journal.pone.0340464 (PMC12945318; doi:10.1371/journal.pone.0340464)
Supplement: S1 Dataset — This folder contains the minimal runnable dataset required to reproduce the core analyses and results presented in this study. The data and scripts are designed to be executed in MATLAB. [file pone.0340464.s001.zip › S1/input_data/shuffle_data_25_D50.txt]

34	48	50	20	1	19	21	3	11	29	27	24	28	13	37	35	39	18	32	23	12	7	2	31	30	14	45	42	6	40	38	22	10	44	25	9	15	41	47	36	46	8	5	26	16	43	49	33	4	17	33	28	27	32	43	40	15	17	5	45	35	12	11	31	42	18	37	13	47	16	48	6	1	30	3	14	50	24	39	36	19	38	34	22	26	46	4	20	2	25	23	44	21	7	8	41	29	9	49	10	1	32	22	4	30	48	38	41	7	33	39	50	44	31	13	8	29	34	20	43	14	47	37	25	19	5	16	10	2	35	17	6	21	49	12	18	27	26	15	28	46	24	3	42	11	9	40	36	45	23	37	36	44	27	6	10	25	1	3	48	47	31	43	21	33	9	49	50	12	7	29	40	5	45	38	22	35	23	24	2	26	15	39	46	16	18	8	4	32	13	14	30	20	19	17	11	42	28	34	41	20	3	15	44	48	21	47	39	6	25	5	2	29	7	26	1	14	19	22	23	10	28	17	50	31	40	42	41	32	35	13	37	36	4	27	18	9	45	33	46	16	34	24	43	38	30	49	12	11	8	16	26	42	46	23	28	18	15	3	44	36	19	12	21	9	6	25	24	40	31	11	37	33	35	49	7	4	1	39	22	8	5	32	43	20	17	30	29	48	2	34	50	14	38	47	10	45	41	27	13	43	49	26	38	19	39	18	24	27	32	33	3	36	28	41	25	16	14	4	31	9	35	37	8	10	13	50	30	2	1	20	42	12	22	47	5	29	46	40	21	7	34	11	45	17	6	23	15	48	44	35	11	47	30	12	14	44	20	3	43	29	31	21	33	27	16	41	37	1	48	26	19	50	10	2	24	4	17	45	32	15	5	6	49	39	34	23	42	13	38	9	40	18	22	36	8	46	7	25	28	10	3	28	8	20	42	41	21	14	31	15	29	16	22	46	13	26	24	1	6	2	43	40	7	44	47	18	11	4	23	35	5	34	30	38	45	32	12	19	25	36	27	37	9	48	50	49	33	39	17	25	13	27	12	24	17	34	4	46	39	15	8	50	3	45	1	32	38	41	35	29	19	28	33	23	2	30	11	16	40	5	14	6	9	26	20	42	49	21	7	36	31	48	44	37	10	18	47	43	22
