# Supplementary material for: An improved crayfish optimization algorithm for solving engineering optimization problems
Source: PLoS One. 2026 Feb 26;21(2):e0340464. doi: 10.1371/journal.pone.0340464 (PMC12945318; doi:10.1371/journal.pone.0340464)
Supplement: S1 Dataset — This folder contains the minimal runnable dataset required to reproduce the core analyses and results presented in this study. The data and scripts are designed to be executed in MATLAB. [file pone.0340464.s001.zip › S1/input_data/shuffle_data_2_D100.txt]

18	41	34	32	11	2	64	70	60	13	53	1	8	52	77	90	17	25	3	6	45	81	63	30	78	14	100	82	98	65	56	92	47	33	89	80	87	67	55	84	59	79	96	74	23	39	62	15	93	5	12	54	37	40	24	66	43	57	85	68	36	20	29	10	69	91	88	28	31	86	16	76	7	42	21	35	83	72	61	94	22	73	44	26	27	38	46	99	50	48	71	51	49	4	9	97	58	19	75	95
