# Supplementary material for: An improved crayfish optimization algorithm for solving engineering optimization problems
Source: PLoS One. 2026 Feb 26;21(2):e0340464. doi: 10.1371/journal.pone.0340464 (PMC12945318; doi:10.1371/journal.pone.0340464)
Supplement: S1 Dataset — This folder contains the minimal runnable dataset required to reproduce the core analyses and results presented in this study. The data and scripts are designed to be executed in MATLAB. [file pone.0340464.s001.zip › S1/input_data/shuffle_data_2_D50.txt]

15	14	3	26	43	6	39	48	41	22	24	34	28	17	19	11	16	20	2	21	33	18	37	45	4	46	1	50	9	25	40	30	47	31	29	44	36	27	8	5	42	38	10	7	13	49	23	35	12	32
