# Supplementary material for: An improved crayfish optimization algorithm for solving engineering optimization problems
Source: PLoS One. 2026 Feb 26;21(2):e0340464. doi: 10.1371/journal.pone.0340464 (PMC12945318; doi:10.1371/journal.pone.0340464)
Supplement: S1 Dataset — This folder contains the minimal runnable dataset required to reproduce the core analyses and results presented in this study. The data and scripts are designed to be executed in MATLAB. [file pone.0340464.s001.zip › S1/input_data/shuffle_data_3_D100.txt]

99	23	74	66	19	37	36	71	98	20	89	17	3	95	68	58	67	93	72	69	40	52	51	97	26	57	48	83	88	2	49	1	12	18	64	84	77	16	80	87	13	30	35	31	29	96	75	94	22	21	47	45	73	85	38	5	4	50	86	7	79	100	8	90	78	25	63	24	55	82	46	91	92	44	62	6	34	10	42	53	39	41	11	43	81	65	15	14	9	33	60	70	54	59	61	56	28	27	76	32
