# Supplementary material for: An improved crayfish optimization algorithm for solving engineering optimization problems
Source: PLoS One. 2026 Feb 26;21(2):e0340464. doi: 10.1371/journal.pone.0340464 (PMC12945318; doi:10.1371/journal.pone.0340464)
Supplement: S1 Dataset — This folder contains the minimal runnable dataset required to reproduce the core analyses and results presented in this study. The data and scripts are designed to be executed in MATLAB. [file pone.0340464.s001.zip › S1/input_data/shuffle_data_3_D50.txt]

29	31	15	48	19	1	34	44	17	7	33	49	38	21	16	25	45	32	43	6	5	46	9	39	3	26	47	42	2	41	24	23	40	12	37	30	22	13	27	50	10	8	11	18	28	36	14	35	20	4
