# Supplementary material for: An improved crayfish optimization algorithm for solving engineering optimization problems
Source: PLoS One. 2026 Feb 26;21(2):e0340464. doi: 10.1371/journal.pone.0340464 (PMC12945318; doi:10.1371/journal.pone.0340464)
Supplement: S1 Dataset — This folder contains the minimal runnable dataset required to reproduce the core analyses and results presented in this study. The data and scripts are designed to be executed in MATLAB. [file pone.0340464.s001.zip › S1/input_data/shuffle_data_4_D100.txt]

26	86	18	40	23	99	44	20	85	28	52	15	62	70	91	2	84	31	5	47	4	36	93	61	6	38	49	51	98	25	58	76	14	89	88	90	97	56	45	94	24	79	80	48	73	72	87	66	32	8	81	67	71	69	95	21	55	10	11	41	78	35	9	50	92	77	7	46	22	75	17	74	1	83	16	39	43	68	34	19	64	65	3	37	57	100	53	42	29	60	82	33	96	63	13	12	30	27	54	59
