# Supplementary material for: An improved crayfish optimization algorithm for solving engineering optimization problems
Source: PLoS One. 2026 Feb 26;21(2):e0340464. doi: 10.1371/journal.pone.0340464 (PMC12945318; doi:10.1371/journal.pone.0340464)
Supplement: S1 Dataset — This folder contains the minimal runnable dataset required to reproduce the core analyses and results presented in this study. The data and scripts are designed to be executed in MATLAB. [file pone.0340464.s001.zip › S1/input_data/shuffle_data_4_D50.txt]

29	47	34	10	15	18	25	50	20	1	27	35	39	19	2	13	36	48	7	5	42	11	16	21	14	9	6	24	40	44	3	43	46	31	38	37	8	23	17	32	33	26	41	12	30	22	45	4	49	28
