# Supplementary material for: An improved crayfish optimization algorithm for solving engineering optimization problems
Source: PLoS One. 2026 Feb 26;21(2):e0340464. doi: 10.1371/journal.pone.0340464 (PMC12945318; doi:10.1371/journal.pone.0340464)
Supplement: S1 Dataset — This folder contains the minimal runnable dataset required to reproduce the core analyses and results presented in this study. The data and scripts are designed to be executed in MATLAB. [file pone.0340464.s001.zip › S1/input_data/shuffle_data_6_D100.txt]

9	56	18	62	2	15	63	27	24	43	81	90	47	14	61	87	45	29	59	53	52	55	35	57	32	91	6	30	78	48	98	33	21	88	58	50	60	20	10	16	39	49	22	3	54	26	83	5	19	96	41	68	80	34	82	37	95	93	42	77	17	97	4	79	40	7	64	70	11	66	38	100	84	44	1	65	31	92	72	51	75	89	74	46	23	8	13	86	25	94	67	85	76	36	73	28	71	69	12	99
