# Supplementary material for: An improved crayfish optimization algorithm for solving engineering optimization problems
Source: PLoS One. 2026 Feb 26;21(2):e0340464. doi: 10.1371/journal.pone.0340464 (PMC12945318; doi:10.1371/journal.pone.0340464)
Supplement: S1 Dataset — This folder contains the minimal runnable dataset required to reproduce the core analyses and results presented in this study. The data and scripts are designed to be executed in MATLAB. [file pone.0340464.s001.zip › S1/input_data/shuffle_data_6_D50.txt]

41	14	22	48	27	43	39	30	15	36	5	32	35	38	47	50	40	29	49	28	1	6	45	19	42	13	26	33	2	31	17	4	20	11	7	12	9	10	3	34	16	25	37	23	24	18	8	21	44	46
