# Supplementary material for: An improved crayfish optimization algorithm for solving engineering optimization problems
Source: PLoS One. 2026 Feb 26;21(2):e0340464. doi: 10.1371/journal.pone.0340464 (PMC12945318; doi:10.1371/journal.pone.0340464)
Supplement: S2 Dataset — This folder contains the original, unprocessed data collected for the experiments. These raw files serve as the basis for all data preprocessing and analysis steps described in the manuscript. [file pone.0340464.s002.zip]

Archive with 142 entries (130 files):
- S2/
- S2/CEC 2020/
- S2/CEC 2020/D=20/
- S2/CEC 2020/D=20/AllBest1.xlsx
- S2/CEC 2020/D=20/AllBest10.xlsx
- S2/CEC 2020/D=20/AllBest2.xlsx
- S2/CEC 2020/D=20/AllBest3.xlsx
- S2/CEC 2020/D=20/AllBest4.xlsx
- S2/CEC 2020/D=20/AllBest5.xlsx
- S2/CEC 2020/D=20/AllBest6.xlsx
- S2/CEC 2020/D=20/AllBest7.xlsx
- S2/CEC 2020/D=20/AllBest8.xlsx
- S2/CEC 2020/D=20/AllBest9.xlsx
- S2/CEC 2020/D=20/AllTime1.xlsx
- S2/CEC 2020/D=20/AllTime10.xlsx
- S2/CEC 2020/D=20/AllTime2.xlsx
- S2/CEC 2020/D=20/AllTime3.xlsx
- S2/CEC 2020/D=20/AllTime4.xlsx
- S2/CEC 2020/D=20/AllTime5.xlsx
- S2/CEC 2020/D=20/AllTime6.xlsx
- S2/CEC 2020/D=20/AllTime7.xlsx
- S2/CEC 2020/D=20/AllTime8.xlsx
- S2/CEC 2020/D=20/AllTime9.xlsx
- S2/CEC 2020/D=30/
- S2/CEC 2020/D=30/AllBest1.xlsx
- S2/CEC 2020/D=30/AllBest10.xlsx
- S2/CEC 2020/D=30/AllBest2.xlsx
- S2/CEC 2020/D=30/AllBest3.xlsx
- S2/CEC 2020/D=30/AllBest4.xlsx
- S2/CEC 2020/D=30/AllBest5.xlsx
- S2/CEC 2020/D=30/AllBest6.xlsx
- S2/CEC 2020/D=30/AllBest7.xlsx
- S2/CEC 2020/D=30/AllBest8.xlsx
- S2/CEC 2020/D=30/AllBest9.xlsx
- S2/CEC 2020/D=30/AllTime1.xlsx
- S2/CEC 2020/D=30/AllTime10.xlsx
- S2/CEC 2020/D=30/AllTime2.xlsx
- S2/CEC 2020/D=30/AllTime3.xlsx
- S2/CEC 2020/D=30/AllTime4.xlsx
- S2/CEC 2020/D=30/AllTime5.xlsx
- S2/CEC 2020/D=30/AllTime6.xlsx
- S2/CEC 2020/D=30/AllTime7.xlsx
- S2/CEC 2020/D=30/AllTime8.xlsx
- S2/CEC 2020/D=30/AllTime9.xlsx
- S2/CEC 2020/D=50/
- S2/CEC 2020/D=50/AllBest1.xlsx
- S2/CEC 2020/D=50/AllBest10.xlsx
- S2/CEC 2020/D=50/AllBest2.xlsx
- S2/CEC 2020/D=50/AllBest3.xlsx
- S2/CEC 2020/D=50/AllBest4.xlsx
- S2/CEC 2020/D=50/AllBest5.xlsx
- S2/CEC 2020/D=50/AllBest6.xlsx
- S2/CEC 2020/D=50/AllBest7.xlsx
- S2/CEC 2020/D=50/AllBest8.xlsx
- S2/CEC 2020/D=50/AllBest9.xlsx
- S2/CEC 2020/D=50/AllTime1.xlsx
- S2/CEC 2020/D=50/AllTime10.xlsx
- S2/CEC 2020/D=50/AllTime2.xlsx
- S2/CEC 2020/D=50/AllTime3.xlsx
- S2/CEC 2020/D=50/AllTime4.xlsx
- S2/CEC 2020/D=50/AllTime5.xlsx
- S2/CEC 2020/D=50/AllTime6.xlsx
- S2/CEC 2020/D=50/AllTime7.xlsx
- S2/CEC 2020/D=50/AllTime8.xlsx
- S2/CEC 2020/D=50/AllTime9.xlsx
- S2/CEC2019/
- S2/CEC2019/AllBest1.xlsx
- S2/CEC2019/AllBest10.xlsx
- S2/CEC2019/AllBest2.xlsx
- S2/CEC2019/AllBest3.xlsx
- S2/CEC2019/AllBest4.xlsx
- S2/CEC2019/AllBest5.xlsx
- S2/CEC2019/AllBest6.xlsx
- S2/CEC2019/AllBest7.xlsx
- S2/CEC2019/AllBest8.xlsx
- S2/CEC2019/AllBest9.xlsx
- S2/CEC2019/AllTime1.xlsx
- S2/CEC2019/AllTime10.xlsx
- S2/CEC2019/AllTime2.xlsx
- S2/CEC2019/AllTime3.xlsx
- S2/CEC2019/AllTime4.xlsx
- S2/CEC2019/AllTime5.xlsx
- S2/CEC2019/AllTime6.xlsx
- S2/CEC2019/AllTime7.xlsx
- S2/CEC2019/AllTime8.xlsx
- S2/CEC2019/AllTime9.xlsx
- S2/Engine problem/
- S2/Engine problem/Gear train design problem_csv/
- S2/Engine problem/Gear train design problem_csv/APO_30runs_num_merged.csv
- S2/Engine problem/Gear train design problem_csv/BKA_30runs_num_merged.csv
- S2/Engine problem/Gear train design problem_csv/COA_30runs_num_merged.csv
- S2/Engine problem/Gear train design problem_csv/DBO_30runs_num_merged.csv
- S2/Engine problem/Gear train design problem_csv/HHO_30runs_num_merged.csv
- S2/Engine problem/Gear train design problem_csv/ICOA_30runs_num_merged.csv
- S2/Engine problem/Gear train design problem_csv/pso_30runs_num_merged.csv
- S2/Engine problem/Gear train design problem_csv/SCA_30runs_num_merged.csv
- S2/Engine problem/Gear train design problem_csv/WDO_30runs_num_merged.csv
- S2/Engine problem/Gear train design problem_csv/WOA_30runs_num_merged.csv
- S2/Engine problem/Pressure vessel design problem_csv/
- S2/Engine problem/Pressure vessel design problem_csv/APO_30runs_num_merged.csv
- S2/Engine problem/Pressure vessel design problem_csv/BKA_30runs_num_merged.csv
- S2/Engine problem/Pressure vessel design problem_csv/COA_30runs_num_merged.csv
- S2/Engine problem/Pressure vessel design problem_csv/DBO_30runs_num_merged.csv
- S2/Engine problem/Pressure vessel design problem_csv/HHO_30runs_num_merged.csv
- S2/Engine problem/Pressure vessel design problem_csv/ICOA_30runs_num_merged.csv
- S2/Engine problem/Pressure vessel design problem_csv/pso_30runs_num_merged.csv
- S2/Engine problem/Pressure vessel design problem_csv/SCA_30runs_num_merged.csv
- S2/Engine problem/Pressure vessel design problem_csv/WDO_30runs_num_merged.csv
- S2/Engine problem/Pressure vessel design problem_csv/WOA_30runs_num_merged.csv
- S2/Engine problem/Tensioncompression spring design problem_csv/
- S2/Engine problem/Tensioncompression spring design problem_csv/APO_30runs_num_merged.csv
- S2/Engine problem/Tensioncompression spring design problem_csv/BKA_30runs_num_merged.csv
- S2/Engine problem/Tensioncompression spring design problem_csv/COA_30runs_num_merged.csv
- S2/Engine problem/Tensioncompression spring design problem_csv/DBO_30runs_num_merged.csv
- S2/Engine problem/Tensioncompression spring design problem_csv/HHO_30runs_num_merged.csv
- S2/Engine problem/Tensioncompression spring design problem_csv/ICOA_30runs_num_merged.csv
- S2/Engine problem/Tensioncompression spring design problem_csv/pso_30runs_num_merged.csv
- S2/Engine problem/Tensioncompression spring design problem_csv/SCA_30runs_num_merged.csv
- S2/Engine problem/Tensioncompression spring design problem_csv/WDO_30runs_num_merged.csv
- S2/Engine problem/Tensioncompression spring design problem_csv/WOA_30runs_num_merged.csv
- S2/Engine problem/Three-bar truss design problem_csv/
- S2/Engine problem/Three-bar truss design problem_csv/APO_30runs_num_merged.csv
- S2/Engine problem/Three-bar truss design problem_csv/BKA_30runs_num_merged.csv
- S2/Engine problem/Three-bar truss design problem_csv/COA_30runs_num_merged.csv
- S2/Engine problem/Three-bar truss design problem_csv/DBO_30runs_num_merged.csv
- S2/Engine problem/Three-bar truss design problem_csv/HHO_30runs_num_merged.csv
- S2/Engine problem/Three-bar truss design problem_csv/ICOA_30runs_num_merged.csv
- S2/Engine problem/Three-bar truss design problem_csv/pso_30runs_num_merged.csv
- S2/Engine problem/Three-bar truss design problem_csv/SCA_30runs_num_merged.csv
- S2/Engine problem/Three-bar truss design problem_csv/WDO_30runs_num_merged.csv
- S2/Engine problem/Three-bar truss design problem_csv/WOA_30runs_num_merged.csv
- S2/Engine problem/Tubular column design_csv/
- S2/Engine problem/Tubular column design_csv/APO_30runs_num_merged.csv
- S2/Engine problem/Tubular column design_csv/BKA_30runs_num_merged.csv
- S2/Engine problem/Tubular column design_csv/COA_30runs_num_merged.csv
- S2/Engine problem/Tubular column design_csv/DBO_30runs_num_merged.csv
- S2/Engine problem/Tubular column design_csv/HHO_30runs_num_merged.csv
- S2/Engine problem/Tubular column design_csv/ICOA_30runs_num_merged.csv
- S2/Engine problem/Tubular column design_csv/pso_30runs_num_merged.csv
- S2/Engine problem/Tubular column design_csv/SCA_30runs_num_merged.csv
- S2/Engine problem/Tubular column design_csv/WDO_30runs_num_merged.csv
- S2/Engine problem/Tubular column design_csv/WOA_30runs_num_merged.csv
