# Supplementary material for: An improved crayfish optimization algorithm for solving engineering optimization problems
Source: PLoS One. 2026 Feb 26;21(2):e0340464. doi: 10.1371/journal.pone.0340464 (PMC12945318; doi:10.1371/journal.pone.0340464)
Supplement: S2 Dataset — This folder contains the original, unprocessed data collected for the experiments. These raw files serve as the basis for all data preprocessing and analysis steps described in the manuscript. [file pone.0340464.s002.zip › S2/CEC 2020/D=20/AllBest1.xlsx]

## Sheet: Sheet1
2241.76	1259.94	4.74757e+09	653734	1.11474e+10	6.52454e+07	4.22423e+06	4.9283e+08	12191.8	2.87981e+10
427.357	8022.74	5.49867e+09	195104	1.74197e+10	6.43835e+06	5.51443e+06	1.67769e+09	39192.8	2.59045e+10
318.645	1266.03	5.8362e+09	101650	1.51186e+10	1.07784e+07	4.53507e+06	2.36003e+09	13786.1	2.75248e+10
698.66	421.55	4.23116e+09	403763	1.89914e+10	1.3492e+07	4.80024e+06	2.21396e+09	1518.61	2.37626e+10
2141.77	2190.48	3.27153e+09	143524	2.29855e+10	8.76727e+06	5.14804e+06	9.81908e+08	1791.92	2.10293e+10
1095.67	2362.39	5.77035e+09	251273	1.57374e+10	9.77236e+06	4.32756e+06	1.41569e+09	43063.5	2.49474e+10
406.371	9499.06	4.01893e+09	365227	1.88755e+10	9.08322e+06	4.02366e+06	3.86115e+08	12191.8	2.35655e+10
348.981	2454.55	4.65695e+09	423960	1.93441e+10	4.91892e+06	4.47851e+06	7.3624e+08	9952.59	1.99618e+10
3615.36	317.534	4.29987e+09	419327	2.77325e+10	1.96696e+07	5.01581e+06	5.19264e+08	106.29	2.46265e+10
1414.45	9949.41	6.47705e+09	319722	1.58501e+10	1.02981e+07	4.38e+06	1.4339e+09	9871.56	1.58882e+10
338.928	5164.2	5.96558e+09	263913	1.54164e+10	5.19009e+06	3.24628e+06	2.44739e+09	12191.8	2.0226e+10
1108.43	7330.67	5.3167e+09	182377	7.70002e+09	1.53428e+07	4.20907e+06	5.04484e+08	9546.27	2.05518e+10
2544.73	472.834	4.60409e+09	158358	1.28163e+10	7.8459e+06	4.81412e+06	1.95769e+09	7940.69	1.78234e+10
461.849	218.073	3.90389e+09	248703	1.39312e+10	2.22514e+07	4.37745e+06	8.10727e+08	101.167	2.47854e+10
4032.62	2828.88	4.32281e+09	410158	1.18242e+10	1.04795e+07	3.54073e+06	4.13819e+09	10939.1	2.3811e+10
7018.19	1575.28	6.66074e+09	216403	2.14338e+10	1.57149e+07	4.77446e+06	9.79445e+07	5235.06	1.91099e+10
271.116	158.954	6.34073e+09	210215	3.28083e+10	5.70366e+06	4.0865e+06	2.25096e+09	12842.8	2.02598e+10
530.326	5808.64	8.45348e+09	182800	1.45074e+10	1.04107e+07	5.43706e+06	2.58428e+09	1962.95	1.79347e+10
264.098	322.158	2.97777e+09	334098	1.0126e+10	1.04244e+07	5.45923e+06	1.26583e+08	9938.4	2.27254e+10
1093.46	4179.09	4.8215e+09	361168	1.54783e+10	9.63468e+06	5.08238e+06	1.58017e+09	12573.5	2.78687e+10
1071.41	779.225	6.64302e+09	182229	1.90128e+10	7.08057e+06	3.76756e+06	1.12406e+09	3243.02	1.74657e+10
10828.5	6182.79	4.35925e+09	176439	2.2955e+10	7.60286e+06	4.28141e+06	1.20492e+09	12191.8	2.40942e+10
1368.15	10188.8	6.17624e+09	356731	3.00274e+10	1.07211e+07	4.44467e+06	4.36846e+09	10434.6	2.60184e+10
301.078	6860.25	3.6769e+09	163196	1.82429e+10	1.10119e+07	3.3898e+06	3.10672e+08	9943.09	2.27153e+10
5461.78	7810.02	5.34945e+09	239820	1.89436e+10	3.50946e+07	3.4336e+06	1.94912e+09	12192	2.40325e+10
1567.39	8312.28	5.39412e+09	203424	2.37848e+10	5.48639e+06	4.58041e+06	2.3613e+08	9344.14	2.23369e+10
231.765	8847.65	5.0347e+09	358344	1.27432e+10	9.63208e+06	4.39343e+06	2.13356e+09	1915.23	2.59782e+10
11732.6	754.266	3.96861e+09	353348	9.01189e+09	1.2471e+07	5.32428e+06	1.62163e+09	9858.86	2.6893e+10
7942.19	11744.1	5.74252e+09	590614	2.49421e+10	7.3564e+06	5.03142e+06	8.26263e+08	6572.52	2.06258e+10
1907.81	1829.61	3.13468e+09	317788	1.51333e+10	1.01423e+07	2.72227e+06	2.29413e+08	12191.8	2.63514e+10
