# Supplementary material for: An improved crayfish optimization algorithm for solving engineering optimization problems
Source: PLoS One. 2026 Feb 26;21(2):e0340464. doi: 10.1371/journal.pone.0340464 (PMC12945318; doi:10.1371/journal.pone.0340464)
Supplement: S2 Dataset — This folder contains the original, unprocessed data collected for the experiments. These raw files serve as the basis for all data preprocessing and analysis steps described in the manuscript. [file pone.0340464.s002.zip › S2/CEC 2020/D=20/AllBest3.xlsx]

## Sheet: Sheet1
802.355	833.159	905.563	961.327	977.875	814.129	870.894	782.259	991.714	1386.09
752.737	806.881	923.374	932.582	938.586	871.411	846.526	830.88	776.728	1345.85
794.641	867.571	929.441	905.986	956.276	845.436	828.774	813.659	774.265	1402.49
771.209	868.308	898.808	887.425	918.559	784.741	800.438	796.487	830.017	1346.02
761.539	933.543	912.772	945.218	939.959	831.965	844.548	872.194	763.92	1356.96
764.759	811.166	891.687	1021.4	970.975	803.367	815.512	815.594	776.471	1333.99
815.369	819.076	879.963	904.652	992.738	836.103	793.984	823.978	1060.53	1294.4
754.03	799.688	890.391	904.772	938.942	813.304	804.836	886.649	943.163	1319.62
820.368	973.554	912.644	923.59	991.677	799.553	858.355	866.059	770.65	1407.22
769.77	897.425	872.651	1029.8	999.621	789.774	787.208	823.196	784.469	1479.31
776.463	866.539	906.313	897.16	927.04	844.934	814.542	789.884	788.624	1430.18
859.166	846.646	857.588	938.136	1018	813.331	851.613	849.883	742.913	1542.21
771.066	936.319	904.167	947.759	1001.68	843.4	812.421	861.677	765.284	1382.89
826.166	796.468	908.37	839.402	909.24	846.638	804.674	802.471	784.315	1351.11
758.845	742.207	919.635	911.258	994.796	851.968	816.055	842.902	820.669	1504.78
856.713	892.334	915.68	888.318	985.126	810.416	842.308	812.878	766.441	1239.97
771.635	921.631	891.845	882.613	981.802	845.478	849.067	840.235	768.709	1319.83
779.892	892.196	904.394	979.094	916.547	833.814	846.769	902.286	774.207	1242.32
784.944	919.067	905.28	946.808	949.289	815.01	815.531	809.851	759.189	1391.43
741.095	850.934	887.003	925.272	955.993	802.911	824.957	787.715	782.06	1430.87
769.915	963.495	897.031	933.572	942.527	800.445	827.753	794.981	764.114	1375.92
813.026	916.016	894.374	899.633	894.006	803.887	824.436	895.543	778.371	1371.26
810.112	851.097	880.438	998.017	977.392	792.307	812.013	782.108	730.505	1458.69
775.843	805.299	895.819	890.83	905.325	805.295	823.09	858.308	769.461	1315.69
821.208	795.199	874.404	874.217	998.767	801.752	840.061	900.095	759.99	1285.4
821.1	842.035	888.202	958.219	1014.61	836.534	786.001	797.27	779.249	1471.78
804.106	969.264	909.861	985.09	985.138	854.916	799.95	821.954	790.709	1351.71
778.683	854.48	913.817	823.595	969.162	794.368	806.389	858.777	759.38	1422.07
759.579	820.576	918.987	874.091	1009.4	837.039	872.022	812.908	774.994	1372.94
761.475	903.857	955.688	884.026	977.915	820.125	849.599	818.369	793.422	1258.99
