# Supplementary material for: An improved crayfish optimization algorithm for solving engineering optimization problems
Source: PLoS One. 2026 Feb 26;21(2):e0340464. doi: 10.1371/journal.pone.0340464 (PMC12945318; doi:10.1371/journal.pone.0340464)
Supplement: S2 Dataset — This folder contains the original, unprocessed data collected for the experiments. These raw files serve as the basis for all data preprocessing and analysis steps described in the manuscript. [file pone.0340464.s002.zip › S2/CEC 2020/D=20/AllBest4.xlsx]

## Sheet: Sheet1
1900	1900	1900	1900	1900	1905.47	1907.09	1900	1902.65	1926.48
1900	1900	1900	1900	1900	1900.13	1906.78	1900	1904.29	2102.68
1900	1900	1900	1900	1900	1900.12	1907.99	1900	1903.47	1977.31
1900	1900	1901.15	1900	1900	1901.9	1906.41	1900	1902.48	2181.58
1900	1900	1900	1900	1900	1906.29	1906.11	1900	1903.82	2202.29
1900	1900	1900	1900	1900	1905.52	1907.24	1900	1902.23	2155.59
1900	1900	1900	1900	1900	1902.22	1904.66	1900	1901.69	2247.8
1900	1900	1900	1900	1900	1905.56	1906.14	1900	1902.46	1985.88
1900	1900	1900	1900	1900	1906	1905.67	1900	1902.16	2146.02
1900	1900	1900	1900	1900	1904.27	1906.24	1900	1902.52	2340.42
1900	1900	1900	1900	1900	1906.26	1905.38	1900	1903.76	2918.54
1900	1900	1900	1900	1900	1900.01	1906.84	1900	1902.23	1941.54
1900	1900	1900	1900	1900	1903.91	1908.34	1900	1901.01	2325.59
1900	1900	1900	1903.13	1900	1900.38	1906.71	1900	1903.05	3158.01
1900	1900	1900	1900	1900	1905.06	1904.48	1900	1904.8	2500.48
1900	1900	1900	1900	1900	1900.5	1907.58	1900	1901.51	1990.04
1900	1900	1900	1900	1900	1905.21	1909.49	1900	1902.35	1945.16
1900	1900	1900	1900	1900	1902.75	1905.69	1900	1901.3	2560.99
1900	1900	1900	1900	1900	1902.67	1907.1	1900	1903.6	2356.2
1900	1900	1900	1900	1900	1904.3	1906.45	1900	1901.98	2194.52
1900	1900	1900	1900	1900	1903.81	1906.31	1900	1903	2237.07
1900	1900	1900	1900	1900	1903.73	1907.67	1900	1902.45	2228.01
1900	1900	1900	1900	1900	1900.14	1907.97	1900	1904	1948.86
1900	1900	1900.06	1900	1900	1900	1906.93	1900	1901.53	2057.65
1900	1900	1900.2	1900	1900	1901.79	1909.86	1900	1902.51	2401.89
1900	1900	1900	1900	1900	1905.24	1907.18	1900	1905	2246.35
1900	1900	1900	1900	1900	1904.37	1906.19	1900	1903.96	2416.29
1900	1900	1909.98	1900	1900	1904.29	1907.61	1900	1906.24	2025.23
1900	1900	1900	1900	1900	1903.28	1908.83	1900	1909.13	1985.11
1900	1900	1900	1900	1900	1900	1906.5	1900	1903.22	2117.12
