# Supplementary material for: An improved crayfish optimization algorithm for solving engineering optimization problems
Source: PLoS One. 2026 Feb 26;21(2):e0340464. doi: 10.1371/journal.pone.0340464 (PMC12945318; doi:10.1371/journal.pone.0340464)
Supplement: S2 Dataset — This folder contains the original, unprocessed data collected for the experiments. These raw files serve as the basis for all data preprocessing and analysis steps described in the manuscript. [file pone.0340464.s002.zip › S2/CEC 2020/D=20/AllBest5.xlsx]

## Sheet: Sheet1
15557.4	77759.8	269808	554807	3.71828e+06	35271.7	94231.8	2091.38	104393	5.57078e+06
9299.05	95592.3	627753	108200	860806	81460.2	122371	2020.02	56253	4.74695e+06
8752.19	93095.9	835718	1.14714e+06	5.74856e+06	81472.8	57137.1	2159.52	345916	3.00052e+06
10663	106496	1.55155e+06	998324	2.54321e+06	59843	187323	3739.9	23767.1	5.39099e+06
9792.87	105226	605539	815422	3.80161e+06	43038.1	183949	2250.36	101344	2.60036e+06
6677.88	253825	760510	76799.2	324389	91604.9	81077.5	2548.82	1.04093e+06	3.28994e+06
11012.2	147171	911588	1.4985e+06	3.81621e+06	58476.1	62188.4	2356.02	357926	3.04324e+06
8870.57	111769	502453	173797	341222	62134.1	38804.9	246597	196812	5.84432e+06
8313.53	37211.5	651741	642608	5.05251e+06	79496.8	143522	2662.09	370053	1.90551e+06
11552.3	104826	447590	813604	2.17535e+06	122757	85361.4	2201.37	86481.6	3.71747e+06
12578.8	133550	565708	1.29322e+06	1.81568e+06	61312.7	101775	2415.6	387617	5.48497e+06
10489.1	120958	2.57508e+06	98077.4	4.63528e+06	54652	17166.3	2581.07	61482.1	3.59463e+06
6786.53	189839	824550	119848	1.09101e+06	57487.6	220854	2467.49	45153.9	1.44976e+06
10437.7	155260	936576	589663	2.05337e+06	91398.9	123709	3100.77	82519.7	4.74803e+06
12899.4	155349	848428	114913	1.24886e+06	111419	50910.2	2520.43	20323.8	2.95336e+06
14760.3	70228.9	2.4594e+06	78274.8	2.17127e+06	71562.1	49455.5	3030.43	375891	5.75479e+06
12307.7	129748	676697	2.59042e+06	7.33657e+06	81357.6	53798.3	24249.6	1.5068e+06	2.57578e+06
8017.24	38291.8	678225	83385.3	1.58648e+06	107643	125674	48901.8	254328	5.73942e+06
6760.4	76562.3	1.09785e+06	2.29647e+06	1.24799e+06	69826.7	59998.1	2496.64	510801	5.38127e+06
12567.8	132074	282364	1.55955e+06	1.54396e+07	13962.1	210883	2390.11	10760.7	4.90258e+06
7356.21	13249.4	1.53405e+06	485516	579084	108733	71869.4	2459.39	195503	2.48547e+06
11167.9	263225	2.67082e+06	28281.6	1.73155e+06	43138.3	151940	2369.93	603724	3.38589e+06
17353	173256	487284	3.96395e+06	791362	99571.9	155270	2512.71	74130.1	2.72102e+06
10281.1	12596.3	1.60069e+06	934149	5.58525e+06	18093.3	188376	2095.13	15101.1	2.45219e+06
11081.8	252595	564358	212611	3.01181e+06	46412.8	159069	2520.06	23830.3	3.87128e+06
10127.5	146460	1.85605e+06	2.4932e+06	8.71877e+06	96247.2	91513.3	2542.12	87378.1	2.20695e+06
7895.74	92946.4	753262	387039	1.8326e+06	84582.7	130855	2111.61	245824	2.41639e+06
8041.95	106506	1.45693e+06	749540	790815	120111	41540.8	2999.2	419165	2.9602e+06
8954.11	101558	923798	428778	5.28031e+06	50631.5	49860.6	2171.73	371828	1.63988e+06
5147.59	44371.5	2.46637e+06	289041	2.59416e+06	63477.5	73216.8	2514.07	2.48874e+06	3.49803e+06
