# Supplementary material for: An improved crayfish optimization algorithm for solving engineering optimization problems
Source: PLoS One. 2026 Feb 26;21(2):e0340464. doi: 10.1371/journal.pone.0340464 (PMC12945318; doi:10.1371/journal.pone.0340464)
Supplement: S2 Dataset — This folder contains the original, unprocessed data collected for the experiments. These raw files serve as the basis for all data preprocessing and analysis steps described in the manuscript. [file pone.0340464.s002.zip › S2/CEC 2020/D=20/AllBest7.xlsx]

## Sheet: Sheet1
5163.23	282650	703463	1.08963e+06	1.26086e+06	10638.8	13445.1	2426.14	25755	1.53015e+06
5650.7	247144	115940	59029.9	3.35804e+06	36003.5	29551.2	2389.62	22601.9	716303
4548.01	60350.7	165244	1.21138e+06	677732	18420.7	27626.9	2341.6	21208.8	1.62043e+06
4134.76	40446.7	78015.7	2.05917e+06	290702	9993.47	19359.5	2359.16	885097	633333
3705.14	23235.5	508931	494478	1.16476e+06	6974	42863.9	2545.3	11808.5	426281
5549.03	9627.71	92547.3	893998	327312	81189.3	7346.41	2408.95	306512	697335
5219.28	283153	754416	477738	832856	87532.3	78510.9	2270.32	1.17505e+06	1.34092e+06
5474.49	49837.4	153045	708616	1.3536e+06	54485.7	25658.3	2425.86	247940	1.07445e+06
5375.75	59832.3	252723	237345	623257	19735.8	60598.8	2226.23	614381	931778
4043.03	273415	105723	119397	142421	54983.3	35463.2	2606.46	93519.4	844288
5654.55	4658.17	272267	400165	2.04531e+06	53838.7	5614.67	2485.64	118063	394166
4429.67	405260	335154	174089	834778	38433	6698.74	2364.67	22898.8	1.30542e+06
3755.04	26771.8	186409	78398.9	350392	50535.9	54131.7	2696.26	6236.9	1.15873e+06
4808.48	69350.4	242412	183237	507176	24714.2	28988.2	2207.47	36825.7	902030
6205.06	64653.2	144858	635159	668052	42026.2	31144.9	2676.7	173106	446336
6454.56	624869	214168	99428.7	4.59981e+06	5008.49	86332	2425.76	54953	1.12272e+06
4206.02	12902.2	203822	598636	1.36634e+06	29967.5	17626.2	2426.4	76572.3	473941
5143.93	144612	361143	741404	4.29565e+06	26584.2	56904.6	2419.41	153682	477744
4096.02	44597.8	745271	70766.5	2.63832e+06	63955.3	6208.95	2340.4	19991	1.27739e+06
4416.32	62358.6	221651	310630	348399	39504.5	38166.1	2344.98	299030	2.03174e+06
4078.94	107985	328877	140246	330118	5391.64	22228.4	2656.8	183758	1.16858e+06
4586.49	15696.3	170894	221214	1.14914e+06	75165.3	80091.8	2434.45	128568	641867
6005.79	284832	800403	114010	1.01679e+06	18481.5	9102.05	2321.47	225459	879674
5241.46	38592	214834	584400	231445	42188.9	26731.1	2287.99	16235.5	764813
5343.07	13889.8	542966	1.92812e+06	29902.8	35545	14339.7	2323.89	613578	310891
4031.89	240444	261857	800599	433040	94077.1	12213.6	2485.88	52972.3	571557
5092.73	10696.4	210480	382888	1.80008e+06	30482.5	42199.3	2242.25	7479.89	1.00126e+06
6161.98	16444.2	144720	1.1768e+06	566488	10376.6	36824.8	2513.49	677385	1.09915e+06
5369.08	42979.8	264399	2.10531e+06	242196	58318.5	15108.4	2152.27	150123	1.36331e+06
4075.08	48432.7	147784	795914	497047	77662.7	26551.3	2735.53	109240	1.14856e+06
