# Supplementary material for: An improved crayfish optimization algorithm for solving engineering optimization problems
Source: PLoS One. 2026 Feb 26;21(2):e0340464. doi: 10.1371/journal.pone.0340464 (PMC12945318; doi:10.1371/journal.pone.0340464)
Supplement: S2 Dataset — This folder contains the original, unprocessed data collected for the experiments. These raw files serve as the basis for all data preprocessing and analysis steps described in the manuscript. [file pone.0340464.s002.zip › S2/CEC 2020/D=30/AllBest1.xlsx]

## Sheet: Sheet1
23443.3	13138.1	1.17723e+10	1.35149e+06	3.51916e+10	8.98703e+07	1.64235e+07	4.07145e+09	21000.2	5.35146e+10
15583.5	4287.72	1.11326e+10	2.6869e+06	4.09461e+10	9.16533e+07	1.51914e+07	5.35957e+09	24858.8	6.01499e+10
70288.8	21809.8	1.21774e+10	2.13604e+06	3.06855e+10	3.81517e+07	1.61989e+07	3.50227e+09	20941.8	5.03195e+10
21869.5	107718	1.28128e+10	3.13873e+06	4.39202e+10	5.64545e+07	1.18741e+07	2.01828e+09	3468.72	6.11126e+10
4356.93	5591.65	1.3214e+10	5.23469e+06	1.79398e+10	5.21575e+07	1.55171e+07	2.648e+09	20944.6	6.37142e+10
5928.35	22156.6	1.05603e+10	1.38474e+06	2.37261e+10	6.6361e+07	1.27062e+07	3.76844e+09	114507	6.61358e+10
1052.98	18036.7	1.08842e+10	1.43968e+06	4.1912e+10	5.0497e+07	1.46056e+07	3.28083e+09	20941.8	5.98734e+10
10323	1880.39	1.04541e+10	843265	4.77065e+10	2.67158e+08	1.65388e+07	3.01277e+09	207920	5.13311e+10
848.645	23424.8	1.3311e+10	1.66563e+06	3.88352e+10	7.09549e+07	1.39358e+07	1.54509e+09	96037.2	6.29809e+10
7960.63	44906.4	1.11771e+10	706841	4.32275e+10	1.02847e+08	1.3696e+07	2.24486e+09	20941.8	5.47286e+10
4366.79	25107	1.12736e+10	2.93782e+06	2.81841e+10	1.00719e+08	1.70641e+07	2.01607e+09	3276.46	6.09962e+10
20393.3	1181.71	1.18097e+10	1.13974e+06	3.85148e+10	1.05116e+08	1.53016e+07	1.02912e+09	194208	5.97969e+10
11038.3	10853.1	1.37338e+10	4.12276e+06	4.93476e+10	2.89261e+07	1.5165e+07	5.20399e+09	5600.26	6.22248e+10
1696.34	16170.9	1.42915e+10	611089	3.36222e+10	1.2342e+08	1.61166e+07	1.72294e+09	5626.62	6.07972e+10
6332.44	18510.5	1.23561e+10	3.70515e+06	3.2737e+10	1.69502e+08	1.81796e+07	1.56559e+09	102.352	5.76555e+10
8707.91	10042.3	1.13437e+10	1.08464e+06	3.56798e+10	8.25633e+07	1.4303e+07	1.45454e+09	20941.8	6.3826e+10
13736	4631.92	1.03218e+10	4.78125e+06	4.63609e+10	1.24996e+08	1.30832e+07	2.4741e+09	199950	5.86131e+10
8031	840.452	9.76498e+09	707896	4.108e+10	1.57905e+08	1.30427e+07	2.35065e+09	5893.74	6.32754e+10
10030	1042.51	1.33622e+10	1.31076e+06	4.31436e+10	7.14784e+07	1.757e+07	9.45334e+08	69821	6.12369e+10
2690.01	5774.62	1.37071e+10	3.93833e+06	3.93378e+10	2.16445e+07	1.51455e+07	4.00322e+09	20968.4	4.91344e+10
6098.56	5115.49	1.18792e+10	2.74964e+06	2.65796e+10	7.36289e+07	1.41387e+07	2.36545e+09	20941.8	5.21684e+10
4989.68	19030.8	1.29613e+10	918543	2.52939e+10	2.00677e+07	1.58551e+07	4.08976e+09	10963.9	6.62023e+10
9926.96	8336.71	1.18548e+10	2.02644e+06	3.29082e+10	6.19763e+07	1.44174e+07	1.22081e+09	5600.17	5.45774e+10
958.948	11875.8	1.374e+10	2.89347e+06	3.81567e+10	1.4741e+08	1.47219e+07	1.3743e+09	709581	5.96333e+10
3502.62	2.97615e+06	1.17937e+10	6.63228e+06	4.24811e+10	1.84978e+07	1.2694e+07	3.65271e+09	146685	5.55364e+10
5837.65	16523.2	1.38362e+10	6.91525e+06	4.74e+10	1.68603e+08	1.32979e+07	2.23e+09	5.03281e+07	5.41065e+10
8868.9	43105.7	1.78736e+10	1.0249e+06	3.14048e+10	1.05794e+08	1.5476e+07	2.9172e+09	20816.6	5.32104e+10
9029.44	4278.59	1.43828e+10	2.18659e+06	2.42456e+10	1.62547e+08	1.05777e+07	3.00917e+09	20941.8	6.35558e+10
2481.26	15551.2	1.24752e+10	807621	4.74933e+10	1.15334e+08	1.55026e+07	5.09738e+09	4.28085e+06	6.00596e+10
898.027	14561.2	9.08615e+09	3.05229e+06	4.4813e+10	1.39066e+08	1.58559e+07	2.87769e+09	5590.38	5.98872e+10
