# Supplementary material for: An improved crayfish optimization algorithm for solving engineering optimization problems
Source: PLoS One. 2026 Feb 26;21(2):e0340464. doi: 10.1371/journal.pone.0340464 (PMC12945318; doi:10.1371/journal.pone.0340464)
Supplement: S2 Dataset — This folder contains the original, unprocessed data collected for the experiments. These raw files serve as the basis for all data preprocessing and analysis steps described in the manuscript. [file pone.0340464.s002.zip › S2/CEC 2020/D=30/AllBest3.xlsx]

## Sheet: Sheet1
1021.43	1325.53	1172.25	1193.64	1396.63	920.057	999.926	1052.89	1028.06	1918.44
842.607	1102.17	1045.54	1221.85	1181.95	952.2	1088.62	1054.17	1013.15	2256.72
1099.6	920.721	1148.09	1234	1347.19	916.545	1060.87	973.139	982.354	1962.97
822.039	1004.12	1106.52	1244.2	1256.21	912.135	1118.03	936.717	896.404	1876.29
886.409	1120.02	1131.82	1120.03	1400.91	887.48	988.209	1085.43	941.028	1974.94
944.596	974.335	1164.77	1083.53	1280.29	935.479	1053.56	1057.26	1065.52	2150.51
1009.56	1281.79	1119.02	1019.27	1366.83	1081.33	1118.76	1306.42	858.998	2152.95
850.162	1223.76	1085.09	1200.68	1428.98	941.941	1051.54	1030.16	902.338	1740.3
834.979	1057.66	1132.76	1199.39	1362.54	992.875	1042.87	1247.97	916.964	2074.49
983.015	1145.58	1183.74	1224.5	1393.86	1021.58	1126.12	901.072	990.556	1963.58
935.287	1067.35	1105.48	1249.17	1383.83	1011.25	1066.39	895.582	854.645	2231.67
800.598	1115.88	1122.62	1199.01	1291.14	1001.89	1119.98	1053.97	901.682	2181.53
977.827	1008.09	1084.64	1225.26	1391.7	995.293	1114.61	949.835	1137.91	2057.47
863.204	1269.28	1162.99	1149.58	1269.94	973.553	1078.21	988.488	1048.25	2168.54
904.682	1167.53	1050.79	1228.23	1373.6	984.564	1071.82	971.227	937.193	2140.33
953.526	1003.59	1215.51	1028.34	1336.88	928.358	1044.22	1090.8	844.555	2069.15
945.04	934.919	1125.18	1233.44	1287.57	985.945	1075.23	932.979	870.6	1666.12
922.305	937.598	1244.01	1173.44	1175.93	996.564	1047.72	1134.19	880.557	1818.39
827.295	1035.31	1161.28	1235.5	1302.56	994.52	1102.56	964.522	924.33	1995.08
1170.95	915.548	1142.12	1160.53	1397.13	1040.45	1091.43	956.857	859.666	2024.48
882.554	1191.68	1120.66	1323.81	1240.34	899.003	1069.98	934.204	973.132	1952.73
927.002	1241.63	1070.64	1143.3	1351.97	903.553	1086.04	1001.72	891.765	2110.63
864.272	1347.25	1108.7	1224.54	1221.64	968.543	1016.57	917.586	809.779	2032.77
816.778	1163.65	1123.43	1133.42	1222.05	1016.07	1143.84	1080.95	1086.17	2033.4
943.369	1252.47	1152.87	1095.08	1316.95	935.23	1020.78	922.469	956.001	2139.32
994.619	1026.67	1080.33	1107.8	1266.96	974.067	1105.49	969.649	904.322	2104.58
949.174	1277.27	1170.42	1285.13	1348.89	920.109	994.568	961.943	936.649	2002.54
902.475	1169.35	1052.48	1156.93	1353.77	1017.9	1018.95	906.514	1001.8	1775.5
868.177	952.355	1253.43	1321.55	1280.13	1123.87	1052.83	963.859	1039.03	1728.77
1061.02	1220.43	1179.64	1206.61	1304.65	998.328	1058.18	978.265	945.845	2167.11
