# Supplementary material for: An improved crayfish optimization algorithm for solving engineering optimization problems
Source: PLoS One. 2026 Feb 26;21(2):e0340464. doi: 10.1371/journal.pone.0340464 (PMC12945318; doi:10.1371/journal.pone.0340464)
Supplement: S2 Dataset — This folder contains the original, unprocessed data collected for the experiments. These raw files serve as the basis for all data preprocessing and analysis steps described in the manuscript. [file pone.0340464.s002.zip › S2/CEC 2020/D=30/AllBest4.xlsx]

## Sheet: Sheet1
1900	1900	1900	1900	1900	1900.69	1911.61	1900	1907.54	2585.86
1900	1900	1900	1900	1900	1902.67	1913.47	1900	1905.34	2564.23
1900	1900	1900	1900	1900	1900	1910.8	1900	1904.43	2183.52
1900	1900	1900	1900	1900	1900	1914.03	1900	2006.49	2553.79
1900	1900	1900	1900	1900	1901.29	1914.24	1900	1906.32	2280.07
1900	1900	1908.08	1900	1900	1900	1911.71	1900	1904.06	2052.34
1900	1900	1900	1900	1900	1901	1910.8	1900	1903.48	2366.99
1900	1900	1900	1900	1900	1900.83	1915.26	1900	1913.36	3359.54
1900	1900	1900.1	1900.06	1900	1901.85	1915.07	1900	1905.06	1983.63
1900	1900	1900	1900	1900	1900	1916.52	1900	1907.45	2154.59
1900	1900	1900	1900.08	1900	1902.92	1914.48	1900	1905.86	2702.3
1900	1900	1900	1900	1900	1906.82	1913.74	1900	1905.83	2511.36
1900	1900	1900	1900	1900	1903.07	1914.23	1900	1905.78	2732.77
1900	1900	1900	1900	1900	1909.15	1912.84	1900	1907.88	2295.44
1900	1900	1900	1900	1900	1900.06	1912.95	1900	1908.97	2087.74
1900	1900	1900	1900	1900	1900	1910.33	1900	2031.37	2565.41
1900	1900	1900	1900	1900	1904.1	1912.29	1900	1905.96	2067.27
1900	1900	1904.94	1900.13	1900	1900	1915.59	1900	1909.71	2098.59
1900	1900	1900	1900	1900	1902.23	1911.93	1900	1906.06	1978.32
1900	1900	1900	1900	1900	1900.9	1914.5	1900	1907.23	2175.9
1900	1900	1900	1900	1900	1900	1911.85	1900	1907.34	2659.73
1900	1900	1900	1900	1900	1901.89	1912.73	1900	1904.45	2397.22
1900	1900	1900	1900	1900	1910.03	1914.64	1900	1908.43	2243.56
1900	1900	1900	1900	1900	1900	1909.47	1900	1908.66	2383.24
1900	1900	1900	1900	1900	1900	1911.37	1900	1915.47	2065.1
1900	1900	1900	1900	1900	1900	1914.28	1900	1909.06	1985.26
1900	1900	1900	1900	1900	1906.37	1911.18	1900	1906.46	2066.55
1900	1900	1900	1900	1900	1900.65	1913.91	1900	1905.93	2140.17
1900	1900	1900	1900	1900	1905.76	1916.72	1900	2040.77	1998.36
1900	1900	1900	1900	1900	1906.78	1914.02	1900	1908.56	2287.65
