# Supplementary material for: An improved crayfish optimization algorithm for solving engineering optimization problems
Source: PLoS One. 2026 Feb 26;21(2):e0340464. doi: 10.1371/journal.pone.0340464 (PMC12945318; doi:10.1371/journal.pone.0340464)
Supplement: S2 Dataset — This folder contains the original, unprocessed data collected for the experiments. These raw files serve as the basis for all data preprocessing and analysis steps described in the manuscript. [file pone.0340464.s002.zip › S2/CEC 2020/D=30/AllBest5.xlsx]

## Sheet: Sheet1
39302.8	802014	4.05869e+06	5.98285e+06	3.34488e+07	256539	71501.7	5150.67	111277	2.0773e+07
22892.2	1.21489e+06	2.91051e+06	1.0195e+06	7.72284e+06	375441	36218.2	8917.74	669100	2.40324e+07
47176.4	779573	5.96274e+06	4.15768e+06	7.34605e+07	308817	59078.4	88740.8	764838	3.00245e+07
44811.6	980608	8.03807e+06	1.05502e+06	1.79851e+07	81508.5	273142	3751.22	2.61748e+06	2.52389e+07
23418.9	219783	4.5867e+06	3.59635e+06	2.45555e+06	249226	380513	3856.31	1.58296e+06	1.36691e+07
34255	382863	2.74251e+06	551525	2.06855e+07	84075.2	127773	16267.7	482402	2.9064e+07
39776.8	335911	1.44707e+06	9.03564e+06	1.67565e+07	189511	156769	13231.4	3.14526e+06	2.88791e+07
25125.3	169075	5.41178e+06	1.52364e+06	1.12892e+08	250941	58276.2	4208.54	2.58864e+06	2.89385e+07
19714.7	1.1104e+06	6.21462e+06	3.29514e+06	5.02261e+07	225293	140003	208903	1.98311e+06	3.37871e+07
20761.9	294129	2.17442e+06	1.47655e+06	2.04669e+07	144667	87684.7	4058.76	337610	2.15479e+07
29238.7	150395	3.69161e+06	935754	3.75852e+07	537300	2.02428e+06	222706	640679	2.57219e+07
15260.7	320845	1.2174e+07	2.27444e+06	2.42464e+07	246267	297782	1.5404e+06	1.26341e+06	2.13192e+07
12851.3	115178	1.93068e+06	2.99058e+06	2.92582e+07	331849	182866	5855.49	3.26575e+06	2.75519e+07
25606.8	63951.5	3.6091e+06	2.73933e+06	2.90259e+07	130441	254725	4392.23	6.05187e+06	2.52474e+07
18762.3	130031	6.14977e+06	4.3827e+06	4.45117e+07	506576	81603.9	4036.83	4.57472e+06	1.66251e+07
34700.1	128331	5.56133e+06	5.59824e+06	1.07173e+07	590530	105477	40025.1	465662	1.562e+07
27735.1	349648	3.36434e+06	6.37678e+06	5.00673e+07	139296	162546	3666.87	275016	2.32255e+07
24224.2	653428	7.7664e+06	3.24277e+06	7.25524e+07	222596	247015	4647.06	279793	7.01521e+06
48657.2	185208	2.20042e+06	2.95887e+06	9.07561e+07	246389	70351.7	3782.1	1.49853e+06	2.2618e+07
35383.8	744917	7.79202e+06	1.66236e+06	4.28207e+07	131793	220261	4881.55	125181	3.25749e+07
20086.1	629457	6.05355e+06	6.25635e+06	3.57635e+07	586554	163785	3352.65	2.95552e+06	2.09433e+07
16230.7	736418	4.98877e+06	9.34162e+06	3.24791e+07	230680	51750	4736.55	914211	1.94218e+07
19680	264533	5.48391e+06	6.20071e+06	7.57068e+07	153433	175155	2910.01	1.01851e+07	1.52622e+07
17746	657908	5.3082e+06	2.51005e+06	4.51907e+06	652439	209904	8244.96	248368	4.30668e+07
31413.8	1.08308e+06	6.20309e+06	6.53146e+06	6.65212e+07	407046	266941	3736.75	2.61058e+06	1.74042e+07
43316.5	444423	5.10267e+06	6.881e+06	9.63419e+06	446391	107171	3495.78	98439.7	1.67253e+07
34460.5	452159	1.11292e+07	4.96299e+06	6.08256e+07	144546	169449	3200.02	6.93246e+06	2.84427e+07
88654.2	192813	5.8541e+06	5.15091e+06	1.04663e+08	600649	98907.3	3809.99	2.09711e+06	2.74403e+07
38900	226932	2.02978e+06	2.11377e+06	5.66468e+07	317292	135143	49704	292366	2.30441e+07
24991.5	71264.8	3.62864e+06	1.06708e+06	7.18607e+07	364183	184816	6157.92	1.67943e+06	3.67928e+07
