# Supplementary material for: An improved crayfish optimization algorithm for solving engineering optimization problems
Source: PLoS One. 2026 Feb 26;21(2):e0340464. doi: 10.1371/journal.pone.0340464 (PMC12945318; doi:10.1371/journal.pone.0340464)
Supplement: S2 Dataset — This folder contains the original, unprocessed data collected for the experiments. These raw files serve as the basis for all data preprocessing and analysis steps described in the manuscript. [file pone.0340464.s002.zip › S2/CEC 2020/D=30/AllBest7.xlsx]

## Sheet: Sheet1
16832.4	231809	204361	2.50304e+06	8.49235e+06	95011.4	80911.2	2776.89	223074	7.85911e+06
16407.1	26897	1.44553e+06	674605	2.15493e+07	81955.3	29400.8	3977.23	735462	5.39103e+06
9449.01	288057	963369	505632	9.69708e+06	86247.7	32486.6	3655.07	670018	9.5707e+06
26674.8	18226	1.13901e+06	918264	2.90469e+06	167949	44106	3130.28	124009	1.2228e+07
18264.9	27668	1.16033e+06	248908	4.99869e+06	92091.2	51049.9	3632.11	1.50409e+06	7.33047e+06
29059.1	693664	1.69457e+06	579647	2.52078e+07	59272.9	46518.5	5056.83	110456	4.11556e+06
24954.8	42112	954403	744135	1.92649e+07	165331	159142	7041.32	856996	4.00229e+06
17984.1	51895	911237	852127	1.31252e+06	178996	67448.4	3054.58	197581	4.21004e+06
15446.9	80543.6	708766	511718	5.61094e+06	50178.2	16794.8	3402.98	58120.8	7.80057e+06
12575.5	72954	950623	56475.2	630612	66947.1	101415	5133.22	727830	7.80964e+06
26349.1	82656.6	882917	537846	3.47861e+06	24742	59138.8	3829.36	49846.4	6.02794e+06
8856.53	173258	1.86857e+06	847650	2.77295e+07	96993.4	42563.2	2573.79	408183	4.57346e+06
20790.5	572696	1.07856e+06	5.76085e+06	7.35116e+06	108852	79701	3731.49	147895	9.92432e+06
8684.44	180862	566669	1.0241e+06	2.9502e+06	57414.3	63444.8	3879.47	233243	5.69627e+06
24908.6	71884.1	1.43333e+06	1.31674e+06	1.29818e+07	78081.5	79843.6	3329.61	256405	6.63296e+06
16705.3	277364	1.44424e+06	354632	9.03841e+06	247886	63239.5	3360.74	72390.6	1.01121e+07
11451.9	41851.6	1.6018e+06	371095	6.986e+06	41981.8	129653	3626.47	331051	4.93015e+06
13340.9	88437.6	1.42613e+06	6.4265e+06	2.38534e+07	127866	32895.6	3284.91	271714	5.05036e+06
16413	118884	1.65919e+06	2.93505e+06	7.92834e+06	168300	140400	3125.65	61184.3	5.624e+06
16083.5	71545.5	1.45379e+06	323353	9.73028e+06	132999	109856	3541.31	6657.22	2.55847e+06
20421.4	92546.9	1.86011e+06	761084	8.65939e+06	105388	75183.3	3957.14	173145	1.30788e+07
21159.2	169370	1.09312e+06	210857	3.1147e+07	81043.8	91842.8	3427.54	610780	4.17734e+06
11307.9	42703.7	4.92049e+06	466177	2.08226e+07	143956	59501.8	2993.58	261222	2.13685e+06
10968.5	195635	876360	1.82608e+06	4.13434e+06	120643	131041	3421.94	246414	5.46642e+06
6977.46	180324	1.27527e+06	2.42854e+06	2.28795e+07	124455	148822	6610.27	1.33095e+06	5.70295e+06
47494.5	537019	1.18637e+06	2.39191e+06	4.51255e+06	75821.9	32446.9	3104.6	280519	6.71767e+06
22721.9	681461	540235	227169	1.2464e+06	118970	106402	3085.94	274547	8.6859e+06
23142.7	504122	1.0941e+06	862104	8.98694e+06	84108.7	73854.8	3400.79	329902	8.33824e+06
8939.67	49396.5	816753	1.26834e+06	3.87706e+06	275650	46570.5	3711.35	1.50481e+06	1.38265e+07
19364.2	76543.1	388970	553436	3.89302e+07	56842.7	22915.9	3545.46	104261	6.94269e+06
