# Supplementary material for: An improved crayfish optimization algorithm for solving engineering optimization problems
Source: PLoS One. 2026 Feb 26;21(2):e0340464. doi: 10.1371/journal.pone.0340464 (PMC12945318; doi:10.1371/journal.pone.0340464)
Supplement: S2 Dataset — This folder contains the original, unprocessed data collected for the experiments. These raw files serve as the basis for all data preprocessing and analysis steps described in the manuscript. [file pone.0340464.s002.zip › S2/CEC 2020/D=30/AllTime10.xlsx]

## Sheet: Sheet1
13.2102	7.3883	6.11265	4.89385	13.6476	5.63292	6.54395	9.63686	7.04296	4.49574
14.2797	7.50671	6.61401	4.72902	12.2574	5.83426	5.08887	10.7268	5.86317	4.66587
13.1408	7.4187	6.19567	4.66918	11.9029	5.61915	5.16281	9.64448	6.93334	4.49628
13.3282	7.40492	7.23063	4.78649	11.9913	5.58001	5.14215	9.70861	5.79965	4.4773
13.0482	7.46589	6.15888	4.72319	11.9552	6.62353	5.00416	11.134	6.81015	4.69533
13.1624	7.60289	6.23395	4.68483	12.0653	5.72495	5.28257	10.1232	5.89612	5.49122
13.7213	7.67596	6.33644	4.68704	12.9129	5.68202	5.78099	10.0891	6.12804	4.46945
13.1382	7.59568	6.5863	4.69989	12.697	6.2176	5.11369	10.3219	5.72879	4.52299
12.9039	8.46937	6.37115	4.67001	12.697	5.94996	5.2847	9.88342	5.93129	4.4884
13.1362	7.334	6.36979	4.76183	12.2916	5.83293	5.35611	9.85858	6.1443	4.58469
13.2406	8.06119	6.22604	4.80825	12.4566	5.788	5.17958	10.1932	6.40116	4.56557
13.521	7.68204	6.52922	4.93538	12.3759	6.17474	5.34591	10.3946	6.13589	4.8768
13.05	7.57659	6.05183	4.91786	12.0324	6.1015	5.63984	10.0573	6.0458	4.88872
13.0163	7.83257	6.94961	5.17534	13.9839	5.95269	5.64449	10.0575	5.87532	4.66556
13.103	7.41671	6.44046	4.87713	12.3976	5.87324	5.9421	10.3854	5.92684	4.5349
13.1579	7.83436	6.61668	4.8613	12.1564	6.01284	5.25066	10.2291	6.17466	4.56261
13.0892	7.77535	6.5784	5.02096	12.7046	5.81133	5.8862	9.87229	6.05108	4.63084
13.5364	7.7686	6.86708	5.63987	12.02	5.97535	5.24233	9.50703	7.36902	4.72042
13.8798	7.39342	6.39653	5.23236	12.83	6.01234	5.27367	9.99156	5.96667	5.13127
13.2786	7.50843	6.61625	4.78606	12.4506	5.92556	5.01171	10.289	5.95476	4.69254
13.1513	7.65524	6.67475	5.27401	12.6564	5.97924	5.08674	10.0824	6.0566	4.60822
13.0712	7.73401	6.50919	4.98779	12.7059	5.88267	5.04091	9.74633	5.85741	4.77745
13.3445	7.37278	6.32686	5.84445	12.4413	5.79689	5.54279	10.0715	5.86378	4.6894
13.7777	7.77131	6.28628	5.25422	12.306	5.92508	5.68024	10.1495	6.75275	4.5548
13.4796	7.73852	6.7481	4.97611	12.8834	5.92142	5.04694	10.3597	6.20349	4.86849
13.5662	8.03512	6.06294	5.45235	12.5375	6.12572	5.18436	10.2303	6.23841	4.53256
13.6313	8.01198	6.09424	5.17491	12.8125	6.1723	5.38291	10.268	5.78627	4.58661
13.533	7.88006	6.92349	4.8771	12.8885	6.22969	5.3121	10.0531	5.97937	4.9903
13.6285	8.01389	6.84497	5.06975	12.9532	6.07337	5.51734	10.5747	6.21336	4.88431
14.0424	8.05661	6.74332	5.17361	13.2841	6.31587	5.56339	10.5135	6.1956	4.78695
