# Supplementary material for: An improved crayfish optimization algorithm for solving engineering optimization problems
Source: PLoS One. 2026 Feb 26;21(2):e0340464. doi: 10.1371/journal.pone.0340464 (PMC12945318; doi:10.1371/journal.pone.0340464)
Supplement: S2 Dataset — This folder contains the original, unprocessed data collected for the experiments. These raw files serve as the basis for all data preprocessing and analysis steps described in the manuscript. [file pone.0340464.s002.zip › S2/CEC 2020/D=30/AllTime8.xlsx]

## Sheet: Sheet1
12.6251	6.97588	6.86594	4.45252	13.0809	5.4591	4.81461	9.06916	5.61556	4.26847
12.8664	6.95697	5.9435	4.41193	13.0742	5.30162	4.78146	9.12083	5.51383	4.2756
12.3121	6.92337	5.8552	5.1728	11.4653	5.31595	4.73811	10.2262	5.94743	4.28971
12.7278	7.05514	5.86021	4.42179	12.234	5.37829	4.96744	9.23265	6.19329	4.26694
12.5148	7.9616	6.7625	4.58066	11.7444	6.14074	4.72706	10.1465	5.92293	4.28214
13.6325	7.25052	5.9266	4.88771	11.8341	5.78738	4.78381	9.56668	5.82258	4.35239
12.7159	7.84169	6.21704	4.42181	11.8262	5.52904	4.73336	9.11735	5.9795	4.86249
13.1678	6.9436	6.39097	4.96003	12.1552	6.05395	5.08841	9.23672	6.40975	4.47694
13.0379	7.13123	6.45724	4.49285	11.9441	5.50304	5.05968	9.14891	5.53672	4.28376
12.6088	6.8771	6.06429	4.86845	12.2525	5.632	5.04945	9.09089	6.28477	4.69838
12.525	7.09209	6.04917	5.30993	11.9617	5.56609	5.11215	9.62282	5.565	4.47962
13.0267	7.18673	6.12209	5.2237	11.9192	5.42874	5.27064	9.44437	5.8229	5.18549
12.737	7.0437	6.25215	4.68237	11.8387	5.36626	5.07547	9.70008	5.70483	5.06226
13.3485	6.9045	6.34422	4.71774	12.1743	5.40088	4.76646	9.09607	5.94574	4.37272
13.1335	7.17934	6.7511	4.7168	12.1676	5.5608	5.4327	10.602	5.65247	4.39879
12.325	7.07356	6.21311	4.9984	11.8616	5.60613	5.09735	9.36053	5.68566	4.69782
12.7712	7.54022	6.07111	4.68794	12.0313	5.3704	5.16568	9.24037	5.50144	4.51275
12.532	7.72173	6.65291	4.64021	11.2807	5.46514	5.13087	9.59378	5.77301	4.42504
13.2815	7.19286	6.26674	4.92741	11.5544	5.6415	5.13059	9.20701	5.86483	4.42133
13.0635	7.36308	6.18851	4.65936	11.9588	5.56547	4.80795	9.68784	5.61093	4.39085
12.9861	7.33845	5.8297	4.73826	11.4545	5.83407	5.01717	9.15853	5.96886	4.4899
13.2934	7.31916	5.98407	4.69845	11.9147	5.7858	4.88192	10.3819	6.17183	4.41315
12.643	6.9244	6.50656	4.72011	12.1674	5.33542	5.12454	9.15899	5.98148	4.56692
13.1753	7.44382	6.29668	4.64899	11.9926	5.5159	4.81307	9.05425	5.68426	4.61857
13.0734	7.1078	6.42957	4.64477	12.1692	5.475	5.11824	9.36787	5.80917	4.58017
13.138	7.29706	6.02355	4.92955	12.4667	5.7613	5.14428	9.67447	5.98633	4.59543
13.3468	7.25689	6.24783	4.52684	12.1909	5.83573	4.88206	9.5589	5.71512	4.36846
13.5998	7.1942	6.18394	4.72839	12.5818	5.54783	4.77475	9.70975	5.97639	4.56964
13.23	7.54041	6.62866	4.64529	12.13	5.76969	5.36525	10.0801	6.37535	4.66637
13.4172	7.41509	6.55733	4.80102	12.6183	5.75485	5.09762	10.0602	6.08969	4.65133
