# Supplementary material for: An improved crayfish optimization algorithm for solving engineering optimization problems
Source: PLoS One. 2026 Feb 26;21(2):e0340464. doi: 10.1371/journal.pone.0340464 (PMC12945318; doi:10.1371/journal.pone.0340464)
Supplement: S2 Dataset — This folder contains the original, unprocessed data collected for the experiments. These raw files serve as the basis for all data preprocessing and analysis steps described in the manuscript. [file pone.0340464.s002.zip › S2/CEC 2020/D=30/AllTime9.xlsx]

## Sheet: Sheet1
14.1484	8.60217	7.72184	6.47799	15.1573	6.29624	5.73942	12.2183	6.43038	5.26867
14.1675	8.54537	6.80303	5.37139	13.9952	6.29244	5.71694	11.3983	6.4095	5.19915
14.1045	9.94689	6.97475	5.38014	14.1581	6.30349	5.74594	11.0412	6.50607	5.20356
14.4911	8.83855	6.76924	5.53313	13.6998	6.3194	5.74632	11.0359	6.64665	5.21691
14.2282	9.78607	7.11476	5.50903	15.2192	7.85032	6.93302	12.6739	6.50942	5.38101
15.4667	9.62339	7.01295	5.57572	13.8125	6.60387	5.72057	11.2819	6.45712	5.39186
14.3212	8.74029	8.38007	5.42561	13.9551	6.65344	5.86488	11.1165	6.92294	6.43314
15.6569	8.73426	6.99402	5.65104	15.5395	7.83835	6.08955	11.06	7.3023	5.41244
14.432	8.66241	7.07379	5.68204	14.5717	6.649	6.1601	11.2413	6.48878	5.59026
14.6545	8.71921	6.91808	5.43131	14.0047	6.52083	6.85566	11.9135	6.52391	5.29269
14.0939	8.87031	7.03566	5.47623	13.9269	6.89334	6.26035	11.356	6.78509	5.27261
15.2024	8.75796	6.92761	5.45142	14.0382	7.10811	5.96272	11.7407	7.10648	5.32385
14.9698	8.58961	8.58733	5.51288	14.6412	6.55765	6.03775	11.7944	6.72656	5.40888
14.2824	8.52461	6.77474	5.79021	14.1624	6.57845	5.97246	11.5411	6.65113	5.80774
14.7587	8.5889	7.5545	5.45464	14.6646	7.15041	6.25939	11.0052	6.63578	5.29289
14.6958	9.1026	7.06708	6.30015	15.0109	7.59558	6.1783	11.3692	6.86114	5.43239
14.8295	9.52017	7.61074	5.76671	13.9786	6.58277	6.05611	11.761	6.68443	5.29474
14.5792	8.88258	7.0987	5.73561	14.0241	6.54725	5.97459	11.2412	6.5739	6.0918
14.3757	8.6703	7.08118	5.96101	14.5627	6.40207	6.47272	11.0349	6.70393	5.52158
14.7138	8.96811	6.8929	5.72944	15.5523	6.64278	6.02106	11.389	6.79012	5.42127
14.2078	8.7538	7.53434	5.67414	14.2564	6.44237	6.1511	11.168	6.82013	5.24751
14.9108	8.96963	7.35751	5.79447	14.4172	6.89586	5.84241	11.3698	6.63219	5.21505
14.6758	9.07556	6.99665	5.55528	14.7298	6.55453	5.7208	11.34	6.91036	5.24044
15.056	8.9343	7.09774	5.6669	14.9104	6.6085	6.07777	11.3799	6.50401	5.50589
14.2831	9.88487	6.96715	5.67362	14.5377	6.47911	5.74928	11.3272	6.45871	5.59153
14.481	9.95341	6.90251	5.67607	14.6996	6.58609	6.04364	11.5008	6.59641	5.17242
14.7131	8.95407	7.77735	5.80505	14.5403	6.71777	6.12591	11.5339	6.78334	5.31145
14.8607	9.2842	7.50335	5.66368	14.655	6.63994	5.82706	11.8565	6.70749	5.322
15.1638	8.95874	7.5755	6.22069	14.6645	6.65212	6.00004	11.8187	6.73742	5.66398
15.3136	9.12619	7.10579	6.12416	15.1451	6.67194	6.35236	11.9273	7.00895	5.49441
