# Supplementary material for: An improved crayfish optimization algorithm for solving engineering optimization problems
Source: PLoS One. 2026 Feb 26;21(2):e0340464. doi: 10.1371/journal.pone.0340464 (PMC12945318; doi:10.1371/journal.pone.0340464)
Supplement: S2 Dataset — This folder contains the original, unprocessed data collected for the experiments. These raw files serve as the basis for all data preprocessing and analysis steps described in the manuscript. [file pone.0340464.s002.zip › S2/CEC 2020/D=50/AllBest1.xlsx]

## Sheet: Sheet1
1.56414e+07	118762	3.26528e+10	4.06221e+06	8.04215e+10	5.09763e+08	4.23828e+07	3.1248e+09	1.16561e+06	1.50329e+11
240866	70798.2	3.90465e+10	2.98403e+06	7.4884e+10	3.99233e+08	4.70947e+07	4.35309e+09	3.76282e+06	1.44891e+11
1.30071e+06	300208	4.35578e+10	9.24986e+06	6.58759e+10	5.22742e+08	4.65714e+07	7.21683e+09	493172	1.50191e+11
21198.9	4.76039e+06	4.83578e+10	3.7562e+06	9.69394e+10	4.62874e+08	4.46161e+07	4.9845e+09	1.29465e+07	1.20086e+11
777652	3.75845e+06	4.75572e+10	6.46372e+06	8.47251e+10	5.25731e+08	4.67867e+07	9.33458e+09	7.53265e+10	1.65933e+11
135206	90867.1	3.35632e+10	1.86333e+06	9.3905e+10	5.18087e+08	5.08814e+07	4.75636e+09	725768	1.4621e+11
2.36477e+06	5.13643e+06	4.25096e+10	5.14265e+06	9.137e+10	4.5936e+08	4.61588e+07	2.37046e+09	3.54074e+06	1.45295e+11
7.5898e+06	823818	4.00628e+10	2.01502e+07	7.73034e+10	4.73578e+08	4.54328e+07	1.04202e+10	123258	1.52477e+11
24365.1	4.21329e+06	3.41791e+10	9.13245e+06	1.05062e+11	5.37681e+08	4.64343e+07	4.0136e+09	56316.7	1.50923e+11
1.82939e+06	4.7235e+06	3.4959e+10	4.98692e+06	1.12854e+11	5.81711e+08	4.60126e+07	3.68693e+09	914623	1.64566e+11
141192	2.46131e+06	4.23252e+10	2.30589e+06	7.85632e+10	4.79743e+08	3.85842e+07	3.8135e+09	866894	1.42606e+11
1.5908e+06	1.20625e+06	4.24898e+10	4.23719e+06	9.7277e+10	4.93915e+08	1.1125e+09	6.02186e+09	1.77976e+06	1.42821e+11
308099	144582	4.22705e+10	6.39057e+06	9.32585e+10	3.26313e+08	4.80828e+07	4.70413e+09	10066.4	1.33172e+11
585737	2.24486e+06	4.21296e+10	3.75623e+06	7.6017e+10	3.53592e+08	4.22337e+07	4.69627e+09	2.12957e+06	1.36623e+11
437415	5.92277e+06	3.347e+10	4.00333e+06	8.17901e+10	3.48154e+08	4.60697e+07	1.04174e+10	525.169	1.36756e+11
341746	6.11042e+07	3.72722e+10	1.14024e+07	1.031e+11	7.61922e+08	4.18443e+07	6.32987e+09	3.8013e+06	1.48338e+11
385538	1.12835e+06	4.8211e+10	1.40991e+07	1.13386e+11	3.3221e+08	1.64417e+09	4.76125e+09	755692	1.43699e+11
3.74288e+06	397117	5.04184e+10	4.80168e+06	7.95131e+10	2.3822e+08	4.5891e+07	8.69372e+09	56640.1	1.48995e+11
1.29679e+06	88151.3	3.77603e+10	1.56804e+07	8.40078e+10	4.35656e+08	5.30908e+07	7.5792e+09	6.42346e+06	1.29701e+11
125186	649992	3.51469e+10	8.27655e+06	9.14511e+10	3.8072e+08	4.63727e+07	6.92463e+09	11750.7	1.37786e+11
499328	973133	3.93958e+10	3.00739e+06	8.58269e+10	3.45586e+08	4.25242e+07	4.28466e+09	3.32525e+06	1.35534e+11
2.33043e+06	3.47438e+06	3.39933e+10	1.38426e+07	1.0231e+11	5.68251e+08	4.27962e+07	8.70831e+09	236838	1.48248e+11
232679	47653.8	4.2636e+10	3.05027e+06	8.81542e+10	3.70109e+08	4.2318e+07	4.45749e+09	2.23972e+07	1.22586e+11
81649.3	656691	4.56509e+10	3.12927e+06	9.75816e+10	3.34869e+08	4.09791e+07	3.42869e+09	2.2873e+06	1.24307e+11
1.87763e+06	154478	4.0962e+10	1.46216e+07	1.12984e+11	5.18776e+08	4.1143e+07	4.34528e+09	31863.8	1.47133e+11
623150	426322	4.34368e+10	8.10145e+06	1.01279e+11	4.19038e+08	4.69893e+07	5.91157e+09	2.47456e+07	1.32002e+11
67509.9	791783	3.68436e+10	1.00287e+07	9.71348e+10	2.66814e+08	3.12659e+07	7.08011e+09	199011	1.37157e+11
5.45228e+06	888079	2.21317e+10	2.22676e+06	8.64539e+10	4.45129e+08	4.63852e+07	6.33094e+09	1.93979e+06	1.5218e+11
297882	706644	3.70393e+10	2.51771e+07	7.73498e+10	3.65084e+08	4.76746e+07	3.60246e+09	206620	1.28675e+11
171437	154763	4.28602e+10	2.60269e+06	1.1302e+11	5.83762e+08	4.09339e+07	5.23148e+09	2.01332e+06	1.39084e+11
