# Supplementary material for: An improved crayfish optimization algorithm for solving engineering optimization problems
Source: PLoS One. 2026 Feb 26;21(2):e0340464. doi: 10.1371/journal.pone.0340464 (PMC12945318; doi:10.1371/journal.pone.0340464)
Supplement: S2 Dataset — This folder contains the original, unprocessed data collected for the experiments. These raw files serve as the basis for all data preprocessing and analysis steps described in the manuscript. [file pone.0340464.s002.zip › S2/CEC 2020/D=50/AllBest2.xlsx]

## Sheet: Sheet1
7844.11	8221.21	14830.7	10155.2	14228	7759.25	8012.71	7636.87	8730.4	14228.5
8276.42	10055.5	15268.8	8464.4	13578.5	9356.49	9956.84	8745.73	8174.27	15509.7
6868.16	8688.87	14919.7	10214.9	12508.7	10681.9	8764.91	9779.93	9548.99	15103.7
7560.97	7586.24	14814.1	10660	13161.9	8934.59	9419.48	8639.55	8504.55	15034.7
7453.59	8992.87	14513.4	9769.31	12514.8	9073.25	9297.85	8154.18	8438.59	14479.8
8655.64	7925.18	14300.7	10119.3	13460.1	8052.54	8040.56	9076.76	9309.18	15025.1
9063.88	8714.44	14781	9131.17	13516	10545	10182	8390.71	7609.16	14237.6
7930.11	8344.51	15129.8	8123.3	13207.8	8509.72	7760.45	8297.74	9982.14	15443.8
9270.67	8258.97	15173.4	11671.4	14427.8	10160.3	7037.03	8726.03	7708.4	15392.7
8309.43	8480.34	13946.4	10693.3	13960.3	9985.46	10872.5	8446.77	8407.29	15206.5
8059.63	9386.44	14812.7	10317.7	11744.4	9843.96	9535.83	9243.78	8385.81	14445.4
7663.28	8260.68	14247.9	10675.4	12509.2	8013.75	11111.2	9648.9	9292.79	14797.5
7691.71	6518.06	14645.4	10233.1	15440	10685.8	7903.71	8141.35	10298.2	14961
8596.29	8319.27	13869.9	12762	12834.8	9256.26	8755.08	8606.81	9047.74	15309.7
8536.57	8894.56	15038.5	9325.86	13516.4	8342.6	10628.2	8551.73	8545.48	15391.2
8401.45	7251.59	14814.1	8037.65	13896.7	10719.1	9066.01	8456.85	9827.77	15196.6
7253.7	9031.05	15270.7	9450.04	13349.2	11134	7967.98	8520.19	10205.3	15171.4
7267.99	8484.2	13964.1	10593.7	14527	10361.7	8794.63	9608.59	7386.43	14381.5
8580.16	8084.69	14663.2	10696	14367.9	10143.4	9548.87	8571.9	9113.46	13862
7546.05	7352.13	14517.3	9139.05	13783.3	9407.54	9126.75	10150.9	8155.94	14755.8
8165.13	7123.33	15040.6	10728.8	13701.1	9709.33	9618.71	9528.52	9984.64	15460.8
8419.5	8253.45	15016.9	11396.5	13013.3	9181.93	9218.87	8590.57	8661.94	15377.5
8774.41	7793.06	14107.1	9518.98	13512.3	11291.5	8716.76	8952.98	6926.02	14831.5
7731.98	9449.26	14224.9	12135.4	13516.8	10073.3	9201.78	9036.92	8700.59	15013.2
8556.67	7852.48	14224.6	13083.1	13891.9	10692	9759.3	8901.08	8354.8	15051.4
8046.64	8422.46	14842.2	8341.25	13314.1	8072.18	9460.54	9139.51	8528.83	15095.2
7868.55	8856.4	14025.1	9795.86	12730.4	8456.32	10174.5	8626.57	6834.09	15093.3
8366.83	8675.29	14326.4	8458.55	13272.2	10247.2	8888.13	8911.47	8395.68	14662.5
9545.5	8991.07	14807.5	10448.4	13923	8349.45	9144.13	9681.25	8672.51	15123.6
9251.9	8723	14665.9	9222.86	14158.1	9596.55	7409.25	9154.95	7214.03	15368.9
