# Supplementary material for: An improved crayfish optimization algorithm for solving engineering optimization problems
Source: PLoS One. 2026 Feb 26;21(2):e0340464. doi: 10.1371/journal.pone.0340464 (PMC12945318; doi:10.1371/journal.pone.0340464)
Supplement: S2 Dataset — This folder contains the original, unprocessed data collected for the experiments. These raw files serve as the basis for all data preprocessing and analysis steps described in the manuscript. [file pone.0340464.s002.zip › S2/CEC 2020/D=50/AllBest3.xlsx]

## Sheet: Sheet1
1522.26	1472.72	1594.13	1624.17	1966.37	1233.67	1372.48	1526.05	1128.92	3061.42
1790.18	1767.99	1591.18	1952.51	1895.69	1464.12	1408.23	1772.85	1241.35	3254.56
1304.64	1778.35	1731.87	1440.58	1926.2	1439.78	1476.17	1765.87	1880.85	3368.25
1474.82	1783.2	1615.62	1638.94	1940.22	1420.48	1444.02	1614.28	1868.8	2691.76
1805.96	1550.84	1547.37	1716.63	1776.19	1314.31	1345.79	1795.24	1364.86	2852.45
1579.63	1805.63	1584.84	1704.38	2000.85	1532.96	1541.41	1320.67	1201	2704.9
1217.9	1712.81	1587.68	1671.36	1950.41	1292.98	1474.04	1309.2	1075.17	3232.75
937.619	1737.16	1599.83	1543.63	1774.2	1381.7	1525.2	1575.88	1365.23	3093.09
1727.32	1791.23	1654.53	1761.49	1899.03	1359.88	1452.63	1510.76	1336.88	3256.27
1753.85	1781.94	1604.05	1758.02	1876.94	1390.24	1502.7	1767.1	1293.71	2462.85
1543.12	1797.29	1660.02	1726.4	1928.9	1343.49	1438.01	1328.61	1359.08	2960.64
1065.59	1577.96	1565.34	1686.31	1850.27	1269.82	1353.75	1382.22	1235.42	2682.67
1032.99	1779.82	1682.77	1516.43	1871.14	1402.15	1540.94	1398.33	1305.34	3196.31
1062.45	1755.32	1670.6	1697.5	1796.11	1293.55	1430.81	1782.98	1257.46	3127.62
1277.23	1798.45	1552.99	1940.57	1797.88	1310.41	1563.21	1529.21	1382.59	3110.85
1494.09	1641.5	1642.91	1656.63	1864.92	1223.43	1528.32	1387.91	1092.11	3006.57
1540.25	1372.73	1724.68	1753.56	1942.94	1328.21	1528.01	1644.88	1431.62	2740.62
1013.44	1695.74	1495	1723.26	1994.64	1324.14	1515.8	1663.39	1273.43	3071.66
1669.08	1677.85	1569.96	1788.61	1911.36	1367.1	1389.9	1802.55	1088.51	3207.27
1191.94	1794.43	1582.62	1601.71	1978.09	1488.49	1614.13	1414.97	1019.14	3113.4
1096.2	1763.23	1523.97	1711.13	1970.75	1381.79	1487.45	1323.79	1359.31	2809.29
1776.87	1753.8	1546.8	1906.6	1971.48	1127.93	1442.08	1335.53	1362	2706.09
1757.19	1415.54	1593.32	1772.37	2008.39	1315.4	1560.42	1790.6	2067.9	2924.31
1391.65	1795.51	1689.87	1739.27	1946.45	1279.9	1376	1421.88	1284.86	2677.67
1761.32	1654.22	1553.47	1674.05	1843.37	1305.51	1488.91	1736.7	1420.98	2566.82
1172.97	1606.67	1612.57	1635.74	1918.64	1340.89	1399.66	1779	1358.74	3252.45
1443.82	1555.16	1713.06	1681.88	1874.66	1464.62	1529.19	1666.49	2111.4	3034.4
1676.96	1712.65	1715.81	1575.96	1882.36	1419.71	1453.5	1288.85	1192.24	2830.54
1601.19	1807.33	1437.06	1578.3	1927.79	1221.43	1514.96	1620.86	1224.09	2732.92
1519.53	1649.11	1487.66	1648.6	1755.87	1345.7	1447.28	1379.38	1327.67	3054.62
