# Supplementary material for: An improved crayfish optimization algorithm for solving engineering optimization problems
Source: PLoS One. 2026 Feb 26;21(2):e0340464. doi: 10.1371/journal.pone.0340464 (PMC12945318; doi:10.1371/journal.pone.0340464)
Supplement: S2 Dataset — This folder contains the original, unprocessed data collected for the experiments. These raw files serve as the basis for all data preprocessing and analysis steps described in the manuscript. [file pone.0340464.s002.zip › S2/CEC 2020/D=50/AllBest4.xlsx]

## Sheet: Sheet1
1900	1900	1900	1900	1900	1900	1927.65	1900	1912.71	1998.57
1900	1900	1906.95	1900	1900	1900	1927.78	1900	1912.31	3276.39
1900	1900	1900	1900	1900	1913.52	1929.86	1900	1916.1	1990.17
1900	1900	1900	1900	1900	1905.13	1926.71	1900	1927.24	4135.8
1900	1900	1900.55	1900	1900	1924.25	1925.59	1900	3069.48	2709.78
1900	1900	1900.38	1900	1900	1900	1925.62	1900	1930.04	2512.4
1900	1900	1900.02	1900	1900	1900	1926.41	1900	1913.77	2899.05
1900	1900	1900	1900	1900	1900	1928.81	1900	1925.7	3765.01
1900	1900	1904.44	1900	1900	1900	1927.08	1900	1924.61	4063.55
1900	1900	1900.03	1900	1900	1900	1931.11	1900	1933.37	2540.17
1900	1900	1900.7	1900	1900	1900	1928.04	1900	1921.72	2133.78
1900	1900	1900	1900	1900	1900	1928.33	1900	1918.58	1983.19
1900	1900	1900.27	1900	1900	1900	1928.63	1900	1918.64	2267.9
1900	1900	1900	1900	1900	1901.43	1929	1900	1917.14	2197.53
1900	1900	1900	1900	1900	1900	1927.99	1900	1909.61	2184.05
1900	1900	1904.54	1900	1900	1900	1935.03	1900	1925.88	2097.91
1900	1900	1900	1900	1900	1900	1929.52	1900	1915.19	2321.44
1900	1900	1908.3	1900	1900	1902.84	1929.02	1900	1909.96	2375.59
1900	1900	1906.95	1900	1900	1900	1931.08	1900	1919.64	2407.93
1900	1900	1921.43	1900	1900	1903.01	1927.63	1900	1914.13	2569.61
1900	1900	1905.11	1900	1900	1900	1930.56	1900	1917.38	2130.91
1900	1900	1913.62	1900	1900	1900	1932.5	1900	3131.13	2451.73
1900	1900	1912.58	1900	1900	1900	1929.68	1900	3088.87	2494.04
1900	1900	1900	1900	1900	1900	1928.95	1900	1912.83	2093.18
1900	1900	1900.04	1900	1900	1900	1925.09	1900	1920.97	2296.35
1900	1900	1900.08	1900	1900	1908.2	1928.57	1900	2867.22	3058.14
1900	1900	1907.07	1900	1900	1900	1925.74	1900	1915.93	3928.39
1900	1900	1900.03	1900	1900	1900	1928.58	1900	1920.79	2642.75
1900	1900	1911.74	1900	1900	1900	1930.35	1900	1921.48	2019.98
1900	1900	1900	1900	1900	1901.43	1925.64	1900	1928.47	2652.22
