# Supplementary material for: An improved crayfish optimization algorithm for solving engineering optimization problems
Source: PLoS One. 2026 Feb 26;21(2):e0340464. doi: 10.1371/journal.pone.0340464 (PMC12945318; doi:10.1371/journal.pone.0340464)
Supplement: S2 Dataset — This folder contains the original, unprocessed data collected for the experiments. These raw files serve as the basis for all data preprocessing and analysis steps described in the manuscript. [file pone.0340464.s002.zip › S2/CEC 2020/D=50/AllBest5.xlsx]

## Sheet: Sheet1
224144	685393	4.16823e+07	5.57222e+06	2.68287e+08	725588	327314	497823	6.59662e+06	2.34755e+08
143905	1.65218e+06	3.78228e+07	1.36441e+07	8.69432e+07	1.49446e+06	978651	504726	1.60353e+06	1.89029e+08
122914	278865	3.37345e+07	1.64119e+07	2.13829e+08	1.03183e+06	171710	650371	9.89516e+06	1.06497e+08
199568	212312	3.23097e+07	3.6644e+07	3.50701e+08	561966	836926	685245	3.63735e+06	6.78138e+07
158923	505581	4.46305e+07	1.77988e+07	1.40817e+08	234544	421721	753090	4.92887e+06	2.39695e+08
117408	445392	1.63022e+07	2.32869e+07	3.41114e+08	1.17332e+06	316361	230129	154915	1.80166e+08
156167	616161	1.53145e+07	5.00155e+06	2.4234e+08	949336	362605	116142	3.71185e+06	1.32151e+08
81925.8	539229	5.52694e+07	1.29767e+07	2.64059e+08	437367	354897	103456	781751	1.14022e+08
165443	608188	5.10339e+07	3.16299e+07	4.83689e+08	1.15163e+06	818199	140080	657327	2.05341e+08
155144	1.93135e+06	2.59953e+07	6.99581e+06	6.4028e+07	1.0105e+06	627711	253261	6.33449e+06	2.05306e+08
276135	249082	5.37143e+07	7.2469e+06	3.93763e+08	431459	399681	157581	8.05879e+06	8.68731e+07
233586	743225	3.32257e+07	3.04752e+07	7.15154e+08	777453	598116	1.00089e+06	1.22241e+06	1.68195e+08
95215	1.05921e+06	2.92411e+07	3.00355e+07	3.28714e+08	892677	395981	498914	7.39911e+06	2.23746e+08
113872	489829	4.00037e+07	2.02706e+07	4.95686e+08	1.36206e+06	550928	335175	5.10267e+06	1.61067e+08
141256	2.18238e+06	5.65435e+07	6.77243e+06	1.45257e+08	946990	307193	514302	4.26885e+06	2.26492e+08
125870	1.68332e+06	4.12508e+07	1.24525e+07	3.67512e+08	800249	205386	249459	3.97721e+06	2.61242e+08
158992	613488	2.67579e+07	3.35739e+07	1.98854e+08	991705	1.0754e+06	2.31595e+06	9.13277e+06	2.0598e+08
219481	1.4661e+06	3.84732e+07	9.46539e+06	1.73912e+08	1.32406e+06	877169	1.7566e+06	4.3301e+06	2.5321e+08
134807	832989	3.37754e+07	8.90547e+06	4.27079e+08	913939	725081	112248	1.10102e+07	1.08093e+08
226424	641887	2.72718e+07	2.70133e+07	7.42292e+07	1.13428e+06	1.85171e+06	247924	6.27711e+06	2.29075e+08
176028	745354	2.84738e+07	3.48143e+06	2.18004e+08	816810	358741	548257	4.13381e+06	2.89075e+08
312462	1.977e+06	1.83874e+07	1.28363e+07	3.42537e+07	963603	1.20363e+06	196275	3.50676e+06	1.32199e+08
94528.1	1.0525e+06	4.05951e+07	2.74501e+07	4.26131e+08	1.00078e+06	538110	1.45349e+06	8.68754e+06	1.34482e+08
168642	145563	1.95126e+07	2.42932e+07	1.73998e+08	560209	945024	218948	2.01935e+07	1.30513e+08
222526	282397	3.35667e+07	3.03668e+06	4.83227e+08	1.36475e+06	425469	614285	3.54727e+06	1.37108e+08
125799	541998	3.1258e+07	2.17977e+07	6.2077e+08	654545	494565	440167	3.27108e+07	1.75855e+08
355287	1.87841e+06	2.3972e+07	7.84104e+06	5.49352e+08	1.0483e+06	413150	808228	5.96559e+06	1.90844e+08
60444.6	193599	2.05764e+07	9.28126e+06	7.3152e+08	781044	398300	1.2712e+06	1.66737e+06	1.23019e+08
226847	862154	5.15521e+07	2.22464e+07	6.39819e+08	883835	871595	1.06448e+06	4.22898e+06	2.13485e+08
275458	579011	5.01079e+07	1.18551e+07	3.7946e+08	942522	362998	331431	2.16549e+06	2.14499e+08
