# Supplementary material for: An improved crayfish optimization algorithm for solving engineering optimization problems
Source: PLoS One. 2026 Feb 26;21(2):e0340464. doi: 10.1371/journal.pone.0340464 (PMC12945318; doi:10.1371/journal.pone.0340464)
Supplement: S2 Dataset — This folder contains the original, unprocessed data collected for the experiments. These raw files serve as the basis for all data preprocessing and analysis steps described in the manuscript. [file pone.0340464.s002.zip › S2/CEC 2020/D=50/AllBest7.xlsx]

## Sheet: Sheet1
132078	174974	1.02435e+07	3.90196e+06	4.62845e+07	725168	306360	166406	541797	4.56424e+07
47997.1	1.06252e+06	4.22055e+06	5.28073e+06	1.89443e+07	466877	192113	171444	4.59043e+06	3.54622e+07
93471.2	232634	2.59705e+06	5.74739e+06	5.92026e+07	167200	249172	107758	1.00709e+07	5.40976e+07
142856	776614	5.46618e+06	2.88138e+06	2.11778e+07	269245	125843	243739	149387	4.89401e+07
96321.6	408289	6.83222e+06	9.29578e+06	3.02134e+07	485894	92098.9	42108.2	475837	3.93328e+07
136395	463320	7.00129e+06	1.98577e+06	7.37794e+07	560111	302722	94474.7	734092	4.95486e+07
55427.9	382678	1.35224e+07	3.73993e+06	6.00848e+07	335612	241704	57232.9	3.20591e+06	6.62363e+07
118205	287770	6.98699e+06	1.98145e+07	8.33084e+07	537302	286698	109719	274766	2.08636e+07
108912	637983	8.26114e+06	9.08715e+06	1.54094e+07	428970	102582	106061	625201	6.04828e+07
69201.2	152177	7.6794e+06	8.07241e+06	1.50605e+07	444645	244690	156702	2.1095e+06	5.00344e+07
96851.2	86452.5	6.42867e+06	1.17264e+07	6.5498e+07	517017	168272	77516.8	1.37053e+06	3.24947e+07
43321.3	185095	3.44585e+06	3.64579e+06	4.43874e+07	309567	197658	143087	1.23846e+06	4.66189e+07
116735	152688	6.76941e+06	3.20449e+06	8.5028e+07	413249	309189	489115	804540	3.06676e+07
82277.8	921619	1.89716e+07	2.34634e+06	9.8862e+06	507907	178313	416399	1.13096e+06	3.38395e+07
54344.4	299096	3.9056e+06	5.89405e+06	1.05489e+08	387681	331067	265872	289681	2.68544e+07
251166	329115	6.27844e+06	2.00901e+07	1.69067e+07	232645	503410	41002.8	1.48645e+06	3.34842e+07
87624	306729	8.53086e+06	4.54588e+06	4.90607e+07	329843	244707	302485	1.13492e+06	3.60147e+07
116146	943311	9.89921e+06	1.34698e+07	5.70182e+07	300764	291349	63893.6	81398.8	4.92774e+07
66304	382931	1.65512e+07	6.08302e+06	7.31968e+07	322011	271943	117808	1.95918e+06	3.78032e+07
111956	613627	8.4445e+06	1.95367e+06	3.10815e+07	474451	70002.6	68562.9	1.46917e+06	3.05696e+07
179033	583638	1.12695e+07	2.99446e+06	5.27778e+07	507696	185784	133809	225245	4.89197e+07
54106.5	451438	8.89644e+06	6.58405e+06	3.84658e+07	300047	215976	26551.8	1.1938e+07	4.26004e+07
182446	443446	1.71782e+07	3.88558e+06	1.50434e+08	550210	402360	211577	1.40136e+07	4.99656e+07
157968	375107	1.0162e+07	5.39751e+06	3.4581e+07	390866	279211	182882	3.97732e+06	5.32509e+07
160707	1.0556e+06	1.12539e+07	7.2527e+06	8.74179e+07	528548	315049	13384.1	81719.7	4.66424e+07
98917.6	450354	1.10573e+07	2.91544e+06	4.02316e+07	381547	76221.3	83418.3	5.33947e+06	4.43798e+07
150581	260776	8.39924e+06	7.49238e+06	8.81983e+07	476883	232776	45581.6	240499	4.10702e+07
91767.8	596351	1.0681e+07	1.03057e+07	3.20468e+07	289200	119879	42392	3.24644e+06	2.81984e+07
119722	706091	6.89985e+06	1.75608e+06	1.22914e+07	396094	199604	53988.4	6.11895e+06	3.98859e+07
126472	435983	8.01447e+06	9.4568e+06	2.37093e+07	625348	575197	191187	373643	4.10707e+07
