# Supplementary material for: An improved crayfish optimization algorithm for solving engineering optimization problems
Source: PLoS One. 2026 Feb 26;21(2):e0340464. doi: 10.1371/journal.pone.0340464 (PMC12945318; doi:10.1371/journal.pone.0340464)
Supplement: S2 Dataset — This folder contains the original, unprocessed data collected for the experiments. These raw files serve as the basis for all data preprocessing and analysis steps described in the manuscript. [file pone.0340464.s002.zip › S2/CEC 2020/D=50/AllBest8.xlsx]

## Sheet: Sheet1
11251.7	10681.9	15809.8	14920.7	14861.3	10670.4	10994.3	11913.2	9270.95	16554.5
13402	12374.6	15767.9	12484.6	14851.3	11168.6	12252.5	3267.87	10860.6	15956.7
10262.9	12952.7	16325.7	13545.7	14221.2	10255.2	12198.1	8331.62	9403.2	16642.2
2301.86	10377.4	15853.1	13581.1	15015.7	2366.07	10145.4	11437.1	10362.4	16321.9
11087.5	10306.1	16088.2	12870.2	15410.5	12379.9	11079.5	11380.5	10351.7	16433
9782.05	9620.34	15210.7	12037.7	14699.9	11332.8	11006	9986.18	8748.48	15862.4
12171.3	12237.1	15492.5	11197.7	15152.2	10956.9	9580.21	10394.2	8679.68	15791.7
10907.1	11147.8	16093.2	10755.2	14886.8	12144.8	11395.7	11093.8	9072.9	16487.1
2302.05	10125.6	15351.5	10286.4	14820.3	13318.5	8625.38	8871.45	10814.7	16795.4
11004.2	2310.45	15375.4	10853.1	14668.8	10739.6	10645.7	8391.81	9331.84	16165.7
2319.81	12503.7	16272.3	11663.8	14848.3	11640	9505.28	12307.4	11813.2	16626.1
10342.6	12192.2	16194	12839	13030.7	11846.8	9979.24	10441.7	11618.5	16023.7
12454.8	11263.2	15810.4	10774.3	13828.8	11012.4	10803.5	10026.7	9906.12	16772.7
10789.9	13185.3	16036.8	12906.2	15767.7	11975.8	9648.38	11128.5	10196.8	16577.6
8819.09	10833.6	16123.6	10792	15093.2	12350.7	9993.26	12548.4	10990.5	16586.1
2301.04	10754.9	15703.3	11178	15438.1	11724.4	10568	10845.7	10175.6	15982.7
10483.9	11609.9	15942.1	11606.2	14880.7	13497.6	10582	9577.08	10930	16297.2
10383.6	12472.4	7954.38	13270.4	14583.2	10975.3	10436.2	8735.77	10258.7	15745.5
9367.37	11776.5	15549.9	10320.3	16022.3	9936.21	10391	10725.4	10105.6	16089.2
11918.3	9626.18	15587.1	12252.8	14977	10601.2	11166.6	10303.3	11248.8	15939.7
11428.3	13488.7	15943.4	12037.5	16279.1	11376.1	8606.78	10979.3	9038.51	16700
10412.4	10500.3	15668.4	12018	14720.1	10263.8	9550.76	8996.52	12022.6	16832.9
10868.9	11068.4	15785.5	12798.3	14697.8	11426.9	9909.51	10652.2	10787	16472
9547	12431.2	16251	9490.26	14714.6	11920.1	10536	10481.9	11690.2	15949.3
11247	11492	16359.2	10701.5	15777.7	11718.7	10126.2	10602.5	10516.1	16696.2
12524.4	2302.81	16098.8	13483.3	15834.4	9292.24	9990.35	10505	8520.99	15753.5
10917.3	12109.6	16433.7	10645.6	14005.8	11162.4	11167.2	8481.73	9434.24	16095
11806.2	10729.8	15928.5	11198.6	13352.4	10541.2	7825.66	3497.58	10379.7	15292.7
11954.1	13370.4	16195.2	12977.7	14537.9	11206.6	11729.8	10380.4	10431.6	16550.4
10090.6	12090.8	15562.5	9406.53	14198.2	12484	10307.5	9767.71	9587.81	16758.6
