# Supplementary material for: An improved crayfish optimization algorithm for solving engineering optimization problems
Source: PLoS One. 2026 Feb 26;21(2):e0340464. doi: 10.1371/journal.pone.0340464 (PMC12945318; doi:10.1371/journal.pone.0340464)
Supplement: S2 Dataset — This folder contains the original, unprocessed data collected for the experiments. These raw files serve as the basis for all data preprocessing and analysis steps described in the manuscript. [file pone.0340464.s002.zip › S2/CEC 2020/D=50/AllTime1.xlsx]

## Sheet: Sheet1
18.4423	6.48558	10.3228	4.36789	13.1959	6.25572	5.11815	9.40921	6.07612	6.33117
18.7446	6.49233	8.56484	4.31792	12.9696	6.27119	4.96488	11.0413	6.25417	4.66174
18.7624	6.53718	8.47782	4.32198	14.5676	6.65949	5.00198	9.57558	6.02006	4.92224
18.1026	6.6585	8.5335	4.43368	12.4602	6.29438	4.94006	9.9251	6.13235	5.09249
18.3905	6.41843	8.7685	4.44858	13.8872	6.28506	5.10782	9.69585	7.06058	4.79105
19.0512	6.46241	8.31958	4.59377	12.7987	6.39632	4.99983	9.96133	6.7468	4.61726
19.1997	7.15161	9.28669	4.36292	13.7584	6.37488	5.15154	9.73027	6.58772	5.70898
19.1484	6.60225	9.62996	4.94021	13.1166	6.79966	5.20195	10.4351	7.10074	4.72522
18.5065	6.56658	9.04445	4.38128	12.7488	6.71384	5.02416	9.72919	6.46354	4.9345
18.5938	6.69298	9.11594	4.61831	12.6025	6.76732	5.73163	9.9897	6.12113	4.64717
18.086	6.78944	9.40019	4.36304	13.5557	7.23792	5.30875	9.87873	6.40695	5.06436
18.7939	6.82469	9.15629	4.40206	14.0955	6.39399	5.81962	9.49579	6.24523	4.93991
18.5026	6.85731	9.95218	4.59743	12.7042	6.99392	5.0772	9.9159	6.34755	4.71672
18.3921	6.58609	8.51209	4.33665	13.7852	7.5236	5.31432	10.3119	7.27946	5.32978
19.2653	6.39147	9.23888	4.62922	12.6625	7.08469	5.33255	9.60118	6.61474	4.95009
19.2991	6.57893	9.04849	4.31624	13.4551	6.37253	5.05904	10.1652	6.4225	5.00357
18.6007	6.98398	8.85446	4.33294	12.8336	6.70401	5.36286	9.74534	6.08149	4.77177
19.2209	6.59471	9.10002	4.71969	13.161	6.64726	5.48354	10.1947	6.24482	4.97792
19.1138	6.69147	8.75213	4.66513	13.2783	6.74991	5.52678	9.90158	6.80332	4.84155
18.4008	7.49041	8.81448	4.51775	12.7369	6.58634	5.19738	10.6326	6.20904	4.75274
18.8935	7.33811	8.68216	4.37514	12.9412	6.90498	5.18256	10.2142	6.6063	4.70942
19.4757	6.47036	8.79328	4.5045	14.0146	7.2402	5.18714	9.6995	6.48745	4.658
19.9059	6.73532	9.54215	4.67024	12.9048	7.31825	5.45224	9.72681	6.75211	5.02956
19.1301	6.92441	9.06894	4.46963	13.3153	6.82229	5.78802	10.3564	6.23764	4.66095
19.9668	6.50863	8.8154	4.33304	12.8662	6.24569	5.42397	9.82799	6.10131	5.05727
19.8076	6.61078	9.06524	4.69281	12.9841	6.77891	5.48924	10.2402	6.46662	4.78479
19.6845	6.44725	8.63112	4.75708	12.7665	6.59088	5.27365	10.7489	6.40518	4.93562
19.4452	7.14074	8.8365	4.48696	13.3889	6.8124	5.3111	10.1706	6.37914	4.99837
20.0775	7.56775	8.82576	4.37683	13.8314	6.7872	5.79732	10.371	6.81871	4.93039
20.4441	7.02713	9.38789	4.66683	13.0388	7.02229	5.45857	10.6862	6.57476	5.01412
