# Supplementary material for: An improved crayfish optimization algorithm for solving engineering optimization problems
Source: PLoS One. 2026 Feb 26;21(2):e0340464. doi: 10.1371/journal.pone.0340464 (PMC12945318; doi:10.1371/journal.pone.0340464)
Supplement: S2 Dataset — This folder contains the original, unprocessed data collected for the experiments. These raw files serve as the basis for all data preprocessing and analysis steps described in the manuscript. [file pone.0340464.s002.zip › S2/CEC 2020/D=50/AllTime10.xlsx]

## Sheet: Sheet1
39.4032	27.7856	21.2167	16.9944	48.2093	18.9622	17.7128	34.7436	25.214	19.2368
40.2471	28.0268	28.2798	16.9401	47.4542	18.8534	17.6525	41.233	18.7651	19.0347
39.9382	27.9017	21.0707	17.2631	47.6134	18.8622	17.6134	35.8972	18.7646	19.0944
39.7599	33.4732	21.1425	17.2877	49.1482	18.8736	17.9577	34.8045	26.4935	19.4278
41.9859	27.5853	21.3364	16.9663	48.4984	18.8882	17.9229	41.2955	19.5065	19.7807
40.26	29.0149	21.2764	17.0488	49.4608	20.1882	18.8392	35.2972	18.8499	20.3741
40.3969	28.6303	22.3251	17.0271	45.9461	21.5383	18.3041	35.2263	19.564	22.1802
42.1901	29.0795	22.5811	19.0306	57.3601	19.1916	17.7957	35.3927	19.6395	20.3737
40.6333	28.1423	22.1637	17.2393	47.0221	19.8688	17.6528	35.1015	18.895	19.2012
40.2043	28.1196	21.2148	17.2409	49.4319	19.239	18.2399	37.4191	20.3793	20.8938
41.0436	27.9903	22.0015	17.2999	52.6991	19.1964	18.6465	36.216	19.2439	19.1464
42.5438	29.0777	27.3897	17.1939	48.3425	19.8165	21.1586	34.6614	22.7459	19.902
44.1547	28.0201	21.8874	17.0325	47.7669	19.4851	19.5374	36.4261	19.1221	19.311
40.9084	28.0101	21.9728	17.0166	49.7294	21.1907	18.3509	37.5964	18.8087	20.1226
41.5011	29.0529	22.0146	19.2748	48.5334	19.0476	17.8283	35.4613	19.2684	21.0458
42.4439	28.1478	22.2138	18.2342	50.737	20.9729	19.6945	35.6357	21.63	19.0703
40.7238	30.5735	21.111	19.7364	49.0137	21.0717	18.5641	35.8625	18.8781	19.0026
41.4642	27.7326	22.7061	17.0854	48.2684	19.1631	18.5708	35.7845	19.6973	20.3255
39.9139	27.9555	22.017	18.337	50.6095	19.8449	20.4715	35.9432	19.4467	19.0028
41.4345	31.5135	22.6675	19.2954	48.5438	19.2634	18.3026	35.8778	19.0074	19.1674
40.1368	27.6255	23.0934	17.7952	49.136	20.9655	18.4417	35.5362	20.626	20.1347
40.3049	28.1002	21.1892	17.2083	46.5587	19.427	19.548	36.1432	19.5684	19.8638
41.471	28.6529	23.8906	18.2042	48.5162	20.5184	19.297	35.2478	19.8864	19.7437
40.831	28.3377	21.9512	17.6782	48.4416	19.5393	18.3302	36.1025	19.7475	19.064
40.6791	28.9026	21.1665	16.9798	49.9429	19.8243	19.8387	35.9246	19.2854	19.9468
42.4828	28.4442	22.3962	18.3573	50.6073	20.0805	21.2981	36.4268	20.0618	19.291
42.2829	28.5087	21.8605	17.7782	51.2391	20.0439	20.4543	36.4533	19.6794	19.6452
42.4004	29.3805	24.1071	17.3967	50.3316	20.1181	17.8534	38.0627	20.2149	19.8834
43.8355	29.5394	21.8673	18.3205	51.9165	21.2327	19.7928	38.6302	21.08	20.338
43.3408	29.9511	22.6357	18.7701	51.6856	21.2658	19.1744	38.734	20.5123	20.4242
