# Supplementary material for: An improved crayfish optimization algorithm for solving engineering optimization problems
Source: PLoS One. 2026 Feb 26;21(2):e0340464. doi: 10.1371/journal.pone.0340464 (PMC12945318; doi:10.1371/journal.pone.0340464)
Supplement: S2 Dataset — This folder contains the original, unprocessed data collected for the experiments. These raw files serve as the basis for all data preprocessing and analysis steps described in the manuscript. [file pone.0340464.s002.zip › S2/CEC 2020/D=50/AllTime2.xlsx]

## Sheet: Sheet1
22.2958	10.0277	12.0215	6.66001	21.322	8.42477	7.52196	13.5958	9.01036	8.58902
23.9904	10.8041	12.255	6.48699	20.7513	8.70966	7.19999	13.8977	8.49227	7.23247
22.4494	10.1222	10.8141	6.50088	20.7943	8.38489	8.63165	14.1293	8.98251	7.34791
25.1177	10.0003	11.0884	6.45896	19.2495	8.6245	7.10978	13.7313	8.91518	7.23036
23.2709	9.93492	11.2284	6.60361	20.0656	8.77231	7.48813	15.0169	8.48591	7.34961
22.85	10.8073	11.9183	6.7447	19.8084	8.65415	7.4117	14.1101	8.35684	7.58348
22.3684	10.1233	11.2898	7.06595	19.3196	8.50358	7.18094	14.655	9.18961	8.33376
23.2502	10.3151	11.1216	7.09152	20.1248	8.62235	7.91956	15.0374	8.85745	8.27601
22.2781	10.4855	11.3553	6.8474	20.744	9.55128	7.49609	14.8148	8.99303	7.70736
22.2993	11.2892	11.2572	6.62047	19.9495	8.65015	7.47559	13.8975	9.53587	7.56708
22.3226	10.1369	12.0992	6.8933	20.8452	9.43274	7.2658	13.6643	8.36905	7.3696
22.489	10.4884	11.8642	7.03385	21.0777	8.86915	7.43195	14.5792	9.01461	7.72736
23.9037	10.2945	10.7909	7.52354	20.3382	9.05562	7.9682	14.0072	8.29792	7.8287
22.6347	10.8235	12.1175	6.59674	19.463	8.7397	7.52697	13.8066	8.96164	8.00669
23.1023	11.0087	11.4338	6.61089	20.4525	8.5975	7.27047	14.0701	8.81648	7.34344
23.1456	10.4141	10.896	6.59625	21.5305	8.80974	8.59029	13.8325	8.72622	7.33538
22.2831	10.781	11.8888	6.98241	20.1315	8.48761	8.02695	14.8111	8.43506	7.97358
23.1285	10.0297	10.9461	6.75663	19.1824	9.06886	7.27608	14.2549	8.38961	7.58538
22.4243	10.3414	11.8529	6.74317	19.602	8.49971	7.62238	15.1151	9.03126	7.38024
23.5164	10.0343	11.3063	6.60538	20.5064	8.72314	7.54667	13.8934	8.50188	8.01313
23.3606	10.1962	10.9805	6.59554	20.6623	8.84209	7.37887	14.3575	8.85975	8.23605
22.3695	10.6833	11.1823	6.94381	19.7576	9.23642	7.23196	14.2026	8.59845	7.52447
22.5338	10.4062	11.4055	6.99412	20.7534	8.95284	8.32929	13.9001	9.08129	7.59599
22.929	10.5361	11.5916	6.84006	19.7072	8.36806	7.38911	13.7798	9.19461	7.72194
22.8802	10.9008	11.1826	6.68183	19.9317	8.99983	7.28686	14.7692	8.636	7.49719
23.6793	10.5172	11.0722	7.4176	20.3909	8.56098	7.90542	14.5865	8.97144	7.27234
23.446	10.5328	11.0361	7.04496	20.3893	9.16286	8.04538	14.5594	8.71146	7.22226
23.2861	10.8041	11.6487	7.42385	20.6821	8.77733	7.59008	14.3931	9.1436	7.27437
24.1668	11.2048	11.9038	6.90515	20.7622	9.04442	7.51441	15.1306	9.15121	7.92376
24.9776	11.0437	11.8239	7.09229	20.5394	8.92617	7.75738	14.9873	9.27546	7.61214
