# Supplementary material for: An improved crayfish optimization algorithm for solving engineering optimization problems
Source: PLoS One. 2026 Feb 26;21(2):e0340464. doi: 10.1371/journal.pone.0340464 (PMC12945318; doi:10.1371/journal.pone.0340464)
Supplement: S2 Dataset — This folder contains the original, unprocessed data collected for the experiments. These raw files serve as the basis for all data preprocessing and analysis steps described in the manuscript. [file pone.0340464.s002.zip › S2/CEC 2020/D=50/AllTime3.xlsx]

## Sheet: Sheet1
21.5666	9.1012	10.0223	5.91488	18.2201	7.66317	6.35706	12.8737	7.37142	6.47207
23.0239	9.65812	10.2282	5.98117	17.1221	7.9294	6.35641	12.2301	7.39312	6.22505
21.0024	10.8609	10.0476	6.86739	18.3454	7.69994	6.31805	12.4444	7.99514	7.32168
21.6676	9.68687	10.0479	5.74539	17.2655	7.68394	6.77172	12.286	7.89865	6.71365
23.4217	9.93277	11.2987	6.54748	17.9346	8.56701	7.19228	12.2416	7.49379	6.30133
21.6675	9.94323	10.3979	6.00369	17.4581	8.08758	6.62837	13.2451	7.99558	7.28338
21.5885	9.71672	11.024	5.73565	16.1725	9.17732	6.429	13.05	7.89176	7.64602
21.6356	9.88392	11.4343	5.94614	17.5444	8.23084	6.51199	13.4539	7.45862	6.36269
22.3864	9.7316	10.3118	5.74305	17.2445	7.7227	7.08646	13.5027	7.53962	6.96783
24.0931	9.60698	10.0567	5.93742	17.9665	8.10673	7.24151	13.3035	7.53059	6.5134
21.651	10.1105	11.3916	6.06101	17.3129	7.98618	6.59994	12.387	8.51702	6.79319
21.3272	10.4264	10.1098	6.45	17.918	7.69112	6.47916	12.5915	8.02396	6.35571
20.9668	10.0112	11.2813	6.10947	17.2243	7.77255	7.07888	12.6565	8.29949	7.27757
21.2915	9.57213	10.4137	5.91348	17.0185	8.96304	6.45094	12.4114	8.72419	6.63029
21.2364	10.0494	10.4717	5.99009	17.1564	8.13311	6.50784	12.8198	7.55462	6.60407
22.1259	9.65704	10.7457	5.90922	17.2411	8.05338	6.64137	12.3742	7.9446	6.30131
21.4836	9.18386	10.0953	6.46785	17.0706	7.82669	7.50551	12.7061	9.21629	6.73354
21.4534	10.7908	10.5679	6.07509	17.5047	8.30895	7.12906	12.3908	8.19004	6.22806
22.2486	9.85556	10.2855	6.30225	17.688	8.33703	6.89284	12.7035	7.33356	6.44898
21.7645	10.3969	10.0856	6.31181	17.0697	8.22122	6.41556	12.5102	7.81663	6.68074
20.9909	10.3259	10.9066	5.91187	17.5489	7.77111	6.78474	12.5868	8.00325	6.54818
23.0038	10.3798	10.2579	6.40883	17.2522	8.38329	6.75989	12.385	7.81264	6.71886
23.9881	9.53359	11.7425	6.01601	17.3899	7.99191	6.89554	12.5145	9.20693	6.8967
22.4008	9.73858	9.90428	6.13126	18.2846	7.91892	6.61159	13.2673	7.68648	7.1143
24.0376	9.56122	9.9991	6.11328	17.7878	9.01057	6.86725	12.2869	7.94478	6.72582
22.4122	9.72618	10.6222	5.74995	17.9804	7.85985	7.16273	12.7537	8.05318	6.61947
23.348	9.41987	10.2545	5.9401	18.1775	8.01355	6.6139	13.0505	8.37538	6.67375
24.1193	10.0777	10.2634	5.7916	17.7817	8.57567	6.66902	13.3411	7.69625	6.44339
23.4537	10.5232	10.4808	6.11026	17.8072	8.4004	7.17574	13.4373	7.91223	6.94977
23.4738	9.93113	11.1243	6.56496	18.6736	8.58241	7.24708	13.5892	8.21785	6.7227
