# Supplementary material for: An improved crayfish optimization algorithm for solving engineering optimization problems
Source: PLoS One. 2026 Feb 26;21(2):e0340464. doi: 10.1371/journal.pone.0340464 (PMC12945318; doi:10.1371/journal.pone.0340464)
Supplement: S2 Dataset — This folder contains the original, unprocessed data collected for the experiments. These raw files serve as the basis for all data preprocessing and analysis steps described in the manuscript. [file pone.0340464.s002.zip › S2/CEC 2020/D=50/AllTime4.xlsx]

## Sheet: Sheet1
20.089	6.27056	7.71037	4.01839	10.9263	5.42366	4.11285	7.98123	5.70852	4.4475
20.7302	6.70958	7.58784	3.31809	10.6938	5.27792	4.15789	7.5434	5.24445	3.54491
19.5664	6.68152	7.43376	3.47639	10.977	5.37354	4.01712	7.47251	4.96463	3.63239
19.384	6.043	7.63426	3.32929	11.166	5.40774	3.99949	7.73592	5.03449	3.7118
19.9624	6.01699	7.7054	3.3194	11.4715	6.23829	4.70098	7.80636	5.74039	3.56844
19.4394	6.10809	7.75673	3.60693	11.512	5.3893	4.41767	7.49527	5.09461	3.73476
19.9407	5.91014	7.87485	3.4457	11.1403	5.45042	4.42727	7.47451	5.23279	3.99696
20.0833	6.51639	7.65594	3.6819	10.8334	5.52752	4.15004	7.88724	5.73862	3.60881
20.8228	6.87693	7.51856	4.31817	10.6556	5.39894	4.43858	8.38385	5.06539	4.14413
19.9243	6.20952	7.81933	3.59881	10.8159	5.63518	4.2912	7.8638	5.0625	3.68769
20.1451	6.6846	7.91772	3.4037	11.534	5.84298	4.2316	7.64572	5.25191	3.55096
19.4487	6.24941	8.98309	3.52957	10.7936	5.51138	4.27987	7.77264	5.48796	3.70372
19.6864	6.92313	7.62632	3.81154	11.7329	5.88992	4.10917	7.58498	5.3758	3.76028
19.9819	6.4714	7.86926	3.60416	10.902	5.30723	4.2659	7.64052	4.97924	3.69062
19.835	6.15923	8.02958	3.64342	11.0485	5.85341	4.56033	7.56406	5.15013	3.73636
19.2972	6.09958	8.0823	3.55894	11.0017	5.74424	4.43722	7.59215	5.31911	4.02443
19.9505	6.14447	7.5831	3.53342	11.7282	5.31831	4.07108	7.90553	5.05457	3.97605
19.389	6.45405	8.12189	3.69144	11.2615	5.61219	4.22895	7.6224	5.26879	3.59299
19.0395	6.85966	7.99347	3.69649	10.8392	5.43192	4.87519	7.59491	5.18681	3.95588
19.9874	5.99924	7.57434	3.30146	10.8195	5.33717	4.1865	7.77171	5.32454	3.65615
20.3608	6.81555	8.12892	3.57806	10.937	5.55405	4.02092	7.72285	6.09501	3.71963
19.7703	6.44454	8.06651	3.89897	10.7813	5.47858	4.00345	7.77367	6.30695	3.54898
20.0881	6.21927	8.4983	3.63999	10.7725	5.84435	4.08445	7.7287	5.66205	3.76442
20.2519	7.05252	8.05552	3.45376	11.23	5.71172	4.29418	7.65771	5.61436	3.72706
20.0779	6.26916	7.70005	3.69795	11.3933	5.48405	4.63765	7.73934	5.27316	3.58237
20.8192	6.15992	8.25906	3.69871	11.4032	5.76356	4.46393	7.62644	6.02671	4.27839
20.6374	5.98141	7.70057	3.43739	11.4777	5.52037	4.32555	7.88695	5.44472	3.90064
21.3955	6.52168	7.88272	3.58027	11.2798	5.71313	4.0109	8.05236	5.43765	3.73056
20.8989	6.54077	8.06792	3.59924	11.5828	5.69896	4.94737	8.44599	5.38597	3.80305
20.8227	6.83888	7.92272	3.98288	11.581	6.13583	4.53455	8.28835	5.71229	3.87516
