# Supplementary material for: An improved crayfish optimization algorithm for solving engineering optimization problems
Source: PLoS One. 2026 Feb 26;21(2):e0340464. doi: 10.1371/journal.pone.0340464 (PMC12945318; doi:10.1371/journal.pone.0340464)
Supplement: S2 Dataset — This folder contains the original, unprocessed data collected for the experiments. These raw files serve as the basis for all data preprocessing and analysis steps described in the manuscript. [file pone.0340464.s002.zip › S2/CEC 2020/D=50/AllTime5.xlsx]

## Sheet: Sheet1
21.4572	9.64783	10.6349	6.50619	18.8481	8.26823	7.07486	13.7023	8.83447	8.38403
23.0401	9.64011	10.6438	6.17145	18.0491	8.34554	6.92348	14.3687	9.23372	6.81675
21.7892	10.0271	11.8225	6.22723	18.6341	8.18248	7.85635	13.6633	8.19103	7.14728
22.4928	9.59016	10.4701	6.19899	18.6459	8.17333	6.92601	13.8411	8.69966	6.84595
22.0594	10.0056	11.1228	6.47739	18.3385	9.21533	6.92317	14.8195	8.40447	7.22228
21.4397	9.94867	10.9912	6.22881	18.7125	8.64374	7.5132	13.2593	8.73675	7.03309
21.3171	10.0781	11.8215	6.44293	18.3878	8.60796	7.93897	14.2195	9.87304	7.34671
23.1576	9.82234	10.6287	6.31709	18.7221	8.54272	7.28413	14.9033	9.2752	6.88853
22.4566	9.78465	10.9429	6.26546	19.1531	8.54743	7.38298	14.1569	9.14988	7.23933
22.3263	10.4673	10.6719	6.88715	18.8671	8.83138	7.43827	13.6478	8.84408	6.9629
21.5811	9.98474	10.7203	7.03954	19.307	8.37012	7.82448	13.6597	8.73036	7.35197
21.8015	11.2538	10.8382	6.68014	19.4472	8.85733	7.36903	13.3476	8.97617	6.86003
22.0014	9.84489	11.0669	6.4324	18.8749	9.04235	8.13821	14.0928	8.51429	7.0536
22.3203	9.93822	11.3156	6.88293	18.9177	9.13269	7.29299	15.0449	8.93503	6.98657
21.542	9.86153	10.9109	6.42011	18.7414	9.05163	7.75295	13.8916	8.52655	6.85064
22.1753	9.87077	10.7668	6.6124	19.2016	8.53851	6.93889	13.5695	9.527	7.02917
22.0651	9.66523	10.8747	6.6528	19.0057	8.68138	6.97851	13.7765	8.93043	7.46635
23.0884	10.8231	11.1248	6.39602	19.7325	9.66775	7.01771	13.972	8.66371	7.15327
22.431	10.4727	11.499	6.5704	19.4971	8.89462	7.57557	13.5928	8.61091	7.20283
21.5785	10.9215	10.8459	6.93012	18.9799	8.2047	6.9934	13.8106	8.6598	7.48901
21.6185	9.871	12.1244	6.26156	18.3944	8.47895	7.83292	13.6996	9.41807	7.62861
22.2503	10.619	10.9399	6.50423	19.7398	8.7669	7.07558	13.9315	8.72639	8.06846
21.8241	9.57872	11.6406	6.36745	19.6976	9.15949	7.47805	13.6349	8.40126	7.28988
21.4676	9.72204	10.4826	6.25103	18.7797	8.65994	7.39455	13.45	8.81722	6.96837
22.3528	9.79429	10.793	6.38816	19.6766	8.37882	6.95563	13.6733	9.38809	7.42302
23.0432	10.8799	12.01	6.28037	18.8871	8.81344	6.95722	13.3264	8.41313	7.18341
22.4398	9.61369	11.218	6.45928	18.9921	8.35335	7.50457	14.3374	8.88951	7.09964
22.7466	10.601	10.7524	6.56514	19.4637	9.69577	7.29858	14.6698	9.12072	7.01966
23.4239	10.1949	10.6416	6.49614	19.3246	8.56438	7.23061	14.8522	9.01017	7.26075
23.0758	11.0001	11.1427	7.26375	19.3999	8.8565	7.59136	14.4321	9.15977	7.19874
