# Supplementary material for: An improved crayfish optimization algorithm for solving engineering optimization problems
Source: PLoS One. 2026 Feb 26;21(2):e0340464. doi: 10.1371/journal.pone.0340464 (PMC12945318; doi:10.1371/journal.pone.0340464)
Supplement: S2 Dataset — This folder contains the original, unprocessed data collected for the experiments. These raw files serve as the basis for all data preprocessing and analysis steps described in the manuscript. [file pone.0340464.s002.zip › S2/CEC 2020/D=50/AllTime6.xlsx]

## Sheet: Sheet1
19.9871	8.24159	10.7542	5.63505	17.5965	8.42608	6.0559	11.6486	7.64831	5.94319
22.4892	8.25514	10.5772	5.40274	16.9732	7.32343	6.04191	11.5742	7.78296	5.86764
20.1037	8.68594	9.62876	5.4305	17.2558	7.87733	6.00212	11.5306	7.28502	6.00089
20.2225	8.58209	11.128	5.4038	16.4586	7.73795	6.24967	11.5127	7.17918	5.9046
20.567	8.29911	9.98614	5.51696	16.7502	8.82648	6.54104	12.7772	7.36118	6.15354
20.3966	8.69858	10.4285	5.44561	17.7783	7.70154	6.99738	11.6815	7.26048	5.8673
20.3393	8.33955	10.2515	5.58393	16.861	8.39098	6.03385	12.6964	8.1202	5.92746
20.1918	8.46319	9.71436	6.12094	16.18	8.11221	6.8736	12.0162	8.27944	6.35617
21.7353	8.12794	10.8301	5.58202	16.581	7.51812	6.16092	11.9917	7.55918	6.43203
20.5239	8.87738	9.75138	5.64394	16.6906	7.75466	6.45773	11.8855	7.35646	6.00543
20.315	8.76502	9.72917	6.03427	16.1595	7.84667	6.20278	12.2975	8.3106	6.41473
20.7594	9.66213	10.1582	5.61137	16.8298	7.55797	6.19186	11.9538	7.39216	6.0565
20.8129	8.78672	9.59729	5.62228	16.3341	7.76032	6.4415	12.0531	7.52582	6.30617
21.2201	8.27605	10.3279	6.29391	16.5813	7.69847	6.19258	12.349	7.628	6.65463
20.7758	8.66463	10.554	5.56258	16.402	7.44025	6.7156	11.7763	8.32171	6.19599
20.7559	8.61062	9.98577	5.92238	16.8459	7.96653	6.17511	11.9314	7.73773	6.5459
20.4423	8.55585	11.1361	5.659	16.611	7.67626	6.23451	11.8328	7.5053	6.13971
20.2868	8.33041	9.9593	5.79579	16.5306	7.87863	6.68124	11.7328	7.85219	6.22827
20.3648	9.09252	10.1772	6.4469	17.2427	7.78252	6.46007	13.3558	7.7057	6.89916
20.4249	8.69253	10.2226	5.72751	16.0208	7.89378	6.36696	12.0839	7.73845	6.07442
21.1826	8.67373	9.83484	5.63313	16.6656	7.91712	6.82691	12.2239	7.44156	6.61559
21.2374	8.87757	9.9586	5.99043	16.3284	7.95977	6.38899	11.6089	7.98872	6.19229
20.7001	8.41283	9.83394	5.56684	16.9627	7.50403	6.19234	12.1951	7.49927	6.22183
21.2936	9.17566	10.0929	6.25699	16.3696	7.54531	6.39104	11.8789	7.71753	6.14661
21.1643	9.14481	9.7456	6.08782	16.2357	8.22754	6.635	11.9658	7.24986	5.87394
21.576	8.35472	10.1137	5.88309	17.1369	7.88541	6.43345	11.9285	7.99618	6.21729
21.0958	8.3441	10.3551	5.79876	18.1071	7.61665	6.28085	13.3542	7.57645	6.30186
21.399	9.64551	11.1609	5.62553	16.4723	7.51968	6.33571	12.522	7.62314	6.44616
21.8676	8.90466	10.7579	5.559	16.9721	7.62583	6.47324	12.7201	8.18204	6.05711
21.7561	8.72507	10.2395	5.92071	17.1259	8.01225	6.40696	12.8326	7.94906	6.22994
