# Supplementary material for: An improved crayfish optimization algorithm for solving engineering optimization problems
Source: PLoS One. 2026 Feb 26;21(2):e0340464. doi: 10.1371/journal.pone.0340464 (PMC12945318; doi:10.1371/journal.pone.0340464)
Supplement: S2 Dataset — This folder contains the original, unprocessed data collected for the experiments. These raw files serve as the basis for all data preprocessing and analysis steps described in the manuscript. [file pone.0340464.s002.zip › S2/CEC 2020/D=50/AllTime7.xlsx]

## Sheet: Sheet1
20.927	8.64537	10.9982	5.88421	18.5427	7.56362	6.3402	12.6067	7.93295	6.15718
21.2411	9.0391	10.7606	5.597	17.2259	7.81333	6.26745	12.1666	7.85048	6.12148
20.6444	9.17858	9.76091	6.16335	18.6317	7.5768	6.25467	12.615	7.71582	6.20768
21.2437	9.10432	9.98519	5.57957	17.4242	8.01509	6.47472	12.9139	9.02708	6.80092
20.3475	8.95841	10.1183	5.79252	17.097	9.29043	6.43284	13.6065	7.81138	6.24444
20.6772	9.33025	9.75074	5.72079	17.1156	7.76961	6.27524	12.5036	7.82547	6.50337
20.914	10.196	10.4898	5.70358	16.857	7.88046	6.44541	12.6349	8.12654	6.46076
20.6061	8.678	10.2556	6.81134	17.4982	8.58964	7.2801	13.9467	7.85002	7.07379
20.966	8.81083	11.0504	5.74843	17.9642	8.03903	6.56267	12.4654	8.161	6.34805
20.9173	9.36788	10.7761	6.10244	17.3406	8.17037	6.87099	12.3462	7.8924	6.64574
21.1571	8.70609	10.1006	6.19201	17.1049	7.92532	6.6427	12.1587	8.08244	6.40303
20.4539	9.90644	10.3352	5.86554	16.6272	8.5643	6.676	12.4213	8.26907	6.43673
20.5364	9.34523	11.5482	5.83791	17.1896	8.07899	7.24061	12.9676	7.98984	6.76518
21.3086	9.3388	9.95909	5.90067	17.1824	8.02492	6.93844	12.7636	7.88173	6.82829
20.9886	8.68876	10.211	5.77224	17.0399	7.9005	7.64326	12.6554	8.29201	6.68321
21.4076	8.91433	10.7048	5.73123	17.918	7.85098	6.45518	12.5157	9.22972	6.34589
21.1572	8.79203	10.3381	6.06747	17.1254	8.11126	6.66074	13.2341	7.92075	6.41366
20.8397	8.71517	10.5048	6.12509	16.5932	8.0051	6.91797	12.6484	7.71089	6.60107
21.2453	9.22251	10.1923	6.13586	16.7044	7.79597	6.83607	12.7816	8.23083	6.13868
21.7815	9.47533	10.5693	6.36753	17.1711	7.74425	6.8748	12.8761	8.41623	6.27481
20.9798	9.25451	10.7793	5.84001	17.1121	8.08084	6.28209	12.6698	8.41114	6.28017
20.5881	8.78292	10.4871	6.01679	16.3903	8.2061	6.42723	12.8707	8.30759	6.98162
21.4668	9.28038	10.113	6.18079	16.2915	8.15305	6.97053	12.685	8.01464	7.39933
22.3885	9.01782	10.6003	5.62286	17.7144	7.93961	6.52331	13.1567	7.96584	6.49975
21.5779	9.67268	10.5676	6.12244	17.1275	8.36056	6.52194	12.687	7.77127	6.48029
22.2598	9.16212	10.3238	6.58104	17.3704	8.37676	6.5317	12.6678	8.19568	6.49328
21.9627	8.95419	10.7178	6.04342	17.3434	8.37185	6.93145	12.4965	8.05374	6.20662
22.41	8.92381	10.07	6.20301	17.4881	7.96991	6.37722	14.1229	8.49028	6.38958
23.0036	9.29021	10.9962	6.54142	18.1466	8.57188	6.77695	13.4207	8.33427	6.8471
22.4476	9.42206	10.693	6.25937	18.4814	8.36281	7.0224	13.6854	8.75416	6.7114
