# Supplementary material for: An improved crayfish optimization algorithm for solving engineering optimization problems
Source: PLoS One. 2026 Feb 26;21(2):e0340464. doi: 10.1371/journal.pone.0340464 (PMC12945318; doi:10.1371/journal.pone.0340464)
Supplement: S2 Dataset — This folder contains the original, unprocessed data collected for the experiments. These raw files serve as the basis for all data preprocessing and analysis steps described in the manuscript. [file pone.0340464.s002.zip › S2/CEC 2020/D=50/AllTime8.xlsx]

## Sheet: Sheet1
37.794	24.4346	23.6679	14.6443	46.063	16.2733	15.4059	30.2538	21.6309	17.7061
37.2476	24.0779	18.7503	14.254	46.2692	16.8283	15.4043	31.5548	16.1449	16.3033
36.8721	24.438	18.5646	14.2478	43.7906	16.6705	15.0519	30.6354	16.6408	16.3856
37.319	23.3153	18.9793	14.3876	40.1267	16.298	14.9968	29.3887	16.6583	16.2805
37.2011	23.464	19.6787	14.8485	41.1587	20.1944	15.0839	34.5755	18.2639	16.6101
36.2887	24.4122	19.8003	14.3676	42.2501	16.6764	15.8839	30.6032	16.1257	16.2938
35.6441	23.4762	19.6102	14.8959	43.7429	17.0914	15.0772	30.3056	16.6459	16.5521
39.2296	24.4886	22.223	15.4002	42.7369	17.0338	16.8125	30.5729	16.3204	18.1793
37.6066	24.4877	19.0831	14.9024	42.898	17.1463	15.2024	30.9348	17.1218	16.7282
36.8479	25.6733	19.2514	14.716	42.4489	17.994	15.8102	31.2164	16.2821	16.3895
37.83	24.5279	19.8471	15.9267	41.3325	17.5284	16.4546	30.365	17.2115	17.0568
37.252	24.8426	20.8693	14.4699	41.382	18.1588	16.8205	29.9131	17.1395	16.5791
37.3427	24.2881	19.4933	14.7278	42.8578	16.8615	17.2249	31.8619	16.322	16.4266
38.1749	23.3645	18.5711	16.0006	42.4724	17.5663	15.1981	30.2789	16.3595	17.4671
35.8599	24.6655	19.384	14.3022	43.0816	16.2377	15.8163	29.6979	17.3005	17.3975
36.5983	23.7101	18.9922	15.7453	42.4005	20.8494	15.0921	32.8273	16.6051	17.2536
36.5886	24.6887	19.4201	14.9705	42.4851	16.8881	15.3918	31.4528	16.8626	17.1376
37.7966	23.7763	18.7161	14.7589	42.2932	17.0968	15.0333	29.6342	16.4848	16.6209
35.8692	24.6149	18.8175	16.0651	39.6745	18.2492	15.0137	30.9023	18.2047	20.1935
36.2844	23.935	18.9935	15.5039	43.4959	18.8493	17.581	30.3223	16.8175	18.2287
37.0639	24.1088	20.1919	14.419	41.8972	16.2638	15.784	31.547	16.9978	16.5126
34.92	23.6481	20.0482	14.9112	42.0577	16.2313	15.6302	32.7623	16.9923	17.9935
37.2078	25.1749	18.6654	16.3417	41.7776	17.384	15.5393	30.4825	19.4723	16.5251
36.0152	24.0155	19.6218	16.1105	43.8082	16.7171	15.8055	31.1351	16.3998	17.0476
37.5246	23.5573	18.6606	14.8766	42.3342	16.9376	15.6137	31.4667	16.9584	17.2869
37.1256	23.4607	19.8754	14.6886	41.5565	17.1234	15.3666	30.4987	17.4607	16.7795
39.2486	27.1506	18.7992	14.8778	43.5685	16.4017	15.9354	31.4567	16.5981	16.4513
37.8672	24.3667	19.6836	16.4847	46.1452	17.0879	16.6958	31.879	16.9255	16.8407
40.2362	25.2909	19.747	14.7377	43.7808	18.7533	16.5916	32.4055	18.3948	17.2582
38.9726	25.2904	20.3596	15.219	43.9833	17.7287	16.1385	32.3292	17.5445	17.1107
