# Supplementary material for: An improved crayfish optimization algorithm for solving engineering optimization problems
Source: PLoS One. 2026 Feb 26;21(2):e0340464. doi: 10.1371/journal.pone.0340464 (PMC12945318; doi:10.1371/journal.pone.0340464)
Supplement: S2 Dataset — This folder contains the original, unprocessed data collected for the experiments. These raw files serve as the basis for all data preprocessing and analysis steps described in the manuscript. [file pone.0340464.s002.zip › S2/CEC 2020/D=50/AllTime9.xlsx]

## Sheet: Sheet1
42.2174	29.4714	26.4828	18.3378	51.3204	21.3052	18.7752	37.8341	20.3495	25.0647
48.5158	30.0246	23.4959	18.0237	51.2075	19.9886	18.7865	36.9775	19.9481	20.2232
42.2473	30.827	22.5817	19.0515	50.9842	20.272	18.6717	36.8791	19.8794	20.2448
41.638	36.4278	22.3433	17.9894	49.85	20.3793	23.826	38.1102	19.8308	20.3626
42.7584	30.5359	22.4996	18.8407	52.8938	20.3664	19.2163	42.5432	20.244	20.4384
42.1615	30.1107	23.1634	18.3769	50.2465	20.812	18.7954	37.3567	20.1526	20.2432
42.7511	29.6861	23.9626	18.5452	56.8248	21.491	18.9775	40.3211	20.1977	27.2955
46.6028	29.5535	23.3553	19.5786	50.9964	23.5062	19.6264	38.0159	20.2028	20.963
42.7159	30.6908	24.0236	18.5869	52.0883	20.7764	19.464	39.0129	20.1685	20.7337
41.5462	29.8777	24.6964	18.596	51.018	20.696	19.451	37.752	20.8762	21.4931
44.706	30.4278	24.7386	18.4661	54.0752	20.4043	18.8775	37.2568	20.2943	20.7508
41.8433	31.4007	22.5678	18.246	59.6816	24.8337	19.477	37.7165	21.2631	21.0206
44.1516	31.9501	23.1243	18.0217	50.8571	20.3564	18.9335	41.2624	20.1643	21.0225
43.6368	29.8752	22.8442	18.6819	52.256	22.4455	19.4805	36.8202	20.3054	20.6656
41.9861	30.4113	25.5429	18.5623	51.7307	22.4802	19.7069	37.5282	21.6834	21.8426
43.5271	29.7076	24.0283	18.4066	51.227	20.8719	19.9914	39.8625	20.1114	21.1342
43.9552	31.9071	23.7848	18.4831	52.8566	22.6989	23.2573	38.1369	20.4671	21.1264
42.5091	32.2523	23.7225	19.0155	56.7577	20.796	18.6807	39.1661	21.0353	20.4841
44.7155	30.055	24.6911	19.4978	53.2731	20.2607	19.647	39.5737	23.2529	20.7976
43.5354	31.8451	23.466	18.9497	55.3467	22.3881	19.8198	39.3783	20.4953	22.7366
46.2404	33.0695	26.569	18.823	53.4836	21.11	19.4414	40.138	21.4177	21.0132
43.9545	29.9406	24.0707	19.7598	51.8538	22.06	21.2161	39.407	21.1196	21.5324
44.6197	34.3878	26.3682	19.783	53.165	21.9	20.5908	40.6553	24.9998	20.6107
44.4472	31.8322	23.8393	22.9556	52.0848	21.6115	20.6716	37.3205	21.5382	21.1801
44.3932	33.7999	23.1823	19.289	52.9661	22.2639	19.9057	39.6954	19.938	21.4005
51.3446	31.5681	23.6325	20.3423	55.5152	20.5942	20.3851	42.5504	22.3726	21.5276
45.3283	30.5813	23.9021	19.9285	53.9318	20.7999	19.0401	40.7807	22.2052	21.3682
48.3837	31.9691	23.7821	19.5813	55.3046	23.7186	24.7716	41.5	25.8978	20.866
45.5758	32.4839	24.1779	19.8781	55.162	22.007	22.2956	41.5244	22.1078	21.6808
46.5052	32.4087	24.661	19.7505	54.2473	21.9454	20.9808	42.1692	21.6655	22.0763
