# Supplementary material for: An improved crayfish optimization algorithm for solving engineering optimization problems
Source: PLoS One. 2026 Feb 26;21(2):e0340464. doi: 10.1371/journal.pone.0340464 (PMC12945318; doi:10.1371/journal.pone.0340464)
Supplement: S2 Dataset — This folder contains the original, unprocessed data collected for the experiments. These raw files serve as the basis for all data preprocessing and analysis steps described in the manuscript. [file pone.0340464.s002.zip › S2/CEC2019/AllBest1.xlsx]

## Sheet: Sheet1
1	1	74982.3	1.2811e+06	1	181.269	5.54038e+08	1	17404.8	1.3038e+08
1	1	1.51691e+06	108280	1	1	1.46531e+08	1	1.47373e+06	8.52764e+07
1	1	1482.92	1.31853e+06	1	1	1.19042e+08	1	62099.7	8.9577e+07
1	1	4850.16	1.47878e+06	1	1	1.68812e+08	1	158318	3.89002e+07
1	1	967.197	38292.9	1	1	1.82002e+08	1	218884	1.01715e+08
1	1	1.00176	3.26224e+06	1	29.0646	1.88883e+08	1	9.69932e+06	1.32508e+08
1	1	330609	667.557	1	1	2.90087e+08	1	4.39965e+06	1.17749e+08
1	1	1.02046	6.95368e+06	1	1	6.96476e+08	1	1.67031e+06	9.39472e+07
1	1	860337	88868.7	1	1	5.61288e+08	1	2.34147e+06	2.10554e+07
1	1	259874	5.75785e+06	1	1	2.1323e+08	1	3.93417e+06	4.61042e+07
1	1	9.54485	325358	1	1	7.01918e+08	1	2.1017e+06	6.46123e+07
1	1	1.04645	638104	1	1	6.22793e+07	1	3.18571e+06	1.15881e+08
1	1	28519.2	2.53324e+07	1	1	3.19166e+08	1	801911	1.17981e+08
1	1	15.1392	380507	1	1	2.48499e+08	1	679191	9.50002e+07
1	1	1.03753	222113	1	10.3729	5.02569e+08	1	297912	9.56911e+07
1	1	1.00052	2.38757e+07	1	1	6.61823e+08	1	1.1593e+06	7.34311e+07
1	1	96.8229	260807	1	1	4.91544e+08	1	6748.32	8.70792e+07
1	1	1.9465	1.33977e+07	1	1	5.48097e+08	1	1.99165e+06	1.18785e+08
1	1	805.913	5.17278e+06	1	215.05	3.63545e+08	1	900480	1.39948e+07
1	1	1.24815e+07	2.30131e+06	1	1	9.04892e+07	1	2700.84	1.56525e+08
1	1	3439.67	9.18293e+06	1	47.7841	4.57593e+08	1	29433	6.58327e+07
1	1	7424.44	645124	1	1	3.54321e+08	1	65498.8	7.62896e+07
1	1	4.75658e+06	17435	1	1	3.32122e+08	1	122800	1.2594e+08
1	1	1.00017	1.16306e+06	1	1	2.2994e+08	1	1.72976e+07	6.36274e+07
1	1	1374.19	883414	1	1	6.62086e+08	1	663869	9.8049e+07
1	1	260624	447345	1	1	2.67364e+08	1	1.56469e+06	8.30799e+07
1	1	303374	1.63837e+06	1	1	4.97663e+08	1	937342	5.48049e+07
1	1	6465.42	823053	1	11.2906	3.75467e+08	1	9.68302e+06	3.13429e+07
1	1	4.4772e+06	324902	1	1	1.41965e+08	1	888117	1.60946e+08
1	1	1.00001	29989.1	1	1	6.42479e+08	1	8.57597e+06	1.10113e+08
