# Supplementary material for: An improved crayfish optimization algorithm for solving engineering optimization problems
Source: PLoS One. 2026 Feb 26;21(2):e0340464. doi: 10.1371/journal.pone.0340464 (PMC12945318; doi:10.1371/journal.pone.0340464)
Supplement: S2 Dataset — This folder contains the original, unprocessed data collected for the experiments. These raw files serve as the basis for all data preprocessing and analysis steps described in the manuscript. [file pone.0340464.s002.zip › S2/CEC2019/AllBest10.xlsx]

## Sheet: Sheet1
20.9834	20.9846	21.1928	21.0719	21.0017	21.4341	21.4125	20.9841	21.1148	21.3152
4.15872	21.0425	21.4448	21.0636	21.3048	21.3283	21.4353	5.55631	21.0481	21.2826
14.0232	21.0512	21.3534	21.2263	21.4853	21.4134	21.4855	20.9893	21.2608	21.4085
20.992	20.984	21.2707	21.0507	21.0049	21.4261	21.4606	20.9904	21.119	21.2786
20.9912	20.9837	21.3719	21.1446	21.008	21.1546	21.4277	20.985	21.1946	21.3651
20.987	20.9846	21.3372	21.0352	21.0003	21.2893	21.3194	21	21.276	21.3694
20.9896	4.22243	21.4395	21.2715	20.9918	21.1596	21.3986	20.9839	21.329	21.2155
3.01337	20.9886	21.2712	21.1156	21.0112	21.3164	21.3918	20.9858	21.2062	21.4049
20.9998	20.9846	21.3549	13.5616	21.0444	21.3949	21.4169	20.9991	21.1358	21.4477
20.9868	20.9845	21.4246	21.0658	21.046	21.1604	21.3308	21.2435	21.4524	21.301
21.0118	20.9848	21.3321	21.0302	20.9993	10.15	21.424	20.9853	21.2403	21.4435
1.14546	3.60153	21.3117	21.0702	21.0449	21.4464	21.4217	21.3592	21.0848	21.4405
21.0568	20.9964	21.4496	21.0953	21.005	21.2512	21.3506	20.9843	21.4354	21.4688
6.1159	2.64833	21.3577	21.1084	21.0164	21.2843	21.3157	21.0104	21.222	21.3829
8.12688	21.0993	21.4356	21.1015	21.0707	21.3286	21.3171	21.3429	21.0875	21.3677
21.0235	20.996	21.1541	21.0196	21.1257	21.4465	21.3155	20.9882	21	21.5202
20.9795	20.9845	21.4696	21.0611	20.984	21.164	21.3402	21.0194	21.1764	21.2935
20.9873	2.2819	21.2409	21.1015	21.1653	21.3398	21.2534	20.9843	21	21.3358
2.64655	20.0024	21.4825	21.0166	21.2088	21.2832	21.2552	20.9877	21.1374	21.2742
2.16104	21.0089	21.4772	21.1598	20.9889	21.3178	21.1904	21.4684	21.0447	21.3362
1.00778	20.9855	21.4041	21.0213	21.1369	21.2442	21.3244	20.9855	21.2985	21.424
1.00354	21.016	21.4261	21.0281	21.016	21.2808	21.3156	20.9852	21.0102	21.3791
21.0125	20.9851	21.432	21.0827	21.0127	21.3151	21.2749	20.9911	21	21.4484
21.0072	21.0315	21.3419	21.0207	21.1073	21.2921	21.4722	20.9865	21.1209	21.4323
21.0002	20.9816	21.2654	21.0277	21.4411	21.0912	21.3276	20.984	21.3742	21.3419
20.9697	20.9846	21.3594	21.0722	21.2304	21.5475	21.2675	20.996	21.2873	21.3535
20.9792	21.1091	21.3579	21.0195	20.9991	21.3336	21.3642	21.0061	21.2726	21.4116
20.993	20.9845	21.3289	21.0396	21.0929	21.3433	21.3677	21.0071	21.1592	21.3198
21.0066	21.0765	21.2578	21.0444	21.3444	21.3766	21.385	20.9842	21.1966	21.4103
20.9998	20.9867	21.3252	21.2943	20.9994	21.179	21.2395	3.19856	21.0837	21.3805
