# Supplementary material for: An improved crayfish optimization algorithm for solving engineering optimization problems
Source: PLoS One. 2026 Feb 26;21(2):e0340464. doi: 10.1371/journal.pone.0340464 (PMC12945318; doi:10.1371/journal.pone.0340464)
Supplement: S2 Dataset — This folder contains the original, unprocessed data collected for the experiments. These raw files serve as the basis for all data preprocessing and analysis steps described in the manuscript. [file pone.0340464.s002.zip › S2/CEC2019/AllBest2.xlsx]

## Sheet: Sheet1
4.21611	4.04792	136.377	4097.16	5	4.4711	11760.7	5	511.008	11026.7
4.25001	5	3343.82	5631.96	5	4.63031	14818.8	5	417.248	9110.88
4.03711	5	1474.44	10454.8	4.77836	4.36511	23383	5	421.152	10377.5
4.18236	5	1086.46	7606.85	4.95341	4.32758	15287.4	5	536.713	9874.43
4.27159	4.25005	1393.35	5752.89	5	4.5154	22353.2	4.02871	3939.64	7567.93
5	5	2923.89	9309.97	4.82947	4.44285	17762.7	5	512.137	7091.39
4.03493	5	3867.08	3769.76	4.98924	4.50814	21991.3	5	506.583	10489.9
4.03997	5	995.443	7862.23	4.91727	4.40268	21168.3	5	366.666	8771.23
4.2714	4.27143	2320.23	8502.2	4.98784	4.33814	21488	5	495.82	8377.68
4.21677	5	1963.07	7883.81	5	4.43577	32095.1	4.12602	431.405	9949.62
4.04587	4.27765	2261.07	2135.23	4.98452	4.47937	18403.3	4.417	408.425	8924.15
4.21663	5	3492.44	10315	5	4.52636	11914.7	4.11375	684.982	10146.4
4.21893	4.24999	1285.58	10956.8	4.98603	4.49784	16685.4	4.4748	463.687	6845.04
5	5	443.116	6147.85	5	4.01409	21247.1	5	423.578	8235.33
4.21667	4.27143	2324.73	9224.23	5	4.40139	25127.9	5	395.843	8397.66
5	4.21728	988.395	2664.25	5	4.30889	20854.3	4.04937	517.681	8062.43
5	5	810.832	5425.84	5	4.39368	19438.7	4.35961	337.52	7367.36
4.21665	5	1256.6	14052	5	4.40467	24611.9	4.18941	449.334	11090.2
5	4.27143	408.728	12740.1	5	4.53333	15306.7	4.11855	568.068	9717.45
5	5	399.368	4534.09	4.95464	4.47411	27181.1	5	469.394	7931.72
4.03578	5	1547.05	7369.89	5	4.51508	13409.9	4.18269	3952.89	10015.1
5	4.27968	2289.15	9651.85	5	4.47265	24155.9	5	754.641	8400.45
4.03404	4.27143	826.413	6486.13	5	4.39413	22843.1	5	296.401	11180.8
4.27157	4.25	1627.42	6499.03	5	4.45686	10777.4	4.04131	252.863	8018.76
4.21673	4.25	1333.43	7291.47	4.69844	4.36315	18425.5	4.21426	4433.92	11043.9
4.25002	5	1536.98	8932.2	5	4.36581	14580.6	5	546.982	9622.88
4.25012	5	1786.7	6624.65	5	4.43971	13270.7	4.17903	322.935	9578.15
5	5	1722.91	6799.66	5	4.52808	23243.7	5	3873.71	9597.07
5	5	673.922	11917.1	5	4.42316	22771.3	4.09918	540.31	9476.51
4.21807	4.27143	3265.21	7448.7	5	4.37692	24203.1	4.224	392.751	8715.21
