# Supplementary material for: An improved crayfish optimization algorithm for solving engineering optimization problems
Source: PLoS One. 2026 Feb 26;21(2):e0340464. doi: 10.1371/journal.pone.0340464 (PMC12945318; doi:10.1371/journal.pone.0340464)
Supplement: S2 Dataset — This folder contains the original, unprocessed data collected for the experiments. These raw files serve as the basis for all data preprocessing and analysis steps described in the manuscript. [file pone.0340464.s002.zip › S2/CEC2019/AllBest4.xlsx]

## Sheet: Sheet1
35.8026	49.7527	39.0662	34.9034	58.3763	19.7108	44.2448	9.9553	16.7668	87.3208
33.3759	15.1268	42.5967	48.7619	54.137	21.4491	35.1348	19.9042	26.3441	73.8013
21.2221	72.6395	50.3134	20.9203	53.9234	27.7645	29.4208	23.9134	31.8627	71.841
10.958	21.8941	44.6805	38.83	62.1012	49.1812	43.2928	47.7629	25.8739	85.8055
17.9143	38.0025	60.731	64.7134	65.3547	37.159	43.3737	20.8992	27.0998	75.0161
15.7178	37.8133	38.1891	31.3694	40.4858	46.5727	50.0959	7.96471	42.7881	70.3784
49.7527	12.7681	40.0314	57.73	48.3472	40.224	48.222	34.8285	26.3341	80.9428
18.9207	18.0992	37.4011	71.6443	73.794	28.0873	27.153	28.859	16.0059	81.828
24.7065	24.9454	31.8084	84.5808	62.5822	27.9167	40.3419	18.9124	28.9136	80.5112
15.6461	34.028	34.8126	37.8248	50.4492	60.4895	42.3423	15.5008	16.0199	84.1932
9.00238	12.9804	40.708	23.1435	72.6542	39.2257	62.0706	54.7275	6.96975	75.4868
6.10194	41.6248	46.3344	45.6654	38.8791	38.4588	38.0731	22.0449	17.4083	80.4049
33.8336	15.5071	44.9181	55.725	74.5622	41.1785	22.3691	10.9517	17.8012	74.4482
90.5455	49.7527	36.5041	53.0377	26.9765	55.5085	17.3744	37.8134	13.9345	89.4377
14.2914	21.7964	46.4898	34.8368	63.1938	30.9392	25.052	17.9857	28.9832	88.8712
49.7527	9.08602	31.1671	47.7948	56.2386	42.6111	38.3492	25.8739	24.879	80.5564
13.4502	24.0733	41.5403	28.8816	51.4713	85.4413	39.1824	24.8875	39.3431	78.1968
7.27399	4.98065	42.6423	35.8688	69.8188	47.302	38.1561	40.8651	37.5927	82.2907
17.4525	52.5807	42.1822	48.5985	45.644	15.8223	35.0873	21.8942	37.4596	79.0199
29.8537	47.7628	32.6208	43.7915	68.6203	48.9675	26.4451	13.9345	18.6039	73.823
23.8854	12.9497	42.6838	33.8503	89.0586	36.0051	43.175	6.96976	35.7	76.6854
11.9614	34.827	39.3393	68.6618	49.8004	43.6941	40.0699	44.7796	19.6222	72.3722
14.9305	7.38435	43.6356	24.8886	48.9071	38.4973	26.375	5.98429	33.0324	71.2709
13.2346	30.8487	33.6577	56.2376	80.7286	52.7126	35.2439	16.9193	20.9807	81.3949
22.8739	31.8436	49.7429	49.792	50.0986	55.1516	41.1491	36.8504	34.1987	57.0182
12.9405	49.7527	33.3304	45.7898	75.301	41.4075	42.3815	9.95463	12.9395	65.6987
9.95547	12.0372	41.4858	26.0491	45.1579	35.3666	45.1439	39.835	6.96975	81.946
11.9448	13.9351	31.3236	42.8258	30.0313	40.1692	23.4152	38.8132	30.4852	79.3175
10.9541	14.2999	35.1198	38.8098	73	61.8677	31.3701	23.884	31.669	74.387
13.117	14.4098	34.1369	31.9666	64.0936	13.9273	25.3391	9.95463	16.0059	83.3059
