# Supplementary material for: An improved crayfish optimization algorithm for solving engineering optimization problems
Source: PLoS One. 2026 Feb 26;21(2):e0340464. doi: 10.1371/journal.pone.0340464 (PMC12945318; doi:10.1371/journal.pone.0340464)
Supplement: S2 Dataset — This folder contains the original, unprocessed data collected for the experiments. These raw files serve as the basis for all data preprocessing and analysis steps described in the manuscript. [file pone.0340464.s002.zip › S2/CEC2019/AllBest5.xlsx]

## Sheet: Sheet1
1.04022	1.05798	5.06366	1.58323	44.7133	3.22683	1.56858	1.14672	1.2488	54.6605
1.06765	1.06731	4.85747	1.59882	13.8965	2.70016	1.57168	1.42929	1.07392	52.0238
1.20625	1.00092	8.92209	1.75853	4.30506	2.04727	1.55196	1.69574	1.28556	59.6482
1.03703	1.07457	7.14665	1.65042	26.8272	2.62919	1.53275	3.70762	1.10092	34.5516
1.1591	1.16625	8.4837	1.89256	25.7184	2.29845	1.58587	2.30757	1.07377	40.1794
1.13334	1.20217	5.98237	1.62845	29.1419	1.98608	1.58111	1.23805	1.17191	31.1512
1.10612	1.18123	7.67744	1.63679	30.4704	2.77807	1.55772	1.0329	1.16952	45.4088
1.05249	1.12747	6.09682	1.36202	10.8745	2.14381	1.62992	2.47217	1.17226	37.0409
1.0867	1.13059	6.52069	1.55266	83.2116	2.09984	1.59024	1.60275	1.0689	36.936
1.1337	1.12799	4.26773	1.90361	20.7393	1.99859	1.49213	1.31062	1.08611	49.6768
1.06234	1.51241	5.39387	1.61454	50.7153	1.96757	1.54464	1.1497	1.1672	45.5635
1.17234	1.13814	3.81038	1.40419	53.3547	2.11889	1.53407	1.83561	1.2978	19.9076
1.029	1.07128	6.27265	2.13965	51.0917	2.32447	1.59636	2.21949	1.08859	48.1058
1.14552	1.11601	4.1701	1.523	6.84317	2.0389	1.58405	1.17677	1.0985	47.6274
1.13817	1.11755	4.50312	2.61261	38.109	2.01571	1.7229	1.21335	1.12791	45.3094
1.1428	1.12213	10.9211	1.5381	86.8276	2.17747	1.5044	2.33424	1.10588	31.6069
1.07179	1.10369	6.00802	2.3838	9.84663	2.03883	1.55261	3.1438	1.03936	36.6498
1.11648	1.20531	3.96836	2.55479	30.3772	2.54868	1.51435	1.19699	1.24848	48.4283
1.14728	1.18996	7.73345	1.91325	44.7026	2.15555	1.48724	1.23223	1.26821	53.2294
1.1504	1.08927	5.24541	2.24513	24.788	2.7455	1.39789	1.85322	1.10579	40.8688
1.08857	1.31313	7.05616	1.71352	41.0732	2.81707	1.68881	3.22041	1.14512	55.7045
1.17015	1.06082	5.2217	1.49927	26.6391	2.25271	1.59638	1.33186	1.32484	38.9597
1.05156	1.05269	7.57763	1.26724	20.8769	2.24834	1.40661	1.97041	1.06391	46.6723
1.12652	1.17571	6.07427	1.77003	84.6585	2.40364	1.57618	1.18478	1.10328	23.5487
1.0959	1.0345	3.58373	2.17578	25.0373	2.18608	1.53031	1.16205	1.06397	27.1301
1.0872	1.10367	4.48954	1.2574	24.2283	2.24735	1.62635	2.66338	1.10588	23.7824
1.02878	1.15313	6.80953	1.50857	63.0774	2.07179	1.62111	1.15433	1.07986	53.62
1.08058	1.09696	6.42122	1.66578	17.4424	2.4744	1.60858	1.10277	1.08865	49.8943
1.08616	1.05268	7.64385	1.79648	30.8623	2.08872	1.66836	1.82369	1.1451	42.1581
1.08436	1.0674	8.48551	1.50674	46.3527	1.97033	1.56339	3.20765	1.10085	58.4807
