# Supplementary material for: An improved crayfish optimization algorithm for solving engineering optimization problems
Source: PLoS One. 2026 Feb 26;21(2):e0340464. doi: 10.1371/journal.pone.0340464 (PMC12945318; doi:10.1371/journal.pone.0340464)
Supplement: S2 Dataset — This folder contains the original, unprocessed data collected for the experiments. These raw files serve as the basis for all data preprocessing and analysis steps described in the manuscript. [file pone.0340464.s002.zip › S2/CEC2019/AllBest6.xlsx]

## Sheet: Sheet1
3.70566	2.58087	8.88042	5.89558	9.92792	2.28523	3.62974	2.00276	6.1574	10.901
3.74554	1.04574	6.37002	11.3162	9.42099	4.57646	5.11417	4.52051	3.65312	10.5056
5.4016	3.03708	5.90689	6.61304	10.7161	2.93581	5.25653	3.09272	2.52291	10.5496
2.90872	3.68829	8.34913	5.22561	8.85356	5.22099	2.78101	2.53887	7.41947	11.4301
1.03891	1.63232	7.87071	5.35906	8.76901	2.21382	7.64534	1.57172	4.19912	10.124
2.97659	7.02419	6.03349	8.38379	10.2915	4.0633	6.16535	2.10222	4.05708	9.92571
1.03894	6.82422	9.27205	9.36925	5.57848	3.45241	4.78549	3.06507	2.06144	10.4046
4.57361	2.65331	5.88364	7.27693	9.57647	5.6633	5.13137	3.40325	5.16708	10.9767
4.91803	2.63235	6.22066	9.55718	10.3311	4.58706	3.64736	3.60283	3.69512	8.43228
3.51666	2.05962	6.89208	6.7406	7.71207	2.7628	3.98823	3.06872	3.448	11.0458
3.40716	4.63614	8.77509	5.00027	9.39655	5.86096	4.23857	4.7072	1.01092	10.7562
3.92736	1.48568	6.36077	5.9728	6.89788	4.10094	6.17928	1.7224	7.59866	10.5792
3.20002	4.35421	5.81142	9.76594	8.28046	4.01605	6.57778	2.61471	10.571	11.4263
2.62906	3.35433	7.7838	9.45607	8.34846	5.35004	4.16489	2.97426	4.79285	10.0552
3.60731	4.51051	7.75426	8.60953	9.75066	7.95902	8.07608	1.13704	4.81982	11.0298
2.65321	2.77756	6.67176	5.96255	10.2659	6.83854	5.33784	2.69189	1.51045	10.074
3.20862	2.70513	5.76588	10.7416	8.21407	2.56334	4.17088	2.55437	1.94573	8.55472
6.6426	1.60042	6.53314	9.06245	12.1082	2.39158	5.43229	1.99595	6.15681	10.2442
2.99399	3.89136	8.03592	5.58542	11.2685	5.60656	4.09149	1.15168	2.18305	10.6428
4.55638	3.0597	5.66381	8.42728	7.13956	5.90397	3.35841	2.0517	2.33672	10.8376
4.97685	5.05253	7.61735	8.73608	8.10022	3.13979	4.83595	2.58173	5.83568	9.58428
5.15719	1.15644	5.60511	7.74846	8.72375	4.75479	5.12435	2.12933	5.24436	9.13234
3.45057	3.17213	8.79848	8.65656	5.92961	3.2913	2.59016	3.08039	7.76245	10.9218
2.62955	2.98313	6.78185	10.697	6.30157	3.28559	3.49625	4.06075	6.08775	11.356
2.73147	3.89327	6.66264	7.07969	7.24452	4.37358	5.21957	3.54476	4.71329	11.2902
3.17157	3.88574	6.18453	7.535	8.72093	4.51783	4.60992	2.52129	2.51755	9.84762
3.16183	4.91676	6.61566	6.79046	11.8886	3.09624	1.83221	2.51385	7.05279	11.494
4.03651	1.02531	6.11496	8.27413	6.81929	2.49984	4.53485	2.84708	7.45385	10.5377
2.85167	4.73843	7.5559	5.97489	11.1653	6.31959	6.98774	2.8301	7.37565	10.8308
2.9229	3.70799	6.25048	7.8785	9.28169	5.55277	3.72559	3.05076	9.15361	10.2136
