# Supplementary material for: An improved crayfish optimization algorithm for solving engineering optimization problems
Source: PLoS One. 2026 Feb 26;21(2):e0340464. doi: 10.1371/journal.pone.0340464 (PMC12945318; doi:10.1371/journal.pone.0340464)
Supplement: S2 Dataset — This folder contains the original, unprocessed data collected for the experiments. These raw files serve as the basis for all data preprocessing and analysis steps described in the manuscript. [file pone.0340464.s002.zip › S2/CEC2019/AllBest7.xlsx]

## Sheet: Sheet1
715.22	692	1413.7	1381.46	1092.42	704.288	770.944	597.837	1145.41	1597.06
1434.68	1071.78	1211.81	1723.23	827.671	1292.99	1253.69	1019.04	1027.16	1304.6
890.309	833.783	1284.33	1343.65	1661.89	1299.88	1169.6	1225.25	1038.15	1756.76
155.63	1150.89	1022.73	1244	1358.82	1252.5	1299.32	713.49	919.498	1598.46
758.771	1406.78	1148.35	1200.74	1657.66	934.004	783.159	1910.95	782.522	1452.75
1220.63	594.363	1381.59	626.072	1564.96	1190.82	1515.37	867.174	1145.76	1484.5
814.05	896.553	1425.46	1373.04	1279.95	2006.45	1143.74	1016.85	1370.33	1669.97
344.337	845.904	1353.05	1316.93	880.758	1377.65	1181.73	593.855	814.504	1801.55
380.064	706.616	1580.21	899.114	1425.88	1366.92	1130.38	762.085	264.018	1634.63
353.362	846.577	995.645	769.011	889.577	851.166	986.667	360.183	838.372	1603.31
1042.26	252.922	1085.75	1184.8	1369.12	1591.88	1040.7	653.9	617.04	1626.48
341.15	929.159	1674.24	1646.74	1484	898.64	725.356	1591.37	241.602	1563.91
681.708	726.162	903.906	718.732	1464.67	1602.29	1132.96	762.539	1192.59	1594.23
1297.34	932.448	1659.58	1301.09	1310.01	1700.41	1025.29	1856.35	603.92	1812.57
545.619	464.772	1214.98	1553.98	953.16	1171.77	680.757	796.461	634.821	1692.78
639.661	1180.78	1249.92	856.102	1164.3	952.332	1444.27	482.375	902	1580.67
470.99	630.044	1401.77	1335.97	1024.8	1130.22	1790.48	1962.72	1739.56	1691.12
663.88	1325.75	1227.53	960.934	1325.54	1370.56	1310.09	871.281	576.146	1943.5
651.591	475.005	825.545	1483.47	1554.65	1062.06	1002.58	889.058	686.037	1772.47
1009.29	820.178	1332.74	641.562	1176.94	1854.52	1339.59	486.671	491.685	1638.7
710.393	1374.33	1323.82	1163.66	1328.99	774.969	848.223	241.909	1178.66	1850.05
912.254	993.756	1448.22	1086.56	1275.43	1172.04	491.897	1068.54	739.361	1793.06
352.36	908.3	951.375	803.603	1474.46	1289.11	1092.01	979.682	248.471	1327.53
698.338	511.971	1219.4	861.605	938.619	1048.18	1207.97	578.72	785.152	1755.66
1044.91	1293.96	912.873	936.84	1206.78	1716.32	1162.85	880.733	842.006	1662.56
550.712	1096.62	1377.15	1180.47	1865.72	1391.75	1531.41	821.492	691.412	1764.53
861.411	807.752	1396.97	1495.9	1010.45	1258.14	1201.59	681.96	1010.59	1601.58
1093.43	921.046	1222.92	1633.5	1731.01	1902.81	1443.18	1291.02	1162.85	1663.08
1466.67	595.404	1381.44	1492.33	1617.55	1386.44	1222.82	438.468	348.14	1289.85
1304.88	840.01	1286.01	1460.91	1499.12	1562.62	969.917	812.302	656.859	1435.97
