# Supplementary material for: An improved crayfish optimization algorithm for solving engineering optimization problems
Source: PLoS One. 2026 Feb 26;21(2):e0340464. doi: 10.1371/journal.pone.0340464 (PMC12945318; doi:10.1371/journal.pone.0340464)
Supplement: S2 Dataset — This folder contains the original, unprocessed data collected for the experiments. These raw files serve as the basis for all data preprocessing and analysis steps described in the manuscript. [file pone.0340464.s002.zip › S2/CEC2019/AllTime6.xlsx]

## Sheet: Sheet1
10.0031	7.88503	4.97025	4.91343	12.5853	5.53703	5.04578	10.416	5.39861	4.64152
10.4478	7.86152	5.02957	4.89279	12.2872	5.17472	4.85721	9.86394	5.84365	4.72028
10.171	8.05224	4.99297	5.14959	12.4321	5.36223	4.95374	9.79117	5.58206	4.71933
9.69733	7.99342	5.04895	4.88958	12.4218	5.29924	5.04813	9.86541	5.58099	4.74879
9.80699	8.32204	5.05152	4.92651	12.7603	5.69755	4.96838	9.80718	5.5683	4.74012
10.4184	8.07069	5.07869	4.86667	12.5863	5.90133	5.34073	9.72866	5.45246	4.70686
9.94082	7.87004	4.95937	4.93246	12.5009	5.31978	5.0056	9.80378	5.8202	4.9923
9.98082	7.84371	5.06457	4.96392	12.5813	5.28456	5.08944	9.79732	5.52121	4.80618
9.93925	8.01856	4.94181	4.93549	12.3968	5.45052	5.02042	9.60436	5.45366	4.706
10.104	8.03172	5.02814	4.94863	12.7091	5.25723	4.95868	9.62742	5.31722	4.93378
9.88287	7.82525	5.34821	4.92798	12.7184	5.32803	5.03527	9.5975	5.47414	4.79123
10.2526	8.0334	5.35517	5.1856	12.6433	5.58904	4.89894	9.88343	5.55411	4.79202
9.98534	7.87453	5.0078	4.87102	12.5702	5.46394	5.01792	9.7406	5.55977	4.72523
9.77273	7.92919	5.07292	4.96102	12.0623	5.41193	5.0155	9.66121	5.54787	4.76704
9.83447	7.95453	5.1023	4.93111	11.8111	5.28855	5.09274	9.73628	5.59208	5.01727
9.71339	7.92836	4.98276	5.10748	11.7691	5.39897	5.00903	9.52851	5.52042	5.04314
10.062	8.06445	5.19003	5.02955	11.8478	5.33431	5.03807	9.67127	5.52151	4.82965
9.93676	7.95104	5.09608	4.98297	12.118	5.24004	5.37577	9.67409	5.42767	4.7765
9.83215	8.20189	5.12891	4.95818	11.3965	5.32997	5.3564	9.97555	5.45655	4.93628
9.73529	8.04317	5.0869	5.02225	11.6261	5.40845	5.0133	9.75781	5.53377	4.77212
9.89336	8.4856	5.1038	5.19982	10.6314	5.29824	5.02756	8.81287	5.56161	4.74256
8.92143	7.58907	5.23706	4.93068	10.596	5.56369	5.36147	8.24578	5.30278	4.68713
8.22295	7.04959	4.92219	4.82201	9.92404	5.3166	4.94861	8.18258	5.31857	4.71327
8.18037	6.94598	5.22645	4.86458	9.76367	5.19234	4.90846	8.1872	5.24628	4.72853
8.02364	6.92735	4.99759	5.03068	9.84778	5.24393	4.90178	8.01708	5.3238	4.73884
8.10839	6.98718	4.96911	4.75888	9.77381	5.19307	5.06031	7.93731	5.23674	4.63663
7.98631	6.83438	4.9771	4.7699	9.63377	5.1312	4.78969	7.93827	5.13747	4.87258
7.90621	6.79396	4.91886	4.78389	9.55989	4.97605	4.69483	7.87312	5.1168	4.59502
7.90128	6.54112	4.79476	4.93283	9.58175	4.9488	4.68838	7.7342	4.98218	4.07936
7.18844	5.98142	4.1727	4.09326	8.6279	4.23636	4.04684	7.0627	4.35564	3.82551
