# Supplementary material for: An improved crayfish optimization algorithm for solving engineering optimization problems
Source: PLoS One. 2026 Feb 26;21(2):e0340464. doi: 10.1371/journal.pone.0340464 (PMC12945318; doi:10.1371/journal.pone.0340464)
Supplement: S2 Dataset — This folder contains the original, unprocessed data collected for the experiments. These raw files serve as the basis for all data preprocessing and analysis steps described in the manuscript. [file pone.0340464.s002.zip › S2/CEC2019/AllTime9.xlsx]

## Sheet: Sheet1
3.30067	0.994418	0.913413	0.682824	2.05504	1.38209	0.882828	1.46226	1.87687	0.536187
3.40278	0.911542	0.85438	0.674486	1.91085	1.37533	0.970427	1.59535	1.74687	0.554481
3.38841	0.893742	0.916743	0.749386	1.98152	1.38305	0.905839	1.62544	1.78907	0.609633
3.3461	0.952902	0.995245	0.76572	2.15105	1.38359	0.920933	1.61841	1.62382	0.596978
3.37801	0.968292	0.945118	0.798211	1.87267	1.43897	0.94844	1.56549	1.78311	0.644431
3.34783	1.02996	0.950337	0.81608	2.00211	1.62635	1.01844	1.5774	1.89648	0.634769
3.31038	0.981147	1.03918	0.906675	2.18052	1.53339	0.996893	1.62651	1.85081	0.634626
3.41572	1.04876	0.968622	0.823733	2.26523	1.37235	0.994014	1.57862	1.6269	0.635395
3.38314	1.01837	0.974069	0.828135	2.08083	1.38452	0.95019	1.58684	1.87887	0.634221
3.29868	1.05863	0.977406	0.859275	2.05574	1.3499	1.00244	1.60787	1.82041	0.648072
3.33641	1.02086	0.974327	0.778499	1.99285	1.41488	1.04781	1.62874	1.70545	0.617694
3.22754	1.01393	1.02821	0.793715	2.19259	1.23761	1.02211	1.6278	1.84671	0.65225
3.38652	1.04796	1.02491	0.915155	2.11507	1.45295	1.00448	1.55035	1.78271	0.593492
3.12512	0.926652	0.999446	0.856018	2.02805	1.46903	1.01633	1.59381	1.88404	0.580176
2.98391	1.07892	0.965181	0.883188	2.21896	1.67911	0.986623	1.50759	1.72196	0.59731
2.83967	0.88794	0.976986	0.865114	2.05623	1.25953	1.13395	1.71193	1.86376	0.705089
2.79319	0.996252	0.987451	0.869553	1.99189	1.47922	0.955474	1.81706	1.94223	0.65434
2.78145	1.10264	0.969346	0.842343	1.97881	1.43034	0.955224	1.6104	1.85531	0.624317
2.71273	1.06711	1.01145	0.911382	1.9541	1.46519	1.05586	1.79857	1.81654	0.722467
2.71337	1.03585	0.958255	0.841631	1.99289	1.45262	0.960766	1.55534	1.76522	0.622368
2.56257	0.989739	0.92544	0.847536	1.79559	1.22513	1.02032	1.37466	1.60217	0.658749
2.45372	0.940462	0.981008	0.840318	1.65844	1.42058	1.01439	1.51069	1.61396	0.613076
2.36111	1.0203	0.965399	0.90812	1.73045	1.27607	0.941896	1.42536	1.60069	0.680378
2.33957	1.00866	1.05358	0.902693	1.54666	1.29696	0.980246	1.40287	1.4178	0.616844
2.28524	1.02663	1.02752	0.819893	1.53696	1.31649	0.877328	1.33478	1.36464	0.627734
2.21122	1.00129	0.917604	0.811803	1.47285	1.18233	0.828369	1.19383	1.34345	0.672841
2.23061	1.03563	0.932185	0.725074	1.46113	1.10573	0.90874	1.18599	1.28521	0.618271
2.06367	0.886733	0.907011	0.791611	1.30837	1.08505	0.808632	1.1209	1.17291	0.573251
1.99662	0.778512	0.823945	0.869861	1.26813	0.956815	0.776899	1.04795	1.0917	0.530265
1.92376	0.833387	0.820127	0.628225	1.13608	0.854922	0.673201	0.939222	1.00556	0.483764
