# Supplementary material for: An improved crayfish optimization algorithm for solving engineering optimization problems
Source: PLoS One. 2026 Feb 26;21(2):e0340464. doi: 10.1371/journal.pone.0340464 (PMC12945318; doi:10.1371/journal.pone.0340464)
Supplement: S2 Dataset — This folder contains the original, unprocessed data collected for the experiments. These raw files serve as the basis for all data preprocessing and analysis steps described in the manuscript. [file pone.0340464.s002.zip › S2/Engine problem/Gear train design problem_csv/APO_30runs_num_merged.csv]

run30	numg
2.72645059771529e-08	0
2.35764065802488e-09	0
2.67346201600819e-07	0
1.54504504998908e-10	0
2.35764065802488e-09	0
1.21643582648966e-07	0
9.93987559521747e-11	0
2.72645059771529e-08	0
2.50523202897284e-07	0
2.35764065802488e-09	0
2.35764065802488e-09	0
5.92025641786371e-08	0
3.45833657995135e-08	0
4.4744163568942e-08	0
2.61396831837482e-08	0
4.50330417671856e-09	0
2.50523202897284e-07	0
3.88058524695319e-08	0
8.7008339998368e-09	0
2.70085714888651e-12	0
1.15552971472981e-07	0
1.52440179414258e-07	0
4.79789968377187e-08	0
3.29992316054925e-09	0
2.72645059771529e-08	0
2.35764065802488e-09	0
1.40447514203313e-07	0
4.92143078861546e-09	0
2.72645059771529e-08	0
2.38607922887672e-07	0
