# Supplementary material for: An improved crayfish optimization algorithm for solving engineering optimization problems
Source: PLoS One. 2026 Feb 26;21(2):e0340464. doi: 10.1371/journal.pone.0340464 (PMC12945318; doi:10.1371/journal.pone.0340464)
Supplement: S2 Dataset — This folder contains the original, unprocessed data collected for the experiments. These raw files serve as the basis for all data preprocessing and analysis steps described in the manuscript. [file pone.0340464.s002.zip › S2/Engine problem/Gear train design problem_csv/BKA_30runs_num_merged.csv]

run30	numg
1.3811436508961e-06	0
2.22284490153884e-07	0
6.52566992964353e-08	0
3.04637969354355e-06	0
1.22227597585249e-06	0
1.87580507488718e-07	0
2.63082598273397e-06	0
2.02260140110865e-06	0
2.84120524692903e-06	0
6.65488571288033e-09	0
1.61223362420197e-07	0
1.82040254318005e-07	0
7.01943776063414e-06	0
3.63492611599194e-08	0
1.32258765014286e-06	0
4.54609978736871e-06	0
3.60582911277115e-06	0
2.41494260633503e-06	0
1.48139038304173e-06	0
2.35764065802488e-09	0
2.09322109540751e-07	0
1.3811436508961e-06	0
4.45930812935332e-06	0
4.72654390523085e-06	0
3.11628399711075e-06	0
3.0059060016141e-07	0
4.88630421624785e-07	0
3.60083555524964e-06	0
6.67974468639589e-06	0
2.02260140110865e-06	0
