# Supplementary material for: An improved crayfish optimization algorithm for solving engineering optimization problems
Source: PLoS One. 2026 Feb 26;21(2):e0340464. doi: 10.1371/journal.pone.0340464 (PMC12945318; doi:10.1371/journal.pone.0340464)
Supplement: S2 Dataset — This folder contains the original, unprocessed data collected for the experiments. These raw files serve as the basis for all data preprocessing and analysis steps described in the manuscript. [file pone.0340464.s002.zip › S2/Engine problem/Gear train design problem_csv/pso_30runs_num_merged.csv]

run30	numg
1.31251500765072e-08	0
1.12112178086857e-08	0
3.82483686627799e-09	0
2.30781573331276e-11	0
2.35764065802488e-09	0
8.32012991351433e-09	0
2.30781573331276e-11	0
1.11729054488002e-08	0
2.35764065802488e-09	0
2.35764065802488e-09	0
2.35764065802488e-09	0
9.92157958398533e-10	0
2.35764065802488e-09	0
2.30781573331276e-11	0
1.36164913906399e-09	0
1.54504504998908e-10	0
2.35764065802488e-09	0
2.35764065802488e-09	0
9.52086565477103e-09	0
2.35764065802488e-09	0
1.26337820404033e-09	0
4.50330417671856e-09	0
2.35764065802488e-09	0
6.60208988020584e-10	0
9.92157958398533e-10	0
2.35764065802488e-09	0
4.50330417671856e-09	0
9.92157958398533e-10	0
2.35764065802488e-09	0
1.11729054488002e-08	0
