# Supplementary material for: An improved crayfish optimization algorithm for solving engineering optimization problems
Source: PLoS One. 2026 Feb 26;21(2):e0340464. doi: 10.1371/journal.pone.0340464 (PMC12945318; doi:10.1371/journal.pone.0340464)
Supplement: S2 Dataset — This folder contains the original, unprocessed data collected for the experiments. These raw files serve as the basis for all data preprocessing and analysis steps described in the manuscript. [file pone.0340464.s002.zip › S2/Engine problem/Pressure vessel design problem_csv/APO_30runs_num_merged.csv]

run30	numg
52639.7626643325	0
16492.7957453828	0
46237.1601148872	0
100045.496409205	0
14762.898122422	0
19337.2939784385	0
12882.8077292483	0
27383.8830458097	0
53132.048199657	0
9303.45086220484	0
39743.9091197398	0
100047.132168725	0
27697.0775790423	0
21625.6248119979	0
65383.2121112281	0
47463.5598710394	0
31425.0124152031	0
13541.6582111003	0
79764.7110992578	0
48249.0380047597	0
35956.579487096	0
92674.3632106462	0
100039.001549094	0
55717.4032899154	0
12099.4558812866	0
11658.9310913086	0
69612.8795052767	0
41621.6090571585	0
40382.0399512625	0
19953.7260077914	0
