# Supplementary material for: An improved crayfish optimization algorithm for solving engineering optimization problems
Source: PLoS One. 2026 Feb 26;21(2):e0340464. doi: 10.1371/journal.pone.0340464 (PMC12945318; doi:10.1371/journal.pone.0340464)
Supplement: S2 Dataset — This folder contains the original, unprocessed data collected for the experiments. These raw files serve as the basis for all data preprocessing and analysis steps described in the manuscript. [file pone.0340464.s002.zip › S2/Engine problem/Pressure vessel design problem_csv/BKA_30runs_num_merged.csv]

run30	numg
96117.1028898183	0
95527.823424193	0
71363.0942250189	0
87629.9284781401	0
102089.0291504	0
101392.932155723	0
90660.9161958238	0
100451.324673079	0
20768.3786472616	0
54829.7332616319	0
100687.091126949	0
60756.6138692861	0
100259.694651708	0
84634.8322596445	0
100178.137528949	0
101376.755244984	0
49988.6863022151	0
79196.038285231	0
102220.483946668	0
100112.658649197	0
21607.3886239041	0
100765.931789919	0
100476.706476626	0
83294.8187765694	0
28755.5168839805	0
100201.087048379	0
31959.8215529387	0
99135.5391041375	0
55522.2151675338	0
101799.283459912	0
