# Supplementary material for: An improved crayfish optimization algorithm for solving engineering optimization problems
Source: PLoS One. 2026 Feb 26;21(2):e0340464. doi: 10.1371/journal.pone.0340464 (PMC12945318; doi:10.1371/journal.pone.0340464)
Supplement: S2 Dataset — This folder contains the original, unprocessed data collected for the experiments. These raw files serve as the basis for all data preprocessing and analysis steps described in the manuscript. [file pone.0340464.s002.zip › S2/Engine problem/Pressure vessel design problem_csv/COA_30runs_num_merged.csv]

run30	numg
100044.355792268	0
100039.894538402	0
100038.026918923	0
100038.551148344	0
100038.332125002	0
18336.1988748967	0
100047.410529425	0
100041.122509242	0
6947.47328559934	0
9997.16413675292	0
100041.739503746	0
8360.67600962816	0
100044.782346806	0
100046.459658221	0
23494.6088309663	0
69019.2211808776	0
100039.52454196	0
100045.090511274	0
100041.427640418	0
9448.18611558325	0
100043.420228032	0
100039.898479426	0
10536.5910424636	0
10365.6596124743	0
17837.0461735032	0
12240.8763913569	0
100042.399020554	0
13015.8822958261	0
100042.548862628	0
100046.149367735	0
