# Supplementary material for: An improved crayfish optimization algorithm for solving engineering optimization problems
Source: PLoS One. 2026 Feb 26;21(2):e0340464. doi: 10.1371/journal.pone.0340464 (PMC12945318; doi:10.1371/journal.pone.0340464)
Supplement: S2 Dataset — This folder contains the original, unprocessed data collected for the experiments. These raw files serve as the basis for all data preprocessing and analysis steps described in the manuscript. [file pone.0340464.s002.zip › S2/Engine problem/Pressure vessel design problem_csv/DBO_30runs_num_merged.csv]

run30	numg
100038.54573734	0
6238.61229896468	0
100038.891405858	0
6942.04073276508	0
7883.01422424266	0
100041.962635647	0
6215.26559932458	0
100038.539861097	0
7806.63185507488	0
100037.845616092	0
100041.250917886	0
100038.503903379	0
6369.32374271655	0
7423.22726457776	0
100038.070539947	0
7082.24944357163	0
100037.86352168	0
100038.820711233	0
7436.07606287077	0
7230.76343853153	0
100038.647778337	0
7605.88292380854	0
7425.05474443836	0
6052.19366225832	0
56196.1565445583	0
100038.964754991	0
100037.622434474	0
100039.026321713	0
100038.585460328	0
7173.20687073771	0
