# Supplementary material for: An improved crayfish optimization algorithm for solving engineering optimization problems
Source: PLoS One. 2026 Feb 26;21(2):e0340464. doi: 10.1371/journal.pone.0340464 (PMC12945318; doi:10.1371/journal.pone.0340464)
Supplement: S2 Dataset — This folder contains the original, unprocessed data collected for the experiments. These raw files serve as the basis for all data preprocessing and analysis steps described in the manuscript. [file pone.0340464.s002.zip › S2/Engine problem/Pressure vessel design problem_csv/HHO_30runs_num_merged.csv]

run30	numg
9777.66254674093	0
9974.71720043704	0
100042.351129922	0
100047.834846301	0
6972.81701183821	0
100040.914897131	0
100037.581430002	0
100053.409027135	0
14771.1712877648	0
100037.655803793	0
9458.45110507077	0
8202.76879480565	0
65298.9568437525	0
100054.155843376	0
12545.0672701897	0
100037.683225399	0
100049.877469694	0
100037.737152934	0
100037.63677981	0
100037.765212251	0
100042.94862716	0
18276.0080529181	0
100044.75203275	0
100038.220598594	0
100038.22928529	0
51905.0837409965	0
100047.169938712	0
100048.140239489	0
100038.15985524	0
100037.832790991	0
