# Supplementary material for: An improved crayfish optimization algorithm for solving engineering optimization problems
Source: PLoS One. 2026 Feb 26;21(2):e0340464. doi: 10.1371/journal.pone.0340464 (PMC12945318; doi:10.1371/journal.pone.0340464)
Supplement: S2 Dataset — This folder contains the original, unprocessed data collected for the experiments. These raw files serve as the basis for all data preprocessing and analysis steps described in the manuscript. [file pone.0340464.s002.zip › S2/Engine problem/Pressure vessel design problem_csv/ICOA_30runs_num_merged.csv]

run30	numg
12404.3645078854	0
10482.6491988855	0
100038.870407463	0
10771.124978165	0
11786.7339053045	0
23161.6861711907	0
8091.89948711015	0
10228.7163735944	0
13579.7240659769	0
53602.5711540626	0
100040.691438079	0
100038.068306499	0
15102.9223103005	0
11814.2290304997	0
7256.13801846523	0
100040.384236868	0
17033.4399337356	0
8828.59310686283	0
12137.7450982804	0
100039.472601494	0
100037.717210799	0
9880.8290900177	0
100038.729514377	0
9730.41154685257	0
17574.6759935188	0
9819.71854970824	0
10703.8509753377	0
65449.5294077528	0
10581.0637234167	0
100040.017311794	0
