# Supplementary material for: An improved crayfish optimization algorithm for solving engineering optimization problems
Source: PLoS One. 2026 Feb 26;21(2):e0340464. doi: 10.1371/journal.pone.0340464 (PMC12945318; doi:10.1371/journal.pone.0340464)
Supplement: S2 Dataset — This folder contains the original, unprocessed data collected for the experiments. These raw files serve as the basis for all data preprocessing and analysis steps described in the manuscript. [file pone.0340464.s002.zip › S2/Engine problem/Pressure vessel design problem_csv/pso_30runs_num_merged.csv]

run30	numg
56909.9947296105	0
114289.530060624	0
109534.856512548	0
45253.6672070148	0
110708.527506035	0
17950.9822021179	0
30320.8781852889	0
18295.1624211635	0
19911.2455371948	0
40102.6785934846	0
77194.110917485	0
12487.2181748891	0
103978.287703309	0
104692.934991332	0
107772.72473806	0
17624.4417182106	0
29758.7750927266	0
18962.5561132772	0
107846.327012608	0
60634.4808814607	0
25262.0710012576	0
34718.1824551878	0
12780.5127143804	0
7812.5777914232	0
14385.8529453528	0
25230.3341303331	0
38540.9499567643	0
34502.3336551913	0
27648.0039346293	0
15361.9735816588	0
