# Supplementary material for: An improved crayfish optimization algorithm for solving engineering optimization problems
Source: PLoS One. 2026 Feb 26;21(2):e0340464. doi: 10.1371/journal.pone.0340464 (PMC12945318; doi:10.1371/journal.pone.0340464)
Supplement: S2 Dataset — This folder contains the original, unprocessed data collected for the experiments. These raw files serve as the basis for all data preprocessing and analysis steps described in the manuscript. [file pone.0340464.s002.zip › S2/Engine problem/Pressure vessel design problem_csv/SCA_30runs_num_merged.csv]

run30	numg
11158.8847594707	0
100042.266343082	0
8261.97911569286	0
100043.002351285	0
17525.3130958027	0
11373.4307448363	0
7751.76522419071	0
17233.3718086235	0
100050.910887531	0
100050.108897478	0
100055.529650737	0
10518.9724543578	0
100054.698540258	0
100048.120987958	0
7442.17552432675	0
11497.6749438916	0
12534.673913874	0
12607.5922884767	0
11507.6557452401	0
100044.76954457	0
13121.3280565466	0
8795.81808573503	0
10522.5938174497	0
13926.5513503689	0
100041.973412886	0
100049.071125644	0
100043.394234603	0
11954.0850792588	0
100047.234708863	0
10986.2440163379	0
