# Supplementary material for: An improved crayfish optimization algorithm for solving engineering optimization problems
Source: PLoS One. 2026 Feb 26;21(2):e0340464. doi: 10.1371/journal.pone.0340464 (PMC12945318; doi:10.1371/journal.pone.0340464)
Supplement: S2 Dataset — This folder contains the original, unprocessed data collected for the experiments. These raw files serve as the basis for all data preprocessing and analysis steps described in the manuscript. [file pone.0340464.s002.zip › S2/Engine problem/Pressure vessel design problem_csv/WDO_30runs_num_merged.csv]

run30	numg
100041.033884329	0
9103.28741959894	0
100042.798838772	0
100040.987745645	0
100042.112084269	0
9203.4077635354	0
9752.43017354641	0
9707.16700815502	0
100040.592163515	0
100038.938004506	0
10600.406800983	0
12168.8257615787	0
100039.246443833	0
100042.131668082	0
100039.189738148	0
100041.02726344	0
11477.3098246817	0
100039.787058523	0
100038.480687595	0
9342.26555197113	0
10837.5980099032	0
8981.52110027376	0
100041.697337811	0
100041.186207506	0
8839.75128230012	0
10322.5643286496	0
100038.482493901	0
100041.36652231	0
100040.098027199	0
10715.8539140828	0
