# Supplementary material for: An improved crayfish optimization algorithm for solving engineering optimization problems
Source: PLoS One. 2026 Feb 26;21(2):e0340464. doi: 10.1371/journal.pone.0340464 (PMC12945318; doi:10.1371/journal.pone.0340464)
Supplement: S2 Dataset — This folder contains the original, unprocessed data collected for the experiments. These raw files serve as the basis for all data preprocessing and analysis steps described in the manuscript. [file pone.0340464.s002.zip › S2/Engine problem/Pressure vessel design problem_csv/WOA_30runs_num_merged.csv]

run30	numg
100044.663515603	0
6840.74685072837	0
38673.808641359	0
8788.93791910169	0
100038.021512121	0
100037.555732339	0
100037.565496791	0
100037.550081828	0
100091.774025199	0
15538.5319197159	0
100041.070588397	0
100037.628394863	0
47113.1192452948	0
35689.2482281088	0
100112.800297188	0
100041.492976859	0
100061.269896837	0
100092.678255767	0
100037.701418395	0
57886.8977170123	0
100037.870120789	0
8234.0093377287	0
7479.91777622512	0
100042.389728613	0
19311.2825884412	0
100068.441618829	0
100038.149087987	0
7058.8462330081	0
100037.608491336	0
24412.9459429989	0
