# Supplementary material for: An improved crayfish optimization algorithm for solving engineering optimization problems
Source: PLoS One. 2026 Feb 26;21(2):e0340464. doi: 10.1371/journal.pone.0340464 (PMC12945318; doi:10.1371/journal.pone.0340464)
Supplement: S2 Dataset — This folder contains the original, unprocessed data collected for the experiments. These raw files serve as the basis for all data preprocessing and analysis steps described in the manuscript. [file pone.0340464.s002.zip › S2/Engine problem/Tensioncompression spring design problem_csv/APO_30runs_num_merged.csv]

run30	numg
0.0130855186751448	0
0.018771085661949	0
0.0371763215133396	0
0.0101362427835372	0
0.0149368088910514	0
0.0195289808574457	2
0.0140027386353356	0
0.0146668471136706	0
0.013614268964648	0
0.0252695972030206	0
0.0144809937392691	0
0.0138306479904779	0
0.0327684196681429	0
0.0144080737704143	0
0.0344817855732899	0
0.0114991926967889	1
0.0178926785211126	0
0.0126811651906478	0
0.0189462824142134	0
0.0155749352107242	0
0.0139229692217925	0
0.253233048182051	0
0.0108081775092315	0
0.0125192921651206	0
0.0249344645170108	0
0.0145508205168163	0
0.0170328533000115	1
0.0144305567176721	0
0.012244670488848	0
0.0215402208886458	0
