# Supplementary material for: An improved crayfish optimization algorithm for solving engineering optimization problems
Source: PLoS One. 2026 Feb 26;21(2):e0340464. doi: 10.1371/journal.pone.0340464 (PMC12945318; doi:10.1371/journal.pone.0340464)
Supplement: S2 Dataset — This folder contains the original, unprocessed data collected for the experiments. These raw files serve as the basis for all data preprocessing and analysis steps described in the manuscript. [file pone.0340464.s002.zip › S2/Engine problem/Tensioncompression spring design problem_csv/BKA_30runs_num_merged.csv]

run30	numg
0.0129999065587112	0
0.0251790264827357	0
0.0281780666983472	0
0.0333637298449553	0
0.0367352176926912	0
0.0141763892389507	0
0.0238961592711399	0
0.0297207339577769	0
0.0565889132099906	0
0.0115899064503672	0
0.0269891469758379	0
0.0110594655534922	0
0.0441363768175663	0
0.0211632860210505	0
0.0206771615716077	0
0.0399770305067869	0
0.0583715353434632	0
0.0321492080642517	0
0.0309159058939314	0
0.0761635930513498	0
0.0146128395405408	0
0.0104229667050855	0
0.0241758369610738	0
0.0255817148659735	0
0.0257208560912607	0
0.0359063690663909	0
0.0220702917315827	0
0.0254390354964086	0
0.0544007450958972	0
0.0245634238654697	0
