# Supplementary material for: An improved crayfish optimization algorithm for solving engineering optimization problems
Source: PLoS One. 2026 Feb 26;21(2):e0340464. doi: 10.1371/journal.pone.0340464 (PMC12945318; doi:10.1371/journal.pone.0340464)
Supplement: S2 Dataset — This folder contains the original, unprocessed data collected for the experiments. These raw files serve as the basis for all data preprocessing and analysis steps described in the manuscript. [file pone.0340464.s002.zip › S2/Engine problem/Tensioncompression spring design problem_csv/COA_30runs_num_merged.csv]

run30	numg
0.0181178262334313	0
0.0138837065192631	0
0.0103040849814516	0
0.0195203885077087	0
0.01223314247845	0
0.0103780438877479	0
0.0103002968703081	0
0.0117057549808245	0
0.0148893589659841	0
0.0115591848092135	0
0.0128114455456662	0
0.0113976729921764	0
0.0154179331144795	0
0.0116792051283276	0
0.0103402747307351	0
0.0102972478883842	0
0.0105181494999202	0
0.0108665038900609	0
0.0111638942737473	0
0.0116459991411854	0
0.0140657154873026	0
0.0118916174091199	0
0.0197934444196441	0
0.013650894812965	0
0.0102659103729267	0
0.0124422454472409	0
0.0120087962258208	0
0.0121757593958491	0
0.0106593019460456	0
0.0111135088903311	0
