# Supplementary material for: An improved crayfish optimization algorithm for solving engineering optimization problems
Source: PLoS One. 2026 Feb 26;21(2):e0340464. doi: 10.1371/journal.pone.0340464 (PMC12945318; doi:10.1371/journal.pone.0340464)
Supplement: S2 Dataset — This folder contains the original, unprocessed data collected for the experiments. These raw files serve as the basis for all data preprocessing and analysis steps described in the manuscript. [file pone.0340464.s002.zip › S2/Engine problem/Tensioncompression spring design problem_csv/DBO_30runs_num_merged.csv]

run30	numg
0.0121529006878987	0
0.0113275102107603	0
0.0165129340655558	0
0.0105420625045163	0
0.00991788803715066	0
0.00990035784256649	0
0.00991488487412021	0
0.0125090781670732	0
0.00990470813958907	0
0.00997556585405761	0
0.0100111336382715	0
0.00990585098496606	0
0.0145567851500915	0
0.00990053492338502	0
0.00989842692176525	0
0.00998154911593305	0
0.00993496968075434	0
0.0155050830227105	0
0.0103694418557959	0
0.00991597764413577	0
0.010881008893843	0
0.012940905455596	0
0.0126021161166704	0
0.009878818495909	0
0.00996149226000415	0
0.00988547946275079	0
0.0154552794906762	0
0.0098771969892767	0
0.0124418685824482	0
0.0128057266792253	0
