# Supplementary material for: An improved crayfish optimization algorithm for solving engineering optimization problems
Source: PLoS One. 2026 Feb 26;21(2):e0340464. doi: 10.1371/journal.pone.0340464 (PMC12945318; doi:10.1371/journal.pone.0340464)
Supplement: S2 Dataset — This folder contains the original, unprocessed data collected for the experiments. These raw files serve as the basis for all data preprocessing and analysis steps described in the manuscript. [file pone.0340464.s002.zip › S2/Engine problem/Tensioncompression spring design problem_csv/HHO_30runs_num_merged.csv]

run30	numg
0.0116280794820861	0
0.0156064562960863	0
0.010207544568515	0
0.0108633789120167	0
0.012506323988551	0
0.011957180757311	0
0.0106901075638518	0
0.0118575703189059	0
0.0100833965437458	0
0.0107196615172684	0
0.0116321403684044	0
0.0118761017528301	0
0.0117982348404418	0
0.0118320902418516	0
0.0106734429835304	0
0.0134339137256457	0
0.0121272069774861	0
0.0116627184782424	0
0.0118229399292842	0
0.0115843868601789	0
0.0167420470539932	0
0.0103260770844346	0
0.0117164594550045	0
0.0110706686583493	0
0.0113845448112597	0
0.0123320621414184	0
0.0115441766212947	0
0.0112821340868345	0
0.0108785845178877	0
0.0129908862430372	0
