# Supplementary material for: An improved crayfish optimization algorithm for solving engineering optimization problems
Source: PLoS One. 2026 Feb 26;21(2):e0340464. doi: 10.1371/journal.pone.0340464 (PMC12945318; doi:10.1371/journal.pone.0340464)
Supplement: S2 Dataset — This folder contains the original, unprocessed data collected for the experiments. These raw files serve as the basis for all data preprocessing and analysis steps described in the manuscript. [file pone.0340464.s002.zip › S2/Engine problem/Tensioncompression spring design problem_csv/ICOA_30runs_num_merged.csv]

run30	numg
0.011689702583789	0
0.0116012702371307	0
0.0111261014302765	0
0.0116763108181887	0
0.00997518869218461	0
0.0109007609462397	0
0.0115947329637324	0
0.0104735980373492	0
0.0116775260760073	0
0.0108941427725388	0
0.0115587743097752	0
0.0111059388325384	0
0.0114944760157253	0
0.0101661731525013	0
0.0114991282232889	0
0.0118048551033079	0
0.0103176129840288	0
0.0117071658902697	0
0.0128007139171211	0
0.010403211693498	0
0.010859786768479	0
0.010056241755896	0
0.0111811423106654	0
0.011512611791432	0
0.0100263356321377	0
0.0129316705065943	0
0.0102039697237921	0
0.0120700721982216	0
0.0109502885068918	0
0.0104759004533385	0
