# Supplementary material for: An improved crayfish optimization algorithm for solving engineering optimization problems
Source: PLoS One. 2026 Feb 26;21(2):e0340464. doi: 10.1371/journal.pone.0340464 (PMC12945318; doi:10.1371/journal.pone.0340464)
Supplement: S2 Dataset — This folder contains the original, unprocessed data collected for the experiments. These raw files serve as the basis for all data preprocessing and analysis steps described in the manuscript. [file pone.0340464.s002.zip › S2/Engine problem/Tensioncompression spring design problem_csv/pso_30runs_num_merged.csv]

run30	numg
0.00997712469835477	0
0.0294871937700833	0
0.00995900125102959	0
0.0101010529419277	0
0.0102414146488823	0
0.0101746067713912	0
0.0102297723574531	0
0.0101674936619159	0
0.0102333611734608	0
0.0102446639545598	0
0.0105573617028448	0
0.0105875060385049	0
0.010095781798356	0
0.0101954856539833	0
0.0101445996935962	0
0.0102504488954141	0
0.0100556590376785	0
0.0295629324377923	0
0.0104646070791433	0
0.0103181592681435	0
0.0294025248301176	0
0.0103027598797739	0
0.0103190938352722	0
0.0102359803189348	0
0.0196511234904975	0
0.0104077704113964	0
0.0102000439193499	0
0.0100751279685521	0
0.0102655572154534	0
0.0104043162646173	0
