# Supplementary material for: An improved crayfish optimization algorithm for solving engineering optimization problems
Source: PLoS One. 2026 Feb 26;21(2):e0340464. doi: 10.1371/journal.pone.0340464 (PMC12945318; doi:10.1371/journal.pone.0340464)
Supplement: S2 Dataset — This folder contains the original, unprocessed data collected for the experiments. These raw files serve as the basis for all data preprocessing and analysis steps described in the manuscript. [file pone.0340464.s002.zip › S2/Engine problem/Tensioncompression spring design problem_csv/SCA_30runs_num_merged.csv]

run30	numg
0.012340031677668	0
0.0125264529532624	0
0.0114408083213656	0
0.0123422156378178	0
0.0110159772226203	0
0.011661792373754	0
0.0108073790084627	0
0.0100302517806944	0
0.0117602603480862	0
0.0113210216050991	0
0.0111471494194409	0
0.0120241875499338	0
0.0112614092896801	0
0.0114297567304881	0
0.0105646584631846	0
0.0108576689164073	0
0.011487792939568	0
0.0103487807432343	0
0.012985788351147	0
0.011049301208586	0
0.011906557613232	0
0.0114314726555759	0
0.0118678772703965	0
0.0108824686068603	0
0.0127132266440979	0
0.0105930445934953	0
0.0118345116622758	0
0.0118533622980044	0
0.0102598836791206	0
0.0110917637605521	0
