# Supplementary material for: An improved crayfish optimization algorithm for solving engineering optimization problems
Source: PLoS One. 2026 Feb 26;21(2):e0340464. doi: 10.1371/journal.pone.0340464 (PMC12945318; doi:10.1371/journal.pone.0340464)
Supplement: S2 Dataset — This folder contains the original, unprocessed data collected for the experiments. These raw files serve as the basis for all data preprocessing and analysis steps described in the manuscript. [file pone.0340464.s002.zip › S2/Engine problem/Tensioncompression spring design problem_csv/WDO_30runs_num_merged.csv]

run30	numg
0.0102725571812037	0
0.00990589648852041	0
0.0101821270308386	0
0.0101714362827643	0
0.00993041506377467	0
0.0105088822785162	0
0.0166188028544253	0
0.0100683362423725	0
0.0100193303623494	0
0.0101320293083157	0
0.0100572719644599	0
0.016098598543419	0
0.0157471001919951	0
0.00990133876366035	0
0.00994531574959237	0
0.00993285958136829	0
0.0140645339188087	0
0.0165290517507241	0
0.0164573996162188	0
0.00999507426779092	0
0.0113105075288133	0
0.0117034919593477	0
0.0101018367665906	0
0.0161593063512659	0
0.00993749955310335	0
0.0100730008249025	0
0.0156398996727396	0
0.0124641065897852	0
0.0101333732079118	0
0.0127908010871242	0
