# Supplementary material for: An improved crayfish optimization algorithm for solving engineering optimization problems
Source: PLoS One. 2026 Feb 26;21(2):e0340464. doi: 10.1371/journal.pone.0340464 (PMC12945318; doi:10.1371/journal.pone.0340464)
Supplement: S2 Dataset — This folder contains the original, unprocessed data collected for the experiments. These raw files serve as the basis for all data preprocessing and analysis steps described in the manuscript. [file pone.0340464.s002.zip › S2/Engine problem/Tensioncompression spring design problem_csv/WOA_30runs_num_merged.csv]

run30	numg
0.0113332277249464	0
0.0106302604900154	0
0.0105282115791487	0
0.0114678497464906	0
0.012095576764519	0
0.0100180239033858	0
0.0105399680082732	0
0.010691311723225	0
0.0101668080799468	0
0.0101633319676036	0
0.0119477457858731	0
0.0126618918766043	0
0.0106226015510763	0
0.0122014945792403	0
0.00994527576128206	0
0.0100468310253273	0
0.00992482898628216	0
0.0122246398554412	0
0.0105713720134443	0
0.0103775066466369	0
0.010579534646835	0
0.0102982862485866	0
0.0116512049198444	0
0.0132667486319835	0
0.0112861670780254	0
0.011239256372789	0
0.0101619561908564	0
0.0154278609293213	0
0.0116601262624744	0
0.0119954412370197	0
