# Supplementary material for: An improved crayfish optimization algorithm for solving engineering optimization problems
Source: PLoS One. 2026 Feb 26;21(2):e0340464. doi: 10.1371/journal.pone.0340464 (PMC12945318; doi:10.1371/journal.pone.0340464)
Supplement: S2 Dataset — This folder contains the original, unprocessed data collected for the experiments. These raw files serve as the basis for all data preprocessing and analysis steps described in the manuscript. [file pone.0340464.s002.zip › S2/Engine problem/Three-bar truss design problem_csv/APO_30runs_num_merged.csv]

run30	numg
264.38210313164	0
264.32645305226	0
265.291594488134	0
264.240623237597	0
263.993781725963	0
264.27443187948	0
264.638909376357	0
264.54851932808	0
264.24888386752	0
264.809064495145	0
264.75954508272	0
264.116934009571	0
263.954030084074	0
264.081215852259	0
264.16777798895	0
265.19570394819	0
264.086601494162	0
264.322935898916	0
264.104342217752	0
264.340328376822	0
264.771908989199	0
264.049368017799	0
263.983604924933	0
264.412022289257	0
264.101818292982	0
263.98861585132	0
264.487955283215	0
265.314467194857	0
264.512554232876	0
264.371069761388	0
