# Supplementary material for: An improved crayfish optimization algorithm for solving engineering optimization problems
Source: PLoS One. 2026 Feb 26;21(2):e0340464. doi: 10.1371/journal.pone.0340464 (PMC12945318; doi:10.1371/journal.pone.0340464)
Supplement: S2 Dataset — This folder contains the original, unprocessed data collected for the experiments. These raw files serve as the basis for all data preprocessing and analysis steps described in the manuscript. [file pone.0340464.s002.zip › S2/Engine problem/Three-bar truss design problem_csv/BKA_30runs_num_merged.csv]

run30	numg
266.20080884821	0
264.403323973526	0
265.303338954995	0
264.340163395963	0
265.105704292752	0
264.823322432129	0
264.571034738354	0
264.728844308076	0
266.219818227248	0
264.193524598393	0
264.514848112106	0
264.305818285733	0
265.090710548342	0
265.4973629233	0
265.433928566696	0
265.470000074801	0
266.186262498383	0
264.445704238668	0
264.259188804321	0
264.424103114665	0
265.084322328736	0
264.112975239489	0
264.651218760862	0
266.416146515629	0
265.254203364177	0
265.305477518506	0
266.047991375479	0
265.283960758964	0
264.146528760894	0
266.074176741164	0
