# Supplementary material for: An improved crayfish optimization algorithm for solving engineering optimization problems
Source: PLoS One. 2026 Feb 26;21(2):e0340464. doi: 10.1371/journal.pone.0340464 (PMC12945318; doi:10.1371/journal.pone.0340464)
Supplement: S2 Dataset — This folder contains the original, unprocessed data collected for the experiments. These raw files serve as the basis for all data preprocessing and analysis steps described in the manuscript. [file pone.0340464.s002.zip › S2/Engine problem/Three-bar truss design problem_csv/COA_30runs_num_merged.csv]

run30	numg
269.193932255969	0
271.175685002009	0
267.917775782433	0
272.634834417961	0
270.165946303907	0
269.570924143302	0
265.793246998747	0
269.323053869183	0
270.85624650394	0
265.006268182987	0
266.427177160602	0
265.527345797971	0
266.361903077617	0
266.820065373986	0
270.95024040258	0
270.195200755084	0
267.583645271041	0
268.507417569582	0
271.931950629913	0
264.085394589652	0
266.413017043251	0
273.039738948951	0
269.644891945528	0
273.292625213354	0
264.068557566306	0
271.504683340294	0
263.93125819599	0
264.591017824938	0
264.617484901636	0
265.832635065061	0
