# Supplementary material for: An improved crayfish optimization algorithm for solving engineering optimization problems
Source: PLoS One. 2026 Feb 26;21(2):e0340464. doi: 10.1371/journal.pone.0340464 (PMC12945318; doi:10.1371/journal.pone.0340464)
Supplement: S2 Dataset — This folder contains the original, unprocessed data collected for the experiments. These raw files serve as the basis for all data preprocessing and analysis steps described in the manuscript. [file pone.0340464.s002.zip › S2/Engine problem/Three-bar truss design problem_csv/DBO_30runs_num_merged.csv]

run30	numg
264.069857482603	0
264.02151173858	0
264.006019702359	0
264.093436738583	0
263.926262711745	0
263.896201135356	0
263.907498220331	0
263.911056640964	0
263.96463277401	0
263.924608746778	0
264.004876398758	0
263.985758305731	0
263.918001834528	0
263.957332762881	0
264.004271450983	0
263.91073786572	0
263.915512766499	0
263.948314915263	0
263.965383924522	0
263.995592471433	0
263.898775846587	0
263.920571555456	0
263.930510967121	0
263.901531728575	0
264.048329135029	0
263.948105097544	0
263.919765547051	0
263.914889609193	0
263.901278420377	0
263.909222405551	0
