# Supplementary material for: An improved crayfish optimization algorithm for solving engineering optimization problems
Source: PLoS One. 2026 Feb 26;21(2):e0340464. doi: 10.1371/journal.pone.0340464 (PMC12945318; doi:10.1371/journal.pone.0340464)
Supplement: S2 Dataset — This folder contains the original, unprocessed data collected for the experiments. These raw files serve as the basis for all data preprocessing and analysis steps described in the manuscript. [file pone.0340464.s002.zip › S2/Engine problem/Three-bar truss design problem_csv/HHO_30runs_num_merged.csv]

run30	numg
265.95410756163	0
264.510672379994	0
264.460810572659	0
264.421235954471	0
264.607250827221	0
265.472223923859	0
264.988861050775	0
264.257581939586	0
263.895864785851	0
264.791542584056	0
264.116485515153	0
264.468760203195	0
265.395455793576	0
264.436564934826	0
263.92356757719	0
263.947429750894	0
264.586855060575	0
264.35461286555	0
264.239420477531	0
264.12941227682	0
264.2136553158	0
265.105371774613	0
264.981002598663	0
265.353477574577	0
264.951671556067	0
264.337893686862	0
264.016808354988	0
264.818826447537	0
263.94130060246	0
264.477571287081	0
