# Supplementary material for: An improved crayfish optimization algorithm for solving engineering optimization problems
Source: PLoS One. 2026 Feb 26;21(2):e0340464. doi: 10.1371/journal.pone.0340464 (PMC12945318; doi:10.1371/journal.pone.0340464)
Supplement: S2 Dataset — This folder contains the original, unprocessed data collected for the experiments. These raw files serve as the basis for all data preprocessing and analysis steps described in the manuscript. [file pone.0340464.s002.zip › S2/Engine problem/Three-bar truss design problem_csv/ICOA_30runs_num_merged.csv]

run30	numg
263.925189660242	0
263.931135684572	0
263.968923432595	0
263.90311293611	0
263.934143094663	0
263.930568104103	0
263.910029472258	0
263.90342031495	0
263.917445704409	0
263.98766318724	0
263.917088458456	0
263.915035222058	0
263.911624851999	0
263.964519793972	0
263.949149511467	0
263.922746761291	0
263.913980104863	0
263.961025963983	0
263.927077990846	0
263.943581662619	0
263.959593412391	0
264.014184377478	0
263.89716947542	0
263.980464528663	0
263.955848720033	0
263.911307430821	0
263.919666215847	0
263.90338594563	0
263.94143543783	0
263.988182866034	0
