# Supplementary material for: An improved crayfish optimization algorithm for solving engineering optimization problems
Source: PLoS One. 2026 Feb 26;21(2):e0340464. doi: 10.1371/journal.pone.0340464 (PMC12945318; doi:10.1371/journal.pone.0340464)
Supplement: S2 Dataset — This folder contains the original, unprocessed data collected for the experiments. These raw files serve as the basis for all data preprocessing and analysis steps described in the manuscript. [file pone.0340464.s002.zip › S2/Engine problem/Three-bar truss design problem_csv/pso_30runs_num_merged.csv]

run30	numg
264.659250414652	0
265.19180459403	0
264.675496688609	0
264.508680828968	0
265.015637637903	0
264.311623209515	2
264.292362383039	0
265.125803012079	0
264.483568912545	0
265.268373392354	0
264.627986725089	0
264.304941218799	0
265.196454897098	0
264.835328390422	0
264.083901994953	0
264.6272909877	0
264.351729965457	0
265.045239891181	0
264.371993085496	0
265.334253822322	0
264.172407164326	0
265.026515573658	0
264.539087515427	0
264.186943845784	1
265.310157890351	0
265.012802980053	0
264.477845353003	1
264.539590143217	0
263.98079239693	0
264.062131553079	0
