# Supplementary material for: An improved crayfish optimization algorithm for solving engineering optimization problems
Source: PLoS One. 2026 Feb 26;21(2):e0340464. doi: 10.1371/journal.pone.0340464 (PMC12945318; doi:10.1371/journal.pone.0340464)
Supplement: S2 Dataset — This folder contains the original, unprocessed data collected for the experiments. These raw files serve as the basis for all data preprocessing and analysis steps described in the manuscript. [file pone.0340464.s002.zip › S2/Engine problem/Three-bar truss design problem_csv/SCA_30runs_num_merged.csv]

run30	numg
264.541602587994	0
264.149879491665	0
264.692960235346	0
263.982970802183	0
264.216507921359	0
265.512975687484	0
265.479998645796	0
264.06738297784	0
264.726310386978	0
264.474259204015	0
264.573738144751	0
264.256506782121	0
264.614449728068	0
264.531561194202	0
264.392860206025	0
264.965478156545	0
264.333126658097	0
264.677847105343	0
264.171602488325	0
264.342318501019	0
264.467925947932	0
264.935295544736	0
264.32503594022	0
265.110943228831	0
265.184729012303	0
264.474470797156	0
264.887011248391	0
264.819643926651	0
264.469684204626	0
264.416231253083	0
