# Supplementary material for: An improved crayfish optimization algorithm for solving engineering optimization problems
Source: PLoS One. 2026 Feb 26;21(2):e0340464. doi: 10.1371/journal.pone.0340464 (PMC12945318; doi:10.1371/journal.pone.0340464)
Supplement: S2 Dataset — This folder contains the original, unprocessed data collected for the experiments. These raw files serve as the basis for all data preprocessing and analysis steps described in the manuscript. [file pone.0340464.s002.zip › S2/Engine problem/Three-bar truss design problem_csv/WDO_30runs_num_merged.csv]

run30	numg
263.979524408298	0
264.1013919731	0
264.003091856598	0
264.391647238076	0
263.916002764589	0
263.912106364841	0
264.182083687444	0
264.242949957005	0
264.226501479556	0
264.151585023359	0
264.123337425572	0
264.414255810273	0
264.075998688292	0
264.002754090094	0
264.192626983419	0
264.422666432824	0
264.018407951914	0
264.149999008563	0
263.953004000483	0
264.015781197679	0
264.243777370204	0
264.009174645834	0
264.017777013379	0
263.980853502094	0
264.137143502339	0
264.11540494464	0
264.147535598171	0
264.157168157592	0
264.164531352636	0
264.018115194168	0
