# Supplementary material for: An improved crayfish optimization algorithm for solving engineering optimization problems
Source: PLoS One. 2026 Feb 26;21(2):e0340464. doi: 10.1371/journal.pone.0340464 (PMC12945318; doi:10.1371/journal.pone.0340464)
Supplement: S2 Dataset — This folder contains the original, unprocessed data collected for the experiments. These raw files serve as the basis for all data preprocessing and analysis steps described in the manuscript. [file pone.0340464.s002.zip › S2/Engine problem/Three-bar truss design problem_csv/WOA_30runs_num_merged.csv]

run30	numg
265.150298130965	0
266.55138599136	0
263.896825203706	0
266.481043990038	0
265.722720241395	0
266.083636763745	0
267.306482723477	0
263.898622463528	0
263.898003403411	0
263.964552569776	0
263.969955145714	0
264.622292643899	0
264.59987620635	0
264.529825593354	0
264.273638909072	0
263.991232872802	0
264.112837985136	0
264.514703849483	0
264.107624620792	0
264.523196480857	0
264.018618387405	0
263.903673017749	0
264.132792058543	0
265.173379627406	0
266.327341624692	0
265.952848331948	0
264.071721933903	0
265.999627443439	0
263.984812526736	0
264.258411554393	0
