# Supplementary material for: An improved crayfish optimization algorithm for solving engineering optimization problems
Source: PLoS One. 2026 Feb 26;21(2):e0340464. doi: 10.1371/journal.pone.0340464 (PMC12945318; doi:10.1371/journal.pone.0340464)
Supplement: S2 Dataset — This folder contains the original, unprocessed data collected for the experiments. These raw files serve as the basis for all data preprocessing and analysis steps described in the manuscript. [file pone.0340464.s002.zip › S2/Engine problem/Tubular column design_csv/APO_30runs_num_merged.csv]

run30	numg
27.4499939791296	0
26.6847010005387	0
27.2985273064491	0
26.9505428679237	0
27.4673158457927	0
27.3601372190331	0
26.8617912117594	0
27.211455082124	0
26.810897464459	0
26.6626500066672	0
27.6879551890169	0
26.889138960878	0
26.8678829623866	0
27.3581542851055	0
26.9876223346194	0
26.9152596886679	0
27.7289144128668	0
27.6110678690898	0
26.7510516002961	0
27.1224432657943	0
26.8679199282989	0
27.7058198953321	0
27.5955271660992	0
26.9656891915829	0
27.2243033391152	0
27.2458094166163	0
26.682979054165	0
27.0534738368496	0
27.4929130048785	0
27.0694599114458	0
