# Supplementary material for: An improved crayfish optimization algorithm for solving engineering optimization problems
Source: PLoS One. 2026 Feb 26;21(2):e0340464. doi: 10.1371/journal.pone.0340464 (PMC12945318; doi:10.1371/journal.pone.0340464)
Supplement: S2 Dataset — This folder contains the original, unprocessed data collected for the experiments. These raw files serve as the basis for all data preprocessing and analysis steps described in the manuscript. [file pone.0340464.s002.zip › S2/Engine problem/Tubular column design_csv/BKA_30runs_num_merged.csv]

run30	numg
27.3767427515276	0
27.455266606452	0
26.8119595045338	0
27.0311674969957	0
26.9773259050631	0
27.106131579213	0
26.7049231357362	0
26.799711188496	0
27.1975913022747	0
26.9186119161563	0
27.2577980270868	0
27.3558473706685	0
26.9628358264777	0
26.8667330924386	0
26.7026432146821	0
27.0303262577373	0
27.2641695270089	0
27.2805391204275	0
26.6401435954143	0
26.9694779996457	0
27.1672981655924	0
27.1123102752214	0
27.1374837213075	0
26.6934599641465	0
27.1667586218139	0
27.1548747242656	0
27.1131034883737	0
27.1134041388448	0
26.7958112551313	0
26.9748188055736	0
