# Supplementary material for: An improved crayfish optimization algorithm for solving engineering optimization problems
Source: PLoS One. 2026 Feb 26;21(2):e0340464. doi: 10.1371/journal.pone.0340464 (PMC12945318; doi:10.1371/journal.pone.0340464)
Supplement: S2 Dataset — This folder contains the original, unprocessed data collected for the experiments. These raw files serve as the basis for all data preprocessing and analysis steps described in the manuscript. [file pone.0340464.s002.zip › S2/Engine problem/Tubular column design_csv/COA_30runs_num_merged.csv]

run30	numg
27.0126048909936	0
26.9183203605082	0
26.9683065095804	0
26.6707397401505	0
26.74774374538	0
27.0388645018259	0
27.181092645905	0
26.5891815532791	0
27.336934986473	0
26.6037180834686	0
26.5443122500253	0
26.9596962430472	0
26.7558768701163	0
26.7395936514974	0
26.8865724444235	0
27.0102747767968	0
26.8490314614343	0
26.9906834618089	0
26.6029795805249	0
26.7532244211434	0
26.5927290766559	0
26.8804615907978	0
26.6215524614104	0
27.0210114773125	0
26.8454905630099	0
27.2274487119495	0
26.6703084034001	0
27.0680890141599	0
26.9503190692949	0
26.6705564475143	0
