# Supplementary material for: An improved crayfish optimization algorithm for solving engineering optimization problems
Source: PLoS One. 2026 Feb 26;21(2):e0340464. doi: 10.1371/journal.pone.0340464 (PMC12945318; doi:10.1371/journal.pone.0340464)
Supplement: S2 Dataset — This folder contains the original, unprocessed data collected for the experiments. These raw files serve as the basis for all data preprocessing and analysis steps described in the manuscript. [file pone.0340464.s002.zip › S2/Engine problem/Tubular column design_csv/DBO_30runs_num_merged.csv]

run30	numg
26.49786193623	0
26.4939404458439	0
26.4896219891753	0
26.4894184454208	0
26.4894538197887	0
26.4881810026058	0
26.4997127596858	0
26.4980443691466	0
26.4881231256542	0
26.4917168927258	0
26.4937914157265	0
26.4863816809069	0
26.4892524700424	0
26.4941933099188	0
26.4877061951929	0
26.4893017469018	0
26.4896313868749	0
26.493342574191	0
26.4921852264123	0
26.4932999715843	0
26.4888136593673	0
26.4905734101659	0
26.4870672832034	0
26.4875982729189	0
26.4869758976185	0
26.4921730867245	0
26.494499248319	0
26.4924103809243	0
26.4987667408807	0
26.4936074073446	0
