# Supplementary material for: An improved crayfish optimization algorithm for solving engineering optimization problems
Source: PLoS One. 2026 Feb 26;21(2):e0340464. doi: 10.1371/journal.pone.0340464 (PMC12945318; doi:10.1371/journal.pone.0340464)
Supplement: S2 Dataset — This folder contains the original, unprocessed data collected for the experiments. These raw files serve as the basis for all data preprocessing and analysis steps described in the manuscript. [file pone.0340464.s002.zip › S2/Engine problem/Tubular column design_csv/HHO_30runs_num_merged.csv]

run30	numg
26.6633390073718	0
26.5943162524032	0
27.0725465184244	0
26.5543011722391	0
26.5437531028291	0
26.6321792809954	0
27.300944631106	0
26.5149690168846	0
26.7403221261626	0
26.6193702886561	0
26.5582976690619	0
27.1672886381539	0
26.5078433499473	0
27.1676154499648	0
27.1897910948976	0
26.5269233307918	0
26.5692163792136	0
26.9306588693644	0
26.8612455579443	0
26.5465897401676	0
26.4941981294674	0
27.37159399751	0
26.6637318054276	0
26.8974634202287	0
27.1654614848658	0
26.7825525819652	0
26.8253155795958	0
27.0612816519448	0
26.5010258461905	0
26.7561950912007	0
