# Supplementary material for: An improved crayfish optimization algorithm for solving engineering optimization problems
Source: PLoS One. 2026 Feb 26;21(2):e0340464. doi: 10.1371/journal.pone.0340464 (PMC12945318; doi:10.1371/journal.pone.0340464)
Supplement: S2 Dataset — This folder contains the original, unprocessed data collected for the experiments. These raw files serve as the basis for all data preprocessing and analysis steps described in the manuscript. [file pone.0340464.s002.zip › S2/Engine problem/Tubular column design_csv/ICOA_30runs_num_merged.csv]

run30	numg
26.5928035746349	0
26.7735122990323	0
26.7852489642964	0
26.7640005869242	0
26.5322894227325	0
26.5571440345502	0
26.9051456015069	0
26.5448667232303	0
26.558431986138	0
26.5189502876494	0
26.568352990856	0
26.6080533536911	0
27.1382528520732	0
26.6827700891235	0
26.6771567998684	0
27.0415648829091	0
26.9879837754212	0
26.9291790959431	0
26.7887034802348	0
26.9391695841628	0
26.6747099890815	0
26.6377800468349	0
26.5850972368538	0
26.5317555585965	0
26.5174167284886	0
26.5707249588204	0
26.7582514111843	0
26.6422566412239	0
26.5926612586188	0
26.7823276692216	0
