# Supplementary material for: An improved crayfish optimization algorithm for solving engineering optimization problems
Source: PLoS One. 2026 Feb 26;21(2):e0340464. doi: 10.1371/journal.pone.0340464 (PMC12945318; doi:10.1371/journal.pone.0340464)
Supplement: S2 Dataset — This folder contains the original, unprocessed data collected for the experiments. These raw files serve as the basis for all data preprocessing and analysis steps described in the manuscript. [file pone.0340464.s002.zip › S2/Engine problem/Tubular column design_csv/pso_30runs_num_merged.csv]

run30	numg
26.6478421667724	0
26.7268735326528	0
26.5189964186941	0
26.5982994949648	0
26.8148672333807	0
26.6618010155971	0
26.7416928575876	0
26.6642450167964	0
26.6862272506419	0
26.7521108306228	0
26.7018196350819	0
26.7957441137988	0
26.8603675710537	0
26.5516485105012	0
26.9013694373945	0
26.7917859846546	0
26.6182974952825	0
26.5718461152486	0
26.9145899037385	0
26.8862362223079	0
26.7770860946938	0
26.9545965076503	0
26.670560512409	0
26.834402966781	0
26.9679887250353	0
26.9134900016656	0
26.617632187819	0
26.7935244694509	0
26.6808965486219	0
26.7065859122342	0
