# Supplementary material for: An improved crayfish optimization algorithm for solving engineering optimization problems
Source: PLoS One. 2026 Feb 26;21(2):e0340464. doi: 10.1371/journal.pone.0340464 (PMC12945318; doi:10.1371/journal.pone.0340464)
Supplement: S2 Dataset — This folder contains the original, unprocessed data collected for the experiments. These raw files serve as the basis for all data preprocessing and analysis steps described in the manuscript. [file pone.0340464.s002.zip › S2/Engine problem/Tubular column design_csv/SCA_30runs_num_merged.csv]

run30	numg
26.9086890786378	0
26.8398957309945	0
26.8069627251004	0
27.2023896734634	0
27.0495652415392	0
26.8983000012852	0
26.8363566585145	0
27.2496476776175	0
26.8894144153794	0
27.181871960523	0
26.9554433447492	0
27.1328306425421	0
27.00973097895	0
26.8955926153314	0
27.1531890038415	0
27.1928764403745	0
26.8745695006065	0
27.1910515088465	0
27.2701077817209	0
26.7249719517671	0
26.7512352900546	0
27.0732004138259	0
27.1897121605667	0
26.9553273916894	0
27.1142594070001	0
26.7643281985342	0
27.0468255806126	0
26.8529111856844	0
27.1356973225045	0
26.9087268803632	0
