# Supplementary material for: An improved crayfish optimization algorithm for solving engineering optimization problems
Source: PLoS One. 2026 Feb 26;21(2):e0340464. doi: 10.1371/journal.pone.0340464 (PMC12945318; doi:10.1371/journal.pone.0340464)
Supplement: S2 Dataset — This folder contains the original, unprocessed data collected for the experiments. These raw files serve as the basis for all data preprocessing and analysis steps described in the manuscript. [file pone.0340464.s002.zip › S2/Engine problem/Tubular column design_csv/WDO_30runs_num_merged.csv]

run30	numg
26.6288222724456	0
26.5742601819055	0
26.592909234998	0
26.56917849934	0
26.566483806558	0
26.5583124571844	0
26.5854906032656	0
26.7430426466452	0
26.6967104333671	0
26.5092590150074	0
26.5943038860939	0
26.6323927678639	0
26.6318934283638	0
26.5744307260406	0
26.6653189398657	0
26.6823569305676	0
26.7209357869724	0
26.7270196606821	0
26.5599102494719	0
26.6375456388653	0
26.6381455694479	0
26.6680409880281	0
26.6437095125556	0
26.7571281732956	0
26.6881035664203	0
26.6829836658952	0
26.5916290664052	0
26.5855922422213	0
26.5798736709048	0
26.5833804016681	0
