# Supplementary material for: An improved crayfish optimization algorithm for solving engineering optimization problems
Source: PLoS One. 2026 Feb 26;21(2):e0340464. doi: 10.1371/journal.pone.0340464 (PMC12945318; doi:10.1371/journal.pone.0340464)
Supplement: S2 Dataset — This folder contains the original, unprocessed data collected for the experiments. These raw files serve as the basis for all data preprocessing and analysis steps described in the manuscript. [file pone.0340464.s002.zip › S2/Engine problem/Tubular column design_csv/WOA_30runs_num_merged.csv]

run30	numg
27.6911747191229	0
27.1651295432893	0
26.6130806091977	0
26.8688866840814	0
26.6144718397929	0
26.5877009644677	0
26.548235684339	0
26.6679467025902	0
28.4593766510721	0
27.7254277598496	0
28.3784688412538	0
27.0113450810137	0
26.9857998828283	0
26.7038036129612	0
27.289351487631	0
27.4893699486889	0
26.9159831907271	0
26.7906748978425	0
27.1186533182441	0
27.8161073464035	0
27.2058544998255	0
26.698239670722	0
26.7589287359099	0
26.4987443407158	0
27.2035554339835	0
26.8090137671007	0
27.170647983262	0
27.1479894788594	0
26.8582178070108	0
27.5144148335437	0
